# Supplementary material for: Investigation of enzalutamide, docetaxel, and cabazitaxel resistance in the castration resistant prostate cancer cell line C4 using genome-wide CRISPR/Cas9 screening
Source: Sci Rep. 2023 Jun 3;13:9043. doi: 10.1038/s41598-023-35950-7 (PMC10239467; doi:10.1038/s41598-023-35950-7)
Supplement: Supplementary file 1 — Supplementary Information 1. [file 41598_2023_35950_MOESM1_ESM.xlsx]

## Sheet: Enzalutamide IC50
sgrna	Gene	control_count	treatment_count	control_mean	treat_mean	LFC	control_var	adj_var	score	p.low	p.high	p.twosided	FDR	high_in_treatment
A1BG_1	A1BG	1010.6	1049.2	1010.6	1049.2	0.053993	744.17	10826	0.37077	0.6446	0.3554	0.71081	0.85027	TRUE
A1BG_2	A1BG	347.68	356.92	347.68	356.92	0.037751	42.73	2813.5	0.17428	0.56918	0.43082	0.86164	0.93022	TRUE
A1BG_3	A1BG	0	0	0.98214	0	-0.98706	0	2.2182	0.65944	0.36358	0.63642	0.72716	0.85572	FALSE
A1BG_4	A1BG	739.55	820.6	739.55	820.6	0.14983	3286.4	7290.7	0.94917	0.82873	0.17127	0.34253	0.5702	TRUE
A1CF_1	A1CF	1022.4	1413.7	1022.4	1413.7	0.46708	77043	10986	3.7329	0.99991	9.46E-05	0.00018926	0.0033842	TRUE
A1CF_2	A1CF	384.02	393.59	384.02	393.59	0.035413	45.773	3188.5	0.16944	0.56728	0.43272	0.86545	0.93231	TRUE
A1CF_3	A1CF	838.75	854.03	838.75	854.03	0.02601	116.69	8549.3	0.16522	0.56562	0.43438	0.86877	0.9343	TRUE
A1CF_4	A1CF	843.66	654.54	843.66	654.54	-0.36569	17955	8612.7	2.0379	0.020782	0.97922	0.041565	0.15632	FALSE
A2M_1	A2M	735.62	892.85	735.62	892.85	0.2791	12388	7241.8	1.8475	0.96766	0.032336	0.064672	0.20719	TRUE
A2M_2	A2M	1162.9	1193.7	1162.9	1193.7	0.03773	475.56	12933	0.27118	0.60687	0.39313	0.78625	0.88937	TRUE
A2M_3	A2M	611.87	540.24	611.87	540.24	-0.17933	2568.5	5737.7	0.94575	0.17214	0.82786	0.34428	0.57194	FALSE
A2M_4	A2M	859.37	1072.9	859.37	1072.9	0.31986	22872	8816.3	2.2743	0.98853	0.011472	0.022945	0.10628	TRUE
A2ML1_1	A2ML1	620.71	728.94	620.71	728.94	0.23153	5866.1	5842.6	1.4159	0.9216	0.078401	0.1568	0.35853	TRUE
A2ML1_2	A2ML1	470.45	489.56	470.45	489.56	0.057324	182.6	4117.8	0.29779	0.61707	0.38293	0.76586	0.8778	TRUE
A2ML1_3	A2ML1	386.96	378.49	386.96	378.49	-0.031865	35.914	3219.3	0.14937	0.44063	0.55937	0.88126	0.94113	FALSE
A2ML1_4	A2ML1	586.34	665.32	586.34	665.32	0.18202	3122.2	5436.9	1.0712	0.85795	0.14205	0.2841	0.51152	TRUE
A3GALT2_1	A3GALT2	421.34	700.91	421.34	700.91	0.73288	39704	3583.6	4.6701	1	1.51E-06	3.01E-06	0.00011177	TRUE
A3GALT2_2	A3GALT2	1004.7	943.53	1004.7	943.53	-0.090582	1873.5	10746	0.59043	0.27745	0.72255	0.5549	0.74568	FALSE
A3GALT2_3	A3GALT2	1196.2	1323.1	1196.2	1323.1	0.14528	8049.9	13406	1.0955	0.86336	0.13664	0.27328	0.49952	TRUE
A3GALT2_4	A3GALT2	663.93	700.91	663.93	700.91	0.078078	683.79	6361.2	0.46362	0.67854	0.32146	0.64292	0.80716	TRUE
A4GALT_1	A4GALT	317.23	457.21	317.23	457.21	0.52592	9877.7	2507.2	2.7955	0.99741	0.0025912	0.0051824	0.038976	TRUE
A4GALT_2	A4GALT	307.41	471.22	307.41	471.22	0.61462	13569	2410	3.3369	0.99958	0.0004236	0.0008472	0.010469	TRUE
A4GALT_3	A4GALT	595.18	513.28	595.18	513.28	-0.21319	3358.4	5540.7	1.1003	0.13561	0.86439	0.27121	0.49716	FALSE
A4GALT_4	A4GALT	54.018	40.976	54.018	40.976	-0.39033	85.447	275.38	0.78591	0.21551	0.78449	0.43103	0.64979	FALSE
A4GNT_1	A4GNT	385	496.03	385	496.03	0.36472	6188	3198.8	1.9631	0.97518	0.02482	0.04964	0.17552	TRUE
A4GNT_2	A4GNT	444.91	606.01	444.91	606.01	0.44498	13054	3838.1	2.6004	0.99534	0.0046552	0.0093103	0.058	TRUE
A4GNT_3	A4GNT	310.36	266.34	310.36	266.34	-0.21987	969.98	2439.1	0.89119	0.18641	0.81359	0.37283	0.59856	FALSE
A4GNT_4	A4GNT	273.04	442.11	273.04	442.11	0.6933	14498	2076.4	3.7104	0.9999	0.00010346	0.00020692	0.0036228	TRUE
ABAT_1	ABAT	212.14	198.41	212.14	198.41	-0.096081	94.318	1512.9	0.35306	0.36202	0.63798	0.72405	0.85572	FALSE
ABAT_2	ABAT	639.37	442.11	639.37	442.11	-0.53125	19621	6065.4	2.5329	0.005656	0.99434	0.011312	0.066209	FALSE
ABAT_3	ABAT	784.73	704.14	784.73	704.14	-0.15613	3249.8	7858.6	0.90911	0.18165	0.81835	0.36329	0.58989	FALSE
ABAT_4	ABAT	125.71	219.98	125.71	219.98	0.80231	4528.4	786.43	3.3613	0.99961	0.00038788	0.00077576	0.0098275	TRUE
ABCA1_1	ABCA1	412.5	423.78	412.5	423.78	0.038823	63.605	3489.2	0.19094	0.57571	0.42429	0.84857	0.92364	TRUE
ABCA1_2	ABCA1	475.36	299.77	475.36	299.77	-0.66337	15618	4172.1	2.7184	0.0032802	0.99672	0.0065604	0.045807	FALSE
ABCA1_3	ABCA1	183.66	124.01	183.66	124.01	-0.56287	1796.3	1263	1.6786	0.046616	0.95338	0.093232	0.26035	FALSE
ABCA1_4	ABCA1	471.43	423.78	471.43	423.78	-0.15339	1136.1	4128.7	0.74158	0.22917	0.77083	0.45834	0.6717	FALSE
ABCA10_1	ABCA10	1315.1	1347.9	1315.1	1347.9	0.035522	538.16	15117	0.26682	0.6052	0.3948	0.7896	0.89121	TRUE
ABCA10_2	ABCA10	703.21	601.7	703.21	601.7	-0.22457	5160.3	6840.7	1.2274	0.10984	0.89016	0.21969	0.43865	FALSE
ABCA10_3	ABCA10	166.96	189.78	166.96	189.78	0.18378	260.63	1121	0.68156	0.75224	0.24776	0.49552	0.70079	TRUE
ABCA10_4	ABCA10	158.12	271.74	158.12	271.74	0.77734	6570.4	1047.3	3.5107	0.99978	0.0002235	0.00044701	0.0065327	TRUE
ABCA12_1	ABCA12	628.57	914.41	628.57	914.41	0.54005	41209	5936.2	3.71	0.9999	0.00010364	0.00020729	0.0036257	TRUE
ABCA12_2	ABCA12	665.89	934.9	665.89	934.9	0.4889	36442	6385	3.3665	0.99962	0.00038059	0.00076119	0.0096873	TRUE
ABCA12_3	ABCA12	435.09	543.47	435.09	543.47	0.32023	5891.5	3731.6	1.7742	0.96199	0.038012	0.076025	0.22882	TRUE
ABCA12_4	ABCA12	522.5	510.04	522.5	510.04	-0.034742	77.58	4700.7	0.18168	0.42792	0.57208	0.85584	0.92758	FALSE
ABCA13_1	ABCA13	1556.7	1522.6	1556.7	1522.6	-0.031946	581.87	18727	0.24928	0.40157	0.59843	0.80314	0.89869	FALSE
ABCA13_2	ABCA13	960.53	903.63	960.53	903.63	-0.088013	1619.5	10150	0.56483	0.2861	0.7139	0.57219	0.75822	FALSE
ABCA13_3	ABCA13	514.64	510.04	514.64	510.04	-0.012925	10.575	4611.6	0.067723	0.473	0.527	0.94601	0.97433	FALSE
ABCA13_4	ABCA13	532.32	603.86	532.32	603.86	0.18159	2561.2	4812.4	1.0312	0.84878	0.15122	0.30245	0.53018	TRUE
ABCA2_1	ABCA2	347.68	254.48	347.68	254.48	-0.44867	4369	2813.5	1.757	0.039458	0.96054	0.078917	0.23431	FALSE
ABCA2_2	ABCA2	59.911	29.115	59.911	29.115	-1.0162	489.23	313.02	1.7406	0.040533	0.95947	0.081066	0.23828	FALSE
ABCA2_3	ABCA2	75.625	49.603	75.625	49.603	-0.5986	342.31	417.82	1.2731	0.1014	0.8986	0.2028	0.41817	FALSE
ABCA2_4	ABCA2	49.107	59.307	49.107	59.307	0.26732	52.138	244.77	0.65198	0.74257	0.25743	0.51485	0.71577	TRUE
ABCA3_1	ABCA3	696.34	360.16	696.34	360.16	-0.94923	58016	6756.3	4.09	2.16E-05	0.99998	4.31E-05	0.0010447	FALSE
ABCA3_2	ABCA3	385	409.76	385	409.76	0.089696	306.61	3198.8	0.43779	0.66923	0.33077	0.66154	0.81967	TRUE
ABCA3_3	ABCA3	1540	1387.8	1540	1387.8	-0.15003	11591	18472	1.1199	0.13138	0.86862	0.26276	0.48787	FALSE
ABCA3_4	ABCA3	211.16	141.26	211.16	141.26	-0.57663	2467.6	1504.2	1.8023	0.035745	0.96425	0.071491	0.22042	FALSE
ABCA4_1	ABCA4	233.75	423.78	233.75	423.78	0.85559	18449	1708.6	4.5973	1	2.14E-06	4.28E-06	0.00015218	TRUE
ABCA4_2	ABCA4	352.59	346.14	352.59	346.14	-0.026558	20.799	2863.6	0.12052	0.45203	0.54797	0.90407	0.95283	FALSE
ABCA4_3	ABCA4	126.7	83.03	126.7	83.03	-0.60373	963.9	794.1	1.5495	0.060622	0.93938	0.12124	0.30623	FALSE
ABCA4_4	ABCA4	223.93	172.53	223.93	172.53	-0.37428	1326.5	1619	1.2774	0.10073	0.89927	0.20147	0.41659	FALSE
ABCA5_1	ABCA5	280.89	428.09	280.89	428.09	0.60614	10953	2151.7	3.1733	0.99925	0.00075357	0.0015071	0.01611	TRUE
ABCA5_2	ABCA5	145.36	227.52	145.36	227.52	0.64286	3417.7	942.69	2.6762	0.99628	0.0037233	0.0074466	0.049959	TRUE
ABCA5_3	ABCA5	159.11	312.71	159.11	312.71	0.9704	12127	1055.4	4.7282	1	1.13E-06	2.27E-06	8.87E-05	TRUE
ABCA5_4	ABCA5	216.07	149.89	216.07	149.89	-0.52471	2208.4	1548.1	1.6821	0.046272	0.95373	0.092544	0.25915	FALSE
ABCA6_1	ABCA6	944.82	892.85	944.82	892.85	-0.081541	1351	9940.6	0.5213	0.30108	0.69892	0.60216	0.77929	FALSE
ABCA6_2	ABCA6	1405.4	1007.1	1405.4	1007.1	-0.48035	79869	16448	3.1057	0.00094921	0.99905	0.0018984	0.019053	FALSE
ABCA6_3	ABCA6	875.09	1066.5	875.09	1066.5	0.28503	18355	9020.8	2.0148	0.97804	0.021961	0.043921	0.16214	TRUE
ABCA6_4	ABCA6	262.23	389.27	262.23	389.27	0.56815	8147.7	1973.8	2.8595	0.99788	0.0021214	0.0042427	0.033879	TRUE
ABCA7_1	ABCA7	835.8	860.5	835.8	860.5	0.041956	304.89	8511.3	0.26766	0.60552	0.39448	0.78896	0.89077	TRUE
ABCA7_2	ABCA7	206.25	375.25	206.25	375.25	0.86034	14596	1460.4	4.4224	1	4.88E-06	9.76E-06	0.00030498	TRUE
ABCA7_3	ABCA7	401.7	427.01	401.7	427.01	0.087964	320.55	3374.4	0.43582	0.66852	0.33148	0.66296	0.82056	TRUE
ABCA7_4	ABCA7	213.12	138.02	213.12	138.02	-0.62311	2853	1521.7	1.9252	0.027102	0.9729	0.054204	0.18551	FALSE
ABCA8_1	ABCA8	281.87	270.66	281.87	270.66	-0.058376	62.922	2161.2	0.2413	0.40466	0.59534	0.80933	0.90197	FALSE
ABCA8_2	ABCA8	281.87	177.92	281.87	177.92	-0.66083	5473.9	2161.2	2.2361	0.012673	0.98733	0.025345	0.11323	FALSE
ABCA8_3	ABCA8	656.07	967.25	656.07	967.25	0.55933	48869	6266.2	3.931	0.99996	4.23E-05	8.46E-05	0.0017882	TRUE
ABCA8_4	ABCA8	546.07	457.21	546.07	457.21	-0.25573	3956.3	4969.9	1.2605	0.10374	0.89626	0.20747	0.42366	FALSE
ABCA9_1	ABCA9	222.95	297.62	222.95	297.62	0.41514	2802.2	1610.1	1.8608	0.96862	0.031383	0.062766	0.20332	TRUE
ABCA9_2	ABCA9	389.91	520.83	389.91	520.83	0.41673	8614.2	3250.2	2.2963	0.98917	0.010828	0.021656	0.10231	TRUE
ABCA9_3	ABCA9	636.43	576.9	636.43	576.9	-0.14145	1772.9	6030.1	0.7666	0.22166	0.77834	0.44332	0.65947	FALSE
ABCA9_4	ABCA9	654.11	783.94	654.11	783.94	0.26084	8445	6242.5	1.6432	0.94983	0.05017	0.10034	0.27262	TRUE
ABCB1_1	ABCB1	1040.1	1144.1	1040.1	1144.1	0.13737	5411.6	11227	0.98156	0.83684	0.16316	0.32632	0.55424	TRUE
ABCB1_2	ABCB1	307.41	341.83	307.41	341.83	0.15263	592.64	2410	0.70105	0.75836	0.24164	0.48327	0.69123	TRUE
ABCB1_3	ABCB1	341.79	398.98	341.79	398.98	0.22261	1637.9	2753.6	1.0899	0.86212	0.13788	0.27577	0.50243	TRUE
ABCB1_4	ABCB1	216.07	366.63	216.07	366.63	0.76008	11529	1548.1	3.8264	0.99993	6.50E-05	0.00013001	0.0025297	TRUE
ABCB10_1	ABCB10	1236.5	1081.6	1236.5	1081.6	-0.19301	12021	13981	1.3106	0.094996	0.905	0.18999	0.40227	FALSE
ABCB10_2	ABCB10	632.5	776.39	632.5	776.39	0.29529	10379	5983.1	1.8602	0.96857	0.031428	0.062857	0.20352	TRUE
ABCB10_3	ABCB10	1270.9	1049.2	1270.9	1049.2	-0.27631	24630	14476	1.8426	0.032695	0.96731	0.065389	0.20868	FALSE
ABCB10_4	ABCB10	1103.9	1082.6	1103.9	1082.6	-0.028081	226.82	12108	0.19356	0.42326	0.57674	0.84652	0.9226	FALSE
ABCB11_1	ABCB11	564.73	728.94	564.73	728.94	0.36766	13537	5185.2	2.2804	0.98871	0.011291	0.022582	0.1052	TRUE
ABCB11_2	ABCB11	960.53	1156	960.53	1156	0.26692	19135	10150	1.9397	0.97379	0.026211	0.052421	0.18181	TRUE
ABCB11_3	ABCB11	1768.8	1608.8	1768.8	1608.8	-0.13669	12806	22027	1.078	0.14052	0.85948	0.28104	0.50828	FALSE
ABCB11_4	ABCB11	561.78	725.71	561.78	725.71	0.36879	13490	5151.1	2.284	0.98881	0.011187	0.022374	0.10447	TRUE
ABCB4_1	ABCB4	751.34	638.36	751.34	638.36	-0.23475	6392.3	7438	1.31	0.095105	0.90489	0.19021	0.40251	FALSE
ABCB4_2	ABCB4	660.98	604.93	660.98	604.93	-0.12763	1571.4	6325.6	0.70469	0.2405	0.7595	0.481	0.68947	FALSE
ABCB4_3	ABCB4	291.7	276.05	291.7	276.05	-0.079263	122.44	2256.2	0.32942	0.37092	0.62908	0.74184	0.86403	FALSE
ABCB4_4	ABCB4	55	50.681	55	50.681	-0.1158	9.3312	281.58	0.25739	0.39812	0.60188	0.79625	0.89491	FALSE
ABCB5_1	ABCB5	0	0	0.98214	0	-0.98706	0	2.2182	0.65944	0.36358	0.63642	0.72716	0.85572	FALSE
ABCB5_2	ABCB5	930.09	863.73	930.09	863.73	-0.10667	2202.4	9744.7	0.67221	0.25072	0.74928	0.50145	0.70574	FALSE
ABCB5_3	ABCB5	429.2	627.58	429.2	627.58	0.5471	19854	3668	3.2756	0.99947	0.0005272	0.0010544	0.012374	TRUE
ABCB5_4	ABCB5	370.27	264.19	370.27	264.19	-0.48545	5666.3	3045.4	1.9222	0.027287	0.97271	0.054575	0.18629	FALSE
ABCB6_1	ABCB6	165	336.43	165	336.43	1.0234	15151	1104.5	5.1584	1	1.25E-07	2.49E-07	1.30E-05	TRUE
ABCB6_2	ABCB6	631.52	792.56	631.52	792.56	0.32724	13009	5971.4	2.0841	0.98142	0.018578	0.037155	0.14525	TRUE
ABCB6_3	ABCB6	365.36	324.57	365.36	324.57	-0.17027	832.38	2994.7	0.74527	0.22806	0.77194	0.45611	0.66973	FALSE
ABCB6_4	ABCB6	634.46	782.86	634.46	782.86	0.30278	11041	6006.6	1.9147	0.97223	0.027765	0.055531	0.18834	TRUE
ABCB7_1	ABCB7	378.12	356.92	378.12	356.92	-0.083025	224.81	3127	0.37915	0.35229	0.64771	0.70457	0.84634	FALSE
ABCB7_2	ABCB7	562.77	408.68	562.77	408.68	-0.4606	11947	5162.4	2.1445	0.015995	0.98401	0.03199	0.1319	FALSE
ABCB7_3	ABCB7	400.71	480.93	400.71	480.93	0.26265	3223.9	3364	1.383	0.91667	0.083332	0.16666	0.37208	TRUE
ABCB7_4	ABCB7	175.8	88.422	175.8	88.422	-0.98345	3928.1	1195.7	2.527	0.0057519	0.99425	0.011504	0.066996	FALSE
ABCB8_1	ABCB8	442.95	548.86	442.95	548.86	0.30869	5625.3	3816.7	1.7144	0.95677	0.043225	0.08645	0.24813	TRUE
ABCB8_2	ABCB8	306.43	293.3	306.43	293.3	-0.062953	86.161	2400.3	0.26792	0.39438	0.60562	0.78876	0.89072	FALSE
ABCB8_3	ABCB8	300.54	283.6	300.54	283.6	-0.083407	143.48	2342.4	0.34998	0.36318	0.63682	0.72636	0.85572	FALSE
ABCB8_4	ABCB8	142.41	139.1	142.41	139.1	-0.033666	5.4711	918.89	0.10912	0.45655	0.54345	0.9131	0.95779	FALSE
ABCB9_1	ABCB9	278.93	270.66	278.93	270.66	-0.04327	34.207	2132.8	0.17909	0.42893	0.57107	0.85786	0.92847	FALSE
ABCB9_2	ABCB9	306.43	286.83	306.43	286.83	-0.095023	192.06	2400.3	0.39998	0.34459	0.65541	0.68917	0.83701	FALSE
ABCB9_3	ABCB9	341.79	230.76	341.79	230.76	-0.56468	6222.4	2753.6	2.1158	0.017182	0.98282	0.034363	0.13835	FALSE
ABCB9_4	ABCB9	312.32	354.77	312.32	354.77	0.18329	901.69	2458.5	0.85603	0.80401	0.19599	0.39198	0.61584	TRUE
ABCC1_1	ABCC1	587.32	398.98	587.32	398.98	-0.55669	17901	5448.5	2.5516	0.0053612	0.99464	0.010722	0.063751	FALSE
ABCC1_2	ABCC1	2301.2	1354.4	2301.2	1354.4	-0.76431	4.56E+05	30780	5.3966	3.40E-08	1	6.79E-08	4.17E-06	FALSE
ABCC1_3	ABCC1	330	360.16	330	360.16	0.1258	454.96	2634.7	0.58753	0.72158	0.27842	0.55685	0.74713	TRUE
ABCC1_4	ABCC1	748.39	577.98	748.39	577.98	-0.37221	14581	7401.1	1.9809	0.023802	0.9762	0.047604	0.17084	FALSE
ABCC10_1	ABCC10	388.93	405.45	388.93	405.45	0.059858	136.45	3239.9	0.2902	0.61417	0.38583	0.77166	0.88076	TRUE
ABCC10_2	ABCC10	614.82	590.92	614.82	590.92	-0.057116	285.72	5772.6	0.31462	0.37653	0.62347	0.75305	0.87074	FALSE
ABCC10_3	ABCC10	349.64	436.72	349.64	436.72	0.32	3802.7	2833.5	1.6358	0.94906	0.050939	0.10188	0.27534	TRUE
ABCC10_4	ABCC10	226.87	227.52	226.87	227.52	0.0041084	0.21115	1645.8	0.016019	0.50639	0.49361	0.98722	0.99408	TRUE
ABCC11_1	ABCC11	1937.8	1805.1	1937.8	1805.1	-0.10226	8802.8	24735	0.84352	0.19947	0.80053	0.39894	0.62211	FALSE
ABCC11_2	ABCC11	412.5	447.5	412.5	447.5	0.11723	612.8	3489.2	0.59255	0.72326	0.27674	0.55348	0.74478	TRUE
ABCC11_3	ABCC11	506.79	793.64	506.79	793.64	0.64608	41656	4523	4.2653	0.99999	9.98E-06	2.00E-05	0.00055832	TRUE
ABCC11_4	ABCC11	327.05	355.84	327.05	355.84	0.12136	414.64	2605.2	0.56408	0.71365	0.28635	0.5727	0.75856	TRUE
ABCC12_1	ABCC12	1342.6	1559.2	1342.6	1559.2	0.21568	23503	15520	1.7391	0.95899	0.041006	0.082012	0.24005	TRUE
ABCC12_2	ABCC12	1061.7	1571.1	1061.7	1571.1	0.56497	1.31E+05	11524	4.7454	1	1.04E-06	2.08E-06	8.25E-05	TRUE
ABCC12_3	ABCC12	805.36	1092.3	805.36	1092.3	0.43924	41416	8120.8	3.1845	0.99928	0.00072491	0.0014498	0.01569	TRUE
ABCC12_4	ABCC12	914.37	938.13	914.37	938.13	0.036971	282.3	9536.7	0.24331	0.59612	0.40388	0.80777	0.90109	TRUE
ABCC2_1	ABCC2	462.59	411.92	462.59	411.92	-0.167	1284.9	4031.3	0.79808	0.21241	0.78759	0.42482	0.64436	FALSE
ABCC2_2	ABCC2	354.55	347.22	354.55	347.22	-0.030076	26.906	2883.7	0.1366	0.44567	0.55433	0.89134	0.94623	FALSE
ABCC2_3	ABCC2	596.16	427.01	596.16	427.01	-0.48046	14404	5552.2	2.27	0.011603	0.9884	0.023206	0.10707	FALSE
ABCC2_4	ABCC2	363.39	370.94	363.39	370.94	0.029579	28.488	2974.4	0.1384	0.55504	0.44496	0.88992	0.94538	TRUE
ABCC3_1	ABCC3	616.78	645.91	616.78	645.91	0.066462	424.22	5795.9	0.38258	0.64898	0.35102	0.70203	0.84475	TRUE
ABCC3_2	ABCC3	706.16	642.68	706.16	642.68	-0.1357	2016.2	6877	0.76553	0.22198	0.77802	0.44395	0.65994	FALSE
ABCC3_3	ABCC3	440	368.78	440	368.78	-0.25409	2540.8	3784.8	1.1576	0.12352	0.87648	0.24703	0.47108	FALSE
ABCC3_4	ABCC3	123.75	207.04	123.75	207.04	0.7378	3525.1	771.13	2.9992	0.99865	0.0013533	0.0027065	0.024695	TRUE
ABCC4_1	ABCC4	990	1470.8	990	1470.8	0.57065	1.17E+05	10547	4.682	1	1.42E-06	2.84E-06	0.00010633	TRUE
ABCC4_2	ABCC4	438.04	364.47	438.04	364.47	-0.26458	2711.6	3763.5	1.1992	0.11523	0.88477	0.23047	0.45132	FALSE
ABCC4_3	ABCC4	300.54	312.71	300.54	312.71	0.057111	74.137	2342.4	0.25158	0.59932	0.40068	0.80137	0.89768	TRUE
ABCC4_4	ABCC4	441.96	490.63	441.96	490.63	0.15039	1185.2	3806.1	0.7889	0.78491	0.21509	0.43017	0.64896	TRUE
ABCC5_1	ABCC5	529.37	748.35	529.37	748.35	0.49863	24154	4778.8	3.1676	0.99923	0.0007684	0.0015368	0.016334	TRUE
ABCC5_2	ABCC5	208.21	309.48	208.21	309.48	0.5695	5177	1477.9	2.6341	0.99578	0.0042184	0.0084369	0.054284	TRUE
ABCC5_3	ABCC5	373.21	402.21	373.21	402.21	0.10767	420.58	3076	0.52285	0.69946	0.30054	0.60108	0.77852	TRUE
ABCC5_4	ABCC5	128.66	126.16	128.66	126.16	-0.028062	3.1192	809.49	0.087786	0.46502	0.53498	0.93004	0.96696	FALSE
ABCC6_1	ABCC6	637.41	549.94	637.41	549.94	-0.21259	3830.6	6041.9	1.1253	0.13023	0.86977	0.26046	0.48559	FALSE
ABCC6_2	ABCC6	449.82	510.04	449.82	510.04	0.18089	1815.2	3891.5	0.96538	0.83282	0.16718	0.33436	0.56201	TRUE
ABCC6_3	ABCC6	516.61	472.3	516.61	472.3	-0.12909	981.93	4633.9	0.65084	0.25757	0.74243	0.51515	0.71601	FALSE
ABCC6_4	ABCC6	978.21	1172.1	978.21	1172.1	0.26067	18840	10388	1.9026	0.97146	0.028545	0.057089	0.19148	TRUE
ABCC8_1	ABCC8	473.39	303.01	473.39	303.01	-0.64198	14695	4150.4	2.6448	0.0040873	0.99591	0.0081745	0.053157	FALSE
ABCC8_2	ABCC8	391.87	254.48	391.87	254.48	-0.62084	9547.3	3270.9	2.4023	0.0081458	0.99185	0.016292	0.084809	FALSE
ABCC8_3	ABCC8	464.55	379.57	464.55	379.57	-0.29079	3620.5	4052.9	1.3349	0.090947	0.90905	0.18189	0.39203	FALSE
ABCC8_4	ABCC8	209.2	207.04	209.2	207.04	-0.014899	2.3319	1486.6	0.05601	0.47767	0.52233	0.95533	0.9788	FALSE
ABCC9_1	ABCC9	528.39	544.55	528.39	544.55	0.043373	130.53	4767.7	0.234	0.59251	0.40749	0.81499	0.905	TRUE
ABCC9_2	ABCC9	660.98	531.61	660.98	531.61	-0.31371	8393.3	6325.6	1.6266	0.051907	0.94809	0.10381	0.27844	FALSE
ABCC9_3	ABCC9	268.12	270.66	268.12	270.66	0.013513	3.2069	2029.6	0.056215	0.52241	0.47759	0.95517	0.97877	TRUE
ABCC9_4	ABCC9	462.59	358	462.59	358	-0.36886	5491.7	4031.3	1.6472	0.049754	0.95025	0.099508	0.27117	FALSE
ABCD1_1	ABCD1	722.86	661.01	722.86	661.01	-0.12886	1913.6	7083.2	0.73488	0.23121	0.76879	0.46241	0.67498	FALSE
ABCD1_2	ABCD1	532.32	480.93	532.32	480.93	-0.14618	1321.4	4812.4	0.74082	0.2294	0.7706	0.4588	0.67203	FALSE
ABCD1_3	ABCD1	1817	1709.1	1817	1709.1	-0.088216	5815.2	22792	0.71426	0.23753	0.76247	0.47507	0.68534	FALSE
ABCD1_4	ABCD1	1221.8	1515	1221.8	1515	0.31013	43122	13770	2.499	0.99377	0.0062265	0.012453	0.070666	TRUE
ABCD2_1	ABCD2	1305.3	1430.9	1305.3	1430.9	0.13251	7899.2	14974	1.0269	0.84776	0.15224	0.30448	0.53182	TRUE
ABCD2_2	ABCD2	789.64	722.47	789.64	722.47	-0.12809	2257.1	7920.9	0.75473	0.22521	0.77479	0.45041	0.6652	FALSE
ABCD2_3	ABCD2	1025.4	749.43	1025.4	749.43	-0.45174	38301	11026	2.6277	0.0042976	0.9957	0.0085952	0.054942	FALSE
ABCD2_4	ABCD2	649.2	694.44	649.2	694.44	0.097042	1023.6	6183.4	0.57532	0.71746	0.28254	0.56508	0.75347	TRUE
ABCD3_1	ABCD3	554.91	753.74	554.91	753.74	0.44113	19883	5071.6	2.792	0.99738	0.0026192	0.0052385	0.03929	TRUE
ABCD3_2	ABCD3	450.8	557.49	450.8	557.49	0.30584	5707	3902.3	1.7078	0.95617	0.043832	0.087664	0.25034	TRUE
ABCD3_3	ABCD3	588.3	559.65	588.3	559.65	-0.07192	410.68	5460	0.38783	0.34907	0.65093	0.69814	0.84231	FALSE
ABCD3_4	ABCD3	223.93	155.28	223.93	155.28	-0.52536	2376.1	1619	1.7062	0.043989	0.95601	0.087978	0.25088	FALSE
ABCD4_1	ABCD4	165.98	201.64	165.98	201.64	0.27926	637.43	1112.7	1.0691	0.85749	0.14251	0.28502	0.51237	TRUE
ABCD4_2	ABCD4	418.39	505.73	418.39	505.73	0.27292	3822.5	3552.1	1.4654	0.9286	0.071404	0.14281	0.33828	TRUE
ABCD4_3	ABCD4	372.23	310.55	372.23	310.55	-0.26059	1905.9	3065.8	1.1139	0.13266	0.86734	0.26532	0.49098	FALSE
ABCD4_4	ABCD4	186.61	218.9	186.61	218.9	0.22912	522.19	1288.4	0.89962	0.81584	0.18416	0.36832	0.59453	TRUE
ABCE1_1	ABCE1	565.71	380.65	565.71	380.65	-0.57039	17292	5196.6	2.5673	0.005125	0.99487	0.01025	0.06184	FALSE
ABCE1_2	ABCE1	417.41	485.24	417.41	485.24	0.21676	2303.8	3541.6	1.1398	0.87282	0.12718	0.25436	0.47897	TRUE
ABCE1_3	ABCE1	758.21	810.89	758.21	810.89	0.096785	1388	7524.2	0.60732	0.72818	0.27182	0.54364	0.73741	TRUE
ABCE1_4	ABCE1	259.29	230.76	259.29	230.76	-0.16747	407.21	1946	0.64666	0.25893	0.74107	0.51785	0.71804	FALSE
ABCF1_1	ABCF1	568.66	491.71	568.66	491.71	-0.20936	2964.4	5230.8	1.0639	0.14368	0.85632	0.28736	0.51452	FALSE
ABCF1_2	ABCF1	280.89	356.92	280.89	356.92	0.3445	2900.6	2151.7	1.6391	0.9494	0.050601	0.1012	0.27411	TRUE
ABCF1_3	ABCF1	414.46	458.28	414.46	458.28	0.14466	960.72	3510.1	0.73963	0.77024	0.22976	0.45952	0.67263	TRUE
ABCF1_4	ABCF1	442.95	392.51	442.95	392.51	-0.174	1273.2	3816.7	0.81643	0.20713	0.79287	0.41425	0.63537	FALSE
ABCF2_1	ABCF2	822.05	627.58	822.05	627.58	-0.38889	18996	8334.5	2.1302	0.016578	0.98342	0.033155	0.13522	FALSE
ABCF2_2	ABCF2	338.84	237.23	338.84	237.23	-0.5125	5203	2723.8	1.9469	0.025773	0.97423	0.051545	0.17984	FALSE
ABCF2_3	ABCF2	353.57	304.08	353.57	304.08	-0.21686	1226.2	2873.6	0.92314	0.17797	0.82203	0.35593	0.58307	FALSE
ABCF2_4	ABCF2	557.86	508.96	557.86	508.96	-0.13208	1195.8	5105.6	0.68424	0.24691	0.75309	0.49382	0.69942	FALSE
ABCF3_1	ABCF3	534.29	779.62	534.29	779.62	0.54432	30362	4834.9	3.5283	0.99979	0.00020908	0.00041816	0.0062203	TRUE
ABCF3_2	ABCF3	385	397.9	385	397.9	0.047422	83.196	3198.8	0.22807	0.5902	0.4098	0.81959	0.90764	TRUE
ABCF3_3	ABCF3	532.32	490.63	532.32	490.63	-0.11742	869.27	4812.4	0.60093	0.27394	0.72606	0.54789	0.7406	FALSE
ABCF3_4	ABCF3	201.34	358	201.34	358	0.82721	12522	1417	4.1618	0.99998	1.58E-05	3.16E-05	0.00080931	TRUE
ABCG1_1	ABCG1	198.39	327.81	198.39	327.81	0.72163	8504.7	1391.1	3.4698	0.99974	0.00026039	0.00052078	0.0073087	TRUE
ABCG1_2	ABCG1	332.95	379.57	332.95	379.57	0.18854	1087.9	2664.3	0.90321	0.81679	0.18321	0.36642	0.59277	TRUE
ABCG1_3	ABCG1	230.8	236.15	230.8	236.15	0.032906	14.3	1681.6	0.13041	0.55188	0.44812	0.89624	0.9488	TRUE
ABCG1_4	ABCG1	203.3	198.41	203.3	198.41	-0.034975	11.972	1434.4	0.1292	0.4486	0.5514	0.8972	0.94932	FALSE
ABCG2_1	ABCG2	1204.1	1514	1204.1	1514	0.33012	48160	13518	2.665	0.99615	0.0038491	0.0076982	0.051076	TRUE
ABCG2_2	ABCG2	616.78	658.85	616.78	658.85	0.095035	885.01	5795.9	0.55254	0.70971	0.29029	0.58058	0.76415	TRUE
ABCG2_3	ABCG2	889.82	829.22	889.82	829.22	-0.10163	1836.5	9213.6	0.63129	0.26393	0.73607	0.52785	0.72564	FALSE
ABCG2_4	ABCG2	1019.5	941.37	1019.5	941.37	-0.11486	3050.5	10946	0.74643	0.2277	0.7723	0.45541	0.6693	FALSE
ABCG4_1	ABCG4	1736.4	1423.4	1736.4	1423.4	-0.28662	49121	21516	2.1342	0.016413	0.98359	0.032826	0.13437	FALSE
ABCG4_2	ABCG4	173.84	77.639	173.84	77.639	-1.1527	4809.9	1179	2.8017	0.0025418	0.99746	0.0050837	0.038506	FALSE
ABCG4_3	ABCG4	998.84	758.06	998.84	758.06	-0.39749	29125	10666	2.3314	0.0098651	0.99013	0.01973	0.096108	FALSE
ABCG4_4	ABCG4	1221.8	999.6	1221.8	999.6	-0.28931	24745	13770	1.8934	0.029149	0.97085	0.058299	0.19406	FALSE
ABCG5_1	ABCG5	354.55	565.04	354.55	565.04	0.67083	22450	2883.7	3.9196	0.99996	4.43E-05	8.87E-05	0.0018601	TRUE
ABCG5_2	ABCG5	423.3	429.17	423.3	429.17	0.01981	17.208	3604.7	0.097712	0.53892	0.46108	0.92216	0.96285	TRUE
ABCG5_3	ABCG5	401.7	287.91	401.7	287.91	-0.47907	6518.2	3374.4	1.9588	0.025069	0.97493	0.050138	0.17661	FALSE
ABCG5_4	ABCG5	594.2	415.15	594.2	415.15	-0.51626	16156	5529.1	2.4079	0.008023	0.99198	0.016046	0.083984	FALSE
ABCG8_1	ABCG8	624.64	632.97	624.64	632.97	0.01908	34.687	5889.4	0.10853	0.54321	0.45679	0.91357	0.95799	TRUE
ABCG8_2	ABCG8	869.2	733.25	869.2	733.25	-0.24506	9256.6	8944	1.4374	0.075299	0.9247	0.1506	0.34949	FALSE
ABCG8_3	ABCG8	1335.7	2010	1335.7	2010	0.58921	2.30E+05	15419	5.4301	1	2.82E-08	5.63E-08	3.53E-06	TRUE
ABCG8_4	ABCG8	970.36	1025.5	970.36	1025.5	0.079631	1519.5	10282	0.54361	0.70664	0.29336	0.58671	0.76816	TRUE
ABHD1_1	ABHD1	287.77	419.46	287.77	419.46	0.54208	8748.5	2218.1	2.7963	0.99742	0.0025843	0.0051687	0.038896	TRUE
ABHD1_2	ABHD1	122.77	154.2	122.77	154.2	0.32649	495.57	763.51	1.1375	0.87234	0.12766	0.25532	0.47985	TRUE
ABHD1_3	ABHD1	626.61	628.66	626.61	628.66	0.0047083	2.1045	5912.8	0.02668	0.51064	0.48936	0.97871	0.98987	TRUE
ABHD1_4	ABHD1	96.25	118.61	96.25	118.61	0.29863	250.77	563.84	0.94187	0.82686	0.17314	0.34627	0.57347	TRUE
ABHD10_1	ABHD10	615.8	419.46	615.8	419.46	-0.55282	19451	5784.3	2.5815	0.0049179	0.99508	0.0098359	0.060124	FALSE
ABHD10_2	ABHD10	397.77	335.36	397.77	335.36	-0.24556	1951.1	3332.9	1.0811	0.13984	0.86016	0.27967	0.50667	FALSE
ABHD10_3	ABHD10	447.86	310.55	447.86	310.55	-0.52677	9504.4	3870.1	2.2071	0.013655	0.98634	0.02731	0.11896	FALSE
ABHD10_4	ABHD10	188.57	298.69	188.57	298.69	0.66075	6142.8	1305.4	3.0479	0.99885	0.0011521	0.0023042	0.021959	TRUE
ABHD11_1	ABHD11	1044	732.18	1044	732.18	-0.51129	49003	11281	2.936	0.0016622	0.99834	0.0033245	0.028676	FALSE
ABHD11_2	ABHD11	819.11	802.27	819.11	802.27	-0.029931	141.79	8296.7	0.18487	0.42666	0.57334	0.85333	0.92623	FALSE
ABHD11_3	ABHD11	232.77	384.96	232.77	384.96	0.72337	11762	1699.6	3.6916	0.99989	0.0001114	0.0002228	0.0038334	TRUE
ABHD11_4	ABHD11	339.82	358	339.82	358	0.074973	165.28	2733.7	0.3477	0.63597	0.36403	0.72806	0.85622	TRUE
ABHD12_1	ABHD12	452.77	553.18	452.77	553.18	0.28839	5053.6	3923.7	1.603	0.94553	0.054472	0.10894	0.28639	TRUE
ABHD12_2	ABHD12	491.07	394.66	491.07	394.66	-0.31459	4661	4346.8	1.4623	0.071835	0.92817	0.14367	0.33964	FALSE
ABHD12_3	ABHD12	599.11	537	599.11	537	-0.15761	1930	5586.9	0.83089	0.20302	0.79698	0.40604	0.62841	FALSE
ABHD12_4	ABHD12	394.82	466.91	394.82	466.91	0.24139	2603	3301.9	1.2546	0.89518	0.10482	0.20964	0.42664	TRUE
ABHD12B_1	ABHD12B	1026.3	1083.7	1026.3	1083.7	0.078395	1645.9	11039	0.54602	0.70747	0.29253	0.58506	0.76706	TRUE
ABHD12B_2	ABHD12B	361.43	233.99	361.43	233.99	-0.62507	8214.8	2954.2	2.3446	0.0095245	0.99048	0.019049	0.094014	FALSE
ABHD12B_3	ABHD12B	547.05	453.97	547.05	453.97	-0.26854	4341.5	4981.1	1.3189	0.093606	0.90639	0.18721	0.39883	FALSE
ABHD12B_4	ABHD12B	356.52	223.21	356.52	223.21	-0.67315	9005.8	2903.8	2.4738	0.0066839	0.99332	0.013368	0.074156	FALSE
ABHD13_1	ABHD13	2091	2091.9	2091	2091.9	0.00065675	0.45366	27249	0.0057704	0.5023	0.4977	0.9954	0.9979	TRUE
ABHD13_2	ABHD13	1434.9	1207.7	1434.9	1207.7	-0.24849	25857	16887	1.7484	0.040202	0.9598	0.080403	0.23706	FALSE
ABHD13_3	ABHD13	1154	1056.7	1154	1056.7	-0.12692	4732.7	12808	0.85945	0.19505	0.80495	0.39009	0.61415	FALSE
ABHD13_4	ABHD13	611.87	645.91	611.87	645.91	0.077976	579.36	5737.7	0.44934	0.67341	0.32659	0.65318	0.81418	TRUE
ABHD14A_1	ABHD14A	515.62	717.08	515.62	717.08	0.47503	20429	4622.8	2.963	0.99848	0.0015234	0.0030468	0.026913	TRUE
ABHD14A_2	ABHD14A	1603.8	1740.4	1603.8	1740.4	0.11782	9328.7	19450	0.9792	0.83626	0.16374	0.32748	0.55548	TRUE
ABHD14A_3	ABHD14A	885.89	796.88	885.89	796.88	-0.1526	3964.8	9162.1	0.92998	0.17619	0.82381	0.35238	0.57942	FALSE
ABHD14A_4	ABHD14A	1606.8	1344.7	1606.8	1344.7	-0.25676	34423	19496	1.8773	0.030237	0.96976	0.060474	0.19868	FALSE
ABHD14B_1	ABHD14B	1130.4	1658.4	1130.4	1658.4	0.55254	1.41E+05	12478	4.7268	1	1.14E-06	2.28E-06	8.90E-05	TRUE
ABHD14B_2	ABHD14B	693.39	782.86	693.39	782.86	0.17484	4005.7	6720.1	1.0914	0.86244	0.13756	0.27512	0.50166	TRUE
ABHD14B_3	ABHD14B	1034.2	909.02	1034.2	909.02	-0.18593	7842.6	11147	1.1856	0.11789	0.88211	0.23577	0.45767	FALSE
ABHD14B_4	ABHD14B	964.46	993.13	964.46	993.13	0.042211	410.88	10203	0.28379	0.61171	0.38829	0.77657	0.88333	TRUE
ABHD15_1	ABHD15	331.96	521.9	331.96	521.9	0.65118	18267	2654.5	3.6866	0.99989	0.00011362	0.00022724	0.0038966	TRUE
ABHD15_2	ABHD15	226.87	201.64	226.87	201.64	-0.16929	318.55	1645.8	0.62191	0.267	0.733	0.534	0.72978	FALSE
ABHD15_3	ABHD15	289.73	215.66	289.73	215.66	-0.42424	2758	2237.1	1.566	0.058675	0.94133	0.11735	0.29986	FALSE
ABHD15_4	ABHD15	683.57	846.48	683.57	846.48	0.30798	13307	6600	2.0052	0.97753	0.022469	0.044937	0.16461	TRUE
ABHD16A_1	ABHD16A	861.34	848.63	861.34	848.63	-0.021412	80.696	8841.8	0.1351	0.44626	0.55374	0.89253	0.94686	FALSE
ABHD16A_2	ABHD16A	1269.9	1305.8	1269.9	1305.8	0.040222	645.55	14461	0.29879	0.61745	0.38255	0.7651	0.87751	TRUE
ABHD16A_3	ABHD16A	1052.9	1210.9	1052.9	1210.9	0.20165	12512	11402	1.4805	0.93063	0.069366	0.13873	0.33242	TRUE
ABHD16A_4	ABHD16A	548.04	407.6	548.04	407.6	-0.4262	9914.3	4992.4	1.9875	0.023433	0.97657	0.046866	0.16926	FALSE
ABHD16B_1	ABHD16B	188.57	194.1	188.57	194.1	0.04145	15.267	1305.4	0.15294	0.56078	0.43922	0.87845	0.93956	TRUE
ABHD16B_2	ABHD16B	255.36	189.78	255.36	189.78	-0.42622	2161.7	1909	1.5008	0.066704	0.9333	0.13341	0.32483	FALSE
ABHD16B_3	ABHD16B	351.61	337.51	351.61	337.51	-0.05885	99.33	2853.5	0.26384	0.39595	0.60405	0.7919	0.89257	FALSE
ABHD16B_4	ABHD16B	304.46	271.74	304.46	271.74	-0.1635	536.01	2381	0.67073	0.2512	0.7488	0.50239	0.7064	FALSE
ABHD17A_1	ABHD17A	46.161	71.169	46.161	71.169	0.61379	316.33	226.76	1.6607	0.95156	0.048437	0.096874	0.26673	TRUE
ABHD17A_2	ABHD17A	559.82	746.19	559.82	746.19	0.41394	17457	5128.3	2.6025	0.99537	0.0046269	0.0092538	0.057751	TRUE
ABHD17A_3	ABHD17A	634.46	572.59	634.46	572.59	-0.1478	1915.7	6006.6	0.7984	0.21232	0.78768	0.42464	0.64418	FALSE
ABHD17A_4	ABHD17A	253.39	229.68	253.39	229.68	-0.14116	281.28	1890.6	0.54533	0.29276	0.70724	0.58553	0.76729	FALSE
ABHD17B_1	ABHD17B	1473.2	1281	1473.2	1281	-0.2015	18488	17461	1.4543	0.072929	0.92707	0.14586	0.3427	FALSE
ABHD17B_2	ABHD17B	970.36	855.1	970.36	855.1	-0.18221	6648.1	10282	1.1366	0.12785	0.87215	0.25571	0.48024	FALSE
ABHD17B_3	ABHD17B	1938.7	1526.9	1938.7	1526.9	-0.34432	85113	24751	2.6178	0.0044245	0.99558	0.008849	0.056009	FALSE
ABHD17B_4	ABHD17B	544.11	913.33	544.11	913.33	0.74618	69294	4947.3	5.2494	1	7.63E-08	1.53E-07	8.41E-06	TRUE
ABHD17C_1	ABHD17C	314.29	693.36	314.29	693.36	1.139	74586	2477.9	7.6151	1	1.32E-14	2.63E-14	6.65E-12	TRUE
ABHD17C_2	ABHD17C	488.12	508.96	488.12	508.96	0.060197	217.19	4313.9	0.3173	0.62449	0.37551	0.75101	0.86954	TRUE
ABHD17C_3	ABHD17C	1055.8	1079.4	1055.8	1079.4	0.031852	278.29	11443	0.22054	0.58728	0.41272	0.82545	0.91095	TRUE
ABHD17C_4	ABHD17C	865.27	870.2	865.27	870.2	0.0081936	12.171	8892.9	0.052319	0.52086	0.47914	0.95827	0.98038	TRUE
ABHD2_1	ABHD2	1049.9	746.19	1049.9	746.19	-0.49208	46456	11362	2.8493	0.0021905	0.99781	0.004381	0.034662	FALSE
ABHD2_2	ABHD2	282.86	305.16	282.86	305.16	0.10914	248.88	2170.6	0.47878	0.68395	0.31605	0.63209	0.80008	TRUE
ABHD2_3	ABHD2	857.41	706.3	857.41	706.3	-0.27935	11444	8790.8	1.6117	0.053512	0.94649	0.10702	0.28351	FALSE
ABHD2_4	ABHD2	443.93	522.98	443.93	522.98	0.23595	3130.1	3827.4	1.2778	0.89935	0.10065	0.2013	0.4164	TRUE
ABHD3_1	ABHD3	684.55	547.78	684.55	547.78	-0.32103	9381.8	6612	1.682	0.046287	0.95371	0.092574	0.25918	FALSE
ABHD3_2	ABHD3	211.16	411.92	211.16	411.92	0.96069	20703	1504.2	5.1763	1	1.13E-07	2.26E-07	1.19E-05	TRUE
ABHD3_3	ABHD3	353.57	331.04	353.57	331.04	-0.094705	253.83	2873.6	0.42025	0.33715	0.66285	0.6743	0.82768	FALSE
ABHD3_4	ABHD3	300.54	167.14	300.54	167.14	-0.84267	9085.9	2342.4	2.7562	0.0029239	0.99708	0.0058478	0.04227	FALSE
ABHD4_1	ABHD4	650.18	432.4	650.18	432.4	-0.58734	23957	6195.2	2.7668	0.0028305	0.99717	0.005661	0.041344	FALSE
ABHD4_2	ABHD4	418.39	447.5	418.39	447.5	0.09681	423.77	3552.1	0.48841	0.68737	0.31263	0.62526	0.7957	TRUE
ABHD4_3	ABHD4	511.7	425.93	511.7	425.93	-0.26409	3685.2	4578.4	1.2675	0.10249	0.89751	0.20499	0.42081	FALSE
ABHD4_4	ABHD4	608.93	444.27	608.93	444.27	-0.45397	13641	5702.8	2.1805	0.014612	0.98539	0.029223	0.1244	FALSE
ABHD5_1	ABHD5	232.77	175.77	232.77	175.77	-0.40324	1632.6	1699.6	1.3827	0.083381	0.91662	0.16676	0.37214	FALSE
ABHD5_2	ABHD5	122.77	135.87	122.77	135.87	0.14515	85.861	763.51	0.4741	0.68228	0.31772	0.63543	0.80233	TRUE
ABHD5_3	ABHD5	218.04	363.39	218.04	363.39	0.73433	10735	1565.8	3.6734	0.99988	0.00011967	0.00023933	0.0040477	TRUE
ABHD5_4	ABHD5	248.48	144.49	248.48	144.49	-0.77797	5504.7	1844.7	2.4211	0.0077365	0.99226	0.015473	0.081954	FALSE
ABHD6_1	ABHD6	642.32	833.54	642.32	833.54	0.37544	18359	6100.7	2.4481	0.99282	0.0071798	0.01436	0.077774	TRUE
ABHD6_2	ABHD6	1496.8	1104.2	1496.8	1104.2	-0.43853	77507	17816	2.9412	0.0016346	0.99837	0.0032693	0.028329	FALSE
ABHD6_3	ABHD6	1157.9	1256.2	1157.9	1256.2	0.11745	4832.7	12864	0.86664	0.80693	0.19307	0.38614	0.61016	TRUE
ABHD6_4	ABHD6	190.54	187.63	190.54	187.63	-0.022076	4.23	1322.4	0.079982	0.46813	0.53187	0.93625	0.96983	FALSE
ABHD8_1	ABHD8	259.29	293.3	259.29	293.3	0.1772	579.11	1946	0.77112	0.77968	0.22032	0.44063	0.65729	TRUE
ABHD8_2	ABHD8	369.29	269.58	369.29	269.58	-0.45259	5001.3	3035.3	1.8098	0.035166	0.96483	0.070331	0.21809	FALSE
ABHD8_3	ABHD8	1373	1386.7	1373	1386.7	0.014292	93.568	15968	0.10826	0.5431	0.4569	0.91379	0.95811	TRUE
ABHD8_4	ABHD8	653.12	530.53	653.12	530.53	-0.29941	7534.8	6230.7	1.5531	0.060201	0.9398	0.1204	0.30495	FALSE
ABI1_1	ABI1	473.39	588.76	473.39	588.76	0.31405	6674.6	4150.4	1.7908	0.96334	0.036665	0.073329	0.2238	TRUE
ABI1_2	ABI1	1034.2	733.25	1034.2	733.25	-0.49555	45616	11147	2.8504	0.0021831	0.99782	0.0043661	0.034579	FALSE
ABI1_3	ABI1	639.37	490.63	639.37	490.63	-0.38133	11110	6065.4	1.9099	0.028076	0.97192	0.056152	0.18962	FALSE
ABI1_4	ABI1	546.07	571.51	546.07	571.51	0.065566	323.55	4969.9	0.36082	0.64088	0.35912	0.71824	0.85505	TRUE
ABI2_1	ABI2	282.86	223.21	282.86	223.21	-0.3403	1785	2170.6	1.2802	0.10023	0.89977	0.20047	0.41534	FALSE
ABI2_2	ABI2	447.86	469.07	447.86	469.07	0.066613	224.98	3870.1	0.34095	0.63343	0.36657	0.73314	0.85903	TRUE
ABI2_3	ABI2	769.02	795.8	769.02	795.8	0.049322	358.61	7660	0.30598	0.62019	0.37981	0.75962	0.87438	TRUE
ABI2_4	ABI2	502.86	707.37	502.86	707.37	0.4915	21065	4478.8	3.056	0.99888	0.0011216	0.0022432	0.021545	TRUE
ABI3_1	ABI3	1058.7	1014.7	1058.7	1014.7	-0.061255	970.48	11483	0.41111	0.3405	0.6595	0.68099	0.83186	FALSE
ABI3_2	ABI3	1397.6	1050.3	1397.6	1050.3	-0.41182	60618	16331	2.7177	0.0032864	0.99671	0.0065728	0.045873	FALSE
ABI3_3	ABI3	950.71	1010.4	950.71	1010.4	0.087729	1780.6	10019	0.59611	0.72445	0.27555	0.5511	0.74303	TRUE
ABI3_4	ABI3	810.27	879.91	810.27	879.91	0.11881	2425.8	8183.6	0.7698	0.77929	0.22071	0.44142	0.65802	TRUE
ABI3BP_1	ABI3BP	365.36	364.47	365.36	364.47	-0.0034934	0.39254	2994.7	0.016191	0.49354	0.50646	0.98708	0.99404	FALSE
ABI3BP_2	ABI3BP	349.64	259.87	349.64	259.87	-0.42665	4051.3	2833.5	1.6864	0.045859	0.95414	0.091718	0.25767	FALSE
ABI3BP_3	ABI3BP	215.09	174.69	215.09	174.69	-0.29862	818.36	1539.3	1.0298	0.15156	0.84844	0.30312	0.53074	FALSE
ABI3BP_4	ABI3BP	579.46	487.4	579.46	487.4	-0.24915	4245.9	5356.6	1.2579	0.10421	0.89579	0.20842	0.42498	FALSE
ABL1_1	ABL1	957.59	849.71	957.59	849.71	-0.17224	5823.7	10111	1.0728	0.14168	0.85832	0.28335	0.51071	FALSE
ABL1_2	ABL1	509.73	531.61	509.73	531.61	0.060513	239.35	4556.2	0.32412	0.62708	0.37292	0.74585	0.86663	TRUE
ABL1_3	ABL1	767.05	618.95	767.05	618.95	-0.30905	10998	7635.3	1.6949	0.045048	0.95495	0.090097	0.25487	FALSE
ABL1_4	ABL1	743.48	874.51	743.48	874.51	0.23389	8598.9	7339.7	1.5295	0.93693	0.063075	0.12615	0.31398	TRUE
ABL2_1	ABL2	538.21	530.53	538.21	530.53	-0.020702	29.51	4879.8	0.10998	0.45621	0.54379	0.91243	0.95745	FALSE
ABL2_2	ABL2	602.05	472.3	602.05	472.3	-0.34952	8448.5	5621.6	1.7305	0.041768	0.95823	0.083536	0.24292	FALSE
ABL2_3	ABL2	219.02	202.72	219.02	202.72	-0.11101	132.8	1574.6	0.41063	0.34067	0.65933	0.68135	0.83201	FALSE
ABL2_4	ABL2	400.71	421.62	400.71	421.62	0.073198	218.6	3364	0.36047	0.64075	0.35925	0.71849	0.85526	TRUE
ABLIM1_1	ABLIM1	394.82	351.53	394.82	351.53	-0.1671	937.8	3301.9	0.75337	0.22561	0.77439	0.45123	0.66587	FALSE
ABLIM1_2	ABLIM1	520.54	452.89	520.54	452.89	-0.20041	2290.5	4678.4	0.98895	0.16134	0.83866	0.32269	0.55096	FALSE
ABLIM1_3	ABLIM1	377.14	483.09	377.14	483.09	0.35633	5633.4	3116.8	1.8977	0.97113	0.028871	0.057741	0.19285	TRUE
ABLIM1_4	ABLIM1	349.64	314.87	349.64	314.87	-0.15068	605.04	2833.5	0.65328	0.25679	0.74321	0.51358	0.71493	FALSE
ABLIM2_1	ABLIM2	667.86	672.87	667.86	672.87	0.010772	12.563	6408.8	0.062614	0.52496	0.47504	0.95007	0.97609	TRUE
ABLIM2_2	ABLIM2	369.29	472.3	369.29	472.3	0.35412	5326.3	3035.3	1.8699	0.96925	0.030751	0.061503	0.20077	TRUE
ABLIM2_3	ABLIM2	407.59	439.95	407.59	439.95	0.10997	523.9	3436.9	0.55205	0.70954	0.29046	0.58091	0.76437	TRUE
ABLIM2_4	ABLIM2	886.87	782.86	886.87	782.86	-0.17976	5415	9174.9	1.0859	0.13875	0.86125	0.27751	0.50423	FALSE
ABLIM3_1	ABLIM3	2380.7	2403.6	2380.7	2403.6	0.013778	261.15	32141	0.12748	0.55072	0.44928	0.89856	0.95003	TRUE
ABLIM3_2	ABLIM3	881.96	807.66	881.96	807.66	-0.12682	2761.9	9110.7	0.77847	0.21815	0.78185	0.43629	0.65373	FALSE
ABLIM3_3	ABLIM3	1979	1649.8	1979	1649.8	-0.26233	54296	25407	2.0653	0.019449	0.98055	0.038899	0.1497	FALSE
ABLIM3_4	ABLIM3	1106.9	1001.8	1106.9	1001.8	-0.14382	5528.4	12149	0.95371	0.17012	0.82988	0.34023	0.56784	FALSE
ABO_1	ABO	209.2	281.44	209.2	281.44	0.42621	2623.9	1486.6	1.8737	0.96951	0.030486	0.060972	0.19971	TRUE
ABO_2	ABO	933.03	593.07	933.03	593.07	-0.65283	58522	9783.8	3.437	0.00029413	0.99971	0.00058827	0.0079825	FALSE
ABO_3	ABO	220	148.81	220	148.81	-0.56093	2558.2	1583.5	1.7891	0.036803	0.9632	0.073605	0.2243	FALSE
ABO_4	ABO	377.14	331.04	377.14	331.04	-0.18756	1063.7	3116.8	0.82574	0.20448	0.79552	0.40895	0.63116	FALSE
ABR_1	ABR	597.14	599.54	597.14	599.54	0.0057803	2.8831	5563.8	0.032193	0.51284	0.48716	0.97432	0.98779	TRUE
ABR_2	ABR	187.59	197.33	187.59	197.33	0.07267	47.468	1296.9	0.27054	0.60663	0.39337	0.78675	0.88965	TRUE
ABR_3	ABR	202.32	166.06	202.32	166.06	-0.28339	659.01	1425.7	0.96034	0.16844	0.83156	0.33688	0.56456	FALSE
ABR_4	ABR	265.18	244.78	265.18	244.78	-0.11504	208.18	2001.6	0.45599	0.3242	0.6758	0.6484	0.81076	FALSE
ABRA_1	ABRA	280.89	235.07	280.89	235.07	-0.25591	1051.8	2151.7	0.98778	0.16163	0.83837	0.32326	0.55135	FALSE
ABRA_2	ABRA	643.3	670.71	643.3	670.71	0.060105	375.68	6112.5	0.35058	0.63705	0.36295	0.7259	0.85572	TRUE
ABRA_3	ABRA	907.5	809.81	907.5	809.81	-0.16411	4774.9	9445.9	1.0051	0.15743	0.84257	0.31486	0.54295	FALSE
ABRA_4	ABRA	1137.3	890.69	1137.3	890.69	-0.35229	30527	12574	2.1994	0.013923	0.98608	0.027846	0.12045	FALSE
ABRACL_1	ABRACL	708.12	737.57	708.12	737.57	0.058692	433.51	6901.2	0.35443	0.63849	0.36151	0.72302	0.85572	TRUE
ABRACL_2	ABRACL	635.45	558.57	635.45	558.57	-0.18573	2958.2	6018.4	0.99098	0.16085	0.83915	0.3217	0.55004	FALSE
ABRACL_3	ABRACL	263.21	250.17	263.21	250.17	-0.073047	85.097	1983	0.29293	0.38479	0.61521	0.76957	0.87966	FALSE
ABRACL_4	ABRACL	913.39	774.23	913.39	774.23	-0.23819	9699.4	9523.7	1.426	0.076936	0.92306	0.15387	0.3542	FALSE
ABT1_1	ABT1	240.62	373.1	240.62	373.1	0.63065	8879.1	1771.8	3.1471	0.99918	0.00082442	0.0016488	0.017158	TRUE
ABT1_2	ABT1	233.75	241.54	233.75	241.54	0.047115	30.367	1708.6	0.18853	0.57477	0.42523	0.85046	0.92469	TRUE
ABT1_3	ABT1	18.661	32.349	18.661	32.349	0.76235	95.427	74.571	1.5852	0.94266	0.057343	0.11469	0.29543	TRUE
ABT1_4	ABT1	165.98	196.25	165.98	196.25	0.24036	458.98	1112.7	0.90748	0.81792	0.18208	0.36416	0.59061	TRUE
ABTB1_1	ABTB1	559.82	579.06	559.82	579.06	0.048651	185	5128.3	0.26859	0.60588	0.39412	0.78824	0.89046	TRUE
ABTB1_2	ABTB1	450.8	491.71	450.8	491.71	0.12505	837.16	3902.3	0.65488	0.74373	0.25627	0.51255	0.71412	TRUE
ABTB1_3	ABTB1	183.66	169.3	183.66	169.3	-0.11683	103.22	1263	0.40421	0.34303	0.65697	0.68606	0.8351	FALSE
ABTB1_4	ABTB1	82.5	135.87	82.5	135.87	0.71294	1445.9	465.49	2.4736	0.99331	0.0066892	0.013378	0.074176	TRUE
ABTB2_1	ABTB2	1542.9	1552.8	1542.9	1552.8	0.0091561	48.313	18517	0.072237	0.52879	0.47121	0.94241	0.97262	TRUE
ABTB2_2	ABTB2	1872.9	1759.8	1872.9	1759.8	-0.089838	6401.1	23688	0.73506	0.23115	0.76885	0.4623	0.67495	FALSE
ABTB2_3	ABTB2	475.36	394.66	475.36	394.66	-0.26777	3262.7	4172.1	1.2493	0.10578	0.89422	0.21156	0.42909	FALSE
ABTB2_4	ABTB2	1074.5	1011.5	1074.5	1011.5	-0.087093	1985.1	11700	0.58247	0.28012	0.71988	0.56025	0.74994	FALSE
ACACA_1	ACACA	734.64	611.4	734.64	611.4	-0.26452	7609.7	7229.5	1.4494	0.073614	0.92639	0.14723	0.34452	FALSE
ACACA_2	ACACA	190.54	241.54	190.54	241.54	0.34063	1305.4	1322.4	1.4026	0.91964	0.080363	0.16073	0.36378	TRUE
ACACA_3	ACACA	242.59	162.83	242.59	162.83	-0.57229	3212.5	1790	1.8853	0.029696	0.9703	0.059392	0.19628	FALSE
ACACA_4	ACACA	64.821	18.331	64.821	18.331	-1.7676	1181	345.11	2.5025	0.0059245	0.99408	0.011849	0.068318	FALSE
ACACB_1	ACACB	403.66	473.38	403.66	473.38	0.22933	2434.3	3395.2	1.1965	0.88426	0.11574	0.23149	0.45259	TRUE
ACACB_2	ACACB	994.91	1257.3	994.91	1257.3	0.33741	34546	10613	2.5472	0.99457	0.00543	0.01086	0.064278	TRUE
ACACB_3	ACACB	154.2	187.63	154.2	187.63	0.28144	560.15	1014.9	1.0494	0.853	0.147	0.29399	0.52144	TRUE
ACACB_4	ACACB	191.52	198.41	191.52	198.41	0.050748	23.755	1331	0.18892	0.57492	0.42508	0.85015	0.9245	TRUE
ACAD10_1	ACAD10	404.64	347.22	404.64	347.22	-0.22022	1651.2	3405.6	0.98401	0.16256	0.83744	0.32511	0.55308	FALSE
ACAD10_2	ACAD10	209.2	273.89	209.2	273.89	0.38713	2102.2	1486.6	1.6779	0.95332	0.04668	0.09336	0.26056	TRUE
ACAD10_3	ACAD10	187.59	186.55	187.59	186.55	-0.0079816	0.54129	1296.9	0.028892	0.48848	0.51152	0.97695	0.98893	FALSE
ACAD10_4	ACAD10	374.2	428.09	374.2	428.09	0.19364	1454	3086.2	0.97015	0.83402	0.16598	0.33197	0.56019	TRUE
ACAD11_1	ACAD11	874.11	1003.9	874.11	1003.9	0.19954	8434.8	9008	1.3677	0.91429	0.085709	0.17142	0.37825	TRUE
ACAD11_2	ACAD11	401.7	337.51	401.7	337.51	-0.25048	2063.6	3374.4	1.1049	0.1346	0.8654	0.26921	0.49509	FALSE
ACAD11_3	ACAD11	198.39	226.45	198.39	226.45	0.18991	393.93	1391.1	0.75216	0.77402	0.22598	0.45195	0.66647	TRUE
ACAD11_4	ACAD11	312.32	278.21	312.32	278.21	-0.16631	582.42	2458.5	0.68805	0.24571	0.75429	0.49142	0.69766	FALSE
ACAD8_1	ACAD8	1062.7	1163.5	1062.7	1163.5	0.13065	5085.5	11537	0.93869	0.82605	0.17395	0.34789	0.57507	TRUE
ACAD8_2	ACAD8	902.59	925.19	902.59	925.19	0.03565	255.54	9381.3	0.2334	0.59228	0.40772	0.81545	0.90511	TRUE
ACAD8_3	ACAD8	1010.6	804.42	1010.6	804.42	-0.32885	21328	10826	1.9818	0.02375	0.97625	0.047501	0.1707	FALSE
ACAD8_4	ACAD8	1096.1	630.81	1096.1	630.81	-0.79608	1.10E+05	11999	4.2474	1.08E-05	0.99999	2.16E-05	0.00059494	FALSE
ACAD9_1	ACAD9	566.7	545.63	566.7	545.63	-0.054559	221.95	5208	0.29194	0.38517	0.61483	0.77033	0.8801	FALSE
ACAD9_2	ACAD9	237.68	252.33	237.68	252.33	0.085927	107.3	1744.7	0.35068	0.63709	0.36291	0.72583	0.85572	TRUE
ACAD9_3	ACAD9	330.98	489.56	330.98	489.56	0.56331	12692	2644.6	3.0836	0.99898	0.0010227	0.0020454	0.020171	TRUE
ACAD9_4	ACAD9	196.43	217.82	196.43	217.82	0.14841	228.95	1373.9	0.57712	0.71807	0.28193	0.56386	0.75269	TRUE
ACADL_1	ACADL	182.68	297.62	182.68	297.62	0.70111	6702.5	1254.5	3.245	0.99941	0.00058718	0.0011744	0.013455	TRUE
ACADL_2	ACADL	949.73	1107.4	949.73	1107.4	0.22141	12453	10006	1.5765	0.94255	0.057454	0.11491	0.29572	TRUE
ACADL_3	ACADL	626.61	641.6	626.61	641.6	0.034056	112.37	5912.8	0.19496	0.57729	0.42271	0.84542	0.92196	TRUE
ACADL_4	ACADL	117.86	174.69	117.86	174.69	0.56378	1630.3	725.61	2.1097	0.98256	0.017441	0.034882	0.13945	TRUE
ACADM_1	ACADM	189.55	268.5	189.55	268.5	0.50009	3139.8	1313.9	2.178	0.9853	0.014704	0.029407	0.12494	TRUE
ACADM_2	ACADM	888.84	763.45	888.84	763.45	-0.21913	7872.8	9200.7	1.3072	0.095565	0.90443	0.19113	0.40356	FALSE
ACADM_3	ACADM	217.05	243.7	217.05	243.7	0.16633	355.3	1556.9	0.6753	0.75026	0.24974	0.49949	0.70407	TRUE
ACADM_4	ACADM	576.52	421.62	576.52	421.62	-0.4505	12069	5322.2	2.1232	0.016868	0.98313	0.033736	0.13661	FALSE
ACADS_1	ACADS	1641.2	1619.6	1641.2	1619.6	-0.019039	231.75	20027	0.15213	0.43954	0.56046	0.87909	0.93986	FALSE
ACADS_2	ACADS	297.59	310.55	297.59	310.55	0.061326	84.067	2313.6	0.26956	0.60625	0.39375	0.7875	0.88999	TRUE
ACADS_3	ACADS	630.53	483.09	630.53	483.09	-0.3836	10919	5959.6	1.91	0.028067	0.97193	0.056133	0.18959	FALSE
ACADS_4	ACADS	368.3	446.42	368.3	446.42	0.27683	3058.4	3025.1	1.4203	0.92224	0.077756	0.15551	0.35663	TRUE
ACADSB_1	ACADSB	761.16	437.8	761.16	437.8	-0.79654	53269	7561.2	3.7187	0.00010011	0.9999	0.00020021	0.0035286	FALSE
ACADSB_2	ACADSB	540.18	464.75	540.18	464.75	-0.21653	2848.4	4902.3	1.0772	0.14069	0.85931	0.28137	0.5086	FALSE
ACADSB_3	ACADSB	541.16	686.89	541.16	686.89	0.34345	10656	4913.5	2.0789	0.98119	0.018811	0.037622	0.14634	TRUE
ACADSB_4	ACADSB	272.05	312.71	272.05	312.71	0.20026	827.55	2067	0.89429	0.81442	0.18558	0.37117	0.59724	TRUE
ACADVL_1	ACADVL	429.2	604.93	429.2	604.93	0.49417	15555	3668	2.9017	0.99814	0.0018557	0.0037114	0.030908	TRUE
ACADVL_2	ACADVL	132.59	218.9	132.59	218.9	0.71903	3782.5	840.45	2.9771	0.99855	0.0014548	0.0029096	0.026003	TRUE
ACADVL_3	ACADVL	162.05	223.21	162.05	223.21	0.45951	1882.1	1079.9	1.8611	0.96863	0.031368	0.062737	0.20324	TRUE
ACADVL_4	ACADVL	178.75	190.86	178.75	190.86	0.094078	73.371	1220.8	0.34665	0.63557	0.36443	0.72886	0.85662	TRUE
ACAN_1	ACAN	300.54	237.23	300.54	237.23	-0.33998	2010.8	2342.4	1.308	0.095435	0.90456	0.19087	0.40326	FALSE
ACAN_2	ACAN	191.52	172.53	191.52	172.53	-0.1498	180.38	1331	0.52044	0.30138	0.69862	0.60275	0.77983	FALSE
ACAN_3	ACAN	194.46	256.64	194.46	256.64	0.39845	1942.1	1356.7	1.688	0.9543	0.045703	0.091406	0.25717	TRUE
ACAN_4	ACAN	355.54	297.62	355.54	297.62	-0.25576	1680.7	2893.7	1.0767	0.1408	0.8592	0.28161	0.50887	FALSE
ACAP1_1	ACAP1	1126.5	1347.9	1126.5	1347.9	0.25863	24553	12423	1.9862	0.9765	0.023505	0.047009	0.16959	TRUE
ACAP1_2	ACAP1	457.68	485.24	457.68	485.24	0.084193	379.97	3977.4	0.43706	0.66897	0.33103	0.66207	0.81997	TRUE
ACAP1_3	ACAP1	205.27	158.51	205.27	158.51	-0.37085	1097.6	1451.7	1.2271	0.10989	0.89011	0.21978	0.43878	FALSE
ACAP1_4	ACAP1	879.02	832.46	879.02	832.46	-0.078419	1084	9072.1	0.4888	0.31249	0.68751	0.62498	0.79554	FALSE
ACAP2_1	ACAP2	376.16	340.75	376.16	340.75	-0.14225	627.41	3106.6	0.63535	0.2626	0.7374	0.5252	0.72341	FALSE
ACAP2_2	ACAP2	472.41	616.8	472.41	616.8	0.38404	10470	4139.5	2.2441	0.98759	0.012412	0.024823	0.11167	TRUE
ACAP2_3	ACAP2	509.73	482.01	509.73	482.01	-0.080521	384.4	4556.2	0.41074	0.34063	0.65937	0.68127	0.83201	FALSE
ACAP2_4	ACAP2	617.77	589.84	617.77	589.84	-0.066632	390.05	5807.6	0.36648	0.357	0.643	0.71401	0.85216	FALSE
ACAP3_1	ACAP3	1512.5	1843.9	1512.5	1843.9	0.28567	55055	18054	2.4665	0.99318	0.0068211	0.013642	0.075236	TRUE
ACAP3_2	ACAP3	670.8	788.25	670.8	788.25	0.23244	6908	6444.6	1.463	0.92826	0.071736	0.14347	0.33939	TRUE
ACAP3_3	ACAP3	1237.5	1302.6	1237.5	1302.6	0.073915	2119.8	13995	0.55035	0.70896	0.29104	0.58208	0.7652	TRUE
ACAP3_4	ACAP3	526.43	649.15	526.43	649.15	0.30179	7550.5	4745.3	1.7815	0.96258	0.037419	0.074837	0.22662	TRUE
ACAT1_1	ACAT1	367.32	636.21	367.32	636.21	0.7908	36823	3015	4.8969	1	4.87E-07	9.73E-07	4.27E-05	TRUE
ACAT1_2	ACAT1	399.73	257.72	399.73	257.72	-0.63126	10204	3353.7	2.4523	0.0070975	0.9929	0.014195	0.077229	FALSE
ACAT1_3	ACAT1	626.61	502.5	626.61	502.5	-0.31788	7725.2	5912.8	1.614	0.053259	0.94674	0.10652	0.28269	FALSE
ACAT1_4	ACAT1	573.57	474.46	573.57	474.46	-0.27316	4922.6	5287.9	1.363	0.086447	0.91355	0.17289	0.38022	FALSE
ACAT2_1	ACAT2	216.07	173.61	216.07	173.61	-0.31404	904.22	1548.1	1.0792	0.14025	0.85975	0.2805	0.50761	FALSE
ACAT2_2	ACAT2	644.28	547.78	644.28	547.78	-0.2337	4663.8	6124.3	1.2331	0.10877	0.89123	0.21754	0.43597	FALSE
ACAT2_3	ACAT2	238.66	313.79	238.66	313.79	0.3934	2835.4	1753.7	1.794	0.9636	0.036404	0.072807	0.22291	TRUE
ACAT2_4	ACAT2	215.09	233.99	215.09	233.99	0.121	178.79	1539.3	0.48186	0.68505	0.31495	0.6299	0.79868	TRUE
ACBD3_1	ACBD3	1104.9	1276.7	1104.9	1276.7	0.20834	14780	12121	1.5606	0.94069	0.05931	0.11862	0.30188	TRUE
ACBD3_2	ACBD3	614.82	683.65	614.82	683.65	0.15286	2370.5	5772.6	0.90594	0.81752	0.18248	0.36497	0.59136	TRUE
ACBD3_3	ACBD3	442.95	429.17	442.95	429.17	-0.045478	94.899	3816.7	0.22299	0.41177	0.58823	0.82354	0.90992	FALSE
ACBD3_4	ACBD3	212.14	201.64	212.14	201.64	-0.072864	55.109	1512.9	0.26989	0.39362	0.60638	0.78725	0.88993	FALSE
ACBD4_1	ACBD4	722.86	487.4	722.86	487.4	-0.56764	27987	7083.2	2.7977	0.0025735	0.99743	0.0051471	0.038815	FALSE
ACBD4_2	ACBD4	1148.1	927.35	1148.1	927.35	-0.30779	24440	12726	1.9571	0.02517	0.97483	0.050339	0.17716	FALSE
ACBD4_3	ACBD4	284.82	503.57	284.82	503.57	0.81995	24405	2189.6	4.6749	1	1.47E-06	2.94E-06	0.00010939	TRUE
ACBD4_4	ACBD4	717.95	705.22	717.95	705.22	-0.025768	80.992	7022.4	0.15188	0.43964	0.56036	0.87928	0.93999	FALSE
ACBD5_1	ACBD5	750.36	850.79	750.36	850.79	0.181	5048.5	7425.7	1.1655	0.87809	0.12191	0.24381	0.46749	TRUE
ACBD5_2	ACBD5	804.37	1089.1	804.37	1089.1	0.43673	40766	8108.3	3.162	0.99922	0.00078349	0.001567	0.016555	TRUE
ACBD5_3	ACBD5	1023.4	979.11	1023.4	979.11	-0.063751	980.53	10999	0.42222	0.33643	0.66357	0.67287	0.82685	FALSE
ACBD5_4	ACBD5	1388.7	1084.8	1388.7	1084.8	-0.35608	46372	16200	2.3882	0.0084665	0.99153	0.016933	0.087015	FALSE
ACBD6_1	ACBD6	1644.1	2029.4	1644.1	2029.4	0.30358	74427	20073	2.7194	0.99673	0.0032697	0.0065394	0.045702	TRUE
ACBD6_2	ACBD6	937.95	1372.7	937.95	1372.7	0.54895	95355	9849.1	4.3807	0.99999	5.92E-06	1.18E-05	0.00035758	TRUE
ACBD6_3	ACBD6	941.87	1175.4	941.87	1175.4	0.3192	27342	9901.3	2.3465	0.99052	0.0094752	0.01895	0.093707	TRUE
ACBD6_4	ACBD6	587.32	970.48	587.32	970.48	0.72359	74552	5448.5	5.191	1	1.05E-07	2.09E-07	1.11E-05	TRUE
ACBD7_1	ACBD7	1702.1	1602.4	1702.1	1602.4	-0.087008	4968.6	20976	0.68822	0.24566	0.75434	0.49132	0.69755	FALSE
ACBD7_2	ACBD7	1171.7	1338.2	1171.7	1338.2	0.19153	13875	13058	1.457	0.92744	0.072555	0.14511	0.3417	TRUE
ACBD7_3	ACBD7	345.71	725.71	345.71	725.71	1.0676	74622	2793.5	7.1895	1	3.25E-13	6.50E-13	1.21E-10	TRUE
ACBD7_4	ACBD7	789.64	1092.3	789.64	1092.3	0.46764	46111	7920.9	3.4011	0.99966	0.00033563	0.00067126	0.0088017	TRUE
ACCS_1	ACCS	822.05	1145.2	822.05	1145.2	0.47777	52560	8334.5	3.5393	0.9998	0.00020056	0.00040113	0.0060224	TRUE
ACCS_2	ACCS	723.84	799.03	723.84	799.03	0.1424	2828.7	7095.4	0.89267	0.81398	0.18602	0.37203	0.59777	TRUE
ACCS_3	ACCS	1010.6	1095.6	1010.6	1095.6	0.11632	3609.3	10826	0.81641	0.79287	0.20713	0.41426	0.63537	TRUE
ACCS_4	ACCS	825	670.71	825	670.71	-0.2983	11934	8372.3	1.6862	0.04588	0.95412	0.09176	0.25773	FALSE
ACCSL_1	ACCSL	1380.9	1444.9	1380.9	1444.9	0.065366	2051.6	16084	0.50505	0.69324	0.30676	0.61352	0.78725	TRUE
ACCSL_2	ACCSL	1043	1008.2	1043	1008.2	-0.048921	605.89	11267	0.32793	0.37148	0.62852	0.74296	0.86476	FALSE
ACCSL_3	ACCSL	456.7	370.94	456.7	370.94	-0.29932	3686.9	3966.7	1.3616	0.086663	0.91334	0.17333	0.38087	FALSE
ACCSL_4	ACCSL	484.2	606.01	484.2	606.01	0.32316	7443	4270.2	1.8642	0.96885	0.031149	0.062297	0.20236	TRUE
ACD_1	ACD	913.39	781.78	913.39	781.78	-0.22421	8674.1	9523.7	1.3486	0.088726	0.91127	0.17745	0.38639	FALSE
ACD_2	ACD	1658.8	1287.5	1658.8	1287.5	-0.36534	69218	20302	2.6061	0.0045788	0.99542	0.0091575	0.057317	FALSE
ACD_3	ACD	1066.6	869.12	1066.6	869.12	-0.29509	19551	11591	1.8343	0.033306	0.96669	0.066612	0.21103	FALSE
ACD_4	ACD	1022.4	1125.8	1022.4	1125.8	0.1388	5343.9	10986	0.98605	0.83795	0.16205	0.32411	0.55218	TRUE
ACE_1	ACE	678.66	708.45	678.66	708.45	0.061895	443.87	6540.2	0.36841	0.64371	0.35629	0.71257	0.85129	TRUE
ACE_2	ACE	124.73	135.87	124.73	135.87	0.12243	62.031	778.77	0.39904	0.65507	0.34493	0.68987	0.83764	TRUE
ACE_3	ACE	174.82	221.05	174.82	221.05	0.33681	1072.4	1187.4	1.3417	0.91016	0.089842	0.17968	0.38908	TRUE
ACE_4	ACE	451.79	394.66	451.79	394.66	-0.19455	1633.3	3913	0.91316	0.18058	0.81942	0.36116	0.58797	FALSE
ACE2_1	ACE2	1155	917.65	1155	917.65	-0.33156	28261	12822	2.0961	0.018037	0.98196	0.036074	0.14252	FALSE
ACE2_2	ACE2	368.3	431.33	368.3	431.33	0.22731	1989	3025.1	1.1459	0.87407	0.12593	0.25186	0.47624	TRUE
ACE2_3	ACE2	949.73	795.8	949.73	795.8	-0.25483	11871	10006	1.5389	0.061918	0.93808	0.12384	0.31021	FALSE
ACE2_4	ACE2	869.2	1123.6	869.2	1123.6	0.37001	32495	8944	2.6901	0.99643	0.0035716	0.0071433	0.048582	TRUE
ACER1_1	ACER1	563.75	562.88	563.75	562.88	-0.0022206	0.37724	5173.8	0.012076	0.49518	0.50482	0.99037	0.99535	FALSE
ACER1_2	ACER1	368.3	446.42	368.3	446.42	0.27683	3058.4	3025.1	1.4203	0.92224	0.077756	0.15551	0.35663	TRUE
ACER1_3	ACER1	30.446	30.193	30.446	30.193	-0.01168	0.032146	135.82	0.021757	0.48902	0.51098	0.97805	0.98943	FALSE
ACER1_4	ACER1	429.2	269.58	429.2	269.58	-0.66894	12909	3668	2.6355	0.0042006	0.9958	0.0084013	0.054118	FALSE
ACER2_1	ACER2	282.86	297.62	282.86	297.62	0.073124	108.92	2170.6	0.31677	0.62429	0.37571	0.75142	0.86973	TRUE
ACER2_2	ACER2	448.84	480.93	448.84	480.93	0.099412	515.04	3880.8	0.51512	0.69676	0.30324	0.60647	0.78221	TRUE
ACER2_3	ACER2	627.59	890.69	627.59	890.69	0.50442	34875	5924.5	3.4182	0.99968	0.0003152	0.0006304	0.0084031	TRUE
ACER2_4	ACER2	765.09	746.19	765.09	746.19	-0.036027	178.5	7610.6	0.21658	0.41427	0.58573	0.82854	0.91276	FALSE
ACER3_1	ACER3	419.37	739.72	419.37	739.72	0.81726	52331	3562.6	5.3671	1	4.00E-08	8.00E-08	4.81E-06	TRUE
ACER3_2	ACER3	395.8	424.86	395.8	424.86	0.10194	422.18	3312.2	0.50482	0.69316	0.30684	0.61369	0.78733	TRUE
ACER3_3	ACER3	262.23	288.99	262.23	288.99	0.13966	358.17	1973.8	0.60226	0.7265	0.2735	0.547	0.73991	TRUE
ACER3_4	ACER3	356.52	424.86	356.52	424.86	0.25235	2339.6	2903.8	1.2682	0.89764	0.10236	0.20473	0.42053	TRUE
ACHE_1	ACHE	103.12	155.28	103.12	155.28	0.58579	1374.1	614.4	2.104	0.98231	0.017688	0.035377	0.14071	TRUE
ACHE_2	ACHE	361.43	252.33	361.43	252.33	-0.5167	5999.4	2954.2	2.0073	0.022359	0.97764	0.044717	0.16411	FALSE
ACHE_3	ACHE	516.61	378.49	516.61	378.49	-0.4478	9595.7	4633.9	2.029	0.02123	0.97877	0.04246	0.1586	FALSE
ACHE_4	ACHE	286.79	201.64	286.79	201.64	-0.50604	3652.4	2208.6	1.8117	0.035018	0.96498	0.070037	0.21752	FALSE
ACIN1_1	ACIN1	359.46	466.91	359.46	466.91	0.37638	5797	2934	1.9836	0.97635	0.023648	0.047297	0.17031	TRUE
ACIN1_2	ACIN1	478.3	404.37	478.3	404.37	-0.2417	2738	4204.8	1.1402	0.1271	0.8729	0.25421	0.47889	FALSE
ACIN1_3	ACIN1	697.32	625.42	697.32	625.42	-0.15675	2586.5	6768.3	0.87393	0.19108	0.80892	0.38216	0.60701	FALSE
ACIN1_4	ACIN1	260.27	359.08	260.27	359.08	0.46279	4913.3	1955.2	2.2347	0.98728	0.01272	0.02544	0.11349	TRUE
ACKR1_1	ACKR1	128.66	130.48	128.66	130.48	0.020062	1.6483	809.49	0.063814	0.52544	0.47456	0.94912	0.9758	TRUE
ACKR1_2	ACKR1	791.61	1284.3	791.61	1284.3	0.6974	1.23E+05	7945.8	5.5269	1	1.63E-08	3.26E-08	2.20E-06	TRUE
ACKR1_3	ACKR1	870.18	889.61	870.18	889.61	0.031828	188.82	8956.8	0.20533	0.58134	0.41866	0.83731	0.91741	TRUE
ACKR1_4	ACKR1	656.07	669.63	656.07	669.63	0.029477	91.984	6266.2	0.17134	0.56802	0.43198	0.86396	0.93157	TRUE
ACKR2_1	ACKR2	1943.7	1807.3	1943.7	1807.3	-0.10492	9305.8	24831	0.86561	0.19335	0.80665	0.38671	0.61064	FALSE
ACKR2_2	ACKR2	1599.9	1194.8	1599.9	1194.8	-0.42095	82503	19390	2.9095	0.0018102	0.99819	0.0036205	0.030388	FALSE
ACKR2_3	ACKR2	647.23	526.22	647.23	526.22	-0.29811	7341.7	6159.7	1.5419	0.061551	0.93845	0.1231	0.3092	FALSE
ACKR2_4	ACKR2	301.52	459.36	301.52	459.36	0.60575	12594	2352.1	3.2547	0.99943	0.00056763	0.0011353	0.0131	TRUE
ACKR3_1	ACKR3	711.07	1312.3	711.07	1312.3	0.88312	1.85E+05	6937.5	7.2185	1	2.63E-13	5.26E-13	9.98E-11	TRUE
ACKR3_2	ACKR3	371.25	354.77	371.25	354.77	-0.065342	135.87	3055.6	0.2982	0.38278	0.61722	0.76555	0.87767	FALSE
ACKR3_3	ACKR3	857.41	671.79	857.41	671.79	-0.35151	17291	8790.8	1.9797	0.023866	0.97613	0.047732	0.17111	FALSE
ACKR3_4	ACKR3	745.45	800.11	745.45	800.11	0.10196	1494.6	7364.3	0.637	0.73794	0.26206	0.52412	0.72271	TRUE
ACKR4_1	ACKR4	1354.4	1587.3	1354.4	1587.3	0.22878	27165	15693	1.8592	0.9685	0.031497	0.062994	0.2038	TRUE
ACKR4_2	ACKR4	1980	1897.8	1980	1897.8	-0.061112	3375.7	25423	0.5153	0.30317	0.69683	0.60634	0.78213	FALSE
ACKR4_3	ACKR4	885.89	855.1	885.89	855.1	-0.050972	473.97	9162.1	0.32165	0.37386	0.62614	0.74772	0.86756	FALSE
ACKR4_4	ACKR4	1243.4	1399.7	1243.4	1399.7	0.17066	12220	14079	1.3169	0.90607	0.093932	0.18786	0.39961	TRUE
ACLY_1	ACLY	212.14	448.58	212.14	448.58	1.0768	28908	1512.9	6.0786	1	6.06E-10	1.21E-09	1.15E-07	TRUE
ACLY_2	ACLY	103.12	86.265	103.12	86.265	-0.25484	142.41	614.4	0.68018	0.24818	0.75182	0.49637	0.70146	FALSE
ACLY_3	ACLY	353.57	448.58	353.57	448.58	0.3425	4529.2	2873.6	1.7723	0.96183	0.038169	0.076339	0.22947	TRUE
ACLY_4	ACLY	43.214	5.3916	43.214	5.3916	-2.7903	876.56	209.03	2.616	0.0030524	0.99695	0.0061048	0.043597	FALSE
ACMSD_1	ACMSD	134.55	119.69	134.55	119.69	-0.16752	110.51	856.02	0.50791	0.30576	0.69424	0.61151	0.7858	FALSE
ACMSD_2	ACMSD	704.2	808.74	704.2	808.74	0.19943	5471	6852.8	1.2629	0.89668	0.10332	0.20664	0.42279	TRUE
ACMSD_3	ACMSD	561.78	404.37	561.78	404.37	-0.47335	12473	5151.1	2.1933	0.014142	0.98586	0.028284	0.12172	FALSE
ACMSD_4	ACMSD	114.91	202.72	114.91	202.72	0.8136	3932.1	703.07	3.3118	0.99954	0.00046356	0.00092712	0.01121	TRUE
ACO1_1	ACO1	411.52	525.14	411.52	525.14	0.35099	6478.9	3478.7	1.9264	0.97298	0.027025	0.054049	0.18516	TRUE
ACO1_2	ACO1	164.02	217.82	164.02	217.82	0.40712	1454.6	1096.3	1.6249	0.94791	0.052089	0.10418	0.27905	TRUE
ACO1_3	ACO1	533.3	456.13	533.3	456.13	-0.22506	2982.6	4823.6	1.1112	0.13324	0.86676	0.26648	0.49235	FALSE
ACO1_4	ACO1	412.5	488.48	412.5	488.48	0.24336	2891.4	3489.2	1.2862	0.90082	0.099178	0.19836	0.41245	TRUE
ACO2_1	ACO2	1008.7	819.52	1008.7	819.52	-0.29926	17935	10799	1.8201	0.034373	0.96563	0.068747	0.21514	FALSE
ACO2_2	ACO2	1079.4	861.57	1079.4	861.57	-0.32481	23793	11767	2.0078	0.022333	0.97767	0.044666	0.164	FALSE
ACO2_3	ACO2	898.66	911.18	898.66	911.18	0.019934	78.339	9329.6	0.12959	0.55155	0.44845	0.89689	0.94918	TRUE
ACO2_4	ACO2	0	0	0.98214	0	-0.98706	0	2.2182	0.65944	0.36358	0.63642	0.72716	0.85572	FALSE
ACOT1_1	ACOT1	525.45	749.43	525.45	749.43	0.51143	25281	4734.1	3.2553	0.99943	0.00056629	0.0011326	0.013075	TRUE
ACOT1_2	ACOT1	164.02	183.31	164.02	183.31	0.15954	186.31	1096.3	0.58278	0.71998	0.28002	0.56004	0.74983	TRUE
ACOT1_3	ACOT1	831.87	845.4	831.87	845.4	0.02324	91.47	8460.7	0.14704	0.55845	0.44155	0.8831	0.94198	TRUE
ACOT1_4	ACOT1	259.29	219.98	259.29	219.98	-0.2362	773.9	1946	0.8911	0.18644	0.81356	0.37288	0.5986	FALSE
ACOT11_1	ACOT11	995.89	923.04	995.89	923.04	-0.10948	2654.8	10626	0.70675	0.23986	0.76014	0.47972	0.68831	FALSE
ACOT11_2	ACOT11	1367.1	1284.3	1367.1	1284.3	-0.090141	3434.3	15881	0.65758	0.2554	0.7446	0.51081	0.71289	FALSE
ACOT11_3	ACOT11	636.43	940.29	636.43	940.29	0.56238	46603	6030.1	3.9131	0.99995	4.56E-05	9.11E-05	0.0019003	TRUE
ACOT11_4	ACOT11	514.64	535.92	514.64	535.92	0.058344	226.45	4611.6	0.31337	0.623	0.377	0.754	0.87125	TRUE
ACOT12_1	ACOT12	796.52	672.87	796.52	672.87	-0.24305	7658	8008.2	1.3817	0.083529	0.91647	0.16706	0.37247	FALSE
ACOT12_2	ACOT12	993.93	1097.7	993.93	1097.7	0.14317	5390.3	10600	1.0082	0.84332	0.15668	0.31336	0.54136	TRUE
ACOT12_3	ACOT12	310.36	355.84	310.36	355.84	0.19673	1035.8	2439.1	0.92104	0.82149	0.17851	0.35703	0.58413	TRUE
ACOT12_4	ACOT12	413.48	346.14	413.48	346.14	-0.25579	2272	3499.6	1.1384	0.12749	0.87251	0.25497	0.47955	FALSE
ACOT13_1	ACOT13	334.91	232.92	334.91	232.92	-0.52208	5244	2684.1	1.9687	0.024495	0.9755	0.048991	0.17409	FALSE
ACOT13_2	ACOT13	764.11	761.29	764.11	761.29	-0.0053186	3.9634	7598.2	0.032299	0.48712	0.51288	0.97423	0.98779	FALSE
ACOT13_3	ACOT13	271.07	272.81	271.07	272.81	0.0092116	1.5186	2057.6	0.038419	0.51532	0.48468	0.96935	0.98543	TRUE
ACOT13_4	ACOT13	582.41	442.11	582.41	442.11	-0.39685	9888.7	5391	1.9108	0.028012	0.97199	0.056025	0.18936	FALSE
ACOT2_1	ACOT2	1324.9	1623.9	1324.9	1623.9	0.29341	44826	15261	2.4207	0.99225	0.0077463	0.015493	0.082006	TRUE
ACOT2_2	ACOT2	1628.4	1281	1628.4	1281	-0.34589	60543	19829	2.4667	0.0068183	0.99318	0.013637	0.075221	FALSE
ACOT2_3	ACOT2	620.71	657.77	620.71	657.77	0.08353	686.83	5842.6	0.48483	0.6861	0.3139	0.6278	0.79725	TRUE
ACOT2_4	ACOT2	807.32	734.33	807.32	734.33	-0.13653	2665.1	8145.9	0.80868	0.20935	0.79065	0.4187	0.63859	FALSE
ACOT4_1	ACOT4	233.75	311.63	233.75	311.63	0.41335	3048.5	1708.6	1.8842	0.97023	0.029768	0.059536	0.19664	TRUE
ACOT4_2	ACOT4	772.95	838.93	772.95	838.93	0.11804	2177.9	7709.6	0.75149	0.77382	0.22618	0.45236	0.66685	TRUE
ACOT4_3	ACOT4	1125.5	1219.6	1125.5	1219.6	0.11567	4423.6	12409	0.8442	0.80072	0.19928	0.39856	0.62182	TRUE
ACOT4_4	ACOT4	590.27	718.16	590.27	718.16	0.2825	8197.7	5483	1.7272	0.95793	0.04207	0.08414	0.24403	TRUE
ACOT6_1	ACOT6	1579.3	1603.5	1579.3	1603.5	0.0219	292.13	19073	0.17502	0.56947	0.43053	0.86106	0.93	TRUE
ACOT6_2	ACOT6	2211.8	2131.8	2211.8	2131.8	-0.053093	3196.5	29267	0.46735	0.32012	0.67988	0.64025	0.80523	FALSE
ACOT6_3	ACOT6	1282.7	1508.6	1282.7	1508.6	0.23385	25554	14646	1.8665	0.96901	0.030986	0.061971	0.2018	TRUE
ACOT6_4	ACOT6	1130.4	1227.1	1130.4	1227.1	0.11829	4675.3	12478	0.86549	0.80661	0.19339	0.38677	0.6107	TRUE
ACOT7_1	ACOT7	525.45	530.53	525.45	530.53	0.01387	12.931	4734.1	0.073911	0.52946	0.47054	0.94108	0.97193	TRUE
ACOT7_2	ACOT7	234.73	278.21	234.73	278.21	0.24418	946.68	1717.6	1.049	0.85291	0.14709	0.29419	0.52161	TRUE
ACOT7_3	ACOT7	182.68	230.76	182.68	230.76	0.33545	1159.8	1254.5	1.3575	0.91269	0.087313	0.17463	0.38256	TRUE
ACOT7_4	ACOT7	293.66	224.29	293.66	224.29	-0.38727	2417	2275.3	1.4543	0.07293	0.92707	0.14586	0.3427	FALSE
ACOT8_1	ACOT8	358.48	561.8	358.48	561.8	0.64671	20928	2923.9	3.7601	0.99992	8.49E-05	0.00016986	0.0031111	TRUE
ACOT8_2	ACOT8	488.12	726.78	488.12	726.78	0.57331	28759	4313.9	3.6337	0.99986	0.00013972	0.00027944	0.0045644	TRUE
ACOT8_3	ACOT8	463.57	492.79	463.57	492.79	0.088	426.98	4042.1	0.45959	0.67709	0.32291	0.64581	0.80916	TRUE
ACOT8_4	ACOT8	357.5	336.43	357.5	336.43	-0.087364	221.92	2913.9	0.39024	0.34818	0.65182	0.69636	0.84137	FALSE
ACOT9_1	ACOT9	682.59	1056.7	682.59	1056.7	0.6298	70827	6588	4.6098	1	2.02E-06	4.03E-06	0.00014432	TRUE
ACOT9_2	ACOT9	1497.8	1758.7	1497.8	1758.7	0.23158	34107	17831	1.9543	0.97467	0.025332	0.050665	0.17784	TRUE
ACOT9_3	ACOT9	1009.6	1095.6	1009.6	1095.6	0.11772	3693.3	10812	0.82636	0.7957	0.2043	0.4086	0.63083	TRUE
ACOT9_4	ACOT9	1264	988.82	1264	988.82	-0.35392	38010	14376	2.2952	0.01086	0.98914	0.02172	0.10249	FALSE
ACOX1_1	ACOX1	596.16	751.59	596.16	751.59	0.33374	12119	5552.2	2.0859	0.98151	0.018495	0.036989	0.14486	TRUE
ACOX1_2	ACOX1	427.23	542.39	427.23	542.39	0.3436	6654.6	3646.9	1.907	0.97174	0.028262	0.056524	0.19023	TRUE
ACOX1_3	ACOX1	149.29	203.8	149.29	203.8	0.44652	1495	974.63	1.7462	0.95962	0.040384	0.080769	0.23768	TRUE
ACOX1_4	ACOX1	1034.2	717.08	1034.2	717.08	-0.52769	50700	11147	3.0036	0.0013339	0.99867	0.0026679	0.024424	FALSE
ACOX2_1	ACOX2	1342.6	1164.6	1342.6	1164.6	-0.20504	15863	15520	1.4289	0.076519	0.92348	0.15304	0.35306	FALSE
ACOX2_2	ACOX2	1031.2	883.14	1031.2	883.14	-0.22344	10984	11106	1.4054	0.079955	0.92005	0.15991	0.36272	FALSE
ACOX2_3	ACOX2	921.25	1103.1	921.25	1103.1	0.25966	16571	9627.5	1.8535	0.9681	0.031904	0.063807	0.20539	TRUE
ACOX2_4	ACOX2	369.29	232.92	369.29	232.92	-0.66265	9420.5	3035.3	2.4752	0.0066574	0.99334	0.013315	0.073925	FALSE
ACOX3_1	ACOX3	712.05	726.78	712.05	726.78	0.029503	108.52	6949.6	0.17672	0.57014	0.42986	0.85973	0.92932	TRUE
ACOX3_2	ACOX3	1117.7	1022.2	1117.7	1022.2	-0.12864	4556.1	12299	0.86053	0.19475	0.80525	0.3895	0.61334	FALSE
ACOX3_3	ACOX3	341.79	439.95	341.79	439.95	0.36332	4837.6	2753.6	1.8707	0.96931	0.03069	0.06138	0.20052	TRUE
ACOX3_4	ACOX3	561.78	558.57	561.78	558.57	-0.0082719	5.1764	5151.1	0.044831	0.48212	0.51788	0.96424	0.98319	FALSE
ACOXL_1	ACOXL	235.71	276.05	235.71	276.05	0.22699	814.71	1726.6	0.9707	0.83415	0.16585	0.3317	0.55995	TRUE
ACOXL_2	ACOXL	124.73	117.54	124.73	117.54	-0.085022	25.894	778.77	0.25785	0.39826	0.60174	0.79652	0.8951	FALSE
ACOXL_3	ACOXL	221.96	147.73	221.96	147.73	-0.58412	2783.7	1601.2	1.8552	0.031787	0.96821	0.063574	0.20497	FALSE
ACOXL_4	ACOXL	192.5	214.58	192.5	214.58	0.15592	244.05	1339.5	0.60342	0.72689	0.27311	0.54623	0.73934	TRUE
ACP1_1	ACP1	692.41	575.82	692.41	575.82	-0.26559	6811	6708.1	1.4235	0.077295	0.92271	0.15459	0.35529	FALSE
ACP1_2	ACP1	597.14	746.19	597.14	746.19	0.321	11143	5563.8	1.9983	0.97716	0.022844	0.045688	0.16637	TRUE
ACP1_3	ACP1	884.91	1191.5	884.91	1191.5	0.4288	47270	9149.2	3.2057	0.99933	0.0006737	0.0013474	0.014881	TRUE
ACP1_4	ACP1	216.07	368.78	216.07	368.78	0.76851	11866	1548.1	3.8813	0.99995	5.20E-05	0.00010392	0.0021083	TRUE
ACP2_1	ACP2	50.089	6.4699	50.089	6.4699	-2.7739	1160.3	250.83	2.7541	0.0021623	0.99784	0.0043246	0.034328	FALSE
ACP2_2	ACP2	272.05	308.4	272.05	308.4	0.18028	661.13	2067	0.79942	0.78798	0.21202	0.42405	0.64363	TRUE
ACP2_3	ACP2	251.43	254.48	251.43	254.48	0.017351	4.6641	1872.2	0.070586	0.52814	0.47186	0.94373	0.97324	TRUE
ACP2_4	ACP2	549.02	557.49	549.02	557.49	0.022052	35.887	5003.7	0.11977	0.54767	0.45233	0.90467	0.95314	TRUE
ACP5_1	ACP5	613.84	697.67	613.84	697.67	0.1844	3517.5	5761	1.1045	0.86531	0.13469	0.26938	0.49523	TRUE
ACP5_2	ACP5	1520.4	1328.5	1520.4	1328.5	-0.19449	18428	18174	1.4233	0.077328	0.92267	0.15466	0.35535	FALSE
ACP5_3	ACP5	369.29	318.1	369.29	318.1	-0.21461	1311.6	3035.3	0.92901	0.17644	0.82356	0.35288	0.57995	FALSE
ACP5_4	ACP5	305.45	353.69	305.45	353.69	0.21092	1165.2	2390.6	0.98665	0.83809	0.16191	0.32381	0.55187	TRUE
ACP6_1	ACP6	505.8	503.57	505.8	503.57	-0.0063609	2.4856	4511.9	0.033193	0.48676	0.51324	0.97352	0.98748	FALSE
ACP6_2	ACP6	122.77	128.32	122.77	128.32	0.063305	15.413	763.51	0.20092	0.57962	0.42038	0.84076	0.91935	TRUE
ACP6_3	ACP6	187.59	134.79	187.59	134.79	-0.47387	1403.4	1296.9	1.4662	0.071303	0.9287	0.14261	0.33806	FALSE
ACP6_4	ACP6	176.79	136.95	176.79	136.95	-0.36603	796.81	1204.1	1.1481	0.12546	0.87454	0.25092	0.47526	FALSE
ACPP_1	ACPP	889.82	916.57	889.82	916.57	0.042681	357.74	9213.6	0.27866	0.60975	0.39025	0.78051	0.88599	TRUE
ACPP_2	ACPP	970.36	925.19	970.36	925.19	-0.068685	1019.9	10282	0.44537	0.32802	0.67198	0.65605	0.8158	FALSE
ACPP_3	ACPP	753.3	799.03	753.3	799.03	0.084914	1045.8	7462.6	0.52936	0.70172	0.29828	0.59656	0.77513	TRUE
ACPP_4	ACPP	393.84	493.87	393.84	493.87	0.32578	5018.9	3291.5	1.7435	0.95938	0.04062	0.08124	0.23864	TRUE
ACPT_1	ACPT	538.21	579.06	538.21	579.06	0.10533	834.31	4879.8	0.58466	0.72061	0.27939	0.55877	0.7487	TRUE
ACPT_2	ACPT	615.8	505.73	615.8	505.73	-0.28359	6072.7	5784.3	1.4473	0.073908	0.92609	0.14782	0.34541	FALSE
ACPT_3	ACPT	852.5	915.49	852.5	915.49	0.10273	1984.6	8727.1	0.67428	0.74993	0.25007	0.50013	0.70455	TRUE
ACPT_4	ACPT	366.34	425.93	366.34	425.93	0.2169	1778.3	3004.8	1.0872	0.86152	0.13848	0.27695	0.50371	TRUE
ACR_1	ACR	250.45	347.22	250.45	347.22	0.46974	4713.4	1863	2.242	0.98752	0.012481	0.024961	0.1121	TRUE
ACR_2	ACR	372.23	274.97	372.23	274.97	-0.43556	4756.9	3065.8	1.7566	0.039495	0.96051	0.078989	0.23443	FALSE
ACR_3	ACR	91.339	133.71	91.339	133.71	0.54485	905.78	528.28	1.8435	0.96737	0.032628	0.065255	0.20842	TRUE
ACR_4	ACR	0	0	0.98214	0	-0.98706	0	2.2182	0.65944	0.36358	0.63642	0.72716	0.85572	FALSE
ACRBP_1	ACRBP	725.8	921.96	725.8	921.96	0.3447	19307	7119.7	2.3247	0.98996	0.010043	0.020086	0.097399	TRUE
ACRBP_2	ACRBP	1282.7	1682.2	1282.7	1682.2	0.3909	80164	14646	3.301	0.99952	0.00048165	0.0009633	0.011531	TRUE
ACRBP_3	ACRBP	308.39	146.65	308.39	146.65	-1.0672	13521	2419.7	3.2881	0.00050435	0.9995	0.0010087	0.011953	FALSE
ACRBP_4	ACRBP	1052.9	764.53	1052.9	764.53	-0.46115	41832	11402	2.7002	0.0034648	0.99654	0.0069296	0.047566	FALSE
ACRC_1	ACRC	381.07	560.72	381.07	560.72	0.55602	16287	3157.7	3.197	0.99931	0.00069424	0.0013885	0.015213	TRUE
ACRC_2	ACRC	464.55	549.94	464.55	549.94	0.24295	3652	4052.9	1.3413	0.91008	0.089918	0.17984	0.38923	TRUE
ACRC_3	ACRC	979.2	921.96	979.2	921.96	-0.086801	1638.3	10401	0.56121	0.28733	0.71267	0.57465	0.75976	FALSE
ACRC_4	ACRC	257.32	170.37	257.32	170.37	-0.59202	3819.8	1927.5	1.9804	0.023827	0.97617	0.047653	0.17093	FALSE
ACRV1_1	ACRV1	411.52	449.66	411.52	449.66	0.12758	727.69	3478.7	0.64666	0.74107	0.25893	0.51785	0.71804	TRUE
ACRV1_2	ACRV1	310.36	314.87	310.36	314.87	0.020754	10.176	2439.1	0.091348	0.53639	0.46361	0.92722	0.96571	TRUE
ACRV1_3	ACRV1	1338.7	1214.2	1338.7	1214.2	-0.14069	7751.7	15462	1.001	0.1584	0.8416	0.31681	0.545	FALSE
ACRV1_4	ACRV1	271.07	379.57	271.07	379.57	0.48417	5927.2	2057.6	2.3918	0.99162	0.0083826	0.016765	0.086466	TRUE
ACSBG1_1	ACSBG1	910.45	649.15	910.45	649.15	-0.48739	34382	9484.8	2.683	0.003648	0.99635	0.007296	0.049268	FALSE
ACSBG1_2	ACSBG1	640.36	614.64	640.36	614.64	-0.05904	330.7	6077.2	0.32988	0.37074	0.62926	0.74149	0.86391	FALSE
ACSBG1_3	ACSBG1	436.07	606.01	436.07	606.01	0.47386	14537	3742.2	2.778	0.99727	0.0027345	0.0054689	0.040431	TRUE
ACSBG1_4	ACSBG1	151.25	172.53	151.25	172.53	0.18875	226.68	990.68	0.67611	0.75051	0.24949	0.49897	0.70366	TRUE
ACSBG2_1	ACSBG2	548.04	586.6	548.04	586.6	0.097945	743.98	4992.4	0.54586	0.70742	0.29258	0.58517	0.76713	TRUE
ACSBG2_2	ACSBG2	829.91	931.66	829.91	931.66	0.16667	5181.4	8435.4	1.1079	0.86605	0.13395	0.2679	0.4938	TRUE
ACSBG2_3	ACSBG2	286.79	269.58	286.79	269.58	-0.088944	148.07	2208.6	0.36613	0.35713	0.64287	0.71427	0.8523	FALSE
ACSBG2_4	ACSBG2	409.55	448.58	409.55	448.58	0.13101	761.92	3457.8	0.66368	0.74655	0.25345	0.5069	0.70972	TRUE
ACSF2_1	ACSF2	686.52	835.69	686.52	835.69	0.28331	11154	6636	1.8313	0.96647	0.033531	0.067062	0.21188	TRUE
ACSF2_2	ACSF2	323.12	349.37	323.12	349.37	0.11235	344.65	2565.9	0.51821	0.69784	0.30216	0.60431	0.78084	TRUE
ACSF2_3	ACSF2	358.48	355.84	358.48	355.84	-0.010624	3.4784	2923.9	0.048778	0.48055	0.51945	0.9611	0.98158	FALSE
ACSF2_4	ACSF2	417.41	463.68	417.41	463.68	0.15131	1071	3541.6	0.77743	0.78155	0.21845	0.43691	0.6542	TRUE
ACSF3_1	ACSF3	1547.9	1129	1547.9	1129	-0.45488	88265	18592	3.0719	0.0010636	0.99894	0.0021271	0.020735	FALSE
ACSF3_2	ACSF3	822.05	740.8	822.05	740.8	-0.14995	3303	8334.5	0.88999	0.18674	0.81326	0.37347	0.59911	FALSE
ACSF3_3	ACSF3	895.71	902.55	895.71	902.55	0.010958	23.372	9290.9	0.07093	0.52827	0.47173	0.94345	0.97312	TRUE
ACSF3_4	ACSF3	688.48	800.11	688.48	800.11	0.21649	6239.3	6660	1.3678	0.91432	0.08568	0.17136	0.3782	TRUE
ACSL1_1	ACSL1	715.98	592	715.98	592	-0.27391	7703.6	6998.1	1.4821	0.069155	0.93085	0.13831	0.33184	FALSE
ACSL1_2	ACSL1	77.589	73.325	77.589	73.325	-0.080474	9.0915	431.33	0.2053	0.41862	0.58138	0.83723	0.91737	FALSE
ACSL1_3	ACSL1	288.75	352.61	288.75	352.61	0.28735	2044.1	2227.6	1.353	0.91198	0.088023	0.17605	0.38436	TRUE
ACSL1_4	ACSL1	225.89	281.44	225.89	281.44	0.31594	1547.4	1636.8	1.373	0.91512	0.08488	0.16976	0.37608	TRUE
ACSL3_1	ACSL3	165.98	144.49	165.98	144.49	-0.19873	231.14	1112.7	0.64416	0.25974	0.74026	0.51947	0.71923	FALSE
ACSL3_2	ACSL3	328.04	491.71	328.04	491.71	0.5825	13531	2615	3.2007	0.99931	0.00068539	0.0013708	0.015072	TRUE
ACSL3_3	ACSL3	256.34	287.91	256.34	287.91	0.16695	498.79	1918.2	0.72084	0.7645	0.2355	0.47101	0.68181	TRUE
ACSL3_4	ACSL3	914.37	705.22	914.37	705.22	-0.37425	21965	9536.7	2.1418	0.016106	0.98389	0.032213	0.1325	FALSE
ACSL4_1	ACSL4	1489.9	2301.1	1489.9	2301.1	0.62677	3.33E+05	17713	6.0953	1	5.46E-10	1.09E-09	1.05E-07	TRUE
ACSL4_2	ACSL4	1674.6	2075.8	1674.6	2075.8	0.3097	80715	20546	2.799	0.99744	0.0025631	0.0051263	0.038696	TRUE
ACSL4_3	ACSL4	1791.4	1365.1	1791.4	1365.1	-0.3918	91275	22386	2.8491	0.002192	0.99781	0.0043841	0.034679	FALSE
ACSL4_4	ACSL4	1628.4	1436.3	1628.4	1436.3	-0.18096	18464	19829	1.364	0.086283	0.91372	0.17257	0.37984	FALSE
ACSL5_1	ACSL5	916.34	952.15	916.34	952.15	0.055254	641.4	9562.6	0.36624	0.64291	0.35709	0.71418	0.85228	TRUE
ACSL5_2	ACSL5	256.34	266.34	256.34	266.34	0.055027	50.054	1918.2	0.22844	0.59035	0.40965	0.81931	0.90757	TRUE
ACSL5_3	ACSL5	811.25	856.18	811.25	856.18	0.07768	1009.7	8196.1	0.49633	0.69017	0.30983	0.61966	0.79174	TRUE
ACSL5_4	ACSL5	563.75	568.27	563.75	568.27	0.011508	10.229	5173.8	0.062881	0.52507	0.47493	0.94986	0.97603	TRUE
ACSL6_1	ACSL6	495.98	634.05	495.98	634.05	0.35368	9567.2	4401.7	2.0811	0.98129	0.018715	0.037429	0.1459	TRUE
ACSL6_2	ACSL6	788.66	722.47	788.66	722.47	-0.1263	2191.5	7908.4	0.74428	0.22835	0.77165	0.45671	0.67005	FALSE
ACSL6_3	ACSL6	1284.6	1337.1	1284.6	1337.1	0.05771	1376.7	14675	0.43314	0.66754	0.33246	0.66491	0.82178	TRUE
ACSL6_4	ACSL6	428.21	291.15	428.21	291.15	-0.55501	9480.7	3657.4	2.2665	0.011711	0.98829	0.023423	0.10768	FALSE
ACSM1_1	ACSM1	165.98	204.88	165.98	204.88	0.30211	758.62	1112.7	1.1661	0.87821	0.12179	0.24358	0.46721	TRUE
ACSM1_2	ACSM1	140.45	80.874	140.45	80.874	-0.78878	1807.7	903.08	1.9824	0.023718	0.97628	0.047436	0.17058	FALSE
ACSM1_3	ACSM1	291.7	366.63	291.7	366.63	0.32884	2816.5	2256.2	1.5775	0.94266	0.057338	0.11468	0.29542	TRUE
ACSM1_4	ACSM1	258.3	164.98	258.3	164.98	-0.64361	4408.6	1936.7	2.1205	0.01698	0.98302	0.03396	0.13719	FALSE
ACSM2A_1	ACSM2A	116.87	118.61	116.87	118.61	0.021139	1.5136	718.08	0.064927	0.52588	0.47412	0.94824	0.97545	TRUE
ACSM2A_2	ACSM2A	551.96	433.48	551.96	433.48	-0.34789	7044.4	5037.6	1.6693	0.047529	0.95247	0.095058	0.26357	FALSE
ACSM2A_3	ACSM2A	244.55	267.42	244.55	267.42	0.12847	261.63	1808.2	0.5378	0.70464	0.29536	0.59071	0.77112	TRUE
ACSM2A_4	ACSM2A	673.75	613.56	673.75	613.56	-0.13479	1812.3	6480.4	0.74766	0.22733	0.77267	0.45466	0.6688	FALSE
ACSM2B_1	ACSM2B	290.71	297.62	290.71	297.62	0.033733	23.814	2246.6	0.1456	0.55788	0.44212	0.88424	0.94268	TRUE
ACSM2B_2	ACSM2B	243.57	303.01	243.57	303.01	0.31385	1771.5	1799.1	1.4013	0.91943	0.080568	0.16114	0.36435	TRUE
ACSM2B_3	ACSM2B	340.8	320.26	340.8	320.26	-0.089426	211.07	2743.7	0.3922	0.34746	0.65254	0.69491	0.8405	FALSE
ACSM2B_4	ACSM2B	242.59	236.15	242.59	236.15	-0.038642	20.724	1790	0.15217	0.43953	0.56047	0.87906	0.93986	FALSE
ACSM3_1	ACSM3	769.02	615.72	769.02	615.72	-0.32028	11786	7660	1.7516	0.039925	0.96007	0.079851	0.23604	FALSE
ACSM3_2	ACSM3	216.07	405.45	216.07	405.45	0.9049	18368	1548.1	4.8131	1	7.43E-07	1.49E-06	6.15E-05	TRUE
ACSM3_3	ACSM3	619.73	622.19	619.73	622.19	0.0056985	3.0176	5830.9	0.032172	0.51283	0.48717	0.97433	0.98779	TRUE
ACSM3_4	ACSM3	450.8	306.24	450.8	306.24	-0.55632	10546	3902.3	2.3142	0.010329	0.98967	0.020659	0.099256	FALSE
ACSM4_1	ACSM4	635.45	623.27	635.45	623.27	-0.027876	74.169	6018.4	0.15699	0.43762	0.56238	0.87525	0.93791	FALSE
ACSM4_2	ACSM4	257.32	183.31	257.32	183.31	-0.487	2758.1	1927.5	1.6857	0.045926	0.95407	0.091852	0.25791	FALSE
ACSM4_3	ACSM4	418.39	366.63	418.39	366.63	-0.19006	1341.3	3552.1	0.86855	0.19255	0.80745	0.38509	0.60969	FALSE
ACSM4_4	ACSM4	255.36	297.62	255.36	297.62	0.22013	894.19	1909	0.96718	0.83327	0.16673	0.33345	0.56146	TRUE
ACSM5_1	ACSM5	533.3	604.93	533.3	604.93	0.18151	2568.1	4823.6	1.0314	0.84882	0.15118	0.30236	0.53011	TRUE
ACSM5_2	ACSM5	113.93	112.14	113.93	112.14	-0.022565	1.5907	695.59	0.067628	0.47304	0.52696	0.94607	0.97433	FALSE
ACSM5_3	ACSM5	501.87	410.84	501.87	410.84	-0.28812	4154.1	4467.8	1.362	0.086603	0.9134	0.17321	0.38067	FALSE
ACSM5_4	ACSM5	431.16	503.57	431.16	503.57	0.2235	2625.8	3689.2	1.1922	0.88341	0.11659	0.23318	0.45477	TRUE
ACSM6_1	ACSM6	579.46	779.62	579.46	779.62	0.42742	20142	5356.6	2.7348	0.99688	0.0031206	0.0062412	0.044236	TRUE
ACSM6_2	ACSM6	525.45	566.12	525.45	566.12	0.10736	827.31	4734.1	0.59109	0.72277	0.27723	0.55446	0.74547	TRUE
ACSM6_3	ACSM6	206.25	263.11	206.25	263.11	0.34976	1622.5	1460.4	1.4878	0.9316	0.068396	0.13679	0.32977	TRUE
ACSM6_4	ACSM6	378.12	228.6	378.12	228.6	-0.72353	11353	3127	2.6739	0.0037492	0.99625	0.0074983	0.050206	FALSE
ACSS1_1	ACSS1	556.87	841.09	556.87	841.09	0.59403	40814	5094.3	3.982	0.99997	3.42E-05	6.83E-05	0.0015173	TRUE
ACSS1_2	ACSS1	189.55	179	189.55	179	-0.082195	55.694	1313.9	0.29113	0.38547	0.61453	0.77095	0.88035	FALSE
ACSS1_3	ACSS1	468.48	698.75	468.48	698.75	0.57577	26774	4096.2	3.5978	0.99984	0.00016043	0.00032086	0.0050897	TRUE
ACSS1_4	ACSS1	253.39	256.64	253.39	256.64	0.018295	5.2701	1890.6	0.074666	0.52976	0.47024	0.94048	0.97165	TRUE
ACSS2_1	ACSS2	128.66	81.952	128.66	81.952	-0.64439	1104.6	809.49	1.6417	0.050325	0.94968	0.10065	0.27318	FALSE
ACSS2_2	ACSS2	596.16	546.71	596.16	546.71	-0.12472	1223.4	5552.2	0.66369	0.25344	0.74656	0.50689	0.70972	FALSE
ACSS2_3	ACSS2	236.7	186.55	236.7	186.55	-0.34185	1261.8	1735.6	1.2037	0.11435	0.88565	0.2287	0.44925	FALSE
ACSS2_4	ACSS2	976.25	1121.4	976.25	1121.4	0.19985	10554	10361	1.4265	0.92313	0.076869	0.15374	0.35403	TRUE
ACSS3_1	ACSS3	788.66	880.98	788.66	880.98	0.15952	4265.1	7908.4	1.0382	0.85041	0.14959	0.29919	0.52676	TRUE
ACSS3_2	ACSS3	265.18	416.23	265.18	416.23	0.64845	11552	2001.6	3.3762	0.99963	0.00036742	0.00073485	0.0094421	TRUE
ACSS3_3	ACSS3	752.32	553.18	752.32	553.18	-0.44292	19946	7450.3	2.3072	0.010522	0.98948	0.021045	0.10041	FALSE
ACSS3_4	ACSS3	255.36	204.88	255.36	204.88	-0.31635	1277.8	1909	1.1553	0.12399	0.87601	0.24797	0.472	FALSE
ACTA1_1	ACTA1	252.41	215.66	252.41	215.66	-0.22602	676.22	1881.4	0.8472	0.19844	0.80156	0.39689	0.62027	FALSE
ACTA1_2	ACTA1	174.82	229.68	174.82	229.68	0.39179	1511.8	1187.4	1.5921	0.94432	0.055684	0.11137	0.29043	TRUE
ACTA1_3	ACTA1	6.875	50.681	6.875	50.681	2.7143	1161.8	22.224	9.2922	1	8.15E-21	1.63E-20	9.63E-18	TRUE
ACTA1_4	ACTA1	237.68	382.8	237.68	382.8	0.68529	10678	1744.7	3.4744	0.99974	0.00025597	0.00051195	0.0072201	TRUE
ACTA2_1	ACTA2	624.64	576.9	624.64	576.9	-0.11452	1140.2	5889.4	0.62213	0.26693	0.73307	0.53386	0.72967	FALSE
ACTA2_2	ACTA2	335.89	577.98	335.89	577.98	0.78122	29835	2694	4.6641	1	1.55E-06	3.10E-06	0.00011459	TRUE
ACTA2_3	ACTA2	373.21	429.17	373.21	429.17	0.20104	1567.4	3076	1.0089	0.84349	0.15651	0.31302	0.54098	TRUE
ACTA2_4	ACTA2	392.86	370.94	392.86	370.94	-0.082599	240.21	3281.2	0.3826	0.35101	0.64899	0.70201	0.84475	FALSE
ACTB_1	ACTB	456.7	519.75	456.7	519.75	0.1862	1989.9	3966.7	1.0011	0.84162	0.15838	0.31677	0.54498	TRUE
ACTB_2	ACTB	188.57	280.36	188.57	280.36	0.56969	4253.9	1305.4	2.5406	0.99447	0.0055338	0.011068	0.065073	TRUE
ACTB_3	ACTB	467.5	427.01	467.5	427.01	-0.13039	820	4085.3	0.63343	0.26323	0.73677	0.52646	0.72453	FALSE
ACTB_4	ACTB	826.96	851.87	826.96	851.87	0.042758	310.17	8397.5	0.27179	0.60711	0.39289	0.78579	0.88908	TRUE
ACTBL2_1	ACTBL2	98.214	174.69	98.214	174.69	0.82439	2983.7	578.19	3.1803	0.99926	0.00073556	0.0014711	0.015856	TRUE
ACTBL2_2	ACTBL2	398.75	477.69	398.75	477.69	0.26001	3122.4	3343.3	1.3653	0.91392	0.086077	0.17215	0.37923	TRUE
ACTBL2_3	ACTBL2	286.79	363.39	286.79	363.39	0.3405	2944.6	2208.6	1.6301	0.94846	0.051541	0.10308	0.27724	TRUE
ACTBL2_4	ACTBL2	440	381.72	440	381.72	-0.20447	1700.2	3784.8	0.94726	0.17175	0.82825	0.34351	0.57108	FALSE
ACTC1_1	ACTC1	848.57	764.53	848.57	764.53	-0.15028	3534.2	8676.2	0.90229	0.18345	0.81655	0.3669	0.59325	FALSE
ACTC1_2	ACTC1	259.29	320.26	259.29	320.26	0.30365	1864.1	1946	1.3822	0.91655	0.08345	0.1669	0.37224	TRUE
ACTC1_3	ACTC1	997.86	979.11	997.86	979.11	-0.027332	175.7	10653	0.18162	0.42794	0.57206	0.85588	0.92758	FALSE
ACTC1_4	ACTC1	660.98	534.84	660.98	534.84	-0.30498	7977.5	6325.6	1.586	0.056374	0.94363	0.11275	0.29267	FALSE
ACTG1_1	ACTG1	921.25	825.99	921.25	825.99	-0.15729	4540.5	9627.5	0.97084	0.16581	0.83419	0.33163	0.55985	FALSE
ACTG1_2	ACTG1	322.14	211.35	322.14	211.35	-0.60573	6205.1	2556.1	2.1914	0.014211	0.98579	0.028422	0.12216	FALSE
ACTG1_3	ACTG1	283.84	411.92	283.84	411.92	0.5357	8272.6	2180.1	2.7431	0.99696	0.0030435	0.006087	0.043497	TRUE
ACTG1_4	ACTG1	69.732	10.783	69.732	10.783	-2.5856	2064.6	377.81	3.0328	0.0010449	0.99896	0.0020897	0.020482	FALSE
ACTG2_1	ACTG2	1135.4	1157	1135.4	1157	0.027261	234.95	12546	0.19352	0.57673	0.42327	0.84655	0.92262	TRUE
ACTG2_2	ACTG2	933.03	871.28	933.03	871.28	-0.098686	1907.4	9783.8	0.62434	0.2662	0.7338	0.5324	0.72878	FALSE
ACTG2_3	ACTG2	1437.9	1152.7	1437.9	1152.7	-0.31863	40775	16931	2.1914	0.014213	0.98579	0.028425	0.12216	FALSE
ACTG2_4	ACTG2	1120.6	1029.8	1120.6	1029.8	-0.12184	4127.1	12340	0.81767	0.20677	0.79323	0.41355	0.63485	FALSE
ACTL10_1	ACTL10	572.59	609.25	572.59	609.25	0.08938	672.13	5276.5	0.50468	0.69311	0.30689	0.61378	0.78739	TRUE
ACTL10_2	ACTL10	1546.9	1257.3	1546.9	1257.3	-0.29879	42034	18577	2.1244	0.016816	0.98318	0.033633	0.13635	FALSE
ACTL10_3	ACTL10	249.46	283.6	249.46	283.6	0.18432	583.13	1853.9	0.79274	0.78604	0.21396	0.42793	0.64707	TRUE
ACTL10_4	ACTL10	697.32	600.62	697.32	600.62	-0.21503	4681.8	6768.3	1.1754	0.11992	0.88008	0.23984	0.46264	FALSE
ACTL6A_1	ACTL6A	1906.3	1683.3	1906.3	1683.3	-0.17945	24908	24227	1.4333	0.07589	0.92411	0.15178	0.35138	FALSE
ACTL6A_2	ACTL6A	852.5	705.22	852.5	705.22	-0.27328	10870	8727.1	1.5766	0.057448	0.94255	0.1149	0.29571	FALSE
ACTL6A_3	ACTL6A	1286.6	1282.1	1286.6	1282.1	-0.0050378	10.073	14703	0.037016	0.48524	0.51476	0.97047	0.98601	FALSE
ACTL6A_4	ACTL6A	275	322.42	275	322.42	0.22873	1125.9	2095.2	1.0359	0.84988	0.15012	0.30024	0.52789	TRUE
ACTL6B_1	ACTL6B	114.91	133.71	114.91	133.71	0.21686	176.98	703.07	0.70904	0.76085	0.23915	0.4783	0.6876	TRUE
ACTL6B_2	ACTL6B	1440.8	1680	1440.8	1680	0.22146	28654	16975	1.8361	0.96683	0.033175	0.06635	0.21059	TRUE
ACTL6B_3	ACTL6B	724.82	559.65	724.82	559.65	-0.37252	13698	7107.5	1.9592	0.025043	0.97496	0.050087	0.17654	FALSE
ACTL6B_4	ACTL6B	288.75	274.97	288.75	274.97	-0.070293	94.947	2227.6	0.29195	0.38516	0.61484	0.77033	0.8801	FALSE
ACTL7A_1	ACTL7A	1250.3	880.98	1250.3	880.98	-0.50456	68704	14178	3.1013	0.00096328	0.99904	0.0019266	0.019271	FALSE
ACTL7A_2	ACTL7A	928.12	824.91	928.12	824.91	-0.16988	5331	9718.6	1.047	0.14756	0.85244	0.29512	0.52224	FALSE
ACTL7A_3	ACTL7A	816.16	978.03	816.16	978.03	0.26074	13128	8258.9	1.7812	0.96256	0.037441	0.074881	0.22673	TRUE
ACTL7A_4	ACTL7A	341.79	287.91	341.79	287.91	-0.24668	1453.9	2753.6	1.0267	0.15229	0.84771	0.30457	0.53192	FALSE
ACTL7B_1	ACTL7B	208.21	253.4	208.21	253.4	0.28214	1023.5	1477.9	1.1755	0.8801	0.1199	0.2398	0.46261	TRUE
ACTL7B_2	ACTL7B	227.86	203.8	227.86	203.8	-0.16022	289.55	1654.7	0.59135	0.27714	0.72286	0.55428	0.74529	FALSE
ACTL7B_3	ACTL7B	1517.4	1345.7	1517.4	1345.7	-0.17309	14749	18129	1.275	0.10115	0.89885	0.20231	0.4176	FALSE
ACTL7B_4	ACTL7B	230.8	188.71	230.8	188.71	-0.28914	888.36	1681.6	1.0266	0.1523	0.8477	0.30461	0.53197	FALSE
ACTL8_1	ACTL8	670.8	931.66	670.8	931.66	0.47332	34253	6444.6	3.2495	0.99942	0.0005781	0.0011562	0.013296	TRUE
ACTL8_2	ACTL8	1137.3	1490.2	1137.3	1490.2	0.3896	62557	12574	3.1472	0.99918	0.00082407	0.0016481	0.017157	TRUE
ACTL8_3	ACTL8	1063.7	763.45	1063.7	763.45	-0.4779	45372	11551	2.7933	0.0026083	0.99739	0.0052165	0.03916	FALSE
ACTL8_4	ACTL8	1184.5	1103.1	1184.5	1103.1	-0.10256	3309.6	13238	0.707	0.23978	0.76022	0.47957	0.68819	FALSE
ACTL9_1	ACTL9	239.64	190.86	239.64	190.86	-0.32682	1193.6	1762.8	1.1619	0.12265	0.87735	0.2453	0.46934	FALSE
ACTL9_2	ACTL9	290.71	219.98	290.71	219.98	-0.40066	2514	2246.6	1.4924	0.067798	0.9322	0.1356	0.32805	FALSE
ACTL9_3	ACTL9	275.98	276.05	275.98	276.05	0.00034877	0.0022424	2104.6	0.0014598	0.50058	0.49942	0.99884	0.99956	TRUE
ACTL9_4	ACTL9	455.71	507.89	455.71	507.89	0.15605	1362	3955.9	0.82951	0.79659	0.20341	0.40682	0.62924	TRUE
ACTN1_1	ACTN1	313.3	252.33	313.3	252.33	-0.31116	1864.5	2468.2	1.2274	0.10984	0.89016	0.21968	0.43865	FALSE
ACTN1_2	ACTN1	760.18	962.94	760.18	962.94	0.3407	20627	7548.8	2.3337	0.99019	0.0098067	0.019613	0.095792	TRUE
ACTN1_3	ACTN1	218.04	181.16	218.04	181.16	-0.26598	681.47	1565.8	0.93198	0.17567	0.82433	0.35135	0.57843	FALSE
ACTN1_4	ACTN1	993.93	909.02	993.93	909.02	-0.12869	3606.4	10600	0.82471	0.20477	0.79523	0.40954	0.6317	FALSE
ACTN2_1	ACTN2	365.36	271.74	365.36	271.74	-0.42575	4406.4	2994.7	1.7108	0.043559	0.95644	0.087119	0.24933	FALSE
ACTN2_2	ACTN2	528.39	719.24	528.39	719.24	0.44413	18319	4767.7	2.7639	0.99714	0.0028555	0.005711	0.041567	TRUE
ACTN2_3	ACTN2	172.86	147.73	172.86	147.73	-0.22521	316.19	1170.7	0.7344	0.23135	0.76865	0.46271	0.67522	FALSE
ACTN2_4	ACTN2	715.98	625.42	715.98	625.42	-0.1948	4105.1	6998.1	1.0825	0.13951	0.86049	0.27902	0.50597	FALSE
ACTN3_1	ACTN3	642.32	469.07	642.32	469.07	-0.45267	15101	6100.7	2.2181	0.013272	0.98673	0.026545	0.11667	FALSE
ACTN3_2	ACTN3	420.36	447.5	420.36	447.5	0.090069	368.5	3573.1	0.45411	0.67512	0.32488	0.64975	0.81165	TRUE
ACTN3_3	ACTN3	224.91	150.96	224.91	150.96	-0.57202	2761	1627.9	1.8327	0.033421	0.96658	0.066843	0.2115	FALSE
ACTN3_4	ACTN3	165.98	133.71	165.98	133.71	-0.30982	522.22	1112.7	0.96741	0.16667	0.83333	0.33334	0.56137	FALSE
ACTN4_1	ACTN4	257.32	208.11	257.32	208.11	-0.30487	1214	1927.5	1.1208	0.13119	0.86881	0.26237	0.48742	FALSE
ACTN4_2	ACTN4	637.41	802.27	637.41	802.27	0.3314	13634	6041.9	2.1209	0.98304	0.016965	0.03393	0.13713	TRUE
ACTN4_3	ACTN4	165.98	173.61	165.98	173.61	0.064434	29.088	1112.7	0.22864	0.59042	0.40958	0.81915	0.9075	TRUE
ACTN4_4	ACTN4	147.32	144.49	147.32	144.49	-0.027763	3.996	958.63	0.091305	0.46362	0.53638	0.92725	0.96572	FALSE
ACTR10_1	ACTR10	323.12	444.27	323.12	444.27	0.45812	7383.9	2565.9	2.3915	0.99161	0.0083893	0.016779	0.086505	TRUE
ACTR10_2	ACTR10	928.12	682.57	928.12	682.57	-0.44277	30325	9718.6	2.4908	0.0063729	0.99363	0.012746	0.071801	FALSE
ACTR10_3	ACTR10	247.5	383.88	247.5	383.88	0.63117	9410.8	1835.6	3.1832	0.99927	0.00072825	0.0014565	0.015744	TRUE
ACTR10_4	ACTR10	409.55	274.97	409.55	274.97	-0.57305	9145.4	3457.8	2.2887	0.011048	0.98895	0.022096	0.10363	FALSE
ACTR1A_1	ACTR1A	427.23	425.93	427.23	425.93	-0.0043761	0.84109	3646.9	0.021477	0.49143	0.50857	0.98287	0.99175	FALSE
ACTR1A_2	ACTR1A	275.98	243.7	275.98	243.7	-0.17878	521.58	2104.6	0.7037	0.24081	0.75919	0.48162	0.68997	FALSE
ACTR1A_3	ACTR1A	276.96	345.06	276.96	345.06	0.31613	2325.6	2114	1.4811	0.93071	0.069293	0.13859	0.3322	TRUE
ACTR1A_4	ACTR1A	489.11	405.45	489.11	405.45	-0.27003	3507.2	4324.9	1.2721	0.10166	0.89834	0.20333	0.41871	FALSE
ACTR1B_1	ACTR1B	232.77	148.81	232.77	148.81	-0.64196	3568.3	1699.6	2.0366	0.020845	0.97915	0.041691	0.15663	FALSE
ACTR1B_2	ACTR1B	399.73	259.87	399.73	259.87	-0.61928	9892.5	3353.7	2.415	0.0078665	0.99213	0.015733	0.082827	FALSE
ACTR1B_3	ACTR1B	458.66	359.08	458.66	359.08	-0.35225	4976.7	3988.2	1.5768	0.057416	0.94258	0.11483	0.29564	FALSE
ACTR1B_4	ACTR1B	92.321	106.75	92.321	106.75	0.20745	104.28	535.35	0.62374	0.73359	0.26641	0.53281	0.72886	TRUE
ACTR2_1	ACTR2	436.07	368.78	436.07	368.78	-0.24118	2267.7	3742.2	1.0999	0.13568	0.86432	0.27136	0.49735	FALSE
ACTR2_2	ACTR2	913.39	1145.2	913.39	1145.2	0.32594	26946	9523.7	2.375	0.99123	0.0087734	0.017547	0.089086	TRUE
ACTR2_3	ACTR2	177.77	212.43	177.77	212.43	0.25566	601.86	1212.5	0.99541	0.84023	0.15977	0.31954	0.54777	TRUE
ACTR2_4	ACTR2	477.32	678.26	477.32	678.26	0.50599	20343	4193.9	3.1028	0.99904	0.00095839	0.0019168	0.0192	TRUE
ACTR3_1	ACTR3	560.8	671.79	560.8	671.79	0.26009	6171.7	5139.7	1.5481	0.9392	0.060796	0.12159	0.30682	TRUE
ACTR3_2	ACTR3	824.02	823.83	824.02	823.83	-0.00032143	0.016889	8359.7	0.0020101	0.4992	0.5008	0.9984	0.99927	FALSE
ACTR3_3	ACTR3	642.32	814.13	642.32	814.13	0.34149	14811	6100.7	2.1996	0.98608	0.013916	0.027833	0.12042	TRUE
ACTR3_4	ACTR3	880	906.86	880	906.86	0.043335	360.87	9085	0.28185	0.61097	0.38903	0.77806	0.88435	TRUE
ACTR3B_1	ACTR3B	971.34	915.49	971.34	915.49	-0.085339	1559.9	10295	0.55041	0.29102	0.70898	0.58204	0.7652	FALSE
ACTR3B_2	ACTR3B	505.8	444.27	505.8	444.27	-0.18676	1895.4	4511.9	0.91612	0.1798	0.8202	0.3596	0.58633	FALSE
ACTR3B_3	ACTR3B	378.12	285.75	378.12	285.75	-0.40286	4287	3127	1.6518	0.049283	0.95072	0.098565	0.26968	FALSE
ACTR3B_4	ACTR3B	88.393	48.524	88.393	48.524	-0.85202	812.3	507.17	1.7703	0.038295	0.96171	0.076589	0.22998	FALSE
ACTR3C_1	ACTR3C	440	392.51	440	392.51	-0.16439	1128.7	3784.8	0.77198	0.22006	0.77994	0.44013	0.65683	FALSE
ACTR3C_2	ACTR3C	93.303	120.77	93.303	120.77	0.36879	378.8	542.44	1.1794	0.88087	0.11913	0.23826	0.46059	TRUE
ACTR3C_3	ACTR3C	430.18	667.48	430.18	667.48	0.63259	28492	3678.6	3.9125	0.99995	4.57E-05	9.13E-05	0.0019039	TRUE
ACTR3C_4	ACTR3C	643.3	579.06	643.3	579.06	-0.15155	2065.3	6112.5	0.82176	0.20561	0.79439	0.41121	0.63295	FALSE
ACTR5_1	ACTR5	323.12	258.8	323.12	258.8	-0.31917	2075.5	2565.9	1.27	0.10205	0.89795	0.2041	0.41979	FALSE
ACTR5_2	ACTR5	598.12	603.86	598.12	603.86	0.013738	16.43	5575.3	0.076772	0.5306	0.4694	0.9388	0.97093	TRUE
ACTR5_3	ACTR5	241.61	191.94	241.61	191.94	-0.33047	1237.5	1780.9	1.1769	0.11962	0.88038	0.23923	0.46194	FALSE
ACTR5_4	ACTR5	188.57	272.81	188.57	272.81	0.53046	3578.5	1305.4	2.3316	0.99014	0.0098598	0.01972	0.09608	TRUE
ACTR6_1	ACTR6	826.96	679.34	826.96	679.34	-0.28331	10923	8397.5	1.611	0.053595	0.9464	0.10719	0.28381	FALSE
ACTR6_2	ACTR6	606.96	582.29	606.96	582.29	-0.059771	304.42	5679.6	0.32739	0.37169	0.62831	0.74337	0.86501	FALSE
ACTR6_3	ACTR6	337.86	366.63	337.86	366.63	0.11757	414.04	2713.9	0.55227	0.70962	0.29038	0.58076	0.76425	TRUE
ACTR6_4	ACTR6	99.196	172.53	99.196	172.53	0.79236	2739.7	585.4	3.031	0.99878	0.0012189	0.0024378	0.022861	TRUE
ACTR8_1	ACTR8	255.36	246.93	255.36	246.93	-0.048196	35.472	1909	0.19277	0.42357	0.57643	0.84714	0.92296	FALSE
ACTR8_2	ACTR8	239.64	326.73	239.64	326.73	0.44561	3814.7	1762.8	2.0742	0.98097	0.019029	0.038058	0.1475	TRUE
ACTR8_3	ACTR8	466.52	467.99	466.52	467.99	0.0045342	1.0829	4074.5	0.023055	0.5092	0.4908	0.98161	0.99111	TRUE
ACTR8_4	ACTR8	653.12	835.69	653.12	835.69	0.35514	16729	6230.7	2.3129	0.98964	0.010363	0.020727	0.09946	TRUE
ACTRT1_1	ACTRT1	290.71	381.72	290.71	381.72	0.39175	4160.5	2246.6	1.9201	0.97258	0.027424	0.054847	0.18685	TRUE
ACTRT1_2	ACTRT1	662.95	659.93	662.95	659.93	-0.0065696	4.5497	6349.3	0.037857	0.4849	0.5151	0.9698	0.98569	FALSE
ACTRT1_3	ACTRT1	161.07	210.27	161.07	210.27	0.38247	1215.7	1071.7	1.5029	0.93356	0.066435	0.13287	0.32412	TRUE
ACTRT1_4	ACTRT1	398.75	346.14	398.75	346.14	-0.20358	1385.6	3343.3	0.90988	0.18144	0.81856	0.36289	0.58953	FALSE
ACTRT2_1	ACTRT2	509.73	639.44	509.73	639.44	0.3265	8439.2	4556.2	1.9216	0.97267	0.027326	0.054652	0.18645	TRUE
ACTRT2_2	ACTRT2	556.87	691.2	556.87	691.2	0.31125	9048	5094.3	1.882	0.97008	0.029918	0.059837	0.19729	TRUE
ACTRT2_3	ACTRT2	173.84	229.68	173.84	229.68	0.39987	1566.7	1179	1.6263	0.94806	0.051943	0.10389	0.27851	TRUE
ACTRT2_4	ACTRT2	455.71	477.69	455.71	477.69	0.067813	241.59	3955.9	0.34947	0.63663	0.36337	0.72674	0.85572	TRUE
ACTRT3_1	ACTRT3	130.62	111.07	130.62	111.07	-0.23208	191.58	824.94	0.68096	0.24795	0.75205	0.49589	0.70115	FALSE
ACTRT3_2	ACTRT3	466.52	379.57	466.52	379.57	-0.29687	3790.2	4074.5	1.3622	0.086572	0.91343	0.17314	0.38057	FALSE
ACTRT3_3	ACTRT3	255.36	242.62	255.36	242.62	-0.073515	81.114	1909	0.29149	0.38534	0.61466	0.77068	0.88024	FALSE
ACTRT3_4	ACTRT3	384.02	395.74	384.02	395.74	0.043277	68.735	3188.5	0.20763	0.58224	0.41776	0.83551	0.91664	TRUE
ACVR1_1	ACVR1	748.39	533.77	748.39	533.77	-0.48681	23196	7401.1	2.4948	0.0063016	0.9937	0.012603	0.071257	FALSE
ACVR1_2	ACVR1	566.7	711.69	566.7	711.69	0.32815	10545	5208	2.0091	0.97774	0.022261	0.044522	0.16364	TRUE
ACVR1_3	ACVR1	535.27	549.94	535.27	549.94	0.038946	107.66	4846.1	0.21079	0.58347	0.41653	0.83305	0.91527	TRUE
ACVR1_4	ACVR1	440.98	475.54	440.98	475.54	0.1086	597.25	3795.4	0.5609	0.71257	0.28743	0.57486	0.75985	TRUE
ACVR1B_1	ACVR1B	130.62	84.109	130.62	84.109	-0.62905	1094.9	824.94	1.6195	0.052663	0.94734	0.10533	0.28082	FALSE
ACVR1B_2	ACVR1B	733.66	808.74	733.66	808.74	0.14038	2819.9	7217.3	0.88373	0.81158	0.18842	0.37684	0.6025	TRUE
ACVR1B_3	ACVR1B	1017.5	1103.1	1017.5	1103.1	0.11645	3666.7	10919	0.81936	0.79371	0.20629	0.41258	0.63402	TRUE
ACVR1B_4	ACVR1B	119.82	132.63	119.82	132.63	0.1454	82.12	740.72	0.47073	0.68108	0.31892	0.63784	0.80367	TRUE
ACVR1C_1	ACVR1C	385	332.12	385	332.12	-0.21255	1400	3198.8	0.93495	0.17491	0.82509	0.34982	0.57689	FALSE
ACVR1C_2	ACVR1C	408.57	370.94	408.57	370.94	-0.13904	708.44	3447.3	0.64091	0.26079	0.73921	0.52158	0.72081	FALSE
ACVR1C_3	ACVR1C	624.64	609.25	624.64	609.25	-0.035941	118.49	5889.4	0.20059	0.42051	0.57949	0.84102	0.91945	FALSE
ACVR1C_4	ACVR1C	223.93	183.31	223.93	183.31	-0.2873	826.83	1619	1.0094	0.1564	0.8436	0.31279	0.54077	FALSE
ACVR2A_1	ACVR2A	921.25	865.89	921.25	865.89	-0.089312	1532.8	9627.5	0.56422	0.2863	0.7137	0.5726	0.7585	FALSE
ACVR2A_2	ACVR2A	440	566.12	440	566.12	0.36287	7984.1	3784.8	2.05	0.97982	0.020183	0.040365	0.15331	TRUE
ACVR2A_3	ACVR2A	524.46	589.84	524.46	589.84	0.16917	2138.8	4723	0.95127	0.82927	0.17073	0.34147	0.56918	TRUE
ACVR2A_4	ACVR2A	1024.4	971.56	1024.4	971.56	-0.076287	1394.8	11013	0.50325	0.30739	0.69261	0.61479	0.78793	FALSE
ACVR2B_1	ACVR2B	160.09	223.21	160.09	223.21	0.477	2005.9	1063.6	1.9355	0.97354	0.026463	0.052926	0.18284	TRUE
ACVR2B_2	ACVR2B	417.41	379.57	417.41	379.57	-0.13677	716.46	3541.6	0.6359	0.26242	0.73758	0.52484	0.72323	FALSE
ACVR2B_3	ACVR2B	161.07	188.71	161.07	188.71	0.22713	382.42	1071.7	0.84411	0.8007	0.1993	0.39861	0.62185	TRUE
ACVR2B_4	ACVR2B	197.41	298.69	197.41	298.69	0.595	5183.7	1382.5	2.724	0.99678	0.0032247	0.0064494	0.045244	TRUE
ACVRL1_1	ACVRL1	268.12	381.72	268.12	381.72	0.50803	6502.4	2029.6	2.5216	0.99416	0.0058418	0.011684	0.067698	TRUE
ACVRL1_2	ACVRL1	691.43	788.25	691.43	788.25	0.18882	4692.2	6696.1	1.1832	0.88164	0.11836	0.23673	0.45891	TRUE
ACVRL1_3	ACVRL1	566.7	361.24	566.7	361.24	-0.64819	21372	5208	2.847	0.0022064	0.99779	0.0044129	0.034848	FALSE
ACVRL1_4	ACVRL1	307.41	271.74	307.41	271.74	-0.17735	636.95	2410	0.7267	0.23371	0.76629	0.46741	0.6791	FALSE
ACY1_1	ACY1	1337.7	1393.2	1337.7	1393.2	0.058613	1540.7	15448	0.4466	0.67242	0.32758	0.65517	0.81534	TRUE
ACY1_2	ACY1	809.28	822.75	809.28	822.75	0.023786	90.722	8171	0.14902	0.55923	0.44077	0.88154	0.9413	TRUE
ACY1_3	ACY1	321.16	148.81	321.16	148.81	-1.1047	15388	2546.3	3.4156	0.00031823	0.99968	0.00063645	0.0084585	FALSE
ACY1_4	ACY1	399.73	334.28	399.73	334.28	-0.25728	2146.4	3353.7	1.1303	0.12919	0.87081	0.25837	0.48338	FALSE
ACY3_1	ACY3	955.62	886.38	955.62	886.38	-0.10841	2398.5	10085	0.68957	0.24523	0.75477	0.49047	0.69688	FALSE
ACY3_2	ACY3	260.27	298.69	260.27	298.69	0.19796	739.15	1955.2	0.86901	0.80758	0.19242	0.38484	0.60959	TRUE
ACY3_3	ACY3	129.64	54.994	129.64	54.994	-1.2223	2910.2	817.21	2.6113	0.0045072	0.99549	0.0090145	0.056746	FALSE
ACY3_4	ACY3	255.36	217.82	255.36	217.82	-0.22841	705.63	1909	0.85913	0.19514	0.80486	0.39027	0.6143	FALSE
ACYP1_1	ACYP1	1035.2	1168.9	1035.2	1168.9	0.17511	8948.3	11160	1.2658	0.8972	0.1028	0.2056	0.42157	TRUE
ACYP1_2	ACYP1	167.95	208.11	167.95	208.11	0.30773	809.07	1129.2	1.1953	0.88402	0.11598	0.23195	0.4532	TRUE
ACYP1_3	ACYP1	391.87	307.32	391.87	307.32	-0.34964	3587.9	3270.9	1.4784	0.069644	0.93036	0.13929	0.33323	FALSE
ACYP1_4	ACYP1	347.68	329.96	347.68	329.96	-0.075219	156.91	2813.5	0.33395	0.36921	0.63079	0.73842	0.86201	FALSE
ACYP2_1	ACYP2	218.04	280.36	218.04	280.36	0.36126	1949.9	1565.8	1.5751	0.94238	0.057617	0.11523	0.29629	TRUE
ACYP2_2	ACYP2	817.14	911.18	817.14	911.18	0.15696	4424.5	8271.5	1.0339	0.84942	0.15058	0.30116	0.52883	TRUE
ACYP2_3	ACYP2	589.28	679.34	589.28	679.34	0.20484	4060	5471.5	1.2174	0.88828	0.11172	0.22343	0.4428	TRUE
ACYP2_4	ACYP2	811.25	1471.9	811.25	1471.9	0.85867	2.23E+05	8196.1	7.2974	1	1.47E-13	2.93E-13	5.95E-11	TRUE
ACAA1_1	ACAA1	255.36	152.04	255.36	152.04	-0.74422	5425.5	1909	2.3646	0.009025	0.99098	0.01805	0.090725	FALSE
ACAA1_2	ACAA1	218.04	182.24	218.04	182.24	-0.25747	642.11	1565.8	0.90473	0.1828	0.8172	0.36561	0.59204	FALSE
ACAA1_3	ACAA1	559.82	383.88	559.82	383.88	-0.54313	15614	5128.3	2.4568	0.0070082	0.99299	0.014016	0.076613	FALSE
ACAA1_4	ACAA1	492.05	412.99	492.05	412.99	-0.25213	3131.1	4357.8	1.1976	0.11554	0.88446	0.23107	0.45207	FALSE
ACAA2_1	ACAA2	309.37	416.23	309.37	416.23	0.42683	5740.3	2429.4	2.168	0.98492	0.015081	0.030162	0.12701	TRUE
ACAA2_2	ACAA2	1204.1	1153.8	1204.1	1153.8	-0.06152	1265.6	13518	0.4327	0.33262	0.66738	0.66523	0.82196	FALSE
ACAA2_3	ACAA2	313.3	288.99	313.3	288.99	-0.11616	295.72	2468.2	0.48941	0.31227	0.68773	0.62455	0.79521	FALSE
ACAA2_4	ACAA2	620.71	615.72	620.71	615.72	-0.011639	12.477	5842.6	0.065353	0.47395	0.52605	0.94789	0.97522	FALSE
ADA_1	ADA	284.82	419.46	284.82	419.46	0.55687	9148.8	2189.6	2.8774	0.998	0.0020046	0.0040093	0.032629	TRUE
ADA_2	ADA	1067.6	769.92	1067.6	769.92	-0.47106	44598	11605	2.7632	0.0028615	0.99714	0.0057231	0.041635	FALSE
ADA_3	ADA	400.71	285.75	400.71	285.75	-0.48636	6654.9	3364	1.9821	0.023736	0.97626	0.047473	0.17068	FALSE
ADA_4	ADA	294.64	298.69	294.64	298.69	0.019634	8.205	2284.9	0.084746	0.53377	0.46623	0.93246	0.9681	TRUE
ADAD1_1	ADAD1	1669.6	1598.1	1669.6	1598.1	-0.063174	2562	20470	0.50029	0.30844	0.69156	0.61687	0.78951	FALSE
ADAD1_2	ADAD1	895.71	1257.3	895.71	1257.3	0.48878	65846	9290.9	3.7515	0.99991	8.79E-05	0.00017579	0.0031994	TRUE
ADAD1_3	ADAD1	162.05	285.75	162.05	285.75	0.81447	7802.5	1079.9	3.7642	0.99992	8.35E-05	0.00016706	0.0030718	TRUE
ADAD1_4	ADAD1	875.09	931.66	875.09	931.66	0.090282	1600.8	9020.8	0.59568	0.7243	0.2757	0.55139	0.74321	TRUE
ADAD2_1	ADAD2	318.21	525.14	318.21	525.14	0.72092	21741	2516.9	4.1246	0.99998	1.86E-05	3.71E-05	0.00092224	TRUE
ADAD2_2	ADAD2	280.89	132.63	280.89	132.63	-1.0769	11368	2151.7	3.1962	0.0006963	0.9993	0.0013926	0.015245	FALSE
ADAD2_3	ADAD2	224.91	205.96	224.91	205.96	-0.12641	179.68	1627.9	0.46972	0.31928	0.68072	0.63855	0.80424	FALSE
ADAD2_4	ADAD2	79.553	177.92	79.553	177.92	1.1513	5028.6	444.93	4.6635	1	1.55E-06	3.11E-06	0.00011489	TRUE
ADAL_1	ADAL	532.32	557.49	532.32	557.49	0.066526	316.77	4812.4	0.3628	0.64162	0.35838	0.71675	0.85399	TRUE
ADAL_2	ADAL	1164.8	986.66	1164.8	986.66	-0.23926	15898	12961	1.5649	0.058798	0.9412	0.1176	0.30027	FALSE
ADAL_3	ADAL	301.52	548.86	301.52	548.86	0.86205	31265	2352.1	5.1001	1	1.70E-07	3.39E-07	1.71E-05	TRUE
ADAL_4	ADAL	357.5	518.67	357.5	518.67	0.53562	13100	2913.9	2.9857	0.99859	0.0014145	0.002829	0.025507	TRUE
ADAM10_1	ADAM10	191.52	375.25	191.52	375.25	0.96672	17348	1331	5.0363	1	2.37E-07	4.75E-07	2.29E-05	TRUE
ADAM10_2	ADAM10	662.95	542.39	662.95	542.39	-0.28907	7284.8	6349.3	1.5129	0.065151	0.93485	0.1303	0.32026	FALSE
ADAM10_3	ADAM10	584.37	524.06	584.37	524.06	-0.15687	1820.2	5414	0.8197	0.20619	0.79381	0.41239	0.63392	FALSE
ADAM10_4	ADAM10	148.3	134.79	148.3	134.79	-0.13688	91.365	966.63	0.43466	0.3319	0.6681	0.66381	0.82117	FALSE
ADAM11_1	ADAM11	955.62	1136.5	955.62	1136.5	0.2499	16397	10085	1.8016	0.96419	0.035805	0.071611	0.22066	TRUE
ADAM11_2	ADAM11	523.48	502.5	523.48	502.5	-0.058914	220.24	4711.8	0.30574	0.3799	0.6201	0.75981	0.87448	FALSE
ADAM11_3	ADAM11	660.98	599.54	660.98	599.54	-0.14052	1888.4	6325.6	0.77248	0.21992	0.78008	0.43983	0.65662	FALSE
ADAM11_4	ADAM11	88.393	113.22	88.393	113.22	0.35363	309.45	507.17	1.1026	0.86489	0.13511	0.27023	0.49604	TRUE
ADAM12_1	ADAM12	168.93	240.46	168.93	240.46	0.50688	2578.5	1137.5	2.121	0.98304	0.01696	0.033919	0.13709	TRUE
ADAM12_2	ADAM12	927.14	738.65	927.14	738.65	-0.32751	17823	9705.6	1.9133	0.027853	0.97215	0.055706	0.18872	FALSE
ADAM12_3	ADAM12	281.87	288.99	281.87	288.99	0.035833	25.305	2161.2	0.15303	0.56081	0.43919	0.87838	0.93956	TRUE
ADAM12_4	ADAM12	444.91	482.01	444.91	482.01	0.11529	688.36	3838.1	0.5988	0.72535	0.27465	0.54931	0.74166	TRUE
ADAM15_1	ADAM15	624.64	548.86	624.64	548.86	-0.18627	2874.3	5889.4	0.98746	0.16171	0.83829	0.32342	0.55153	FALSE
ADAM15_2	ADAM15	512.68	522.98	512.68	522.98	0.028656	53.099	4589.4	0.15211	0.56045	0.43955	0.8791	0.93986	TRUE
ADAM15_3	ADAM15	1185.4	1176.4	1185.4	1176.4	-0.010989	40.525	13252	0.078204	0.46883	0.53117	0.93767	0.97049	FALSE
ADAM15_4	ADAM15	588.3	430.25	588.3	430.25	-0.45049	12567	5460	2.139	0.016217	0.98378	0.032435	0.13318	FALSE
ADAM17_1	ADAM17	123.75	146.65	123.75	146.65	0.24315	262.7	771.13	0.82469	0.79523	0.20477	0.40955	0.6317	TRUE
ADAM17_2	ADAM17	851.52	1053.5	851.52	1053.5	0.30678	20459	8714.4	2.1639	0.98476	0.015238	0.030475	0.12786	TRUE
ADAM17_3	ADAM17	551.96	669.63	551.96	669.63	0.27834	6939.3	5037.6	1.6579	0.95133	0.048671	0.097342	0.26754	TRUE
ADAM17_4	ADAM17	337.86	416.23	337.86	416.23	0.30017	3079.5	2713.9	1.5044	0.93376	0.066235	0.13247	0.32358	TRUE
ADAM18_1	ADAM18	614.82	538.08	614.82	538.08	-0.19201	2947.9	5772.6	1.01	0.15624	0.84376	0.31247	0.54038	FALSE
ADAM18_2	ADAM18	509.73	338.59	509.73	338.59	-0.58877	14797	4556.2	2.5354	0.0056155	0.99438	0.011231	0.065829	FALSE
ADAM18_3	ADAM18	655.09	785.01	655.09	785.01	0.26066	8457.5	6254.4	1.6429	0.94979	0.050206	0.10041	0.27274	TRUE
ADAM18_4	ADAM18	250.45	175.77	250.45	175.77	-0.50841	2810.3	1863	1.7302	0.041797	0.9582	0.083595	0.24303	FALSE
ADAM19_1	ADAM19	1408.4	1422.3	1408.4	1422.3	0.014166	96.703	16491	0.10829	0.54312	0.45688	0.91376	0.95809	TRUE
ADAM19_2	ADAM19	400.71	462.6	400.71	462.6	0.2067	1917.3	3364	1.067	0.857	0.143	0.28599	0.51314	TRUE
ADAM19_3	ADAM19	203.3	223.21	203.3	223.21	0.13415	198.27	1434.4	0.52565	0.70044	0.29956	0.59913	0.77695	TRUE
ADAM19_4	ADAM19	269.11	162.83	269.11	162.83	-0.72137	5735.9	2038.9	2.3537	0.0092934	0.99071	0.018587	0.092483	FALSE
ADAM2_1	ADAM2	662.95	719.24	662.95	719.24	0.11741	1585	6349.3	0.70644	0.76004	0.23996	0.47992	0.68844	TRUE
ADAM2_2	ADAM2	489.11	474.46	489.11	474.46	-0.043775	107.28	4324.9	0.22273	0.41187	0.58813	0.82374	0.91002	FALSE
ADAM2_3	ADAM2	1255.2	1220.7	1255.2	1220.7	-0.040205	595.98	14249	0.28922	0.38621	0.61379	0.77241	0.8811	FALSE
ADAM2_4	ADAM2	352.59	457.21	352.59	457.21	0.37392	5495.4	2863.6	1.955	0.97471	0.025291	0.050583	0.17767	TRUE
ADAM20_1	ADAM20	1646.1	1628.3	1646.1	1628.3	-0.015688	158.65	20103	0.12563	0.45001	0.54999	0.90002	0.9508	FALSE
ADAM20_2	ADAM20	1190.4	1191.5	1190.4	1191.5	0.0014318	0.6997	13322	0.010249	0.50409	0.49591	0.99182	0.99595	TRUE
ADAM20_3	ADAM20	1038.1	956.47	1038.1	956.47	-0.11807	3335.4	11200	0.77158	0.22018	0.77982	0.44036	0.65706	FALSE
ADAM20_4	ADAM20	1038.1	1058.9	1038.1	1058.9	0.028569	215.95	11200	0.19637	0.57784	0.42216	0.84432	0.92129	TRUE
ADAM21_1	ADAM21	1588.1	1779.2	1588.1	1779.2	0.16383	18274	19209	1.3788	0.91603	0.083975	0.16795	0.37365	TRUE
ADAM21_2	ADAM21	971.34	1137.6	971.34	1137.6	0.22776	13847	10295	1.6388	0.94938	0.050625	0.10125	0.27418	TRUE
ADAM21_3	ADAM21	1753.1	1710.2	1753.1	1710.2	-0.035734	920.86	21779	0.29079	0.3856	0.6144	0.77121	0.88049	FALSE
ADAM21_4	ADAM21	567.68	720.31	567.68	720.31	0.34302	11690	5219.4	2.1128	0.98269	0.017311	0.034621	0.13901	TRUE
ADAM22_1	ADAM22	380.09	432.4	380.09	432.4	0.18559	1369.9	3147.5	0.9325	0.82446	0.17554	0.35108	0.57809	TRUE
ADAM22_2	ADAM22	301.52	348.3	301.52	348.3	0.20743	1095.5	2352.1	0.96454	0.83261	0.16739	0.33477	0.56225	TRUE
ADAM22_3	ADAM22	652.14	703.06	652.14	703.06	0.10831	1296.9	6218.9	0.6457	0.74076	0.25924	0.51847	0.7185	TRUE
ADAM22_4	ADAM22	322.14	326.73	322.14	326.73	0.020336	10.521	2556.1	0.090731	0.53615	0.46385	0.92771	0.96594	TRUE
ADAM23_1	ADAM23	389.91	539.16	389.91	539.16	0.46654	11210	3250.2	2.6179	0.99558	0.0044239	0.0088477	0.056006	TRUE
ADAM23_2	ADAM23	292.68	448.58	292.68	448.58	0.61434	12290	2265.7	3.2752	0.99947	0.00052785	0.0010557	0.012384	TRUE
ADAM23_3	ADAM23	886.87	618.95	886.87	618.95	-0.5182	36179	9174.9	2.7971	0.0025783	0.99742	0.0051567	0.03885	FALSE
ADAM23_4	ADAM23	313.3	467.99	313.3	467.99	0.5774	12083	2468.2	3.1136	0.99908	0.00092417	0.0018483	0.018684	TRUE
ADAM28_1	ADAM28	344.73	444.27	344.73	444.27	0.36501	4973.4	2783.5	1.8866	0.97039	0.029608	0.059217	0.19596	TRUE
ADAM28_2	ADAM28	399.73	576.9	399.73	576.9	0.52818	15825	3353.7	3.0593	0.99889	0.0011092	0.0022185	0.0214	TRUE
ADAM28_3	ADAM28	860.36	753.74	860.36	753.74	-0.19063	5689.4	8829	1.1346	0.12826	0.87174	0.25653	0.48118	FALSE
ADAM28_4	ADAM28	286.79	442.11	286.79	442.11	0.62267	12203	2208.6	3.3051	0.99953	0.00047473	0.00094947	0.011394	TRUE
ADAM29_1	ADAM29	955.62	1246.5	955.62	1246.5	0.38305	42500	10085	2.8968	0.99812	0.0018847	0.0037695	0.031239	TRUE
ADAM29_2	ADAM29	561.78	379.57	561.78	379.57	-0.56443	16760	5151.1	2.5389	0.0055604	0.99444	0.011121	0.065312	FALSE
ADAM29_3	ADAM29	341.79	315.95	341.79	315.95	-0.11307	333.95	2753.6	0.4924	0.31122	0.68878	0.62243	0.79367	FALSE
ADAM29_4	ADAM29	357.5	309.48	357.5	309.48	-0.20749	1154.6	2913.9	0.88964	0.18683	0.81317	0.37366	0.59925	FALSE
ADAM30_1	ADAM30	483.21	522.98	483.21	522.98	0.11388	791.11	4259.3	0.60937	0.72886	0.27114	0.54228	0.73622	TRUE
ADAM30_2	ADAM30	394.82	419.46	394.82	419.46	0.087137	303.73	3301.9	0.42887	0.66599	0.33401	0.66802	0.82373	TRUE
ADAM30_3	ADAM30	872.14	928.43	872.14	928.43	0.09013	1584.5	8982.4	0.59391	0.72371	0.27629	0.55257	0.74412	TRUE
ADAM30_4	ADAM30	137.5	133.71	137.5	133.71	-0.040015	7.1775	879.49	0.12775	0.44917	0.55083	0.89834	0.94992	FALSE
ADAM32_1	ADAM32	408.57	477.69	408.57	477.69	0.22499	2392.6	3447.3	1.1773	0.88046	0.11954	0.23908	0.46175	TRUE
ADAM32_2	ADAM32	717.95	533.77	717.95	533.77	-0.42697	17054	7022.4	2.1979	0.01398	0.98602	0.02796	0.1208	FALSE
ADAM32_3	ADAM32	477.32	1058.9	477.32	1058.9	1.1479	1.76E+05	4193.9	8.9806	1	1.35E-19	2.69E-19	1.33E-16	TRUE
ADAM32_4	ADAM32	157.14	198.41	157.14	198.41	0.33451	854.38	1039.2	1.2802	0.89976	0.10024	0.20049	0.41535	TRUE
ADAM33_1	ADAM33	156.16	129.4	156.16	129.4	-0.26932	358.91	1031	0.83347	0.20229	0.79771	0.40458	0.62708	FALSE
ADAM33_2	ADAM33	253.39	219.98	253.39	219.98	-0.20316	559.02	1890.6	0.76852	0.22109	0.77891	0.44218	0.65864	FALSE
ADAM33_3	ADAM33	557.86	552.1	557.86	552.1	-0.014944	16.583	5105.6	0.080596	0.46788	0.53212	0.93576	0.96965	FALSE
ADAM33_4	ADAM33	272.05	258.8	272.05	258.8	-0.071805	87.895	2067	0.2916	0.3853	0.6147	0.77059	0.88024	FALSE
ADAM7_1	ADAM7	481.25	928.43	481.25	928.43	0.94657	1.03E+05	4237.4	6.8696	1	3.22E-12	6.44E-12	1.00E-09	TRUE
ADAM7_2	ADAM7	1062.7	1144.1	1062.7	1144.1	0.1064	3315.4	11537	0.75798	0.77577	0.22423	0.44846	0.66378	TRUE
ADAM7_3	ADAM7	1329.8	1199.1	1329.8	1199.1	-0.14918	8551.3	15333	1.0558	0.14553	0.85447	0.29106	0.51844	FALSE
ADAM7_4	ADAM7	986.07	978.03	986.07	978.03	-0.011796	32.305	10494	0.078467	0.46873	0.53127	0.93746	0.97047	FALSE
ADAM8_1	ADAM8	1049.9	1254.1	1049.9	1254.1	0.25614	20884	11362	1.9155	0.97228	0.027717	0.055434	0.18812	TRUE
ADAM8_2	ADAM8	223.93	205.96	223.93	205.96	-0.12013	161.53	1619	0.4466	0.32758	0.67242	0.65516	0.81534	FALSE
ADAM8_3	ADAM8	91.339	191.94	91.339	191.94	1.0631	5230.5	528.28	4.377	0.99999	6.02E-06	1.20E-05	0.0003628	TRUE
ADAM8_4	ADAM8	124.73	114.3	124.73	114.3	-0.12494	54.424	778.77	0.37377	0.35429	0.64571	0.70857	0.84893	FALSE
ADAM9_1	ADAM9	595.18	529.45	595.18	529.45	-0.16852	2161.7	5540.7	0.88298	0.18862	0.81138	0.37725	0.6029	FALSE
ADAM9_2	ADAM9	570.62	568.27	570.62	568.27	-0.0059484	2.766	5253.6	0.03245	0.48706	0.51294	0.97411	0.98779	FALSE
ADAM9_3	ADAM9	362.41	241.54	362.41	241.54	-0.58336	7379.1	2964.3	2.22	0.01321	0.98679	0.026421	0.11631	FALSE
ADAM9_4	ADAM9	130.62	46.368	130.62	46.368	-1.4745	3776.8	824.94	2.9336	0.0016728	0.99833	0.0033456	0.028804	FALSE
ADAMDEC1_1	ADAMDEC1	474.37	381.72	474.37	381.72	-0.31276	4304.7	4161.2	1.4363	0.075462	0.92454	0.15092	0.34997	FALSE
ADAMDEC1_2	ADAMDEC1	292.68	518.67	292.68	518.67	0.82336	26051	2265.7	4.7477	1	1.03E-06	2.06E-06	8.16E-05	TRUE
ADAMDEC1_3	ADAMDEC1	853.48	703.06	853.48	703.06	-0.27935	11340	8739.8	1.609	0.053809	0.94619	0.10762	0.2845	FALSE
ADAMDEC1_4	ADAMDEC1	401.7	561.8	401.7	561.8	0.48294	12907	3374.4	2.7562	0.99708	0.002924	0.005848	0.04227	TRUE
ADAMTS1_1	ADAMTS1	353.57	223.21	353.57	223.21	-0.66122	8608.1	2873.6	2.4318	0.0075119	0.99249	0.015024	0.080311	FALSE
ADAMTS1_2	ADAMTS1	245.54	506.81	245.54	506.81	1.0425	35227	1817.3	6.1288	1	4.43E-10	8.85E-10	8.68E-08	TRUE
ADAMTS1_3	ADAMTS1	478.3	418.39	478.3	418.39	-0.19266	1797	4204.8	0.92401	0.17774	0.82226	0.35548	0.58266	FALSE
ADAMTS1_4	ADAMTS1	2116.5	1818	2116.5	1818	-0.2192	44608	27673	1.7942	0.036387	0.96361	0.072775	0.22286	FALSE
ADAMTS10_1	ADAMTS10	615.8	492.79	615.8	492.79	-0.32091	7589.5	5784.3	1.6174	0.052893	0.94711	0.10579	0.28153	FALSE
ADAMTS10_2	ADAMTS10	429.2	409.76	429.2	409.76	-0.066698	188.9	3668	0.32092	0.37414	0.62586	0.74827	0.86797	FALSE
ADAMTS10_3	ADAMTS10	95.268	136.95	95.268	136.95	0.51898	875.64	556.69	1.7665	0.96134	0.03866	0.07732	0.2314	TRUE
ADAMTS10_4	ADAMTS10	58.928	62.542	58.928	62.542	0.084475	6.5312	306.68	0.20636	0.58158	0.41842	0.83683	0.91728	TRUE
ADAMTS12_1	ADAMTS12	224.91	174.69	224.91	174.69	-0.36274	1266.2	1627.9	1.2448	0.10661	0.89339	0.21322	0.43089	FALSE
ADAMTS12_2	ADAMTS12	183.66	126.16	183.66	126.16	-0.5382	1667.4	1263	1.6179	0.052842	0.94716	0.10568	0.2814	FALSE
ADAMTS12_3	ADAMTS12	225.89	256.64	225.89	256.64	0.18334	473.15	1636.8	0.75996	0.77636	0.22364	0.44728	0.66278	TRUE
ADAMTS12_4	ADAMTS12	169.91	200.57	169.91	200.57	0.23802	470.71	1145.8	0.90566	0.81744	0.18256	0.36511	0.59152	TRUE
ADAMTS13_1	ADAMTS13	993.93	984.5	993.93	984.5	-0.013732	44.418	10600	0.091548	0.46353	0.53647	0.92706	0.96568	FALSE
ADAMTS13_2	ADAMTS13	212.14	268.5	212.14	268.5	0.33847	1593.6	1512.9	1.4489	0.92632	0.073679	0.14736	0.34471	TRUE
ADAMTS13_3	ADAMTS13	409.55	457.21	409.55	457.21	0.15843	1136.2	3457.8	0.81038	0.79114	0.20886	0.41772	0.6378	TRUE
ADAMTS13_4	ADAMTS13	855.45	838.93	855.45	838.93	-0.028093	136.39	8765.3	0.17641	0.42999	0.57001	0.85997	0.92949	FALSE
ADAMTS14_1	ADAMTS14	251.43	193.02	251.43	193.02	-0.37968	1713.3	1872.2	1.3499	0.088521	0.91148	0.17704	0.38577	FALSE
ADAMTS14_2	ADAMTS14	460.62	432.4	460.62	432.4	-0.091005	398.28	4009.7	0.44565	0.32792	0.67208	0.65585	0.81569	FALSE
ADAMTS14_3	ADAMTS14	183.66	213.51	183.66	213.51	0.21615	446.02	1263	0.83983	0.7995	0.2005	0.40101	0.62373	TRUE
ADAMTS14_4	ADAMTS14	361.43	389.27	361.43	389.27	0.10678	387.77	2954.2	0.51228	0.69577	0.30423	0.60846	0.78356	TRUE
ADAMTS15_1	ADAMTS15	514.64	445.34	514.64	445.34	-0.20821	2404.2	4611.6	1.0205	0.15376	0.84624	0.30751	0.53514	FALSE
ADAMTS15_2	ADAMTS15	1304.3	1265.9	1304.3	1265.9	-0.043013	735.08	14960	0.31348	0.37696	0.62304	0.75392	0.87118	FALSE
ADAMTS15_3	ADAMTS15	2274.6	1980.9	2274.6	1980.9	-0.19941	43203	30330	1.6869	0.045815	0.95419	0.091629	0.25752	FALSE
ADAMTS15_4	ADAMTS15	894.73	989.89	894.73	989.89	0.14566	4530.8	9278	0.98796	0.83841	0.16159	0.32317	0.55129	TRUE
ADAMTS16_1	ADAMTS16	824.02	745.12	824.02	745.12	-0.14502	3114.6	8359.7	0.86295	0.19408	0.80592	0.38816	0.61206	FALSE
ADAMTS16_2	ADAMTS16	523.48	519.75	523.48	519.75	-0.010306	6.9692	4711.8	0.054389	0.47831	0.52169	0.95663	0.97953	FALSE
ADAMTS16_3	ADAMTS16	303.48	386.04	303.48	386.04	0.34612	3420	2371.3	1.6953	0.95499	0.045009	0.090018	0.25472	TRUE
ADAMTS16_4	ADAMTS16	505.8	458.28	505.8	458.28	-0.14204	1129.7	4511.9	0.70743	0.23965	0.76035	0.4793	0.68792	FALSE
ADAMTS17_1	ADAMTS17	377.14	1284.3	377.14	1284.3	1.7651	4.48E+05	3116.8	16.249	1	1.14E-59	2.29E-59	2.21E-55	TRUE
ADAMTS17_2	ADAMTS17	946.78	873.44	946.78	873.44	-0.11621	2691.1	9966.8	0.73471	0.23126	0.76874	0.46252	0.67508	FALSE
ADAMTS17_3	ADAMTS17	883.93	1019	883.93	1019	0.20495	9134.9	9136.4	1.4132	0.9212	0.078797	0.15759	0.35964	TRUE
ADAMTS17_4	ADAMTS17	1366.2	1143	1366.2	1143	-0.25708	24946	15866	1.7715	0.038236	0.96176	0.076472	0.22973	FALSE
ADAMTS18_1	ADAMTS18	2172.5	2026.2	2172.5	2026.2	-0.10056	10711	28607	0.86523	0.19346	0.80654	0.38691	0.6108	FALSE
ADAMTS18_2	ADAMTS18	1659.8	1509.6	1659.8	1509.6	-0.13673	11283	20317	1.0536	0.14603	0.85397	0.29206	0.51953	FALSE
ADAMTS18_3	ADAMTS18	327.05	204.88	327.05	204.88	-0.67213	7564.2	2605.2	2.3936	0.0083412	0.99166	0.016682	0.086167	FALSE
ADAMTS18_4	ADAMTS18	533.3	644.83	533.3	644.83	0.2735	6233.4	4823.6	1.6058	0.94585	0.054154	0.10831	0.28542	TRUE
ADAMTS19_1	ADAMTS19	904.55	982.35	904.55	982.35	0.1189	3027.2	9407.1	0.80207	0.78874	0.21126	0.42251	0.64227	TRUE
ADAMTS19_2	ADAMTS19	471.43	368.78	471.43	368.78	-0.35341	5287.7	4128.7	1.5975	0.055082	0.94492	0.11016	0.28839	FALSE
ADAMTS19_3	ADAMTS19	1621.5	1179.7	1621.5	1179.7	-0.45862	98225	19723	3.1461	0.00082723	0.99917	0.0016545	0.017198	FALSE
ADAMTS19_4	ADAMTS19	1435.9	967.25	1435.9	967.25	-0.5695	1.11E+05	16901	3.6048	0.00015619	0.99984	0.00031239	0.0049807	FALSE
ADAMTS2_1	ADAMTS2	1286.6	1365.1	1286.6	1365.1	0.085422	3085.1	14703	0.64773	0.74142	0.25858	0.51716	0.71749	TRUE
ADAMTS2_2	ADAMTS2	817.14	957.54	817.14	957.54	0.22849	9871.9	8271.5	1.5438	0.93868	0.061322	0.12264	0.3085	TRUE
ADAMTS2_3	ADAMTS2	1864.1	1613.2	1864.1	1613.2	-0.20847	31528	23546	1.6354	0.050985	0.94901	0.10197	0.27547	FALSE
ADAMTS2_4	ADAMTS2	306.43	561.8	306.43	561.8	0.87238	33345	2400.3	5.2125	1	9.32E-08	1.86E-07	1.00E-05	TRUE
ADAMTS20_1	ADAMTS20	479.29	291.15	479.29	291.15	-0.71721	17970	4215.6	2.8977	0.0018797	0.99812	0.0037594	0.031177	FALSE
ADAMTS20_2	ADAMTS20	201.34	251.25	201.34	251.25	0.31807	1249.2	1417	1.3258	0.90755	0.092448	0.1849	0.39582	TRUE
ADAMTS20_3	ADAMTS20	330	422.7	330	422.7	0.35621	4313.1	2634.7	1.806	0.96454	0.035461	0.070922	0.21929	TRUE
ADAMTS20_4	ADAMTS20	223.93	172.53	223.93	172.53	-0.37428	1326.5	1619	1.2774	0.10073	0.89927	0.20147	0.41659	FALSE
ADAMTS3_1	ADAMTS3	445.89	555.33	445.89	555.33	0.31602	6006.6	3848.8	1.7641	0.96114	0.03886	0.07772	0.23213	TRUE
ADAMTS3_2	ADAMTS3	243.57	353.69	243.57	353.69	0.53629	6115.2	1799.1	2.5961	0.99529	0.0047142	0.0094284	0.05851	TRUE
ADAMTS3_3	ADAMTS3	308.39	329.96	308.39	329.96	0.097239	232.74	2419.7	0.43854	0.6695	0.3305	0.66099	0.81924	TRUE
ADAMTS3_4	ADAMTS3	191.52	217.82	191.52	217.82	0.18475	346.26	1331	0.72095	0.76453	0.23547	0.47094	0.68177	TRUE
ADAMTS4_1	ADAMTS4	701.25	709.53	701.25	709.53	0.016916	34.3	6816.5	0.10032	0.53995	0.46005	0.92009	0.96167	TRUE
ADAMTS4_2	ADAMTS4	521.52	621.11	521.52	621.11	0.25169	4968.8	4689.5	1.4543	0.92707	0.072928	0.14586	0.3427	TRUE
ADAMTS4_3	ADAMTS4	358.48	395.74	358.48	395.74	0.14228	694.58	2923.9	0.68906	0.75461	0.24539	0.49078	0.69713	TRUE
ADAMTS4_4	ADAMTS4	241.61	339.67	241.61	339.67	0.48975	4842.8	1780.9	2.3237	0.98993	0.010071	0.020141	0.097539	TRUE
ADAMTS5_1	ADAMTS5	1206.1	1265.9	1206.1	1265.9	0.069842	1792.6	13546	0.51443	0.69653	0.30347	0.60695	0.78251	TRUE
ADAMTS5_2	ADAMTS5	707.14	580.13	707.14	580.13	-0.28517	8085.3	6889.1	1.5302	0.062982	0.93702	0.12596	0.31366	FALSE
ADAMTS5_3	ADAMTS5	553.93	421.62	553.93	421.62	-0.39293	8793.1	5060.3	1.8599	0.031449	0.96855	0.062897	0.2036	FALSE
ADAMTS5_4	ADAMTS5	819.11	738.65	819.11	738.65	-0.14898	3239.1	8296.7	0.88334	0.18853	0.81147	0.37705	0.60277	FALSE
ADAMTS6_1	ADAMTS6	1263	828.15	1263	828.15	-0.60834	95609	14362	3.6288	0.00014235	0.99986	0.00028471	0.0046329	FALSE
ADAMTS6_2	ADAMTS6	593.21	557.49	593.21	557.49	-0.089452	638.27	5517.6	0.48094	0.31528	0.68472	0.63056	0.79912	FALSE
ADAMTS6_3	ADAMTS6	578.48	738.65	578.48	738.65	0.35207	12874	5345.1	2.1907	0.98576	0.014236	0.028471	0.12232	TRUE
ADAMTS6_4	ADAMTS6	525.45	573.66	525.45	573.66	0.12643	1163.1	4734.1	0.70079	0.75828	0.24172	0.48343	0.6913	TRUE
ADAMTS7_1	ADAMTS7	1214.9	1387.8	1214.9	1387.8	0.1918	14961	13672	1.4786	0.93037	0.069627	0.13925	0.33318	TRUE
ADAMTS7_2	ADAMTS7	83.482	103.52	83.482	103.52	0.30704	201.3	472.39	0.92186	0.82169	0.17831	0.35662	0.5837	TRUE
ADAMTS7_3	ADAMTS7	110	130.48	110	130.48	0.24424	210.02	665.83	0.79355	0.78627	0.21373	0.42746	0.64674	TRUE
ADAMTS7_4	ADAMTS7	808.3	695.51	808.3	695.51	-0.21653	6369.7	8158.5	1.2487	0.10588	0.89412	0.21177	0.42931	FALSE
ADAMTS8_1	ADAMTS8	355.54	335.36	355.54	335.36	-0.084055	203.64	2893.7	0.37512	0.35378	0.64622	0.70757	0.84824	FALSE
ADAMTS8_2	ADAMTS8	645.27	1099.9	645.27	1099.9	0.76846	1.05E+05	6136.1	5.8036	1	3.25E-09	6.49E-09	5.17E-07	TRUE
ADAMTS8_3	ADAMTS8	840.71	917.65	840.71	917.65	0.12618	2960.8	8574.6	0.83082	0.79696	0.20304	0.40608	0.62845	TRUE
ADAMTS8_4	ADAMTS8	271.07	496.03	271.07	496.03	0.86934	25871	2057.6	4.9592	1	3.54E-07	7.08E-07	3.26E-05	TRUE
ADAMTS9_1	ADAMTS9	938.93	1110.7	938.93	1110.7	0.2421	14773	9862.1	1.7293	0.95813	0.041874	0.083749	0.24331	TRUE
ADAMTS9_2	ADAMTS9	764.11	620.03	764.11	620.03	-0.30099	10407	7598.2	1.6528	0.049181	0.95082	0.098362	0.26933	FALSE
ADAMTS9_3	ADAMTS9	1047.9	1208.8	1047.9	1208.8	0.20582	12952	11335	1.5108	0.93458	0.06542	0.13084	0.32101	TRUE
ADAMTS9_4	ADAMTS9	738.57	470.15	738.57	470.15	-0.65051	36481	7278.5	3.1463	0.0008267	0.99917	0.0016534	0.017191	FALSE
ADAMTSL1_1	ADAMTSL1	597.14	428.09	597.14	428.09	-0.4792	14388	5563.8	2.2664	0.011714	0.98829	0.023428	0.10769	FALSE
ADAMTSL1_2	ADAMTSL1	191.52	95.97	191.52	95.97	-0.98938	4698	1331	2.619	0.0044094	0.99559	0.0088189	0.055878	FALSE
ADAMTSL1_3	ADAMTSL1	608.93	513.28	608.93	513.28	-0.24609	4582.8	5702.8	1.2666	0.10265	0.89735	0.2053	0.42124	FALSE
ADAMTSL1_4	ADAMTSL1	414.46	459.36	414.46	459.36	0.14805	1008.6	3510.1	0.75783	0.77572	0.22428	0.44855	0.66384	TRUE
ADAMTSL2_1	ADAMTSL2	494.02	436.72	494.02	436.72	-0.17748	1643.2	4379.7	0.86582	0.19329	0.80671	0.38659	0.61053	FALSE
ADAMTSL2_2	ADAMTSL2	149.29	69.012	149.29	69.012	-1.102	3338.6	974.63	2.5713	0.0050651	0.99493	0.01013	0.061355	FALSE
ADAMTSL2_3	ADAMTSL2	409.55	395.74	409.55	395.74	-0.049368	95.383	3457.8	0.23487	0.40715	0.59285	0.81431	0.90462	FALSE
ADAMTSL2_4	ADAMTSL2	817.14	706.3	817.14	706.3	-0.21004	6151.5	8271.5	1.2188	0.11146	0.88854	0.22293	0.44241	FALSE
ADAMTSL3_1	ADAMTSL3	417.41	341.83	417.41	341.83	-0.28744	2863.6	3541.6	1.2701	0.10203	0.89797	0.20405	0.41971	FALSE
ADAMTSL3_2	ADAMTSL3	242.59	190.86	242.59	190.86	-0.34438	1342.6	1790	1.2226	0.11074	0.88926	0.22147	0.44082	FALSE
ADAMTSL3_3	ADAMTSL3	1059.7	620.03	1059.7	620.03	-0.77232	98383	11497	4.1008	2.06E-05	0.99998	4.12E-05	0.0010063	FALSE
ADAMTSL3_4	ADAMTSL3	211.16	145.57	211.16	145.57	-0.53354	2169.4	1504.2	1.6911	0.045406	0.95459	0.090811	0.25618	FALSE
ADAMTSL4_1	ADAMTSL4	497.95	805.5	497.95	805.5	0.69279	47972	4423.7	4.6241	1	1.88E-06	3.76E-06	0.00013542	TRUE
ADAMTSL4_2	ADAMTSL4	398.75	514.36	398.75	514.36	0.36647	6709.5	3343.3	1.9994	0.97722	0.022783	0.045566	0.16611	TRUE
ADAMTSL4_3	ADAMTSL4	440.98	519.75	440.98	519.75	0.2366	3107.3	3795.4	1.2785	0.89947	0.10053	0.20106	0.4161	TRUE
ADAMTSL4_4	ADAMTSL4	773.93	773.15	773.93	773.15	-0.0014443	0.30062	7722	0.0088239	0.49648	0.50352	0.99296	0.99649	FALSE
ADAMTSL5_1	ADAMTSL5	672.77	804.42	672.77	804.42	0.2575	8684	6468.5	1.637	0.94918	0.050818	0.10164	0.27487	TRUE
ADAMTSL5_2	ADAMTSL5	1197.2	1184	1197.2	1184	-0.01603	87.653	13420	0.11429	0.4545	0.5455	0.909	0.95536	FALSE
ADAMTSL5_3	ADAMTSL5	297.59	396.82	297.59	396.82	0.41396	4948.8	2313.6	2.063	0.98044	0.019556	0.039111	0.1502	TRUE
ADAMTSL5_4	ADAMTSL5	311.34	253.4	311.34	253.4	-0.29599	1682.7	2448.8	1.1708	0.12085	0.87915	0.2417	0.4647	FALSE
ADAP1_1	ADAP1	46.161	28.036	46.161	28.036	-0.69973	166.76	226.76	1.2036	0.11341	0.88659	0.22682	0.44718	FALSE
ADAP1_2	ADAP1	84.464	148.81	84.464	148.81	0.80972	2110.9	479.31	2.939	0.99835	0.0016465	0.0032931	0.028481	TRUE
ADAP1_3	ADAP1	954.64	1146.2	954.64	1146.2	0.26364	18395	10072	1.9092	0.97189	0.028115	0.05623	0.18971	TRUE
ADAP1_4	ADAP1	121.79	156.36	121.79	156.36	0.35789	599.87	755.9	1.2574	0.89569	0.10431	0.20861	0.42526	TRUE
ADAP2_1	ADAP2	281.87	305.16	281.87	305.16	0.11414	271.29	2161.2	0.50096	0.6918	0.3082	0.6164	0.7892	TRUE
ADAP2_2	ADAP2	937.95	686.89	937.95	686.89	-0.44887	31705	9849.1	2.5297	0.0057072	0.99429	0.011414	0.066618	FALSE
ADAP2_3	ADAP2	328.04	282.52	328.04	282.52	-0.2148	1037.3	2615	0.89009	0.18671	0.81329	0.37342	0.59911	FALSE
ADAP2_4	ADAP2	321.16	209.19	321.16	209.19	-0.61606	6339.7	2546.3	2.2189	0.013247	0.98675	0.026494	0.11654	FALSE
ADAR_1	ADAR	777.86	632.97	777.86	632.97	-0.29694	10524	7771.6	1.6435	0.05014	0.94986	0.10028	0.27254	FALSE
ADAR_2	ADAR	446.87	606.01	446.87	606.01	0.43863	12736	3859.4	2.5616	0.99479	0.0052093	0.010419	0.062481	TRUE
ADAR_3	ADAR	632.5	442.11	632.5	442.11	-0.51568	18269	5983.1	2.4614	0.00692	0.99308	0.01384	0.075954	FALSE
ADAR_4	ADAR	219.02	161.75	219.02	161.75	-0.43499	1649.3	1574.6	1.4432	0.074476	0.92552	0.14895	0.34704	FALSE
ADARB1_1	ADARB1	550.98	570.43	550.98	570.43	0.049954	189.12	5026.3	0.27431	0.60808	0.39192	0.78385	0.88796	TRUE
ADARB1_2	ADARB1	585.36	600.62	585.36	600.62	0.037079	116.52	5425.5	0.20725	0.58209	0.41791	0.83582	0.91679	TRUE
ADARB1_3	ADARB1	1444.7	1271.3	1444.7	1271.3	-0.18432	15048	17033	1.3286	0.091993	0.90801	0.18399	0.39475	FALSE
ADARB1_4	ADARB1	702.23	931.66	702.23	931.66	0.40736	26451	6828.6	2.7765	0.99725	0.0027478	0.0054956	0.040562	TRUE
ADARB2_1	ADARB2	489.11	474.46	489.11	474.46	-0.043775	107.28	4324.9	0.22273	0.41187	0.58813	0.82374	0.91002	FALSE
ADARB2_2	ADARB2	901.61	1082.6	901.61	1082.6	0.2637	16419	9368.3	1.8703	0.96928	0.030724	0.061448	0.20066	TRUE
ADARB2_3	ADARB2	959.55	666.4	959.55	666.4	-0.52531	43324	10137	2.9116	0.0017979	0.9982	0.0035957	0.030285	FALSE
ADARB2_4	ADARB2	421.34	390.35	421.34	390.35	-0.10994	480.32	3583.6	0.51766	0.30235	0.69765	0.6047	0.78109	FALSE
ADAT1_1	ADAT1	1171.7	1374.9	1171.7	1374.9	0.2305	20669	13058	1.7779	0.96229	0.037713	0.075427	0.22776	TRUE
ADAT1_2	ADAT1	968.39	744.04	968.39	744.04	-0.37977	25276	10256	2.2154	0.013367	0.98663	0.026733	0.11726	FALSE
ADAT1_3	ADAT1	372.23	303.01	372.23	303.01	-0.29597	2402.4	3065.8	1.2502	0.10561	0.89439	0.21121	0.42859	FALSE
ADAT1_4	ADAT1	459.64	214.58	459.64	214.58	-1.0954	31089	3999	3.8752	5.33E-05	0.99995	0.00010654	0.0021529	FALSE
ADAT2_1	ADAT2	846.61	923.04	846.61	923.04	0.12456	2922.3	8650.8	0.82176	0.79439	0.20561	0.41121	0.63295	TRUE
ADAT2_2	ADAT2	237.68	162.83	237.68	162.83	-0.54291	2826.3	1744.7	1.7921	0.036562	0.96344	0.073124	0.22346	FALSE
ADAT2_3	ADAT2	448.84	431.33	448.84	431.33	-0.057288	153.36	3880.8	0.28112	0.38931	0.61069	0.77862	0.88464	FALSE
ADAT2_4	ADAT2	316.25	327.81	316.25	327.81	0.051627	66.803	2497.4	0.23129	0.59145	0.40855	0.81709	0.90627	TRUE
ADAT3_1	ADAT3	581.43	492.79	581.43	492.79	-0.23818	3935	5379.5	1.2085	0.11343	0.88657	0.22685	0.44722	FALSE
ADAT3_2	ADAT3	322.14	276.05	322.14	276.05	-0.22203	1063.9	2556.1	0.91171	0.18096	0.81904	0.36192	0.58865	FALSE
ADAT3_3	ADAT3	128.66	219.98	128.66	219.98	0.76915	4243.3	809.49	3.2095	0.99934	0.0006648	0.0013296	0.01473	TRUE
ADAT3_4	ADAT3	1107.9	909.02	1107.9	909.02	-0.2851	19816	12162	1.803	0.035697	0.9643	0.071395	0.22018	FALSE
ADCK1_1	ADCK1	265.18	273.89	265.18	273.89	0.046473	37.968	2001.6	0.19477	0.57721	0.42279	0.84557	0.92206	TRUE
ADCK1_2	ADCK1	550	360.16	550	360.16	-0.60942	18220	5015	2.6807	0.0036729	0.99633	0.0073459	0.049493	FALSE
ADCK1_3	ADCK1	30.446	53.916	30.446	53.916	0.80433	280.92	135.82	2.0138	0.97789	0.022114	0.044229	0.16289	TRUE
ADCK1_4	ADCK1	570.62	676.1	570.62	676.1	0.24431	5573	5253.6	1.4553	0.9272	0.072799	0.1456	0.34234	TRUE
ADCK2_1	ADCK2	456.7	506.81	456.7	506.81	0.14989	1256.5	3966.7	0.79567	0.78689	0.21311	0.42622	0.64548	TRUE
ADCK2_2	ADCK2	792.59	829.22	792.59	829.22	0.065111	671.2	7958.3	0.41068	0.65935	0.34065	0.68131	0.83201	TRUE
ADCK2_3	ADCK2	1023.4	840.01	1023.4	840.01	-0.28458	16856	10999	1.7486	0.040184	0.95982	0.080368	0.23701	FALSE
ADCK2_4	ADCK2	638.39	684.73	638.39	684.73	0.10094	1073.9	6053.6	0.59557	0.72427	0.27573	0.55146	0.74324	TRUE
ADCK3_1	ADCK3	169.91	198.41	169.91	198.41	0.2225	406.72	1145.8	0.84195	0.80009	0.19991	0.39982	0.62279	TRUE
ADCK3_2	ADCK3	673.75	1006.1	673.75	1006.1	0.57774	55769	6480.4	4.1281	0.99998	1.83E-05	3.66E-05	0.00090975	TRUE
ADCK3_3	ADCK3	376.16	418.39	376.16	418.39	0.1531	892.15	3106.6	0.7576	0.77566	0.22434	0.44869	0.66396	TRUE
ADCK3_4	ADCK3	474.37	420.54	474.37	420.54	-0.17338	1450.2	4161.2	0.83449	0.202	0.798	0.404	0.62648	FALSE
ADCK4_1	ADCK4	149.29	194.1	149.29	194.1	0.37648	1008.3	974.63	1.4354	0.92441	0.075589	0.15118	0.35043	TRUE
ADCK4_2	ADCK4	689.46	584.45	689.46	584.45	-0.23803	5523.6	6672	1.2857	0.09928	0.90072	0.19856	0.41281	FALSE
ADCK4_3	ADCK4	456.7	314.87	456.7	314.87	-0.53507	10144	3966.7	2.2519	0.012165	0.98784	0.024329	0.11022	FALSE
ADCK4_4	ADCK4	684.55	609.25	684.55	609.25	-0.16787	2837.8	6612	0.92609	0.1772	0.8228	0.3544	0.58156	FALSE
ADCK5_1	ADCK5	1018.5	1005	1018.5	1005	-0.019219	91.002	10932	0.12903	0.44867	0.55133	0.89734	0.94941	FALSE
ADCK5_2	ADCK5	593.21	529.45	593.21	529.45	-0.16376	2034.4	5517.6	0.85838	0.19534	0.80466	0.39068	0.61459	FALSE
ADCK5_3	ADCK5	1729.6	1550.6	1729.6	1550.6	-0.15746	16021	21407	1.223	0.11067	0.88933	0.22135	0.44071	FALSE
ADCK5_4	ADCK5	302.5	217.82	302.5	217.82	-0.47195	3609.4	2361.7	1.7425	0.040712	0.95929	0.081424	0.23902	FALSE
ADCY1_1	ADCY1	382.05	462.6	382.05	462.6	0.27533	3251.1	3168	1.431	0.92379	0.076213	0.15243	0.35234	TRUE
ADCY1_2	ADCY1	737.59	571.51	737.59	571.51	-0.36748	13847	7266.2	1.9483	0.025687	0.97431	0.051374	0.17952	FALSE
ADCY1_3	ADCY1	617.77	791.48	617.77	791.48	0.35698	15146	5807.6	2.2795	0.98868	0.011318	0.022636	0.10532	TRUE
ADCY1_4	ADCY1	450.8	312.71	450.8	312.71	-0.52626	9613.9	3902.3	2.2106	0.013532	0.98647	0.027064	0.11825	FALSE
ADCY10_1	ADCY10	1712.9	1661.7	1712.9	1661.7	-0.043731	1309.3	21145	0.3519	0.36246	0.63754	0.72492	0.85572	FALSE
ADCY10_2	ADCY10	842.68	1002.8	842.68	1002.8	0.25076	12849	8600	1.727	0.95792	0.042083	0.084167	0.2441	TRUE
ADCY10_3	ADCY10	1070.5	793.64	1070.5	793.64	-0.4313	38549	11645	2.5659	0.0051456	0.99485	0.010291	0.062015	FALSE
ADCY10_4	ADCY10	1214.9	1288.6	1214.9	1288.6	0.084874	2714.8	13672	0.63013	0.73569	0.26431	0.52861	0.72614	TRUE
ADCY2_1	ADCY2	426.25	401.13	426.25	401.13	-0.087405	315.48	3636.3	0.41651	0.33852	0.66148	0.67704	0.82941	FALSE
ADCY2_2	ADCY2	1477.1	1346.8	1477.1	1346.8	-0.13316	8496.8	17520	0.9846	0.16241	0.83759	0.32482	0.55294	FALSE
ADCY2_3	ADCY2	500.89	582.29	500.89	582.29	0.21684	3317.5	4456.7	1.2193	0.88863	0.11137	0.22274	0.44225	TRUE
ADCY2_4	ADCY2	181.7	126.16	181.7	126.16	-0.52277	1554.7	1246.1	1.5732	0.057838	0.94216	0.11568	0.29706	FALSE
ADCY3_1	ADCY3	1204.1	1108.5	1204.1	1108.5	-0.11924	4571.4	13518	0.82224	0.20547	0.79453	0.41094	0.63285	FALSE
ADCY3_2	ADCY3	231.79	181.16	231.79	181.16	-0.35382	1286.5	1690.6	1.2313	0.1091	0.8909	0.2182	0.43662	FALSE
ADCY3_3	ADCY3	283.84	200.57	283.84	200.57	-0.49889	3493.1	2180.1	1.7835	0.037256	0.96274	0.074512	0.22601	FALSE
ADCY3_4	ADCY3	0	0	0.98214	0	-0.98706	0	2.2182	0.65944	0.36358	0.63642	0.72716	0.85572	FALSE
ADCY4_1	ADCY4	389.91	489.56	389.91	489.56	0.32758	4980.6	3250.2	1.7478	0.95975	0.040247	0.080494	0.23717	TRUE
ADCY4_2	ADCY4	38.304	78.717	38.304	78.717	1.0202	842.45	180.15	3.011	0.9987	0.0013047	0.0026095	0.024031	TRUE
ADCY4_3	ADCY4	191.52	179	191.52	179	-0.096991	78.363	1331	0.3431	0.36576	0.63424	0.73152	0.85813	FALSE
ADCY4_4	ADCY4	499.91	566.12	499.91	566.12	0.17909	2193.7	4445.7	0.99294	0.83963	0.16037	0.32074	0.54904	TRUE
ADCY5_1	ADCY5	479.29	450.74	479.29	450.74	-0.088412	407.63	4215.6	0.43971	0.33007	0.66993	0.66015	0.81889	FALSE
ADCY5_2	ADCY5	818.12	832.46	818.12	832.46	0.02503	102.76	8284.1	0.1575	0.56258	0.43742	0.87485	0.93766	TRUE
ADCY5_3	ADCY5	692.41	628.66	692.41	628.66	-0.13914	2033.3	6708.1	0.77838	0.21817	0.78183	0.43634	0.65374	FALSE
ADCY5_4	ADCY5	274.02	299.77	274.02	299.77	0.12915	331.81	2085.8	0.56392	0.71359	0.28641	0.57281	0.75861	TRUE
ADCY6_1	ADCY6	605	412.99	605	412.99	-0.5497	18600	5656.4	2.5529	0.0053408	0.99466	0.010682	0.063596	FALSE
ADCY6_2	ADCY6	621.7	606.01	621.7	606.01	-0.036799	122.97	5854.3	0.20496	0.4188	0.5812	0.8376	0.91754	FALSE
ADCY6_3	ADCY6	203.3	121.85	203.3	121.85	-0.73382	3371	1434.4	2.1507	0.015749	0.98425	0.031499	0.13054	FALSE
ADCY6_4	ADCY6	183.66	229.68	183.66	229.68	0.32103	1062.3	1263	1.295	0.90233	0.097667	0.19533	0.40875	TRUE
ADCY7_1	ADCY7	272.05	270.66	272.05	270.66	-0.007395	0.97447	2067	0.030706	0.48775	0.51225	0.9755	0.98822	FALSE
ADCY7_2	ADCY7	297.59	159.59	297.59	159.59	-0.89477	9748.9	2313.6	2.869	0.002059	0.99794	0.0041179	0.033222	FALSE
ADCY7_3	ADCY7	96.25	79.795	96.25	79.795	-0.26742	135.67	563.84	0.69296	0.24415	0.75585	0.4883	0.69509	FALSE
ADCY7_4	ADCY7	220	191.94	220	191.94	-0.19589	394.13	1583.5	0.70514	0.24036	0.75964	0.48072	0.68923	FALSE
ADCY8_1	ADCY8	721.87	644.83	721.87	644.83	-0.16258	2970.1	7071	0.91619	0.17978	0.82022	0.35957	0.58632	FALSE
ADCY8_2	ADCY8	789.64	779.62	789.64	779.62	-0.0184	50.198	7920.9	0.11258	0.45518	0.54482	0.91036	0.95623	FALSE
ADCY8_3	ADCY8	451.79	314.87	451.79	314.87	-0.5195	9449	3913	2.1888	0.014306	0.98569	0.028612	0.1227	FALSE
ADCY8_4	ADCY8	758.21	583.37	758.21	583.37	-0.37763	15351	7524.2	2.0157	0.021916	0.97808	0.043833	0.1619	FALSE
ADCY9_1	ADCY9	418.39	337.51	418.39	337.51	-0.30909	3280.2	3552.1	1.3571	0.087381	0.91262	0.17476	0.38275	FALSE
ADCY9_2	ADCY9	817.14	831.38	817.14	831.38	0.024893	101.38	8271.5	0.15657	0.56221	0.43779	0.87559	0.93812	TRUE
ADCY9_3	ADCY9	913.39	765.6	913.39	765.6	-0.25433	10942	9523.7	1.5144	0.064964	0.93504	0.12993	0.31967	FALSE
ADCY9_4	ADCY9	258.3	228.6	258.3	228.6	-0.1755	441.47	1936.7	0.67489	0.24987	0.75013	0.49975	0.70424	FALSE
ADCYAP1_1	ADCYAP1	278.93	404.37	278.93	404.37	0.53418	7935	2132.8	2.7162	0.9967	0.003302	0.006604	0.046041	TRUE
ADCYAP1_2	ADCYAP1	166.96	354.77	166.96	354.77	1.0828	18246	1121	5.6092	1	1.02E-08	2.03E-08	1.44E-06	TRUE
ADCYAP1_3	ADCYAP1	199.37	186.55	199.37	186.55	-0.095436	82.278	1399.7	0.34283	0.36586	0.63414	0.73173	0.85813	FALSE
ADCYAP1_4	ADCYAP1	185.62	183.31	185.62	183.31	-0.017978	2.6707	1279.9	0.064601	0.47425	0.52575	0.94849	0.97559	FALSE
ADCYAP1R1_1	ADCYAP1R1	651.16	621.11	651.16	621.11	-0.068057	451.57	6207	0.38142	0.35145	0.64855	0.70289	0.84542	FALSE
ADCYAP1R1_2	ADCYAP1R1	285.8	230.76	285.8	230.76	-0.30743	1519.2	2199.1	1.1738	0.12024	0.87976	0.24048	0.46334	FALSE
ADCYAP1R1_3	ADCYAP1R1	642.32	655.62	642.32	655.62	0.029512	88.383	6100.7	0.17022	0.56758	0.43242	0.86484	0.93206	TRUE
ADCYAP1R1_4	ADCYAP1R1	523.48	555.33	523.48	555.33	0.085055	507.35	4711.8	0.46401	0.67868	0.32132	0.64264	0.80696	TRUE
ADD1_1	ADD1	1132.4	1077.2	1132.4	1077.2	-0.071994	1522.2	12505	0.49337	0.31087	0.68913	0.62175	0.79315	FALSE
ADD1_2	ADD1	876.07	958.62	876.07	958.62	0.12977	3409.2	9033.7	0.86855	0.80745	0.19255	0.38509	0.60969	TRUE
ADD1_3	ADD1	744.46	617.87	744.46	617.87	-0.26849	8029.7	7352	1.4764	0.069924	0.93008	0.13985	0.33409	FALSE
ADD1_4	ADD1	1502.7	1354.4	1502.7	1354.4	-0.14981	11006	17906	1.1084	0.13385	0.86615	0.2677	0.49358	FALSE
ADD2_1	ADD2	620.71	671.79	620.71	671.79	0.11391	1304.9	5842.6	0.66822	0.748	0.252	0.50399	0.70747	TRUE
ADD2_2	ADD2	469.46	488.48	469.46	488.48	0.057157	180.77	4107	0.29668	0.61665	0.38335	0.76671	0.8782	TRUE
ADD2_3	ADD2	858.39	1164.6	858.39	1164.6	0.43966	47147	8803.5	3.2633	0.99945	0.00055055	0.0011011	0.012792	TRUE
ADD2_4	ADD2	386.96	456.13	386.96	456.13	0.23667	2395.8	3219.3	1.219	0.88857	0.11143	0.22285	0.44233	TRUE
ADD3_1	ADD3	391.87	524.06	391.87	524.06	0.41842	8782.6	3270.9	2.3113	0.98959	0.010408	0.020816	0.099729	TRUE
ADD3_2	ADD3	355.54	556.41	355.54	556.41	0.6447	20426	2893.7	3.7342	0.99991	9.42E-05	0.00018831	0.0033741	TRUE
ADD3_3	ADD3	268.12	322.42	268.12	322.42	0.26512	1476.9	2029.6	1.2051	0.88592	0.11408	0.22816	0.4488	TRUE
ADD3_4	ADD3	178.75	277.13	178.75	277.13	0.62975	4896.7	1220.8	2.8156	0.99757	0.0024347	0.0048693	0.037339	TRUE
ADGB_1	ADGB	277.95	339.67	277.95	339.67	0.28839	1909.7	2123.4	1.3395	0.90979	0.090209	0.18042	0.39003	TRUE
ADGB_2	ADGB	308.39	298.69	308.39	298.69	-0.045951	47.039	2419.7	0.19718	0.42185	0.57815	0.84369	0.92099	FALSE
ADGB_3	ADGB	324.11	331.04	324.11	331.04	0.030456	24.056	2575.7	0.13667	0.55435	0.44565	0.89129	0.94619	TRUE
ADGB_4	ADGB	399.73	384.96	399.73	384.96	-0.05419	109.13	3353.7	0.2551	0.39932	0.60068	0.79865	0.89631	FALSE
ADGRA1_1	ADGRA1	356.52	232.92	356.52	232.92	-0.61202	7724.4	2903.8	2.2937	0.010903	0.9891	0.021807	0.10271	FALSE
ADGRA1_2	ADGRA1	330	248.01	330	248.01	-0.41061	3378	2634.7	1.5973	0.055103	0.9449	0.11021	0.28848	FALSE
ADGRA1_3	ADGRA1	191.52	135.87	191.52	135.87	-0.49221	1559.8	1331	1.5254	0.063582	0.93642	0.12716	0.31561	FALSE
ADGRA1_4	ADGRA1	421.34	338.59	421.34	338.59	-0.3146	3433.8	3583.6	1.3823	0.083443	0.91656	0.16689	0.37223	FALSE
ADGRA2_1	ADGRA2	334.91	194.1	334.91	194.1	-0.78389	10096	2684.1	2.718	0.0032843	0.99672	0.0065687	0.045848	FALSE
ADGRA2_2	ADGRA2	170.89	351.53	170.89	351.53	1.0362	16834	1154.1	5.3173	1	5.27E-08	1.05E-07	6.12E-06	TRUE
ADGRA2_3	ADGRA2	667.86	484.16	667.86	484.16	-0.46322	16980	6408.8	2.2946	0.010879	0.98912	0.021758	0.10257	FALSE
ADGRA2_4	ADGRA2	141.43	221.05	141.43	221.05	0.64068	3209.3	910.98	2.6382	0.99583	0.0041678	0.0083355	0.053811	TRUE
ADGRA3_1	ADGRA3	210.18	191.94	210.18	191.94	-0.13031	166.4	1495.4	0.47163	0.31859	0.68141	0.63719	0.80328	FALSE
ADGRA3_2	ADGRA3	1394.6	1179.7	1394.6	1179.7	-0.24131	23145	16287	1.6844	0.046054	0.95395	0.092107	0.25828	FALSE
ADGRA3_3	ADGRA3	466.52	661.01	466.52	661.01	0.50183	19056	4074.5	3.0469	0.99884	0.0011561	0.0023121	0.022021	TRUE
ADGRA3_4	ADGRA3	188.57	141.26	188.57	141.26	-0.41422	1125	1305.4	1.3095	0.095185	0.90481	0.19037	0.40272	FALSE
ADGRB1_1	ADGRB1	869.2	801.19	869.2	801.19	-0.1174	2313.4	8944	0.7191	0.23604	0.76396	0.47208	0.68281	FALSE
ADGRB1_2	ADGRB1	377.14	401.13	377.14	401.13	0.088744	287.85	3116.8	0.42973	0.6663	0.3337	0.66739	0.82339	TRUE
ADGRB1_3	ADGRB1	330	356.92	330	356.92	0.11282	362.56	2634.7	0.52451	0.70004	0.29996	0.59992	0.7776	TRUE
ADGRB1_4	ADGRB1	1241.4	1080.5	1241.4	1080.5	-0.20016	12969	14051	1.3578	0.087258	0.91274	0.17452	0.38249	FALSE
ADGRB2_1	ADGRB2	646.25	541.31	646.25	541.31	-0.25519	5516.4	6147.9	1.3383	0.090398	0.9096	0.1808	0.39052	FALSE
ADGRB2_2	ADGRB2	768.03	772.07	768.03	772.07	0.0075575	8.1573	7647.7	0.046187	0.51842	0.48158	0.96316	0.98266	TRUE
ADGRB2_3	ADGRB2	575.53	762.37	575.53	762.37	0.40497	17539	5310.8	2.5638	0.99482	0.0051772	0.010354	0.062272	TRUE
ADGRB2_4	ADGRB2	383.04	545.63	383.04	545.63	0.50932	13321	3178.2	2.8841	0.99804	0.0019628	0.0039256	0.032156	TRUE
ADGRB3_1	ADGRB3	972.32	1062.1	972.32	1062.1	0.12735	4035.8	10308	0.88466	0.81183	0.18817	0.37634	0.60196	TRUE
ADGRB3_2	ADGRB3	166.96	181.16	166.96	181.16	0.11703	100.76	1121	0.42391	0.66418	0.33582	0.67163	0.82616	TRUE
ADGRB3_3	ADGRB3	958.57	980.19	958.57	980.19	0.032142	233.69	10124	0.21486	0.58506	0.41494	0.82988	0.91368	TRUE
ADGRB3_4	ADGRB3	507.77	362.31	507.77	362.31	-0.48579	10653	4534.1	2.1601	0.015381	0.98462	0.030763	0.12854	FALSE
ADGRD1_1	ADGRD1	163.04	621.11	163.04	621.11	1.9232	1.16E+05	1088.1	13.887	1	3.81E-44	7.62E-44	3.28E-40	TRUE
ADGRD1_2	ADGRD1	489.11	291.15	489.11	291.15	-0.74641	19920	4324.9	3.0102	0.0013054	0.99869	0.0026109	0.024033	FALSE
ADGRD1_3	ADGRD1	344.73	381.72	344.73	381.72	0.14665	684.65	2783.5	0.70115	0.75839	0.24161	0.48321	0.69123	TRUE
ADGRD1_4	ADGRD1	0	0	0.98214	0	-0.98706	0	2.2182	0.65944	0.36358	0.63642	0.72716	0.85572	FALSE
ADGRE1_1	ADGRE1	182.68	260.95	182.68	260.95	0.51212	3087.6	1254.5	2.2099	0.98644	0.013555	0.02711	0.11839	TRUE
ADGRE1_2	ADGRE1	535.27	699.83	535.27	699.83	0.38611	13601	4846.1	2.3639	0.99096	0.009042	0.018084	0.090867	TRUE
ADGRE1_3	ADGRE1	204.29	200.57	204.29	200.57	-0.026374	6.9148	1443	0.097895	0.46101	0.53899	0.92202	0.96279	FALSE
ADGRE1_4	ADGRE1	292.68	377.41	292.68	377.41	0.36572	3604.2	2265.7	1.7801	0.96247	0.03753	0.07506	0.22701	TRUE
ADGRE2_1	ADGRE2	221.96	205.96	221.96	205.96	-0.10747	128.14	1601.2	0.39999	0.34458	0.65542	0.68916	0.83701	FALSE
ADGRE2_2	ADGRE2	1367.1	1556	1367.1	1556	0.18656	17854	15881	1.4987	0.93303	0.066972	0.13394	0.32551	TRUE
ADGRE2_3	ADGRE2	1231.6	1049.2	1231.6	1049.2	-0.23105	16662	13910	1.5466	0.060985	0.93902	0.12197	0.30738	FALSE
ADGRE2_4	ADGRE2	666.87	513.28	666.87	513.28	-0.37703	11846	6396.9	1.9204	0.027403	0.9726	0.054806	0.18676	FALSE
ADGRE3_1	ADGRE3	800.45	569.35	800.45	569.35	-0.49076	26895	8058.2	2.5744	0.0050212	0.99498	0.010042	0.060986	FALSE
ADGRE3_2	ADGRE3	47.143	113.22	47.143	113.22	1.2465	2284.5	232.73	4.3315	0.99999	7.41E-06	1.48E-05	0.00043199	TRUE
ADGRE3_3	ADGRE3	512.68	477.69	512.68	477.69	-0.10176	612.14	4589.4	0.51641	0.30279	0.69721	0.60557	0.78165	FALSE
ADGRE3_4	ADGRE3	129.64	158.51	129.64	158.51	0.28804	417.78	817.21	1.0099	0.84373	0.15627	0.31255	0.54049	TRUE
ADGRE5_1	ADGRE5	431.16	430.25	431.16	430.25	-0.0030488	0.41614	3689.2	0.01502	0.49401	0.50599	0.98802	0.99425	FALSE
ADGRE5_2	ADGRE5	174.82	81.952	174.82	81.952	-1.0838	4463.2	1187.4	2.6951	0.0035179	0.99648	0.0070357	0.048077	FALSE
ADGRE5_3	ADGRE5	302.5	240.46	302.5	240.46	-0.32988	1930.5	2361.7	1.2765	0.10089	0.89911	0.20177	0.41698	FALSE
ADGRE5_4	ADGRE5	184.64	214.58	184.64	214.58	0.21573	448.9	1271.4	0.83972	0.79947	0.20053	0.40106	0.62374	TRUE
ADGRF1_1	ADGRF1	1432.9	1160.3	1432.9	1160.3	-0.30429	37280	16857	2.1002	0.017857	0.98214	0.035714	0.1417	FALSE
ADGRF1_2	ADGRF1	825.98	767.76	825.98	767.76	-0.10532	1695.4	8384.9	0.63581	0.26245	0.73755	0.5249	0.72326	FALSE
ADGRF1_3	ADGRF1	647.23	919.8	647.23	919.8	0.50638	37433	6159.7	3.473	0.99974	0.00025738	0.00051475	0.0072465	TRUE
ADGRF1_4	ADGRF1	550.98	566.12	550.98	566.12	0.039023	114.53	5026.3	0.21347	0.58452	0.41548	0.83096	0.91425	TRUE
ADGRF2_1	ADGRF2	1454.6	1497.8	1454.6	1497.8	0.042223	934.4	17181	0.3298	0.62922	0.37078	0.74155	0.86393	TRUE
ADGRF2_2	ADGRF2	1105.9	1090.2	1105.9	1090.2	-0.020629	123.47	12135	0.14265	0.44328	0.55672	0.88656	0.94395	FALSE
ADGRF2_3	ADGRF2	660.98	859.42	660.98	859.42	0.37825	19773	6325.6	2.495	0.9937	0.0062978	0.012596	0.07124	TRUE
ADGRF2_4	ADGRF2	547.05	626.5	547.05	626.5	0.1953	3159.6	4981.1	1.1257	0.86985	0.13015	0.26029	0.48549	TRUE
ADGRF3_1	ADGRF3	593.21	557.49	593.21	557.49	-0.089452	638.27	5517.6	0.48094	0.31528	0.68472	0.63056	0.79912	FALSE
ADGRF3_2	ADGRF3	824.02	928.43	824.02	928.43	0.17192	5455.9	8359.7	1.142	0.87327	0.12673	0.25346	0.47806	TRUE
ADGRF3_3	ADGRF3	1418.2	1208.8	1418.2	1208.8	-0.23033	21963	16638	1.6236	0.052232	0.94777	0.10446	0.27944	FALSE
ADGRF3_4	ADGRF3	436.07	390.35	436.07	390.35	-0.15941	1046	3742.2	0.74739	0.22741	0.77259	0.45483	0.66896	FALSE
ADGRF4_1	ADGRF4	503.84	405.45	503.84	405.45	-0.31276	4854.7	4489.8	1.4684	0.070998	0.929	0.142	0.33707	FALSE
ADGRF4_2	ADGRF4	192.5	244.78	192.5	244.78	0.34502	1371.4	1339.5	1.4284	0.92341	0.076592	0.15318	0.35327	TRUE
ADGRF4_3	ADGRF4	259.29	348.3	259.29	348.3	0.42436	3982.9	1946	2.0178	0.97819	0.021807	0.043613	0.1614	TRUE
ADGRF4_4	ADGRF4	263.21	408.68	263.21	408.68	0.6328	10707	1983	3.2666	0.99946	0.00054416	0.0010883	0.012683	TRUE
ADGRF5_1	ADGRF5	1890.6	1701.6	1890.6	1701.6	-0.1519	17881	23973	1.2209	0.11105	0.88895	0.22211	0.44154	FALSE
ADGRF5_2	ADGRF5	892.77	766.68	892.77	766.68	-0.21939	7960.1	9252.2	1.3108	0.094961	0.90504	0.18992	0.40217	FALSE
ADGRF5_3	ADGRF5	491.07	753.74	491.07	753.74	0.61712	34891	4346.8	3.9841	0.99997	3.39E-05	6.77E-05	0.001507	TRUE
ADGRF5_4	ADGRF5	466.52	615.72	466.52	615.72	0.39959	11184	4074.5	2.3374	0.99029	0.0097092	0.019418	0.095195	TRUE
ADGRG1_1	ADGRG1	355.54	439.95	355.54	439.95	0.30658	3573.2	2893.7	1.5693	0.94171	0.05829	0.11658	0.29854	TRUE
ADGRG1_2	ADGRG1	1701.1	1733.9	1701.1	1733.9	0.027589	539.97	20961	0.22698	0.58978	0.41022	0.82044	0.90808	TRUE
ADGRG1_3	ADGRG1	125.71	278.21	125.71	278.21	1.1397	12073	786.43	5.4377	1	2.70E-08	5.40E-08	3.41E-06	TRUE
ADGRG1_4	ADGRG1	168.93	305.16	168.93	305.16	0.84937	9479.7	1137.5	4.0393	0.99997	2.68E-05	5.36E-05	0.001242	TRUE
ADGRG2_1	ADGRG2	599.11	656.69	599.11	656.69	0.1322	1659	5586.9	0.77045	0.77948	0.22052	0.44103	0.65764	TRUE
ADGRG2_2	ADGRG2	385	500.34	385	500.34	0.37719	6680	3198.8	2.0393	0.97929	0.020709	0.041419	0.15595	TRUE
ADGRG2_3	ADGRG2	454.73	372.02	454.73	372.02	-0.28894	3429.3	3945.2	1.3169	0.093943	0.90606	0.18789	0.39962	FALSE
ADGRG2_4	ADGRG2	537.23	595.23	537.23	595.23	0.14764	1683	4868.5	0.83123	0.79708	0.20292	0.40585	0.62818	TRUE
ADGRG3_1	ADGRG3	1064.6	1029.8	1064.6	1029.8	-0.04797	607.31	11564	0.32408	0.37294	0.62706	0.74588	0.86664	FALSE
ADGRG3_2	ADGRG3	768.03	494.95	768.03	494.95	-0.63286	37735	7647.7	3.1228	0.00089583	0.9991	0.0017917	0.018235	FALSE
ADGRG3_3	ADGRG3	818.12	706.3	818.12	706.3	-0.21177	6261.1	8284.1	1.2286	0.1096	0.8904	0.21921	0.4381	FALSE
ADGRG3_4	ADGRG3	434.11	490.63	434.11	490.63	0.17621	1599.1	3721	0.92667	0.82295	0.17705	0.3541	0.58129	TRUE
ADGRG4_1	ADGRG4	349.64	422.7	349.64	422.7	0.27304	2674.7	2833.5	1.3725	0.91504	0.084959	0.16992	0.3763	TRUE
ADGRG4_2	ADGRG4	724.82	705.22	724.82	705.22	-0.039499	192.13	7107.5	0.23251	0.40807	0.59193	0.81614	0.9056	FALSE
ADGRG4_3	ADGRG4	228.84	229.68	228.84	229.68	0.0052768	0.35465	1663.7	0.020648	0.50824	0.49176	0.98353	0.99207	TRUE
ADGRG4_4	ADGRG4	123.75	224.29	123.75	224.29	0.85274	5164.1	771.13	3.6205	0.99985	0.00014699	0.00029399	0.004751	TRUE
ADGRG5_1	ADGRG5	247.5	222.13	247.5	222.13	-0.15534	321.97	1835.6	0.59208	0.2769	0.7231	0.5538	0.74496	FALSE
ADGRG5_2	ADGRG5	807.32	802.27	807.32	802.27	-0.0090482	12.77	8145.9	0.055994	0.47767	0.52233	0.95535	0.9788	FALSE
ADGRG5_3	ADGRG5	637.41	515.43	637.41	515.43	-0.3059	7459.9	6041.9	1.5692	0.058298	0.9417	0.1166	0.29856	FALSE
ADGRG5_4	ADGRG5	228.84	270.66	228.84	270.66	0.24116	875.92	1663.7	1.0253	0.84738	0.15262	0.30524	0.53265	TRUE
ADGRG6_1	ADGRG6	550	476.62	550	476.62	-0.2062	2696	5015	1.0362	0.15004	0.84996	0.30009	0.52776	FALSE
ADGRG6_2	ADGRG6	232.77	194.1	232.77	194.1	-0.26088	749.25	1699.6	0.93802	0.17412	0.82588	0.34823	0.57534	FALSE
ADGRG6_3	ADGRG6	165.98	242.62	165.98	242.62	0.54495	2963	1112.7	2.2975	0.9892	0.010796	0.021591	0.10208	TRUE
ADGRG6_4	ADGRG6	220.98	209.19	220.98	209.19	-0.078726	69.499	1592.4	0.29542	0.38384	0.61616	0.76767	0.87874	FALSE
ADGRG7_1	ADGRG7	1003.7	742.96	1003.7	742.96	-0.43354	34197	10732	2.5173	0.0059124	0.99409	0.011825	0.06821	FALSE
ADGRG7_2	ADGRG7	1501.7	1708.1	1501.7	1708.1	0.18564	21314	17891	1.5428	0.93856	0.061441	0.12288	0.30888	TRUE
ADGRG7_3	ADGRG7	563.75	539.16	563.75	539.16	-0.06423	302.41	5173.8	0.34189	0.36622	0.63378	0.73244	0.85849	FALSE
ADGRG7_4	ADGRG7	889.82	892.85	889.82	892.85	0.0048906	4.5751	9213.6	0.031514	0.51257	0.48743	0.97486	0.98792	TRUE
ADGRL1_1	ADGRL1	994.91	870.2	994.91	870.2	-0.19301	7784.9	10613	1.2105	0.11303	0.88697	0.22607	0.44633	FALSE
ADGRL1_2	ADGRL1	554.91	594.15	554.91	594.15	0.098406	770.18	5071.6	0.55103	0.70919	0.29081	0.58161	0.76488	TRUE
ADGRL1_3	ADGRL1	970.36	1008.2	970.36	1008.2	0.055176	717.1	10282	0.37346	0.6456	0.3544	0.70881	0.8491	TRUE
ADGRL1_4	ADGRL1	225.89	227.52	225.89	227.52	0.01034	1.3317	1636.8	0.040338	0.51609	0.48391	0.96782	0.98462	TRUE
ADGRL2_1	ADGRL2	187.59	142.34	187.59	142.34	-0.39583	1028.7	1296.9	1.2566	0.10446	0.89554	0.20891	0.42563	FALSE
ADGRL2_2	ADGRL2	424.29	326.73	424.29	326.73	-0.37592	4778.8	3615.2	1.6225	0.052348	0.94765	0.1047	0.27981	FALSE
ADGRL2_3	ADGRL2	211.16	190.86	211.16	190.86	-0.14509	206.15	1504.2	0.52338	0.30035	0.69965	0.60071	0.77827	FALSE
ADGRL2_4	ADGRL2	176.79	320.26	176.79	320.26	0.8536	10516	1204.1	4.1347	0.99998	1.78E-05	3.55E-05	0.00088953	TRUE
ADGRL3_1	ADGRL3	592.23	667.48	592.23	667.48	0.17228	2833.5	5506	1.0141	0.84472	0.15528	0.31056	0.53849	TRUE
ADGRL3_2	ADGRL3	724.82	722.47	724.82	722.47	-0.0046769	2.7592	7107.5	0.027864	0.48889	0.51111	0.97777	0.98928	FALSE
ADGRL3_3	ADGRL3	597.14	459.36	597.14	459.36	-0.37772	9532.3	5563.8	1.8471	0.032363	0.96764	0.064726	0.20727	FALSE
ADGRL3_4	ADGRL3	401.7	449.66	401.7	449.66	0.16234	1151.1	3374.4	0.82564	0.7955	0.2045	0.40901	0.63117	TRUE
ADGRL4_1	ADGRL4	738.57	899.32	738.57	899.32	0.28374	12951	7278.5	1.8842	0.97023	0.029772	0.059544	0.19666	TRUE
ADGRL4_2	ADGRL4	477.32	713.84	477.32	713.84	0.57965	28253	4193.9	3.6523	0.99987	0.00012994	0.00025989	0.0043131	TRUE
ADGRL4_3	ADGRL4	1216.9	1318.8	1216.9	1318.8	0.11593	5194.6	13700	0.87066	0.80803	0.19197	0.38394	0.60877	TRUE
ADGRL4_4	ADGRL4	440	464.75	440	464.75	0.078791	306.45	3784.8	0.40238	0.6563	0.3437	0.6874	0.83597	TRUE
ADGRV1_1	ADGRV1	911.43	924.12	911.43	924.12	0.019925	80.506	9497.8	0.1302	0.5518	0.4482	0.89641	0.94893	TRUE
ADGRV1_2	ADGRV1	513.66	600.62	513.66	600.62	0.22524	3786.9	4600.5	1.2821	0.9001	0.099903	0.19981	0.41461	TRUE
ADGRV1_3	ADGRV1	255.36	308.4	255.36	308.4	0.27131	1409.8	1909	1.214	0.88762	0.11238	0.22476	0.44465	TRUE
ADGRV1_4	ADGRV1	188.57	198.41	188.57	198.41	0.072998	48.409	1305.4	0.27232	0.60731	0.39269	0.78538	0.88891	TRUE
ADH1A_1	ADH1A	242.59	203.8	242.59	203.8	-0.25022	753.65	1790	0.91678	0.17963	0.82037	0.35926	0.58597	FALSE
ADH1A_2	ADH1A	727.77	580.13	727.77	580.13	-0.32659	10933	7144.1	1.7467	0.040347	0.95965	0.080695	0.23755	FALSE
ADH1A_3	ADH1A	260.27	251.25	260.27	251.25	-0.050688	40.684	1955.2	0.20399	0.41918	0.58082	0.83836	0.91794	FALSE
ADH1A_4	ADH1A	106.07	134.79	106.07	134.79	0.3428	413.84	636.33	1.1384	0.87253	0.12747	0.25494	0.47952	TRUE
ADH1B_1	ADH1B	873.12	492.79	873.12	492.79	-0.82394	73785	8995.2	4.0101	3.03E-05	0.99997	6.07E-05	0.0013745	FALSE
ADH1B_2	ADH1B	646.25	458.28	646.25	458.28	-0.49493	17795	6147.9	2.3972	0.0082594	0.99174	0.016519	0.085683	FALSE
ADH1B_3	ADH1B	648.21	579.06	648.21	579.06	-0.1625	2393.3	6171.6	0.88033	0.18934	0.81066	0.37868	0.60425	FALSE
ADH1B_4	ADH1B	448.84	709.53	448.84	709.53	0.65949	34422	3880.8	4.1847	0.99999	1.43E-05	2.86E-05	0.00074889	TRUE
ADH1C_1	ADH1C	1007.7	913.33	1007.7	913.33	-0.14167	4453.1	10786	0.90843	0.18183	0.81817	0.36365	0.59016	FALSE
ADH1C_2	ADH1C	490.09	448.58	490.09	448.58	-0.12741	861.94	4335.8	0.63039	0.26422	0.73578	0.52844	0.72606	FALSE
ADH1C_3	ADH1C	374.2	401.13	374.2	401.13	0.10003	362.92	3086.2	0.48489	0.68612	0.31388	0.62775	0.79725	TRUE
ADH1C_4	ADH1C	630.53	618.95	630.53	618.95	-0.026703	67.071	5959.6	0.15003	0.44037	0.55963	0.88074	0.94078	FALSE
ADH4_1	ADH4	418.39	312.71	418.39	312.71	-0.41886	5613.7	3552.1	1.7732	0.038098	0.9619	0.076197	0.22918	FALSE
ADH4_2	ADH4	147.32	207.04	147.32	207.04	0.48811	1795.8	958.63	1.9287	0.97311	0.026886	0.053771	0.18456	TRUE
ADH4_3	ADH4	457.68	558.57	457.68	558.57	0.28683	5101.9	3977.4	1.5997	0.94517	0.05483	0.10966	0.28758	TRUE
ADH4_4	ADH4	318.21	428.09	318.21	428.09	0.42676	6069.6	2516.9	2.1901	0.98574	0.014257	0.028514	0.12242	TRUE
ADH5_1	ADH5	450.8	486.32	450.8	486.32	0.10918	630.97	3902.3	0.56857	0.71517	0.28483	0.56965	0.75639	TRUE
ADH5_2	ADH5	295.62	204.88	295.62	204.88	-0.52684	4151.7	2294.4	1.8944	0.029083	0.97092	0.058165	0.19372	FALSE
ADH5_3	ADH5	681.61	690.12	681.61	690.12	0.017887	36.258	6576.1	0.10501	0.54182	0.45818	0.91637	0.9595	TRUE
ADH5_4	ADH5	395.8	428.09	395.8	428.09	0.11286	521.46	3312.2	0.56103	0.71261	0.28739	0.57478	0.7598	TRUE
ADH6_1	ADH6	1947.6	2294.7	1947.6	2294.7	0.23648	60329	24895	2.1997	0.98609	0.013915	0.02783	0.12042	TRUE
ADH6_2	ADH6	1156	1030.9	1156	1030.9	-0.1651	7832.8	12836	1.1043	0.13474	0.86526	0.26947	0.49533	FALSE
ADH6_3	ADH6	731.7	632.97	731.7	632.97	-0.2088	4879.6	7192.9	1.1641	0.1222	0.8778	0.2444	0.46818	FALSE
ADH6_4	ADH6	1952.5	1477.3	1952.5	1477.3	-0.40213	1.13E+05	24975	3.007	0.0013193	0.99868	0.0026386	0.024233	FALSE
ADH7_1	ADH7	245.54	366.63	245.54	366.63	0.57645	7404.7	1817.3	2.8405	0.99775	0.0022519	0.0045039	0.035399	TRUE
ADH7_2	ADH7	278.93	262.03	278.93	262.03	-0.089826	142.8	2132.8	0.36589	0.35722	0.64278	0.71445	0.85244	FALSE
ADH7_3	ADH7	417.41	380.65	417.41	380.65	-0.13269	676.18	3541.6	0.61778	0.26836	0.73164	0.53672	0.73192	FALSE
ADH7_4	ADH7	114.91	168.22	114.91	168.22	0.54586	1433.6	703.07	2.0104	0.97781	0.022195	0.044389	0.16333	TRUE
ADHFE1_1	ADHFE1	633.48	569.35	633.48	569.35	-0.15373	2057.8	5994.9	0.82828	0.20376	0.79624	0.40751	0.62991	FALSE
ADHFE1_2	ADHFE1	1207.1	1036.3	1207.1	1036.3	-0.2199	14606	13560	1.4667	0.071228	0.92877	0.14246	0.33785	FALSE
ADHFE1_3	ADHFE1	60.893	32.349	60.893	32.349	-0.89211	417.33	319.39	1.5971	0.054806	0.94519	0.10961	0.28748	FALSE
ADHFE1_4	ADHFE1	293.66	229.68	293.66	229.68	-0.35315	2054.4	2275.3	1.3413	0.089915	0.91009	0.17983	0.38923	FALSE
ADI1_1	ADI1	225.89	235.07	225.89	235.07	0.057222	42.142	1636.8	0.22691	0.58975	0.41025	0.8205	0.90813	TRUE
ADI1_2	ADI1	490.09	425.93	490.09	425.93	-0.20197	2060.4	4335.8	0.97429	0.16496	0.83504	0.32991	0.55794	FALSE
ADI1_3	ADI1	259.29	294.38	259.29	294.38	0.18248	616.44	1946	0.79557	0.78686	0.21314	0.42628	0.64551	TRUE
ADI1_4	ADI1	286.79	280.36	286.79	280.36	-0.032566	20.63	2208.6	0.13668	0.44564	0.55436	0.89128	0.94619	FALSE
ADIG_1	ADIG	947.77	640.52	947.77	640.52	-0.56456	47650	9979.9	3.0756	0.0010505	0.99895	0.002101	0.020564	FALSE
ADIG_2	ADIG	796.52	1088	796.52	1088	0.44944	42744	8008.2	3.2574	0.99944	0.00056212	0.0011242	0.012998	TRUE
ADIG_3	ADIG	311.34	270.66	311.34	270.66	-0.20133	828.51	2448.8	0.8221	0.20551	0.79449	0.41102	0.63292	FALSE
ADIG_4	ADIG	1034.2	1060	1034.2	1060	0.0355	332.55	11147	0.24427	0.59649	0.40351	0.80702	0.9007	TRUE
ADIPOQ_1	ADIPOQ	359.46	518.67	359.46	518.67	0.52774	12779	2934	2.9392	0.99835	0.0016454	0.0032907	0.028467	TRUE
ADIPOQ_2	ADIPOQ	179.73	140.18	179.73	140.18	-0.35631	785.14	1229.2	1.1281	0.12964	0.87036	0.25929	0.48436	FALSE
ADIPOQ_3	ADIPOQ	277.95	415.15	277.95	415.15	0.57712	9506.7	2123.4	2.9775	0.99855	0.0014529	0.0029059	0.025982	TRUE
ADIPOQ_4	ADIPOQ	423.3	391.43	423.3	391.43	-0.11267	508.19	3604.7	0.5309	0.29774	0.70226	0.59549	0.77446	FALSE
ADIPOR1_1	ADIPOR1	514.64	499.26	514.64	499.26	-0.043692	118.31	4611.6	0.22651	0.4104	0.5896	0.8208	0.90831	FALSE
ADIPOR1_2	ADIPOR1	986.07	1080.5	986.07	1080.5	0.13177	4458.2	10494	0.92155	0.82162	0.17838	0.35676	0.58385	TRUE
ADIPOR1_3	ADIPOR1	320.18	283.6	320.18	283.6	-0.17445	669.71	2536.5	0.72634	0.23381	0.76619	0.46763	0.67929	FALSE
ADIPOR1_4	ADIPOR1	265.18	286.83	265.18	286.83	0.11283	234.53	2001.6	0.48399	0.6858	0.3142	0.62839	0.79769	TRUE
ADIPOR2_1	ADIPOR2	1322	1263.8	1322	1263.8	-0.064879	1692.5	15218	0.4716	0.31861	0.68139	0.63721	0.80328	FALSE
ADIPOR2_2	ADIPOR2	695.36	676.1	695.36	676.1	-0.040449	185.34	6744.2	0.23443	0.40732	0.59268	0.81465	0.90477	FALSE
ADIPOR2_3	ADIPOR2	1250.3	1144.1	1250.3	1144.1	-0.12792	5639.2	14178	0.89167	0.18628	0.81372	0.37257	0.59832	FALSE
ADIPOR2_4	ADIPOR2	412.5	421.62	412.5	421.62	0.03148	41.606	3489.2	0.15443	0.56136	0.43864	0.87727	0.9389	TRUE
ADIRF_1	ADIRF	315.27	420.54	315.27	420.54	0.41453	5570.1	2487.7	2.1107	0.9826	0.017398	0.034796	0.13931	TRUE
ADIRF_2	ADIRF	168.93	139.1	168.93	139.1	-0.27844	445.83	1137.5	0.88433	0.18826	0.81174	0.37652	0.60212	FALSE
ADIRF_3	ADIRF	431.16	424.86	431.16	424.86	-0.021199	19.87	3689.2	0.10379	0.45867	0.54133	0.91734	0.96006	FALSE
ADIRF_4	ADIRF	245.54	225.37	245.54	225.37	-0.12313	203.46	1817.3	0.47308	0.31808	0.68192	0.63616	0.8028	FALSE
ADK_1	ADK	1549.8	1216.3	1549.8	1216.3	-0.3493	55808	18622	2.4437	0.0072678	0.99273	0.014536	0.078399	FALSE
ADK_2	ADK	963.48	845.4	963.48	845.4	-0.18841	6979.1	10190	1.1698	0.12105	0.87895	0.2421	0.46528	FALSE
ADK_3	ADK	501.87	441.03	501.87	441.03	-0.18605	1852.9	4467.8	0.91026	0.18134	0.81866	0.36268	0.58942	FALSE
ADK_4	ADK	536.25	419.46	536.25	419.46	-0.35361	6845	4857.3	1.6757	0.046902	0.9531	0.093803	0.26146	FALSE
ADM_1	ADM	257.32	272.81	257.32	272.81	0.08403	120.04	1927.5	0.35289	0.63791	0.36209	0.72417	0.85572	TRUE
ADM_2	ADM	205.27	164.98	205.27	164.98	-0.31349	813.87	1451.7	1.0573	0.14518	0.85482	0.29037	0.51778	FALSE
ADM_3	ADM	368.3	431.33	368.3	431.33	0.22731	1989	3025.1	1.1459	0.87407	0.12593	0.25186	0.47624	TRUE
ADM_4	ADM	45.179	101.36	45.179	101.36	1.1484	1640.8	220.82	3.7808	0.99992	7.82E-05	0.00015649	0.0029231	TRUE
ADM2_1	ADM2	1280.7	1258.4	1280.7	1258.4	-0.025343	249.06	14618	0.1846	0.42677	0.57323	0.85354	0.92628	FALSE
ADM2_2	ADM2	410.54	482.01	410.54	482.01	0.23103	2558.2	3468.2	1.2136	0.88755	0.11245	0.2249	0.44482	TRUE
ADM2_3	ADM2	1015.5	1022.2	1015.5	1022.2	0.0094898	22.503	10892	0.06428	0.52563	0.47437	0.94875	0.97567	TRUE
ADM2_4	ADM2	291.7	347.22	291.7	347.22	0.25059	1544.2	2256.2	1.1689	0.87878	0.12122	0.24245	0.46568	TRUE
ADM5_1	ADM5	691.43	840.01	691.43	840.01	0.28046	11064	6696.1	1.8157	0.96529	0.034706	0.069412	0.21643	TRUE
ADM5_2	ADM5	335.89	243.7	335.89	243.7	-0.46128	4277	2694	1.7762	0.037848	0.96215	0.075697	0.2282	FALSE
ADM5_3	ADM5	355.54	295.46	355.54	295.46	-0.26621	1808.5	2893.7	1.1168	0.13204	0.86796	0.26408	0.48939	FALSE
ADM5_4	ADM5	0	0	0.98214	0	-0.98706	0	2.2182	0.65944	0.36358	0.63642	0.72716	0.85572	FALSE
ADNP_1	ADNP	668.84	436.72	668.84	436.72	-0.61381	27244	6420.8	2.8968	0.0018849	0.99812	0.0037697	0.031239	FALSE
ADNP_2	ADNP	244.55	185.47	244.55	185.47	-0.39709	1753.7	1808.2	1.3894	0.08235	0.91765	0.1647	0.36934	FALSE
ADNP_3	ADNP	241.61	213.51	241.61	213.51	-0.1776	395.19	1780.9	0.66587	0.25275	0.74725	0.50549	0.70861	FALSE
ADNP_4	ADNP	618.75	614.64	618.75	614.64	-0.009598	8.4436	5819.3	0.05387	0.47852	0.52148	0.95704	0.97971	FALSE
ADNP2_1	ADNP2	724.82	695.51	724.82	695.51	-0.059462	429.5	7107.5	0.34763	0.36406	0.63594	0.72812	0.85626	FALSE
ADNP2_2	ADNP2	261.25	90.578	261.25	90.578	-1.5179	15538	1964.5	3.8507	5.89E-05	0.99994	0.00011779	0.0023287	FALSE
ADNP2_3	ADNP2	507.77	466.91	507.77	466.91	-0.12077	835	4534.1	0.60676	0.272	0.728	0.54401	0.73764	FALSE
ADNP2_4	ADNP2	445.89	528.37	445.89	528.37	0.24436	3407.8	3848.8	1.3295	0.90816	0.091835	0.18367	0.39437	TRUE
ADO_1	ADO	290.71	143.42	290.71	143.42	-1.0143	11180	2246.6	3.1076	0.00094297	0.99906	0.0018859	0.018948	FALSE
ADO_2	ADO	90.357	162.83	90.357	162.83	0.84257	2681.9	521.22	3.1742	0.99925	0.00075119	0.0015024	0.016081	TRUE
ADO_3	ADO	264.2	159.59	264.2	159.59	-0.72367	5557	1992.3	2.3435	0.0095507	0.99045	0.019101	0.094201	FALSE
ADO_4	ADO	115.89	140.18	115.89	140.18	0.27236	295.63	710.57	0.91116	0.81889	0.18111	0.36221	0.58897	TRUE
ADORA1_1	ADORA1	316.25	298.69	316.25	298.69	-0.082131	154.14	2497.4	0.35131	0.36268	0.63732	0.72536	0.85572	FALSE
ADORA1_2	ADORA1	325.09	474.46	325.09	474.46	0.54406	11255	2585.5	2.9376	0.99835	0.0016539	0.0033078	0.028564	TRUE
ADORA1_3	ADORA1	278.93	273.89	278.93	273.89	-0.026191	12.681	2132.8	0.10905	0.45658	0.54342	0.91316	0.9578	FALSE
ADORA1_4	ADORA1	480.27	363.39	480.27	363.39	-0.40135	6862.9	4226.5	1.7977	0.036108	0.96389	0.072217	0.22177	FALSE
ADORA2A_1	ADORA2A	603.03	686.89	603.03	686.89	0.18754	3519.3	5633.2	1.1172	0.86805	0.13195	0.2639	0.4893	TRUE
ADORA2A_2	ADORA2A	388.93	356.92	388.93	356.92	-0.12356	512.42	3239.9	0.56229	0.28696	0.71304	0.57392	0.75908	FALSE
ADORA2A_3	ADORA2A	193.48	293.3	193.48	293.3	0.59766	5035.5	1348.1	2.7187	0.99672	0.0032772	0.0065544	0.045773	TRUE
ADORA2A_4	ADORA2A	503.84	410.84	503.84	410.84	-0.29374	4335.8	4489.8	1.3879	0.082578	0.91742	0.16516	0.36996	FALSE
ADORA2B_1	ADORA2B	1297.4	1323.1	1297.4	1323.1	0.02826	329.84	14860	0.2107	0.58344	0.41656	0.83313	0.91527	TRUE
ADORA2B_2	ADORA2B	577.5	552.1	577.5	552.1	-0.064781	322.67	5333.7	0.34782	0.36399	0.63601	0.72798	0.85617	FALSE
ADORA2B_3	ADORA2B	0	0	0.98214	0	-0.98706	0	2.2182	0.65944	0.36358	0.63642	0.72716	0.85572	FALSE
ADORA2B_4	ADORA2B	650.18	634.05	650.18	634.05	-0.036182	130.07	6195.2	0.20491	0.41882	0.58118	0.83764	0.91754	FALSE
ADORA3_1	ADORA3	1196.2	1122.5	1196.2	1122.5	-0.091689	2718.2	13406	0.63672	0.26215	0.73785	0.5243	0.72286	FALSE
ADORA3_2	ADORA3	688.48	693.36	688.48	693.36	0.010166	11.886	6660	0.059743	0.52382	0.47618	0.95236	0.97736	TRUE
ADORA3_3	ADORA3	305.45	299.77	305.45	299.77	-0.026964	16.099	2390.6	0.11605	0.45381	0.54619	0.90761	0.95458	FALSE
ADORA3_4	ADORA3	1537.1	1477.3	1537.1	1477.3	-0.057172	1785.8	18427	0.44022	0.32989	0.67011	0.65977	0.81858	FALSE
ADPGK_1	ADPGK	1394.6	1080.5	1394.6	1080.5	-0.36793	49551	16287	2.4617	0.0069136	0.99309	0.013827	0.075932	FALSE
ADPGK_2	ADPGK	551.96	659.93	551.96	659.93	0.25731	5839.9	5037.6	1.5211	0.93589	0.064112	0.12822	0.31714	TRUE
ADPGK_3	ADPGK	807.32	775.31	807.32	775.31	-0.058297	512.42	8145.9	0.35468	0.36141	0.63859	0.72283	0.85572	FALSE
ADPGK_4	ADPGK	185.62	120.77	185.62	120.77	-0.61597	2127	1279.9	1.8128	0.034933	0.96507	0.069866	0.21725	FALSE
ADPRH_1	ADPRH	1094.1	850.79	1094.1	850.79	-0.3625	29718	11971	2.2238	0.013081	0.98692	0.026161	0.11566	FALSE
ADPRH_2	ADPRH	1013.6	854.03	1013.6	854.03	-0.24683	12750	10866	1.5306	0.062938	0.93706	0.12588	0.31355	FALSE
ADPRH_3	ADPRH	413.48	576.9	413.48	576.9	0.47951	13445	3499.6	2.7624	0.99713	0.0028689	0.0057378	0.041714	TRUE
ADPRH_4	ADPRH	273.04	460.44	273.04	460.44	0.75178	17857	2076.4	4.1127	0.99998	1.96E-05	3.91E-05	0.00096443	TRUE
ADPRHL1_1	ADPRHL1	387.95	427.01	387.95	427.01	0.13808	763.55	3229.6	0.68744	0.7541	0.2459	0.49181	0.698	TRUE
ADPRHL1_2	ADPRHL1	279.91	402.21	279.91	402.21	0.52143	7539.9	2142.3	2.6424	0.99588	0.0041163	0.0082327	0.053394	TRUE
ADPRHL1_3	ADPRHL1	1740.4	1522.6	1740.4	1522.6	-0.19274	23739	21578	1.4825	0.0691	0.9309	0.1382	0.3317	FALSE
ADPRHL1_4	ADPRHL1	372.23	286.83	372.23	286.83	-0.37484	3662	3065.8	1.5424	0.061493	0.93851	0.12299	0.30906	FALSE
ADPRHL2_1	ADPRHL2	489.11	416.23	489.11	416.23	-0.23225	2659.8	4324.9	1.1082	0.1339	0.8661	0.26779	0.49369	FALSE
ADPRHL2_2	ADPRHL2	397.77	287.91	397.77	287.91	-0.46493	6073.5	3332.9	1.9029	0.028527	0.97147	0.057054	0.19137	FALSE
ADPRHL2_3	ADPRHL2	477.32	544.55	477.32	544.55	0.18973	2262.3	4193.9	1.0381	0.85039	0.14961	0.29922	0.52678	TRUE
ADPRHL2_4	ADPRHL2	303.48	427.01	303.48	427.01	0.4913	7685.3	2371.3	2.5368	0.99441	0.0055941	0.011188	0.065634	TRUE
ADPRM_1	ADPRM	843.66	644.83	843.66	644.83	-0.38721	19855	8612.7	2.1424	0.01608	0.98392	0.032159	0.13239	FALSE
ADPRM_2	ADPRM	600.09	773.15	600.09	773.15	0.36504	15035	5598.5	2.313	0.98964	0.010362	0.020724	0.099459	TRUE
ADPRM_3	ADPRM	597.14	608.17	597.14	608.17	0.026356	60.808	5563.8	0.14784	0.55877	0.44123	0.88247	0.94183	TRUE
ADPRM_4	ADPRM	447.86	328.89	447.86	328.89	-0.44429	7119	3870.1	1.9124	0.027913	0.97209	0.055827	0.18892	FALSE
ADRA1A_1	ADRA1A	491.07	563.96	491.07	563.96	0.19928	2659.5	4346.8	1.1055	0.86554	0.13446	0.26893	0.49494	TRUE
ADRA1A_2	ADRA1A	982.14	1065.4	982.14	1065.4	0.11724	3465.4	10441	0.81459	0.79235	0.20765	0.41531	0.63599	TRUE
ADRA1A_3	ADRA1A	304.46	252.33	304.46	252.33	-0.27001	1362.2	2381	1.0685	0.14265	0.85735	0.28529	0.51258	FALSE
ADRA1A_4	ADRA1A	660.98	725.71	660.98	725.71	0.13458	2095.8	6325.6	0.81381	0.79212	0.20788	0.41575	0.63637	TRUE
ADRA1B_1	ADRA1B	500.89	421.62	500.89	421.62	-0.24801	3147.8	4456.7	1.1874	0.11753	0.88247	0.23506	0.45691	FALSE
ADRA1B_2	ADRA1B	255.36	311.63	255.36	311.63	0.28632	1587.4	1909	1.288	0.90113	0.09887	0.19774	0.41159	TRUE
ADRA1B_3	ADRA1B	1514.5	1240.1	1514.5	1240.1	-0.28818	37741	18084	2.0405	0.020651	0.97935	0.041301	0.1557	FALSE
ADRA1B_4	ADRA1B	177.77	131.55	177.77	131.55	-0.4315	1073.8	1212.5	1.3272	0.092223	0.90778	0.18445	0.39524	FALSE
ADRA1D_1	ADRA1D	176.79	186.55	176.79	186.55	0.077127	47.668	1204.1	0.28136	0.61078	0.38922	0.77844	0.88456	TRUE
ADRA1D_2	ADRA1D	706.16	724.63	706.16	724.63	0.037194	170.54	6877	0.2227	0.58812	0.41188	0.82377	0.91002	TRUE
ADRA1D_3	ADRA1D	85.446	61.464	85.446	61.464	-0.46878	289.51	486.24	1.0876	0.13834	0.86166	0.27668	0.50345	FALSE
ADRA1D_4	ADRA1D	70.714	51.759	70.714	51.759	-0.44284	180.73	384.42	0.96677	0.1667	0.8333	0.3334	0.56139	FALSE
ADRA2A_1	ADRA2A	505.8	420.54	505.8	420.54	-0.26574	3642.4	4511.9	1.2693	0.10217	0.89783	0.20434	0.42007	FALSE
ADRA2A_2	ADRA2A	1114.7	861.57	1114.7	861.57	-0.37127	32177	12258	2.2865	0.011112	0.98889	0.022223	0.104	FALSE
ADRA2A_3	ADRA2A	351.61	293.3	351.61	293.3	-0.26076	1703.2	2853.5	1.0915	0.13753	0.86247	0.27507	0.50161	FALSE
ADRA2A_4	ADRA2A	405.62	345.06	405.62	345.06	-0.23267	1837	3416.1	1.0362	0.15005	0.84995	0.3001	0.52776	FALSE
ADRA2B_1	ADRA2B	736.61	773.15	736.61	773.15	0.069766	667.9	7254	0.42909	0.66607	0.33393	0.66786	0.82369	TRUE
ADRA2B_2	ADRA2B	1000.8	1185.1	1000.8	1185.1	0.24359	17007	10693	1.782	0.96262	0.037375	0.074751	0.22649	TRUE
ADRA2B_3	ADRA2B	817.14	730.02	817.14	730.02	-0.16244	3798.2	8271.5	0.95794	0.16905	0.83095	0.3381	0.56577	FALSE
ADRA2B_4	ADRA2B	943.84	1085.9	943.84	1085.9	0.20203	10098	9927.5	1.4254	0.92298	0.077016	0.15403	0.35444	TRUE
ADRA2C_1	ADRA2C	730.71	522.98	730.71	522.98	-0.48176	21726	7180.7	2.4514	0.0071148	0.99289	0.01423	0.077341	FALSE
ADRA2C_2	ADRA2C	106.07	91.657	106.07	91.657	-0.2086	104.03	636.33	0.57142	0.28385	0.71615	0.5677	0.75501	FALSE
ADRA2C_3	ADRA2C	179.73	117.54	179.73	117.54	-0.60852	1955.8	1229.2	1.7739	0.038036	0.96196	0.076073	0.22891	FALSE
ADRA2C_4	ADRA2C	281.87	458.28	281.87	458.28	0.69922	15788	2161.2	3.7947	0.99993	7.39E-05	0.00014782	0.0027948	TRUE
ADRB1_1	ADRB1	92.321	87.344	92.321	87.344	-0.079082	12.391	535.35	0.21514	0.41481	0.58519	0.82962	0.91348	FALSE
ADRB1_2	ADRB1	188.57	258.8	188.57	258.8	0.45464	2481.1	1305.4	1.9437	0.97403	0.025969	0.051937	0.18076	TRUE
ADRB1_3	ADRB1	337.86	442.11	337.86	442.11	0.38699	5458.8	2713.9	2.0012	0.97732	0.022685	0.04537	0.16569	TRUE
ADRB1_4	ADRB1	194.46	109.99	194.46	109.99	-0.8165	3639.4	1356.7	2.2935	0.01091	0.98909	0.02182	0.10275	FALSE
ADRB2_1	ADRB2	613.84	433.48	613.84	433.48	-0.50091	16386	5761	2.3762	0.0087462	0.99125	0.017492	0.088909	FALSE
ADRB2_2	ADRB2	596.16	439.95	596.16	439.95	-0.43749	12270	5552.2	2.0964	0.018025	0.98198	0.036049	0.14247	FALSE
ADRB2_3	ADRB2	675.71	698.75	675.71	698.75	0.048291	265.32	6504.3	0.28562	0.61242	0.38758	0.77517	0.88258	TRUE
ADRB2_4	ADRB2	1541	1521.5	1541	1521.5	-0.018339	189.68	18487	0.14325	0.44305	0.55695	0.88609	0.94369	FALSE
ADRB3_1	ADRB3	390.89	446.42	390.89	446.42	0.19118	1543.5	3260.5	0.97249	0.8346	0.1654	0.33081	0.55895	TRUE
ADRB3_2	ADRB3	367.32	411.92	367.32	411.92	0.16489	995.2	3015	0.81218	0.79165	0.20835	0.41669	0.63698	TRUE
ADRB3_3	ADRB3	687.5	677.18	687.5	677.18	-0.021782	53.221	6648	0.12653	0.44965	0.55035	0.89931	0.95032	FALSE
ADRB3_4	ADRB3	408.57	347.22	408.57	347.22	-0.23412	1885.2	3447.3	1.045	0.14802	0.85198	0.29605	0.52324	FALSE
ADRBK1_1	ADRBK1	1083.3	818.44	1083.3	818.44	-0.40405	35247	11822	2.436	0.0074252	0.99257	0.01485	0.079648	FALSE
ADRBK1_2	ADRBK1	143.39	189.78	143.39	189.78	0.40194	1081.3	926.81	1.5238	0.93622	0.063775	0.12755	0.3162	TRUE
ADRBK1_3	ADRBK1	407.59	475.54	407.59	475.54	0.22194	2311.9	3436.9	1.159	0.87678	0.12322	0.24644	0.47055	TRUE
ADRBK1_4	ADRBK1	520.54	533.77	520.54	533.77	0.036144	87.535	4678.4	0.19344	0.57669	0.42331	0.84661	0.92267	TRUE
ADRBK2_1	ADRBK2	653.12	864.81	653.12	864.81	0.40448	22515	6230.7	2.6818	0.99634	0.0036617	0.0073234	0.049407	TRUE
ADRBK2_2	ADRBK2	738.57	527.3	738.57	527.3	-0.48534	22476	7278.5	2.4764	0.0066352	0.99336	0.01327	0.073784	FALSE
ADRBK2_3	ADRBK2	923.21	942.45	923.21	942.45	0.029717	184.99	9653.6	0.19577	0.5776	0.4224	0.84479	0.92152	TRUE
ADRBK2_4	ADRBK2	580.45	885.3	580.45	885.3	0.60815	46981	5368	4.1608	0.99998	1.59E-05	3.17E-05	0.00081203	TRUE
ADRM1_1	ADRM1	962.5	717.08	962.5	717.08	-0.42414	30278	10177	2.4328	0.0074917	0.99251	0.014983	0.080196	FALSE
ADRM1_2	ADRM1	113.93	208.11	113.93	208.11	0.86356	4534.6	695.59	3.5712	0.99982	0.00017768	0.00035537	0.005504	TRUE
ADRM1_3	ADRM1	498.93	534.84	498.93	534.84	0.10009	645.19	4434.7	0.53934	0.70517	0.29483	0.58965	0.77038	TRUE
ADRM1_4	ADRM1	401.7	482.01	401.7	482.01	0.26235	3231.6	3374.4	1.3825	0.9166	0.083404	0.16681	0.37215	TRUE
ADSL_1	ADSL	80.536	98.127	80.536	98.127	0.28184	155.1	451.77	0.82763	0.79604	0.20396	0.40791	0.63021	TRUE
ADSL_2	ADSL	393.84	198.41	393.84	198.41	-0.98553	19646	3291.5	3.4064	0.00032918	0.99967	0.00065836	0.0086796	FALSE
ADSL_3	ADSL	56.964	53.916	56.964	53.916	-0.077942	4.6474	294.08	0.17777	0.4292	0.5708	0.8584	0.92867	FALSE
ADSL_4	ADSL	270.09	185.47	270.09	185.47	-0.53982	3611.6	2048.3	1.8697	0.030763	0.96924	0.061526	0.20082	FALSE
ADSS_1	ADSS	220	322.42	220	322.42	0.54935	5292.1	1583.5	2.5737	0.99497	0.0050304	0.010061	0.061069	TRUE
ADSS_2	ADSS	95.268	125.08	95.268	125.08	0.38927	446.57	556.69	1.2637	0.89683	0.10317	0.20633	0.4224	TRUE
ADSS_3	ADSS	286.79	243.7	286.79	243.7	-0.23398	929.74	2208.6	0.91681	0.17962	0.82038	0.35924	0.58597	FALSE
ADSS_4	ADSS	266.16	223.21	266.16	223.21	-0.25285	924.09	2010.9	0.95775	0.16909	0.83091	0.33819	0.56588	FALSE
ADSSL1_1	ADSSL1	616.78	805.5	616.78	805.5	0.38457	17886	5795.9	2.4788	0.99341	0.0065905	0.013181	0.073466	TRUE
ADSSL1_2	ADSSL1	838.75	838.93	838.75	838.93	0.00031007	0.016291	8549.3	0.0019522	0.50078	0.49922	0.99844	0.99931	TRUE
ADSSL1_3	ADSSL1	373.21	518.67	373.21	518.67	0.47373	10650	3076	2.6226	0.99564	0.0043625	0.008725	0.055487	TRUE
ADSSL1_4	ADSSL1	620.71	759.13	620.71	759.13	0.29	9604.3	5842.6	1.8109	0.96492	0.035077	0.070155	0.21773	TRUE
ADTRP_1	ADTRP	901.61	859.42	901.61	859.42	-0.06906	890.07	9368.3	0.43588	0.33146	0.66854	0.66293	0.82056	FALSE
ADTRP_2	ADTRP	400.71	407.6	400.71	407.6	0.024533	23.733	3364	0.11878	0.54728	0.45272	0.90545	0.95362	TRUE
ADTRP_3	ADTRP	1048.9	957.54	1048.9	957.54	-0.13137	4177.6	11348	0.85783	0.19549	0.80451	0.39099	0.61485	FALSE
ADTRP_4	ADTRP	263.21	173.61	263.21	173.61	-0.59758	4057.6	1983	2.0122	0.0221	0.9779	0.044201	0.16282	FALSE
AEBP1_1	AEBP1	112.95	158.51	112.95	158.51	0.48531	1045.5	688.12	1.737	0.95881	0.041191	0.082381	0.24075	TRUE
AEBP1_2	AEBP1	548.04	497.1	548.04	497.1	-0.14045	1297.8	4992.4	0.72083	0.23551	0.76449	0.47102	0.68181	FALSE
AEBP1_3	AEBP1	257.32	276.05	257.32	276.05	0.10097	175.42	1927.5	0.42657	0.66515	0.33485	0.66969	0.82476	TRUE
AEBP1_4	AEBP1	943.84	870.2	943.84	870.2	-0.11706	2712.4	9927.5	0.73906	0.22994	0.77006	0.45987	0.67297	FALSE
AEBP2_1	AEBP2	170.89	213.51	170.89	213.51	0.31951	910.77	1154.1	1.2544	0.89515	0.10485	0.2097	0.42671	TRUE
AEBP2_2	AEBP2	82.5	203.8	82.5	203.8	1.2944	7720.1	465.49	5.6222	1	9.43E-09	1.89E-08	1.35E-06	TRUE
AEBP2_3	AEBP2	174.82	171.45	174.82	171.45	-0.027913	5.6754	1187.4	0.097772	0.46106	0.53894	0.92211	0.96284	FALSE
AEBP2_4	AEBP2	425.27	420.54	425.27	420.54	-0.016079	11.16	3625.8	0.078458	0.46873	0.53127	0.93746	0.97047	FALSE
AEN_1	AEN	697.32	515.43	697.32	515.43	-0.4353	16635	6768.3	2.2108	0.013523	0.98648	0.027046	0.11818	FALSE
AEN_2	AEN	892.77	736.49	892.77	736.49	-0.27728	12240	9252.2	1.6247	0.052113	0.94789	0.10423	0.27909	FALSE
AEN_3	AEN	1197.2	1309.1	1197.2	1309.1	0.12874	6257.7	13420	0.96548	0.83285	0.16715	0.33431	0.56197	TRUE
AEN_4	AEN	388.93	447.5	388.93	447.5	0.2019	1717.5	3239.9	1.029	0.84827	0.15173	0.30346	0.53102	TRUE
AES_1	AES	287.77	173.61	287.77	173.61	-0.72578	6618.9	2218.1	2.4239	0.0076767	0.99232	0.015353	0.081573	FALSE
AES_2	AES	224.91	208.11	224.91	208.11	-0.11146	141.1	1627.9	0.41627	0.33861	0.66139	0.67721	0.8295	FALSE
AES_3	AES	196.43	149.89	196.43	149.89	-0.38787	1088	1373.9	1.2557	0.10462	0.89538	0.20923	0.42607	FALSE
AES_4	AES	1951.5	1628.3	1951.5	1628.3	-0.26112	52355	24959	2.0462	0.020371	0.97963	0.040741	0.15425	FALSE
AFAP1_1	AFAP1	477.32	486.32	477.32	486.32	0.026892	40.496	4193.9	0.13897	0.55526	0.44474	0.88948	0.9451	TRUE
AFAP1_2	AFAP1	99.196	193.02	99.196	193.02	0.95336	4520.8	585.4	3.8778	0.99995	5.27E-05	0.00010543	0.0021344	TRUE
AFAP1_3	AFAP1	148.3	176.84	148.3	176.84	0.25236	408.06	966.63	0.91797	0.82068	0.17932	0.35863	0.58535	TRUE
AFAP1_4	AFAP1	611.87	469.07	611.87	469.07	-0.38272	10242	5737.7	1.8853	0.029695	0.97031	0.059389	0.19628	FALSE
AFAP1L1_1	AFAP1L1	385	339.67	385	339.67	-0.18023	1028.4	3198.8	0.80149	0.21143	0.78857	0.42285	0.64253	FALSE
AFAP1L1_2	AFAP1L1	98.214	121.85	98.214	121.85	0.30828	280.13	578.19	0.98294	0.83718	0.16282	0.32564	0.55363	TRUE
AFAP1L1_3	AFAP1L1	516.61	453.97	516.61	453.97	-0.18608	1963.7	4633.9	0.92013	0.17875	0.82125	0.3575	0.58446	FALSE
AFAP1L1_4	AFAP1L1	870.18	944.6	870.18	944.6	0.11827	2770.8	8956.8	0.78642	0.78419	0.21581	0.43162	0.65024	TRUE
AFAP1L2_1	AFAP1L2	744.46	814.13	744.46	814.13	0.12889	2427.8	7352	0.81248	0.79174	0.20826	0.41652	0.63687	TRUE
AFAP1L2_2	AFAP1L2	646.25	930.59	646.25	930.59	0.52537	40758	6147.9	3.6263	0.99986	0.00014373	0.00028746	0.0046679	TRUE
AFAP1L2_3	AFAP1L2	456.7	487.4	456.7	487.4	0.09367	471.45	3966.7	0.48749	0.68704	0.31296	0.62591	0.79614	TRUE
AFAP1L2_4	AFAP1L2	377.14	554.25	377.14	554.25	0.55422	15829	3116.8	3.1724	0.99924	0.00075582	0.0015116	0.016147	TRUE
AFF1_1	AFF1	1503.7	1517.2	1503.7	1517.2	0.012916	91.545	17920	0.10108	0.54026	0.45974	0.91949	0.9613	TRUE
AFF1_2	AFF1	336.87	404.37	336.87	404.37	0.26275	2282.4	2703.9	1.298	0.90285	0.097149	0.1943	0.40734	TRUE
AFF1_3	AFF1	362.41	348.3	362.41	348.3	-0.057149	99.617	2964.3	0.25924	0.39773	0.60227	0.79545	0.8944	FALSE
AFF1_4	AFF1	272.05	303.01	272.05	303.01	0.15492	479.4	2067	0.68083	0.75201	0.24799	0.49598	0.70123	TRUE
AFF2_1	AFF2	782.77	1064.3	782.77	1064.3	0.44276	39863	7833.7	3.1808	0.99927	0.00073425	0.0014685	0.015845	TRUE
AFF2_2	AFF2	645.27	677.18	645.27	677.18	0.069542	509.36	6136.1	0.40743	0.65815	0.34185	0.6837	0.83356	TRUE
AFF2_3	AFF2	531.34	555.33	531.34	555.33	0.063603	287.89	4801.2	0.34628	0.63543	0.36457	0.72913	0.85676	TRUE
AFF2_4	AFF2	1070.5	1143	1070.5	1143	0.094427	2627.4	11645	0.67165	0.7491	0.2509	0.50181	0.70599	TRUE
AFF3_1	AFF3	369.29	378.49	369.29	378.49	0.03542	42.354	3035.3	0.16705	0.56634	0.43366	0.86733	0.93343	TRUE
AFF3_2	AFF3	230.8	182.24	230.8	182.24	-0.3392	1183.5	1681.6	1.1844	0.11813	0.88187	0.23626	0.45826	FALSE
AFF3_3	AFF3	362.41	485.24	362.41	485.24	0.42008	7583.8	2964.3	2.256	0.98797	0.012034	0.024068	0.10946	TRUE
AFF3_4	AFF3	390.89	379.57	390.89	379.57	-0.042307	64.135	3260.5	0.19834	0.42139	0.57861	0.84278	0.92046	FALSE
AFF4_1	AFF4	862.32	718.16	862.32	718.16	-0.26359	10413	8854.5	1.532	0.062757	0.93724	0.12551	0.31306	FALSE
AFF4_2	AFF4	405.62	254.48	405.62	254.48	-0.67047	11576	3416.1	2.586	0.0048553	0.99514	0.0097107	0.059645	FALSE
AFF4_3	AFF4	876.07	815.21	876.07	815.21	-0.10376	1852.8	9033.7	0.64036	0.26097	0.73903	0.52194	0.72106	FALSE
AFF4_4	AFF4	219.02	318.1	219.02	318.1	0.5364	4951.4	1574.6	2.497	0.99374	0.0062622	0.012524	0.070959	TRUE
AFG3L2_1	AFG3L2	887.86	833.54	887.86	833.54	-0.090972	1475.6	9187.8	0.56668	0.28547	0.71453	0.57093	0.75725	FALSE
AFG3L2_2	AFG3L2	456.7	519.75	456.7	519.75	0.1862	1989.9	3966.7	1.0011	0.84162	0.15838	0.31677	0.54498	TRUE
AFG3L2_3	AFG3L2	459.64	429.17	459.64	429.17	-0.098741	464.43	3999	0.48188	0.31495	0.68505	0.62989	0.79868	FALSE
AFG3L2_4	AFG3L2	349.64	376.33	349.64	376.33	0.10583	356.29	2833.5	0.5014	0.69195	0.30805	0.61609	0.78893	TRUE
AFM_1	AFM	186.61	325.65	186.61	325.65	0.80004	9851.4	1288.4	3.8737	0.99995	5.36E-05	0.00010718	0.0021632	TRUE
AFM_2	AFM	980.18	1046	980.18	1046	0.093629	2164.6	10414	0.64467	0.74043	0.25957	0.51914	0.71896	TRUE
AFM_3	AFM	652.14	610.33	652.14	610.33	-0.095454	874.51	6218.9	0.53025	0.29797	0.70203	0.59594	0.77469	FALSE
AFM_4	AFM	186.61	360.16	186.61	360.16	0.94491	15459	1288.4	4.8351	1	6.66E-07	1.33E-06	5.57E-05	TRUE
AFMID_1	AFMID	292.68	464.75	292.68	464.75	0.66533	15001	2265.7	3.6151	0.99985	0.00015014	0.00030029	0.0048296	TRUE
AFMID_2	AFMID	761.16	664.24	761.16	664.24	-0.19621	4701.9	7561.2	1.1146	0.13252	0.86748	0.26503	0.49061	FALSE
AFMID_3	AFMID	846.61	616.8	846.61	616.8	-0.45626	26571	8650.8	2.4708	0.0067403	0.99326	0.013481	0.074579	FALSE
AFMID_4	AFMID	183.66	124.01	183.66	124.01	-0.56287	1796.3	1263	1.6786	0.046616	0.95338	0.093232	0.26035	FALSE
AFP_1	AFP	791.61	485.24	791.61	485.24	-0.70493	47625	7945.8	3.4369	0.00029419	0.99971	0.00058838	0.0079826	FALSE
AFP_2	AFP	163.04	193.02	163.04	193.02	0.24219	450.29	1088.1	0.90895	0.81831	0.18169	0.36338	0.58995	TRUE
AFP_3	AFP	287.77	273.89	287.77	273.89	-0.071043	96.278	2218.1	0.29462	0.38414	0.61586	0.76829	0.87899	FALSE
AFP_4	AFP	394.82	422.7	394.82	422.7	0.098194	388.73	3301.9	0.48517	0.68622	0.31378	0.62756	0.79718	TRUE
AFTPH_1	AFTPH	506.79	404.37	506.79	404.37	-0.32498	5261.3	4523	1.5229	0.063898	0.9361	0.1278	0.3166	FALSE
AFTPH_2	AFTPH	808.3	652.38	808.3	652.38	-0.30875	12191	8158.5	1.7262	0.042152	0.95785	0.084303	0.24432	FALSE
AFTPH_3	AFTPH	364.37	301.93	364.37	301.93	-0.2704	1954.1	2984.6	1.1431	0.12651	0.87349	0.25302	0.47749	FALSE
AFTPH_4	AFTPH	499.91	642.68	499.91	642.68	0.36178	10231	4445.7	2.1412	0.98387	0.01613	0.03226	0.13264	TRUE
AGA_1	AGA	336.87	254.48	336.87	254.48	-0.40326	3410.9	2703.9	1.5845	0.056542	0.94346	0.11308	0.29319	FALSE
AGA_2	AGA	964.46	1579.7	964.46	1579.7	0.7113	1.92E+05	10203	6.0911	1	5.61E-10	1.12E-09	1.07E-07	TRUE
AGA_3	AGA	842.68	782.86	842.68	782.86	-0.1061	1789.9	8600	0.64506	0.25944	0.74056	0.51889	0.71877	FALSE
AGA_4	AGA	321.16	213.51	321.16	213.51	-0.58676	5854.6	2546.3	2.1334	0.016445	0.98355	0.03289	0.13454	FALSE
AGAP1_1	AGAP1	505.8	690.12	505.8	690.12	0.44752	17089	4511.9	2.744	0.99697	0.0030345	0.006069	0.043397	TRUE
AGAP1_2	AGAP1	1031.2	1066.5	1031.2	1066.5	0.048383	619.75	11106	0.33406	0.63083	0.36917	0.73834	0.86198	TRUE
AGAP1_3	AGAP1	1047	972.64	1047	972.64	-0.10613	2762.8	11321	0.69851	0.24243	0.75757	0.48486	0.69263	FALSE
AGAP1_4	AGAP1	441.96	401.13	441.96	401.13	-0.13951	834.05	3806.1	0.66183	0.25404	0.74596	0.50808	0.71063	FALSE
AGAP11_1	AGAP11	517.59	431.33	517.59	431.33	-0.26247	3728.3	4645	1.2657	0.10281	0.89719	0.20562	0.42157	FALSE
AGAP11_2	AGAP11	703.21	670.71	703.21	670.71	-0.068169	528.24	6840.7	0.39296	0.34717	0.65283	0.69435	0.84028	FALSE
AGAP11_3	AGAP11	234.73	414.07	234.73	414.07	0.81622	16401	1717.6	4.3274	0.99999	7.55E-06	1.51E-05	0.00043887	TRUE
AGAP11_4	AGAP11	96.25	43.133	96.25	43.133	-1.1399	1465.9	563.84	2.237	0.012619	0.98738	0.025239	0.11285	FALSE
AGAP2_1	AGAP2	521.52	365.55	521.52	365.55	-0.51147	12258	4689.5	2.2776	0.011376	0.98862	0.022752	0.10567	FALSE
AGAP2_2	AGAP2	730.71	703.06	730.71	703.06	-0.055577	382.34	7180.7	0.32632	0.37209	0.62791	0.74419	0.86558	FALSE
AGAP2_3	AGAP2	440.98	400.06	440.98	400.06	-0.14019	837.99	3795.4	0.66432	0.25324	0.74676	0.50649	0.70938	FALSE
AGAP2_4	AGAP2	141.43	103.52	141.43	103.52	-0.44648	722.94	910.98	1.256	0.10455	0.89545	0.2091	0.42587	FALSE
AGAP3_1	AGAP3	277.95	256.64	277.95	256.64	-0.11463	227.08	2123.4	0.46239	0.3219	0.6781	0.6438	0.80777	FALSE
AGAP3_2	AGAP3	91.339	73.325	91.339	73.325	-0.31309	162.73	528.28	0.78374	0.21657	0.78343	0.43314	0.65135	FALSE
AGAP3_3	AGAP3	428.21	325.65	428.21	325.65	-0.39395	5284.1	3657.4	1.6959	0.044953	0.95505	0.089905	0.25452	FALSE
AGAP3_4	AGAP3	417.41	606.01	417.41	606.01	0.53681	17939	3541.6	3.1692	0.99924	0.00076426	0.0015285	0.016275	TRUE
AGAP4_1	AGAP4	74.643	92.735	74.643	92.735	0.30939	164.15	411.09	0.89233	0.81387	0.18613	0.37226	0.59802	TRUE
AGAP4_2	AGAP4	101.16	81.952	101.16	81.952	-0.30049	184.99	599.86	0.78428	0.21642	0.78358	0.43285	0.65113	FALSE
AGAP4_3	AGAP4	62.857	80.874	62.857	80.874	0.35855	162.94	332.2	0.9885	0.8385	0.1615	0.323	0.55121	TRUE
AGAP4_4	AGAP4	356.52	300.85	356.52	300.85	-0.24418	1552.2	2903.8	1.033	0.15079	0.84921	0.30158	0.52927	FALSE
AGAP5_1	AGAP5	310.36	369.86	310.36	369.86	0.25231	1773.8	2439.1	1.2049	0.88588	0.11412	0.22825	0.44888	TRUE
AGAP5_2	AGAP5	1074.5	792.56	1074.5	792.56	-0.43854	39963	11700	2.6062	0.0045773	0.99542	0.0091545	0.057317	FALSE
AGAP5_3	AGAP5	234.73	241.54	234.73	241.54	0.041092	23.195	1717.6	0.16434	0.56527	0.43473	0.86946	0.93467	TRUE
AGAP5_4	AGAP5	1271.9	1040.6	1271.9	1040.6	-0.28932	26817	14490	1.9215	0.027334	0.97267	0.054668	0.18649	FALSE
AGAP6_1	AGAP6	913.39	1012.5	913.39	1012.5	0.14852	4918.3	9523.7	1.016	0.84517	0.15483	0.30965	0.53739	TRUE
AGAP6_2	AGAP6	305.45	381.72	305.45	381.72	0.32067	2918.2	2390.6	1.5601	0.94063	0.059374	0.11875	0.30213	TRUE
AGAP6_3	AGAP6	491.07	380.65	491.07	380.65	-0.36663	6121.5	4346.8	1.6749	0.046979	0.95302	0.093957	0.26174	FALSE
AGAP6_4	AGAP6	804.37	998.52	804.37	998.52	0.31158	18901	8108.3	2.1561	0.98446	0.015539	0.031078	0.12944	TRUE
AGAP9_1	AGAP9	30.446	35.584	30.446	35.584	0.21833	13.22	135.82	0.44087	0.66886	0.33114	0.66228	0.82013	TRUE
AGAP9_2	AGAP9	101.16	147.73	101.16	147.73	0.54185	1094	599.86	1.9014	0.97137	0.028627	0.057254	0.19183	TRUE
AGAP9_3	AGAP9	262.23	156.36	262.23	156.36	-0.7423	5697.4	1973.8	2.3832	0.0085826	0.99142	0.017165	0.08773	FALSE
AGAP9_4	AGAP9	214.11	149.89	214.11	149.89	-0.5116	2078.5	1530.5	1.6416	0.050339	0.94966	0.10068	0.27322	FALSE
AGBL1_1	AGBL1	880	810.89	880	810.89	-0.11785	2388.8	9085	0.72502	0.23422	0.76578	0.46844	0.67984	FALSE
AGBL1_2	AGBL1	330	279.28	330	279.28	-0.23994	1288.3	2634.7	0.98804	0.16157	0.83843	0.32313	0.55127	FALSE
AGBL1_3	AGBL1	267.14	172.53	267.14	172.53	-0.62781	4528.7	2020.3	2.105	0.017648	0.98235	0.035296	0.1405	FALSE
AGBL1_4	AGBL1	1300.4	1302.6	1300.4	1302.6	0.0024918	2.5304	14903	0.018428	0.50735	0.49265	0.9853	0.99303	TRUE
AGBL2_1	AGBL2	306.43	309.48	306.43	309.48	0.014235	4.6463	2400.3	0.06222	0.52481	0.47519	0.95039	0.97624	TRUE
AGBL2_2	AGBL2	572.59	466.91	572.59	466.91	-0.29378	5598.4	5276.5	1.4548	0.072858	0.92714	0.14572	0.34254	FALSE
AGBL2_3	AGBL2	894.73	1013.6	894.73	1013.6	0.1798	7073.8	9278	1.2342	0.89144	0.10856	0.21711	0.43564	TRUE
AGBL2_4	AGBL2	285.8	353.69	285.8	353.69	0.30649	2310.7	2199.1	1.4476	0.92614	0.073864	0.14773	0.34533	TRUE
AGBL3_1	AGBL3	817.14	712.77	817.14	712.77	-0.1969	5453.5	8271.5	1.1476	0.12556	0.87444	0.25112	0.47552	FALSE
AGBL3_2	AGBL3	295.62	458.28	295.62	458.28	0.63075	13387	2294.4	3.3958	0.99966	0.00034215	0.0006843	0.0089365	TRUE
AGBL3_3	AGBL3	714.02	747.27	714.02	747.27	0.065587	553.04	6973.8	0.39823	0.65477	0.34523	0.69046	0.83806	TRUE
AGBL3_4	AGBL3	252.41	246.93	252.41	246.93	-0.031518	14.995	1881.4	0.12625	0.44977	0.55023	0.89953	0.95048	FALSE
AGBL4_1	AGBL4	1601.9	1216.3	1601.9	1216.3	-0.39693	74669	19420	2.7665	0.0028327	0.99717	0.0056655	0.041359	FALSE
AGBL4_2	AGBL4	1153	1244.4	1153	1244.4	0.1099	4173.2	12795	0.80752	0.79032	0.20968	0.41936	0.63933	TRUE
AGBL4_3	AGBL4	908.48	973.72	908.48	973.72	0.099943	2128.6	9458.9	0.67078	0.74882	0.25118	0.50236	0.7064	TRUE
AGBL4_4	AGBL4	481.25	496.03	481.25	496.03	0.043539	109.17	4237.4	0.22698	0.58978	0.41022	0.82044	0.90808	TRUE
AGBL5_1	AGBL5	473.39	651.3	473.39	651.3	0.45946	15926	4150.4	2.7616	0.99712	0.0028762	0.0057523	0.041769	TRUE
AGBL5_2	AGBL5	203.3	209.19	203.3	209.19	0.041003	17.346	1434.4	0.15552	0.56179	0.43821	0.87641	0.93842	TRUE
AGBL5_3	AGBL5	225.89	346.14	225.89	346.14	0.61351	7311.3	1636.8	2.9721	0.99852	0.0014787	0.0029573	0.026327	TRUE
AGBL5_4	AGBL5	79.553	141.26	79.553	141.26	0.8205	1942.4	444.93	2.9254	0.99828	0.0017205	0.0034409	0.029376	TRUE
AGER_1	AGER	796.52	815.21	796.52	815.21	0.033419	174.66	8008.2	0.20885	0.58272	0.41728	0.83457	0.91599	TRUE
AGER_2	AGER	305.45	245.86	305.45	245.86	-0.31196	1780.7	2390.6	1.2188	0.11147	0.88853	0.22294	0.44241	FALSE
AGER_3	AGER	2150.9	2045.6	2150.9	2045.6	-0.0724	5547.6	28246	0.62669	0.26543	0.73457	0.53086	0.72756	FALSE
AGER_4	AGER	419.37	458.28	419.37	458.28	0.12771	757.35	3562.6	0.65189	0.74276	0.25724	0.51447	0.71557	TRUE
AGFG1_1	AGFG1	395.8	367.71	395.8	367.71	-0.10595	394.87	3312.2	0.48821	0.3127	0.6873	0.6254	0.79577	FALSE
AGFG1_2	AGFG1	112.95	126.16	112.95	126.16	0.15832	87.406	688.12	0.50383	0.69281	0.30719	0.61438	0.78776	TRUE
AGFG1_3	AGFG1	793.57	831.38	793.57	831.38	0.067069	714.93	7970.8	0.42351	0.66404	0.33596	0.67192	0.82635	TRUE
AGFG1_4	AGFG1	713.03	824.91	713.03	824.91	0.20999	6266.5	6961.7	1.3409	0.91002	0.089984	0.17997	0.38943	TRUE
AGFG2_1	AGFG2	786.7	775.31	786.7	775.31	-0.021007	64.828	7883.5	0.12824	0.44898	0.55102	0.89796	0.9497	FALSE
AGFG2_2	AGFG2	1631.3	1960.4	1631.3	1960.4	0.26493	54248	19875	2.334	0.9902	0.0097985	0.019597	0.095748	TRUE
AGFG2_3	AGFG2	1920.1	2045.6	1920.1	2045.6	0.091281	7874.3	24449	0.80248	0.78886	0.21114	0.42227	0.64203	TRUE
AGFG2_4	AGFG2	598.12	740.8	598.12	740.8	0.30818	10208	5575.3	1.9108	0.97199	0.028013	0.056026	0.18936	TRUE
AGGF1_1	AGGF1	263.21	380.65	263.21	380.65	0.53053	6953.3	1983	2.6371	0.99582	0.0041815	0.008363	0.053925	TRUE
AGGF1_2	AGGF1	135.54	188.71	135.54	188.71	0.47448	1423.1	863.83	1.809	0.96478	0.035222	0.070444	0.21829	TRUE
AGGF1_3	AGGF1	850.53	583.37	850.53	583.37	-0.54319	36004	8701.6	2.8641	0.0020913	0.99791	0.0041826	0.033529	FALSE
AGGF1_4	AGGF1	376.16	444.27	376.16	444.27	0.23949	2323.2	3106.6	1.2219	0.88913	0.11087	0.22174	0.44109	TRUE
AGK_1	AGK	153.21	243.7	153.21	243.7	0.66608	4148.3	1006.8	2.8517	0.99783	0.0021741	0.0043481	0.034469	TRUE
AGK_2	AGK	126.7	222.13	126.7	222.13	0.80519	4642.5	794.1	3.3867	0.99965	0.00035369	0.00070738	0.0091734	TRUE
AGK_3	AGK	218.04	307.32	218.04	307.32	0.49326	4015	1565.8	2.2564	0.98798	0.012024	0.024048	0.10941	TRUE
AGK_4	AGK	125.71	113.22	125.71	113.22	-0.14972	78.066	786.43	0.44542	0.32801	0.67199	0.65601	0.8158	FALSE
AGL_1	AGL	508.75	926.27	508.75	926.27	0.86321	89090	4545.1	6.1931	1	2.95E-10	5.90E-10	6.01E-08	TRUE
AGL_2	AGL	459.64	721.39	459.64	721.39	0.64914	34688	3999	4.1392	0.99998	1.74E-05	3.49E-05	0.00087751	TRUE
AGL_3	AGL	207.23	245.86	207.23	245.86	0.24548	747.27	1469.2	1.0077	0.8432	0.1568	0.31361	0.54157	TRUE
AGL_4	AGL	1058.7	641.6	1058.7	641.6	-0.72173	88357	11483	3.8928	4.95E-05	0.99995	9.91E-05	0.00203	FALSE
AGMAT_1	AGMAT	527.41	630.81	527.41	630.81	0.25784	5356.9	4756.5	1.4993	0.93311	0.066894	0.13379	0.32529	TRUE
AGMAT_2	AGMAT	1157.9	1078.3	1157.9	1078.3	-0.1027	3171.4	12864	0.70209	0.24131	0.75869	0.48263	0.69081	FALSE
AGMAT_3	AGMAT	0	0	0.98214	0	-0.98706	0	2.2182	0.65944	0.36358	0.63642	0.72716	0.85572	FALSE
AGMAT_4	AGMAT	868.21	778.54	868.21	778.54	-0.15708	4023.3	8931.2	0.94883	0.17135	0.82865	0.34271	0.57034	FALSE
AGMO_1	AGMO	644.28	639.44	644.28	639.44	-0.01087	11.731	6124.3	0.061895	0.47532	0.52468	0.95065	0.97643	FALSE
AGMO_2	AGMO	199.37	319.18	199.37	319.18	0.67619	7275.2	1399.7	3.2023	0.99932	0.00068169	0.0013634	0.015006	TRUE
AGMO_3	AGMO	166.96	218.9	166.96	218.9	0.38868	1354.7	1121	1.5511	0.93957	0.060434	0.12087	0.30562	TRUE
AGMO_4	AGMO	1038.1	875.59	1038.1	875.59	-0.24539	13232	11200	1.5358	0.062299	0.9377	0.1246	0.31144	FALSE
AGO1_1	AGO1	224.91	457.21	224.91	457.21	1.0202	27811	1627.9	5.7574	1	4.27E-09	8.54E-09	6.64E-07	TRUE
AGO1_2	AGO1	1035.2	768.84	1035.2	768.84	-0.42864	35663	11160	2.5212	0.0058484	0.99415	0.011697	0.067745	FALSE
AGO1_3	AGO1	223.93	166.06	223.93	166.06	-0.42909	1683.6	1619	1.4382	0.075193	0.92481	0.15039	0.34921	FALSE
AGO1_4	AGO1	405.62	366.63	405.62	366.63	-0.14545	760.88	3416.1	0.66722	0.25231	0.74769	0.50463	0.7079	FALSE
AGO2_1	AGO2	536.25	547.78	536.25	547.78	0.030647	66.529	4857.3	0.16551	0.56573	0.43427	0.86854	0.93415	TRUE
AGO2_2	AGO2	658.03	821.68	658.03	821.68	0.31997	13430	6290	2.0633	0.98046	0.01954	0.039081	0.15016	TRUE
AGO2_3	AGO2	1035.2	775.31	1035.2	775.31	-0.41657	33941	11160	2.4599	0.0069484	0.99305	0.013897	0.076179	FALSE
AGO2_4	AGO2	686.52	664.24	686.52	664.24	-0.047515	248.1	6636	0.27344	0.39226	0.60774	0.78452	0.88836	FALSE
AGO3_1	AGO3	367.32	478.77	367.32	478.77	0.38139	6237.8	3015	2.0298	0.97881	0.021191	0.042382	0.15842	TRUE
AGO3_2	AGO3	325.09	185.47	325.09	185.47	-0.80632	9935.9	2585.5	2.7458	0.0030181	0.99698	0.0060362	0.043222	FALSE
AGO3_3	AGO3	648.21	614.64	648.21	614.64	-0.076606	563.69	6171.6	0.42737	0.33456	0.66544	0.66911	0.82452	FALSE
AGO3_4	AGO3	203.3	162.83	203.3	162.83	-0.31855	821.74	1434.4	1.0688	0.14258	0.85742	0.28517	0.5125	FALSE
AGO4_1	AGO4	531.34	512.2	531.34	512.2	-0.052823	183.16	4801.2	0.27621	0.39119	0.60881	0.78239	0.88722	FALSE
AGO4_2	AGO4	893.75	862.65	893.75	862.65	-0.051032	483.53	9265.1	0.32306	0.37332	0.62668	0.74665	0.86699	FALSE
AGO4_3	AGO4	454.73	644.83	454.73	644.83	0.50298	18206	3945.2	3.0266	0.99876	0.0012367	0.0024734	0.023119	TRUE
AGO4_4	AGO4	284.82	225.37	284.82	225.37	-0.33644	1773.4	2189.6	1.2706	0.10194	0.89806	0.20389	0.41953	FALSE
AGPAT1_1	AGPAT1	413.48	641.6	413.48	641.6	0.63261	26330	3499.6	3.8561	0.99994	5.76E-05	0.00011522	0.0022874	TRUE
AGPAT1_2	AGPAT1	346.7	492.79	346.7	492.79	0.50607	10754	2803.5	2.7592	0.9971	0.0028972	0.0057943	0.041979	TRUE
AGPAT1_3	AGPAT1	548.04	544.55	548.04	544.55	-0.0091886	6.0751	4992.4	0.049333	0.48033	0.51967	0.96065	0.98134	FALSE
AGPAT1_4	AGPAT1	433.12	436.72	433.12	436.72	0.011892	6.456	3710.4	0.058991	0.52352	0.47648	0.95296	0.97767	TRUE
AGPAT2_1	AGPAT2	361.43	417.31	361.43	417.31	0.20687	1563.3	2954.2	1.0281	0.84805	0.15195	0.3039	0.53124	TRUE
AGPAT2_2	AGPAT2	145.36	43.133	145.36	43.133	-1.7296	5677.6	942.69	3.3294	0.00043403	0.99957	0.00086806	0.010655	FALSE
AGPAT2_3	AGPAT2	129.64	185.47	129.64	185.47	0.51332	1570.8	817.21	1.9529	0.97458	0.025415	0.050831	0.17823	TRUE
AGPAT2_4	AGPAT2	135.54	130.48	135.54	130.48	-0.054475	12.8	863.83	0.17214	0.43166	0.56834	0.86333	0.93125	FALSE
AGPAT3_1	AGPAT3	524.46	497.1	524.46	497.1	-0.077146	374.36	4723	0.39812	0.34527	0.65473	0.69054	0.8381	FALSE
AGPAT3_2	AGPAT3	983.12	714.92	983.12	714.92	-0.45903	36193	10454	2.6231	0.0043561	0.99564	0.0087122	0.055443	FALSE
AGPAT3_3	AGPAT3	302.5	301.93	302.5	301.93	-0.0027182	0.16318	2361.7	0.011755	0.49531	0.50469	0.99062	0.99547	FALSE
AGPAT3_4	AGPAT3	914.37	832.46	914.37	832.46	-0.13525	3356.8	9536.7	0.83881	0.20079	0.79921	0.40158	0.6239	FALSE
AGPAT4_1	AGPAT4	605.98	1003.9	605.98	1003.9	0.72734	80422	5668	5.2856	1	6.27E-08	1.25E-07	7.08E-06	TRUE
AGPAT4_2	AGPAT4	675.71	777.47	675.71	777.47	0.20209	5183.1	6504.3	1.2617	0.89646	0.10354	0.20707	0.42331	TRUE
AGPAT4_3	AGPAT4	854.46	712.77	854.46	712.77	-0.26125	10060	8752.5	1.5146	0.064939	0.93506	0.12988	0.31957	FALSE
AGPAT4_4	AGPAT4	455.71	410.84	455.71	410.84	-0.14921	1007.6	3955.9	0.71349	0.23777	0.76223	0.47555	0.68561	FALSE
AGPAT5_1	AGPAT5	432.14	429.17	432.14	429.17	-0.0099357	4.4186	3699.8	0.048873	0.48051	0.51949	0.96102	0.98157	FALSE
AGPAT5_2	AGPAT5	57.946	61.464	57.946	61.464	0.083622	6.1882	300.36	0.20297	0.58025	0.41975	0.83951	0.91854	TRUE
AGPAT5_3	AGPAT5	213.12	164.98	213.12	164.98	-0.36742	1163.6	1521.7	1.2341	0.10858	0.89142	0.21715	0.4357	FALSE
AGPAT5_4	AGPAT5	565.71	435.64	565.71	435.64	-0.37618	8495.6	5196.6	1.8044	0.035585	0.96442	0.071169	0.21974	FALSE
AGPAT6_1	AGPAT6	165	244.78	165	244.78	0.56617	3213	1104.5	2.4005	0.99181	0.0081871	0.016374	0.085132	TRUE
AGPAT6_2	AGPAT6	488.12	515.43	488.12	515.43	0.078385	373	4313.9	0.41581	0.66122	0.33878	0.67755	0.82974	TRUE
AGPAT6_3	AGPAT6	259.29	136.95	259.29	136.95	-0.91599	7670.7	1946	2.7733	0.0027744	0.99723	0.0055487	0.040843	FALSE
AGPAT6_4	AGPAT6	337.86	386.04	337.86	386.04	0.1918	1162	2713.9	0.92486	0.82248	0.17752	0.35504	0.58219	TRUE
AGPAT9_1	AGPAT9	422.32	377.41	422.32	377.41	-0.1618	1009.3	3594.1	0.74912	0.22689	0.77311	0.45379	0.66808	FALSE
AGPAT9_2	AGPAT9	763.12	582.29	763.12	582.29	-0.38959	16425	7585.9	2.0762	0.018936	0.98106	0.037872	0.14696	FALSE
AGPAT9_3	AGPAT9	1580.3	1370.5	1580.3	1370.5	-0.20528	22021	19088	1.518	0.064506	0.93549	0.12901	0.31828	FALSE
AGPAT9_4	AGPAT9	790.62	993.13	790.62	993.13	0.32862	20571	7933.3	2.2736	0.9885	0.011496	0.022992	0.10639	TRUE
AGPS_1	AGPS	233.75	212.43	233.75	212.43	-0.13737	227.43	1708.6	0.51583	0.30299	0.69701	0.60598	0.78192	FALSE
AGPS_2	AGPS	356.52	270.66	356.52	270.66	-0.39623	3703.4	2903.8	1.5933	0.055542	0.94446	0.11108	0.28994	FALSE
AGPS_3	AGPS	613.84	662.09	613.84	662.09	0.10899	1164.3	5761	0.63566	0.7375	0.2625	0.525	0.72333	TRUE
AGPS_4	AGPS	157.14	161.75	157.14	161.75	0.041407	10.602	1039.2	0.14284	0.55679	0.44321	0.88641	0.94388	TRUE
AGR2_1	AGR2	1498.7	1447.1	1498.7	1447.1	-0.05056	1333.9	17846	0.38662	0.34952	0.65048	0.69904	0.84282	FALSE
AGR2_2	AGR2	369.29	228.6	369.29	228.6	-0.6895	10037	3035.3	2.5535	0.0053319	0.99467	0.010664	0.063509	FALSE
AGR2_3	AGR2	1568.5	1510.7	1568.5	1510.7	-0.054096	1668.3	18907	0.42006	0.33722	0.66278	0.67444	0.82775	FALSE
AGR2_4	AGR2	720.89	1000.7	720.89	1000.7	0.47256	39402	7058.9	3.3301	0.99957	0.00043408	0.00086816	0.010655	TRUE
AGR3_1	AGR3	515.62	937.06	515.62	937.06	0.86056	90753	4622.8	6.1984	1	2.85E-10	5.71E-10	5.82E-08	TRUE
AGR3_2	AGR3	730.71	566.12	730.71	566.12	-0.36764	13601	7180.7	1.9424	0.026044	0.97396	0.052088	0.18107	FALSE
AGR3_3	AGR3	972.32	833.54	972.32	833.54	-0.22194	9644.5	10308	1.3669	0.085828	0.91417	0.17166	0.37851	FALSE
AGR3_4	AGR3	277.95	361.24	277.95	361.24	0.37694	3483.4	2123.4	1.8075	0.96466	0.035343	0.070687	0.21879	TRUE
AGRN_1	AGRN	861.34	686.89	861.34	686.89	-0.32608	15265	8841.8	1.8553	0.03178	0.96822	0.06356	0.20493	FALSE
AGRN_2	AGRN	1104.9	1099.9	1104.9	1099.9	-0.0065735	12.638	12121	0.045665	0.48179	0.51821	0.96358	0.98288	FALSE
AGRN_3	AGRN	145.36	183.31	145.36	183.31	0.33267	722.77	942.69	1.2362	0.89182	0.10818	0.21637	0.43469	TRUE
AGRN_4	AGRN	192.5	311.63	192.5	311.63	0.69214	7198.2	1339.5	3.255	0.99943	0.00056687	0.0011337	0.013085	TRUE
AGRP_1	AGRP	200.36	281.44	200.36	281.44	0.48819	3310.9	1408.4	2.1606	0.98464	0.015363	0.030726	0.12844	TRUE
AGRP_2	AGRP	727.77	896.08	727.77	896.08	0.29978	14203	7144.1	1.9913	0.97678	0.023222	0.046444	0.16818	TRUE
AGRP_3	AGRP	728.75	844.32	728.75	844.32	0.2121	6687.5	7156.3	1.3662	0.91406	0.085941	0.17188	0.37888	TRUE
AGRP_4	AGRP	412.5	452.89	412.5	452.89	0.13447	816.24	3489.2	0.68383	0.75296	0.24704	0.49408	0.69956	TRUE
AGT_1	AGT	198.39	115.38	198.39	115.38	-0.77677	3508	1391.1	2.2257	0.013017	0.98698	0.026034	0.11532	FALSE
AGT_2	AGT	551.96	274.97	551.96	274.97	-1.0027	39503	5037.6	3.9026	4.76E-05	0.99995	9.52E-05	0.0019636	FALSE
AGT_3	AGT	423.3	295.46	423.3	295.46	-0.51727	8237.8	3604.7	2.1294	0.016612	0.98339	0.033224	0.13533	FALSE
AGT_4	AGT	759.2	833.54	759.2	833.54	0.13461	2764.9	7536.5	0.85635	0.8041	0.1959	0.3918	0.61569	TRUE
AGTPBP1_1	AGTPBP1	799.46	763.45	799.46	763.45	-0.066418	648.66	8045.7	0.40152	0.34402	0.65598	0.68803	0.83643	FALSE
AGTPBP1_2	AGTPBP1	723.84	711.69	723.84	711.69	-0.024388	73.814	7095.4	0.14424	0.44265	0.55735	0.88531	0.94328	FALSE
AGTPBP1_3	AGTPBP1	1201.2	924.12	1201.2	924.12	-0.37792	38541	13476	2.3866	0.0085034	0.9915	0.017007	0.087266	FALSE
AGTPBP1_4	AGTPBP1	1221.8	809.81	1221.8	809.81	-0.59273	85750	13770	3.5108	0.00022341	0.99978	0.00044682	0.0065316	FALSE
AGTR1_1	AGTR1	223.93	251.25	223.93	251.25	0.16537	373.48	1619	0.67896	0.75142	0.24858	0.49717	0.70219	TRUE
AGTR1_2	AGTR1	94.286	144.49	94.286	144.49	0.61063	1274.7	549.56	2.1418	0.98389	0.016106	0.032213	0.1325	TRUE
AGTR1_3	AGTR1	176.79	203.8	176.79	203.8	0.20409	365.4	1204.1	0.77857	0.78188	0.21812	0.43624	0.65373	TRUE
AGTR1_4	AGTR1	268.12	428.09	268.12	428.09	0.67301	12968	2029.6	3.5508	0.99981	0.00019204	0.00038409	0.0058436	TRUE
AGTR2_1	AGTR2	2379.7	2791.8	2379.7	2791.8	0.23029	85019	32124	2.2989	0.98924	0.010756	0.021513	0.1018	TRUE
AGTR2_2	AGTR2	1446.7	1284.3	1446.7	1284.3	-0.17168	13202	17063	1.2434	0.10686	0.89314	0.21372	0.43155	FALSE
AGTR2_3	AGTR2	984.11	824.91	984.11	824.91	-0.25429	12696	10467	1.556	0.059851	0.94015	0.1197	0.30387	FALSE
AGTR2_4	AGTR2	2317.9	1962.5	2317.9	1962.5	-0.23996	63235	31065	2.016	0.021901	0.9781	0.043802	0.16182	FALSE
AGTRAP_1	AGTRAP	321.16	221.05	321.16	221.05	-0.53686	5054	2546.3	1.9838	0.023637	0.97636	0.047274	0.17025	FALSE
AGTRAP_2	AGTRAP	390.89	280.36	390.89	280.36	-0.47803	6150.4	3260.5	1.9357	0.026453	0.97355	0.052905	0.18282	FALSE
AGTRAP_3	AGTRAP	86.428	99.205	86.428	99.205	0.19678	81.717	493.2	0.57531	0.71745	0.28255	0.56511	0.7535	TRUE
AGTRAP_4	AGTRAP	261.25	291.15	261.25	291.15	0.15574	447.2	1964.5	0.6745	0.75	0.25	0.49999	0.70443	TRUE
AGXT_1	AGXT	511.7	445.34	511.7	445.34	-0.19995	2203.9	4578.4	0.98061	0.16339	0.83661	0.32679	0.55471	FALSE
AGXT_2	AGXT	492.05	683.65	492.05	683.65	0.47363	18479	4357.8	2.9024	0.99815	0.0018514	0.0037028	0.03086	TRUE
AGXT_3	AGXT	219.02	217.82	219.02	217.82	-0.007876	0.71743	1574.6	0.030187	0.48796	0.51204	0.97592	0.98844	FALSE
AGXT_4	AGXT	329.02	558.57	329.02	558.57	0.76177	26802	2624.9	4.4805	1	3.72E-06	7.45E-06	0.00024224	TRUE
AGXT2_1	AGXT2	507.77	457.21	507.77	457.21	-0.15101	1279.1	4534.1	0.75089	0.22636	0.77364	0.45272	0.66718	FALSE
AGXT2_2	AGXT2	373.21	167.14	373.21	167.14	-1.1542	22067	3076	3.7156	0.00010135	0.9999	0.00020269	0.0035617	FALSE
AGXT2_3	AGXT2	535.27	362.31	535.27	362.31	-0.56173	15098	4846.1	2.4845	0.0064873	0.99351	0.012975	0.072672	FALSE
AGXT2_4	AGXT2	404.64	379.57	404.64	379.57	-0.092058	314.47	3405.6	0.42968	0.33371	0.66629	0.66743	0.82341	FALSE
AHCTF1_1	AHCTF1	578.48	880.98	578.48	880.98	0.60599	46256	5345.1	4.1376	0.99998	1.75E-05	3.51E-05	0.00088147	TRUE
AHCTF1_2	AHCTF1	556.87	506.81	556.87	506.81	-0.13566	1254	5094.3	0.70146	0.24151	0.75849	0.48302	0.69112	FALSE
AHCTF1_3	AHCTF1	498.93	397.9	498.93	397.9	-0.3257	5119.8	4434.7	1.5171	0.06462	0.93538	0.12924	0.31857	FALSE
AHCTF1_4	AHCTF1	209.2	134.79	209.2	134.79	-0.63037	2801.3	1486.6	1.9298	0.026816	0.97318	0.053633	0.18426	FALSE
AHCY_1	AHCY	638.39	265.27	638.39	265.27	-1.2638	72861	6053.6	4.7957	8.11E-07	1	1.62E-06	6.62E-05	FALSE
AHCY_2	AHCY	371.25	255.56	371.25	255.56	-0.53697	6749.9	3055.6	2.0929	0.01818	0.98182	0.036361	0.1433	FALSE
AHCY_3	AHCY	372.23	282.52	372.23	282.52	-0.39663	4043.3	3065.8	1.6203	0.052588	0.94741	0.10518	0.28064	FALSE
AHCY_4	AHCY	476.34	570.43	476.34	570.43	0.25956	4435.5	4183	1.4548	0.92714	0.072863	0.14573	0.34254	TRUE
AHCYL1_1	AHCYL1	280.89	217.82	280.89	217.82	-0.3654	1997.1	2151.7	1.3597	0.086959	0.91304	0.17392	0.3817	FALSE
AHCYL1_2	AHCYL1	1452.6	1118.2	1452.6	1118.2	-0.37713	56141	17151	2.5532	0.0053368	0.99466	0.010674	0.063563	FALSE
AHCYL1_3	AHCYL1	275	299.77	275	299.77	0.124	306.97	2095.2	0.54119	0.70581	0.29419	0.58837	0.76935	TRUE
AHCYL1_4	AHCYL1	82.5	86.265	82.5	86.265	0.063633	7.0898	465.49	0.17452	0.56924	0.43076	0.86151	0.93013	TRUE
AHCYL2_1	AHCYL2	712.05	628.66	712.05	628.66	-0.17944	3480.7	6949.6	1.0004	0.15857	0.84143	0.31713	0.54536	FALSE
AHCYL2_2	AHCYL2	682.59	543.47	682.59	543.47	-0.32827	9708.2	6588	1.714	0.043267	0.95673	0.086534	0.24823	FALSE
AHCYL2_3	AHCYL2	993.93	1111.7	993.93	1111.7	0.16146	6945.7	10600	1.1444	0.87376	0.12624	0.25248	0.47694	TRUE
AHCYL2_4	AHCYL2	1045	887.45	1045	887.45	-0.23551	12431	11294	1.4824	0.069113	0.93089	0.13823	0.33175	FALSE
AHDC1_1	AHDC1	105.09	156.36	105.09	156.36	0.56875	1327	629	2.0441	0.97953	0.020471	0.040942	0.15479	TRUE
AHDC1_2	AHDC1	571.61	583.37	571.61	583.37	0.029335	69.177	5265	0.1621	0.56439	0.43561	0.87122	0.93573	TRUE
AHDC1_3	AHDC1	141.43	176.84	141.43	176.84	0.32037	629.07	910.98	1.1734	0.87968	0.12032	0.24065	0.46351	TRUE
AHDC1_4	AHDC1	186.61	202.72	186.61	202.72	0.1189	129.92	1288.4	0.449	0.67328	0.32672	0.65343	0.81432	TRUE
AHI1_1	AHI1	264.2	240.46	264.2	240.46	-0.13525	281.75	1992.3	0.53168	0.29747	0.70253	0.59495	0.77415	FALSE
AHI1_2	AHI1	1089.2	788.25	1089.2	788.25	-0.46603	45579	11903	2.7584	0.0029043	0.9971	0.0058086	0.042063	FALSE
AHI1_3	AHI1	924.2	841.09	924.2	841.09	-0.13579	3455.5	9666.6	0.8453	0.19897	0.80103	0.39794	0.62127	FALSE
AHI1_4	AHI1	188.57	346.14	188.57	346.14	0.87277	12695	1305.4	4.3611	0.99999	6.47E-06	1.29E-05	0.00038511	TRUE
AHNAK_1	AHNAK	443.93	606.01	443.93	606.01	0.44816	13215	3827.4	2.6199	0.9956	0.0043972	0.0087945	0.055778	TRUE
AHNAK_2	AHNAK	545.09	584.45	545.09	584.45	0.1004	774.78	4958.6	0.55893	0.7119	0.2881	0.57621	0.76083	TRUE
AHNAK_3	AHNAK	833.84	897.16	833.84	897.16	0.10547	2005.4	8486	0.68737	0.75408	0.24592	0.49185	0.698	TRUE
AHNAK_4	AHNAK	466.52	469.07	466.52	469.07	0.0078475	3.2512	4074.5	0.039948	0.51593	0.48407	0.96813	0.98473	TRUE
AHNAK2_1	AHNAK2	399.73	317.02	399.73	317.02	-0.3335	3431.7	3353.7	1.4282	0.076621	0.92338	0.15324	0.35332	FALSE
AHNAK2_2	AHNAK2	123.75	133.71	123.75	133.71	0.11083	49.632	771.13	0.35872	0.64009	0.35991	0.71981	0.85572	TRUE
AHNAK2_3	AHNAK2	576.52	474.46	576.52	474.46	-0.28054	5220.3	5322.2	1.399	0.080914	0.91909	0.16183	0.3654	FALSE
AHNAK2_4	AHNAK2	125.71	240.46	125.71	240.46	0.93023	6753.7	786.43	4.0919	0.99998	2.14E-05	4.28E-05	0.0010377	TRUE
AHR_1	AHR	698.3	869.12	698.3	869.12	0.3153	14633	6780.4	2.0745	0.98098	0.019017	0.038034	0.14742	TRUE
AHR_2	AHR	1599.9	1614.2	1599.9	1614.2	0.012856	102.67	19390	0.10291	0.54098	0.45902	0.91804	0.96047	TRUE
AHR_3	AHR	960.53	944.6	960.53	944.6	-0.024102	126.89	10150	0.15812	0.43718	0.56282	0.87437	0.93734	FALSE
AHR_4	AHR	1302.3	1215.3	1302.3	1215.3	-0.099738	3790.7	14931	0.71246	0.23809	0.76191	0.47618	0.68618	FALSE
AHRR_1	AHRR	243.57	345.06	243.57	345.06	0.50077	5188.9	1799.1	2.3927	0.99164	0.0083616	0.016723	0.086303	TRUE
AHRR_2	AHRR	316.25	284.68	316.25	284.68	-0.15124	498.81	2497.4	0.63181	0.26375	0.73625	0.52751	0.72545	FALSE
AHRR_3	AHRR	1216.9	1029.8	1216.9	1029.8	-0.24061	17530	13700	1.5984	0.05498	0.94502	0.10996	0.28803	FALSE
AHRR_4	AHRR	809.28	725.71	809.28	725.71	-0.15706	3495.3	8171	0.9246	0.17759	0.82241	0.35517	0.58231	FALSE
AHSA1_1	AHSA1	1129.5	1103.1	1129.5	1103.1	-0.034021	347.07	12464	0.23599	0.40672	0.59328	0.81344	0.90426	FALSE
AHSA1_2	AHSA1	412.5	231.84	412.5	231.84	-0.82856	16653	3489.2	3.0585	0.0011123	0.99889	0.0022246	0.021427	FALSE
AHSA1_3	AHSA1	1129.5	1048.1	1129.5	1048.1	-0.10773	3309.3	12464	0.72858	0.23313	0.76687	0.46626	0.6782	FALSE
AHSA1_4	AHSA1	615.8	665.32	615.8	665.32	0.11141	1226.5	5784.3	0.65108	0.7425	0.2575	0.51499	0.71588	TRUE
AHSA2_1	AHSA2	959.55	1156	959.55	1156	0.2684	19329	10137	1.9507	0.97445	0.025548	0.051096	0.17889	TRUE
AHSA2_2	AHSA2	852.5	778.54	852.5	778.54	-0.13076	2736.1	8727.1	0.79165	0.21428	0.78572	0.42856	0.64752	FALSE
AHSA2_3	AHSA2	381.07	328.89	381.07	328.89	-0.21187	1363.5	3157.7	0.92866	0.17653	0.82347	0.35307	0.58011	FALSE
AHSA2_4	AHSA2	1006.7	994.21	1006.7	994.21	-0.017991	77.979	10772	0.12032	0.45211	0.54789	0.90423	0.95289	FALSE
AHSG_1	AHSG	329.02	382.8	329.02	382.8	0.21782	1448.5	2624.9	1.0498	0.85309	0.14691	0.29381	0.52128	TRUE
AHSG_2	AHSG	329.02	396.82	329.02	396.82	0.26957	2303.6	2624.9	1.3234	0.90715	0.09285	0.1857	0.39688	TRUE
AHSG_3	AHSG	531.34	397.9	531.34	397.9	-0.41632	8949.5	4801.2	1.9258	0.027065	0.97294	0.05413	0.18533	FALSE
AHSG_4	AHSG	122.77	198.41	122.77	198.41	0.6881	2901.6	763.51	2.7375	0.9969	0.0030951	0.0061903	0.044002	TRUE
AHSP_1	AHSP	974.28	1181.8	974.28	1181.8	0.27835	21588	10335	2.0416	0.9794	0.020596	0.041192	0.15544	TRUE
AHSP_2	AHSP	316.25	293.3	316.25	293.3	-0.10832	263.39	2497.4	0.45919	0.32305	0.67695	0.6461	0.80924	FALSE
AHSP_3	AHSP	274.02	238.31	274.02	238.31	-0.20066	638.37	2085.8	0.7819	0.21714	0.78286	0.43427	0.65223	FALSE
AHSP_4	AHSP	352.59	323.49	352.59	323.49	-0.12388	423.43	2863.6	0.54369	0.29333	0.70667	0.58665	0.76812	FALSE
AICDA_1	AICDA	561.78	507.89	561.78	507.89	-0.14524	1453.4	5151.1	0.75098	0.22633	0.77367	0.45267	0.66714	FALSE
AICDA_2	AICDA	245.54	230.76	245.54	230.76	-0.089166	109.19	1817.3	0.34661	0.36444	0.63556	0.72889	0.85662	FALSE
AICDA_3	AICDA	5.8928	9.7048	5.8928	9.7048	0.63509	7.3746	18.465	0.8871	0.79504	0.20496	0.40992	0.63204	TRUE
AICDA_4	AICDA	585.36	355.84	585.36	355.84	-0.71648	26741	5425.5	3.1159	0.00091682	0.99908	0.0018336	0.018575	FALSE
AIDA_1	AIDA	774.91	1011.5	774.91	1011.5	0.3839	28102	7734.4	2.6897	0.99642	0.0035754	0.0071507	0.048605	TRUE
AIDA_2	AIDA	1910.3	1538.8	1910.3	1538.8	-0.31183	69211	24290	2.3837	0.0085692	0.99143	0.017138	0.087662	FALSE
AIDA_3	AIDA	455.71	687.97	455.71	687.97	0.59314	27254	3955.9	3.6926	0.99989	0.00011098	0.00022196	0.0038261	TRUE
AIDA_4	AIDA	399.73	537	399.73	537	0.42497	9472.6	3353.7	2.3704	0.99111	0.0088854	0.017771	0.089812	TRUE
AIF1_1	AIF1	340.8	484.16	340.8	484.16	0.50531	10355	2743.7	2.7369	0.9969	0.0031008	0.0062016	0.04404	TRUE
AIF1_2	AIF1	615.8	525.14	615.8	525.14	-0.22936	4116.4	5784.3	1.1921	0.11661	0.88339	0.23323	0.45481	FALSE
AIF1_3	AIF1	658.03	584.45	658.03	584.45	-0.17082	2710	6290	0.92786	0.17674	0.82326	0.35348	0.58057	FALSE
AIF1_4	AIF1	1320	971.56	1320	971.56	-0.44177	61059	15189	2.8272	0.0023478	0.99765	0.0046955	0.036457	FALSE
AIF1L_1	AIF1L	429.2	425.93	429.2	425.93	-0.010979	5.318	3668	0.053848	0.47853	0.52147	0.95706	0.97971	FALSE
AIF1L_2	AIF1L	91.339	120.77	91.339	120.77	0.39916	435.23	528.28	1.2805	0.89982	0.10018	0.20036	0.41523	TRUE
AIF1L_3	AIF1L	269.11	439.95	269.11	439.95	0.70709	14812	2038.9	3.7836	0.99992	7.73E-05	0.00015459	0.0028931	TRUE
AIF1L_4	AIF1L	163.04	135.87	163.04	135.87	-0.26123	369.81	1088.1	0.82361	0.20508	0.79492	0.41016	0.63222	FALSE
AIFM1_1	AIFM1	393.84	180.08	393.84	180.08	-1.1246	23699	3291.5	3.7259	9.73E-05	0.9999	0.00019464	0.0034547	FALSE
AIFM1_2	AIFM1	313.3	382.8	313.3	382.8	0.28821	2421.1	2468.2	1.3989	0.91908	0.080921	0.16184	0.36541	TRUE
AIFM1_3	AIFM1	590.27	425.93	590.27	425.93	-0.46979	13592	5483	2.2193	0.013233	0.98677	0.026467	0.11647	FALSE
AIFM1_4	AIFM1	142.41	237.23	142.41	237.23	0.7322	4567.6	918.89	3.128	0.99912	0.00088006	0.0017601	0.017997	TRUE
AIFM2_1	AIFM2	201.34	243.7	201.34	243.7	0.27424	899.24	1417	1.1253	0.86977	0.13023	0.26046	0.48559	TRUE
AIFM2_2	AIFM2	549.02	444.27	549.02	444.27	-0.30481	5501.7	5003.7	1.4809	0.069323	0.93068	0.13865	0.33227	FALSE
AIFM2_3	AIFM2	698.3	569.35	698.3	569.35	-0.29407	8335.9	6780.4	1.566	0.05867	0.94133	0.11734	0.29986	FALSE
AIFM2_4	AIFM2	271.07	257.72	271.07	257.72	-0.072607	89.175	2057.6	0.29439	0.38423	0.61577	0.76846	0.87908	FALSE
AIFM3_1	AIFM3	983.12	1008.2	983.12	1008.2	0.036336	315.05	10454	0.2455	0.59697	0.40303	0.80607	0.90011	TRUE
AIFM3_2	AIFM3	487.14	555.33	487.14	555.33	0.18865	2327.4	4303	1.0395	0.85072	0.14928	0.29856	0.52611	TRUE
AIFM3_3	AIFM3	292.68	301.93	292.68	301.93	0.04474	42.785	2265.7	0.19433	0.57704	0.42296	0.84592	0.9222	TRUE
AIFM3_4	AIFM3	866.25	774.23	866.25	774.23	-0.16182	4237	8905.6	0.97508	0.16476	0.83524	0.32952	0.55744	FALSE
AIG1_1	AIG1	459.64	383.88	459.64	383.88	-0.25924	2875.7	3999	1.1981	0.11545	0.88455	0.23089	0.45188	FALSE
AIG1_2	AIG1	302.5	354.77	302.5	354.77	0.22923	1368	2361.7	1.0755	0.85892	0.14108	0.28215	0.50945	TRUE
AIG1_3	AIG1	459.64	365.55	459.64	365.55	-0.32964	4441.3	3999	1.4879	0.068384	0.93162	0.13677	0.32973	FALSE
AIG1_4	AIG1	254.37	216.74	254.37	216.74	-0.23	709.26	1899.8	0.86341	0.19396	0.80604	0.38791	0.61188	FALSE
AIM1_1	AIM1	405.62	412.99	405.62	412.99	0.025916	27.162	3416.1	0.1261	0.55017	0.44983	0.89965	0.95057	TRUE
AIM1_2	AIM1	330.98	472.3	330.98	472.3	0.51166	10064	2644.6	2.7481	0.997	0.0029975	0.0059949	0.043039	TRUE
AIM1_3	AIM1	782.77	467.99	782.77	467.99	-0.74087	50353	7833.7	3.5565	0.00018793	0.99981	0.00037586	0.0057512	FALSE
AIM1_4	AIM1	847.59	380.65	847.59	380.65	-1.1528	1.13E+05	8663.5	5.0167	2.63E-07	1	5.26E-07	2.50E-05	FALSE
AIM1L_1	AIM1L	489.11	411.92	489.11	411.92	-0.24725	2984.6	4324.9	1.1737	0.12025	0.87975	0.2405	0.46334	FALSE
AIM1L_2	AIM1L	608.93	553.18	608.93	553.18	-0.13829	1555	5702.8	0.73827	0.23018	0.76982	0.46035	0.67339	FALSE
AIM1L_3	AIM1L	715.98	484.16	715.98	484.16	-0.56346	27125	6998.1	2.7711	0.0027932	0.99721	0.0055863	0.041049	FALSE
AIM1L_4	AIM1L	1056.8	833.54	1056.8	833.54	-0.342	25007	11456	2.0858	0.0185	0.9815	0.036999	0.14488	FALSE
AIM2_1	AIM2	818.12	728.94	818.12	728.94	-0.1663	3980.1	8284.1	0.97985	0.16358	0.83642	0.32716	0.5551	FALSE
AIM2_2	AIM2	583.39	689.04	583.39	689.04	0.23975	5590.8	5402.5	1.4374	0.9247	0.075301	0.1506	0.34949	TRUE
AIM2_3	AIM2	586.34	573.66	586.34	573.66	-0.031474	80.327	5436.9	0.17189	0.43176	0.56824	0.86352	0.93133	FALSE
AIM2_4	AIM2	946.78	775.31	946.78	775.31	-0.28793	14739	9966.8	1.7176	0.042934	0.95707	0.085867	0.24711	FALSE
AIMP1_1	AIMP1	472.41	604.93	472.41	604.93	0.35607	8814.9	4139.5	2.0598	0.98029	0.01971	0.039419	0.15103	TRUE
AIMP1_2	AIMP1	1390.7	1510.7	1390.7	1510.7	0.11933	7204	16229	0.94202	0.82691	0.17309	0.34618	0.57347	TRUE
AIMP1_3	AIMP1	165.98	163.9	165.98	163.9	-0.018066	2.159	1112.7	0.062294	0.47516	0.52484	0.95033	0.97623	FALSE
AIMP1_4	AIMP1	192.5	199.49	192.5	199.49	0.051187	24.422	1339.5	0.19095	0.57572	0.42428	0.84857	0.92364	TRUE
AIMP2_1	AIMP2	432.14	325.65	432.14	325.65	-0.40709	5698.4	3699.8	1.7508	0.039994	0.96001	0.079988	0.23633	FALSE
AIMP2_2	AIMP2	50.089	61.464	50.089	61.464	0.29001	64.861	250.83	0.71821	0.7635	0.2365	0.473	0.68344	TRUE
AIMP2_3	AIMP2	82.5	66.856	82.5	66.856	-0.29931	122.71	465.49	0.7251	0.23414	0.76586	0.46829	0.67971	FALSE
AIMP2_4	AIMP2	164.02	118.61	164.02	118.61	-0.46423	1037.4	1096.3	1.3713	0.085147	0.91485	0.17029	0.37678	FALSE
AIP_1	AIP	663.93	668.56	663.93	668.56	0.010006	10.709	6361.2	0.058024	0.52314	0.47686	0.95373	0.978	TRUE
AIP_2	AIP	402.68	445.34	402.68	445.34	0.14495	910.78	3384.8	0.73336	0.76833	0.23167	0.46334	0.67575	TRUE
AIP_3	AIP	1020.4	1185.1	1020.4	1185.1	0.21558	13569	10959	1.5725	0.94209	0.057912	0.11582	0.29726	TRUE
AIP_4	AIP	696.34	657.77	696.34	657.77	-0.082079	743.82	6756.3	0.46919	0.31947	0.68053	0.63893	0.80449	FALSE
AIPL1_1	AIPL1	127.68	132.63	127.68	132.63	0.054504	12.274	801.79	0.17497	0.56945	0.43055	0.86111	0.93	TRUE
AIPL1_2	AIPL1	708.12	652.38	708.12	652.38	-0.11811	1554.3	6901.2	0.67101	0.25111	0.74889	0.50221	0.70627	FALSE
AIPL1_3	AIPL1	630.53	658.85	630.53	658.85	0.063277	400.94	5959.6	0.36679	0.64311	0.35689	0.71377	0.85206	TRUE
AIPL1_4	AIPL1	423.3	444.27	423.3	444.27	0.069572	219.75	3604.7	0.34916	0.63651	0.36349	0.72697	0.85572	TRUE
AIRE_1	AIRE	206.25	319.18	206.25	319.18	0.62752	6452.1	1460.4	2.9551	0.99844	0.0015628	0.0031256	0.0274	TRUE
AIRE_2	AIRE	445.89	500.34	445.89	500.34	0.16586	1483.4	3848.8	0.87762	0.80992	0.19008	0.38015	0.60531	TRUE
AIRE_3	AIRE	224.91	249.09	224.91	249.09	0.1467	292.54	1627.9	0.5993	0.72551	0.27449	0.54897	0.74143	TRUE
AIRE_4	AIRE	0	0	0.98214	0	-0.98706	0	2.2182	0.65944	0.36358	0.63642	0.72716	0.85572	FALSE
AJAP1_1	AJAP1	888.84	777.47	888.84	777.47	-0.19291	6208.9	9200.7	1.1611	0.1228	0.8772	0.2456	0.46964	FALSE
AJAP1_2	AJAP1	744.46	731.1	744.46	731.1	-0.026101	89.319	7352	0.15588	0.43807	0.56193	0.87613	0.93837	FALSE
AJAP1_3	AJAP1	913.39	661.01	913.39	661.01	-0.46596	32056	9523.7	2.5862	0.0048522	0.99515	0.0097044	0.059628	FALSE
AJAP1_4	AJAP1	426.25	245.86	426.25	245.86	-0.79141	16575	3636.3	2.9915	0.001388	0.99861	0.002776	0.02515	FALSE
AJUBA_1	AJUBA	809.28	787.17	809.28	787.17	-0.039921	244.53	8171	0.24465	0.40337	0.59663	0.80673	0.90053	FALSE
AJUBA_2	AJUBA	489.11	463.68	489.11	463.68	-0.076871	323.42	4324.9	0.3867	0.34949	0.65051	0.69898	0.84276	FALSE
AJUBA_3	AJUBA	630.53	699.83	630.53	699.83	0.1502	2402.3	5959.6	0.89758	0.81529	0.18471	0.36941	0.5956	TRUE
AJUBA_4	AJUBA	307.41	306.24	307.41	306.24	-0.0054775	0.68296	2410	0.023807	0.4905	0.5095	0.98101	0.99095	FALSE
AK1_1	AK1	1470.3	1777.1	1470.3	1777.1	0.27325	47168	17417	2.3247	0.98996	0.010044	0.020087	0.097399	TRUE
AK1_2	AK1	793.57	563.96	793.57	563.96	-0.49203	26552	7970.8	2.5718	0.005058	0.99494	0.010116	0.061299	FALSE
AK1_3	AK1	355.54	277.13	355.54	277.13	-0.3583	3085.8	2893.7	1.4576	0.072478	0.92752	0.14496	0.34148	FALSE
AK1_4	AK1	439.02	467.99	439.02	467.99	0.091994	419.78	3774.1	0.47159	0.68139	0.31861	0.63722	0.80328	TRUE
AK2_1	AK2	293.66	433.48	293.66	433.48	0.56025	9867.2	2275.3	2.9313	0.99831	0.0016878	0.0033756	0.028965	TRUE
AK2_2	AK2	1902.4	1813.7	1902.4	1813.7	-0.068833	3932.8	24163	0.5705	0.28417	0.71583	0.56834	0.75553	FALSE
AK2_3	AK2	676.7	654.54	676.7	654.54	-0.047959	245.51	6516.2	0.27449	0.39185	0.60815	0.7837	0.88792	FALSE
AK2_4	AK2	1201.2	1162.4	1201.2	1162.4	-0.047251	750.25	13476	0.33368	0.36931	0.63069	0.73862	0.86213	FALSE
AK3_1	AK3	1163.8	1379.2	1163.8	1379.2	0.24471	23225	12947	1.8924	0.97078	0.029217	0.058435	0.19433	TRUE
AK3_2	AK3	595.18	478.77	595.18	478.77	-0.31339	6795.2	5540.7	1.5638	0.058927	0.94107	0.11785	0.30073	FALSE
AK3_3	AK3	406.61	533.77	406.61	533.77	0.39173	8122.1	3426.5	2.1723	0.98508	0.014916	0.029831	0.12609	TRUE
AK3_4	AK3	724.82	519.75	724.82	519.75	-0.47903	21172	7107.5	2.4325	0.0074981	0.9925	0.014996	0.080224	FALSE
AK4_1	AK4	591.25	611.4	591.25	611.4	0.048281	203.14	5494.5	0.27191	0.60716	0.39284	0.78569	0.88906	TRUE
AK4_2	AK4	877.05	1111.7	877.05	1111.7	0.34174	27636	9046.5	2.4675	0.9932	0.0068031	0.013606	0.075091	TRUE
AK4_3	AK4	224.91	315.95	224.91	315.95	0.48849	4173.5	1627.9	2.2563	0.98797	0.012026	0.024052	0.10941	TRUE
AK4_4	AK4	448.84	497.1	448.84	497.1	0.14704	1165.5	3880.8	0.77476	0.78076	0.21924	0.43848	0.65554	TRUE
AK5_1	AK5	290.71	343.98	290.71	343.98	0.24197	1421.3	2246.6	1.1238	0.86946	0.13054	0.26108	0.48633	TRUE
AK5_2	AK5	548.04	452.89	548.04	452.89	-0.27455	4536.3	4992.4	1.3465	0.089065	0.91094	0.17813	0.38722	FALSE
AK5_3	AK5	212.14	152.04	212.14	152.04	-0.47789	1818.5	1512.9	1.5451	0.061157	0.93884	0.12231	0.30794	FALSE
AK5_4	AK5	437.05	425.93	437.05	425.93	-0.03709	61.812	3752.8	0.18149	0.42799	0.57201	0.85598	0.9276	FALSE
AK6_1	AK6	50.089	18.331	50.089	18.331	-1.4021	534.63	250.83	2.0052	0.021706	0.97829	0.043411	0.16088	FALSE
AK6_2	AK6	301.52	273.89	301.52	273.89	-0.13815	381.8	2352.1	0.56962	0.28447	0.71553	0.56894	0.75596	FALSE
AK6_3	AK6	85.446	159.59	85.446	159.59	0.89351	2814.6	486.24	3.3624	0.99961	0.00038633	0.00077266	0.0097992	TRUE
AK6_4	AK6	195.45	336.43	195.45	336.43	0.78047	10120	1365.3	3.8157	0.99993	6.79E-05	0.00013579	0.0026133	TRUE
AK7_1	AK7	264.2	434.56	264.2	434.56	0.71582	14734	1992.3	3.8168	0.99993	6.76E-05	0.00013519	0.002605	TRUE
AK7_2	AK7	762.14	901.47	762.14	901.47	0.24193	9723.5	7573.5	1.601	0.94531	0.054687	0.10937	0.28711	TRUE
AK7_3	AK7	699.28	692.28	699.28	692.28	-0.014507	24.544	6792.4	0.085011	0.46613	0.53387	0.93225	0.96799	FALSE
AK7_4	AK7	285.8	285.75	285.8	285.75	-0.00024956	0.0012305	2199.1	0.0010579	0.49958	0.50042	0.99916	0.99971	FALSE
AK8_1	AK8	238.66	160.67	238.66	160.67	-0.56795	3070.9	1753.7	1.8624	0.031275	0.96873	0.06255	0.20286	FALSE
AK8_2	AK8	124.73	104.6	124.73	104.6	-0.25179	203.11	778.77	0.72153	0.23529	0.76471	0.47058	0.6815	FALSE
AK8_3	AK8	222.95	152.04	222.95	152.04	-0.54922	2536.5	1610.1	1.767	0.038613	0.96139	0.077226	0.23128	FALSE
AK8_4	AK8	181.7	219.98	181.7	219.98	0.27445	734.35	1246.1	1.0844	0.86091	0.13909	0.27818	0.50493	TRUE
AK9_1	AK9	1370.1	1606.7	1370.1	1606.7	0.22967	28035	15924	1.875	0.9696	0.0304	0.060799	0.19935	TRUE
AK9_2	AK9	660.98	687.97	660.98	687.97	0.057641	364.1	6325.6	0.33928	0.6328	0.3672	0.7344	0.85965	TRUE
AK9_3	AK9	1739.4	1281	1739.4	1281	-0.44096	1.06E+05	21562	3.1213	0.00090025	0.9991	0.0018005	0.018296	FALSE
AK9_4	AK9	530.36	706.3	530.36	706.3	0.41264	15557	4790	2.5421	0.99449	0.0055092	0.011018	0.064892	TRUE
AKAP1_1	AKAP1	442.95	444.27	442.95	444.27	0.0042836	0.87134	3816.7	0.021368	0.50852	0.49148	0.98295	0.99181	TRUE
AKAP1_2	AKAP1	153.21	88.422	153.21	88.422	-0.78623	2138.1	1006.8	2.042	0.020575	0.97942	0.041151	0.15536	FALSE
AKAP1_3	AKAP1	356.52	194.1	356.52	194.1	-0.87382	13490	2903.8	3.0141	0.0012887	0.99871	0.0025774	0.023809	FALSE
AKAP1_4	AKAP1	333.93	227.52	333.93	227.52	-0.5515	5712.6	2674.2	2.0576	0.019815	0.98018	0.039631	0.15158	FALSE
AKAP10_1	AKAP10	703.21	880.98	703.21	880.98	0.32474	15851	6840.7	2.1494	0.9842	0.015803	0.031606	0.13085	TRUE
AKAP10_2	AKAP10	1400.5	1396.4	1400.5	1396.4	-0.0042425	8.4683	16375	0.032161	0.48717	0.51283	0.97434	0.98779	FALSE
AKAP10_3	AKAP10	756.25	1174.3	756.25	1174.3	0.63417	88426	7499.5	4.8272	1	6.92E-07	1.38E-06	5.77E-05	TRUE
AKAP10_4	AKAP10	1191.3	959.7	1191.3	959.7	-0.31163	26906	13336	2.0058	0.022437	0.97756	0.044874	0.16447	FALSE
AKAP11_1	AKAP11	299.55	365.55	299.55	365.55	0.28639	2183.1	2332.8	1.3664	0.91409	0.085908	0.17182	0.3788	TRUE
AKAP11_2	AKAP11	461.61	445.34	461.61	445.34	-0.051629	132.24	4020.5	0.25647	0.39879	0.60121	0.79759	0.89577	FALSE
AKAP11_3	AKAP11	236.7	104.6	236.7	104.6	-1.1706	9078.5	1735.6	3.1708	0.00076	0.99924	0.00152	0.016211	FALSE
AKAP11_4	AKAP11	416.43	263.11	416.43	263.11	-0.66039	11907	3531.1	2.5801	0.004938	0.99506	0.0098761	0.060269	FALSE
AKAP12_1	AKAP12	313.3	398.98	313.3	398.98	0.34776	3683.3	2468.2	1.7245	0.95769	0.042311	0.084623	0.24492	TRUE
AKAP12_2	AKAP12	434.11	418.39	434.11	418.39	-0.053089	123.57	3721	0.25771	0.39832	0.60168	0.79663	0.89519	FALSE
AKAP12_3	AKAP12	218.04	109.99	218.04	109.99	-0.98076	6004.4	1565.8	2.7305	0.0031616	0.99684	0.0063231	0.04467	FALSE
AKAP12_4	AKAP12	542.14	498.18	542.14	498.18	-0.12176	966.69	4924.8	0.62642	0.26552	0.73448	0.53104	0.72769	FALSE
AKAP13_1	AKAP13	1055.8	1160.3	1055.8	1160.3	0.13599	5459.5	11443	0.97658	0.83561	0.16439	0.32878	0.55674	TRUE
AKAP13_2	AKAP13	790.62	855.1	790.62	855.1	0.11297	2079.6	7933.3	0.72393	0.76545	0.23455	0.46911	0.68033	TRUE
AKAP13_3	AKAP13	1314.1	1127.9	1314.1	1127.9	-0.22024	17358	15103	1.515	0.064884	0.93512	0.12977	0.31939	FALSE
AKAP13_4	AKAP13	164.02	177.92	164.02	177.92	0.11671	96.706	1096.3	0.41994	0.66274	0.33726	0.67453	0.82775	TRUE
AKAP14_1	AKAP14	591.25	841.09	591.25	841.09	0.50776	31450	5494.5	3.3705	0.99962	0.00037519	0.00075038	0.0095843	TRUE
AKAP14_2	AKAP14	947.77	696.59	947.77	696.59	-0.44367	31731	9979.9	2.5143	0.0059638	0.99404	0.011928	0.06866	FALSE
AKAP14_3	AKAP14	1261.1	953.23	1261.1	953.23	-0.40338	47614	14334	2.5712	0.0050668	0.99493	0.010134	0.061365	FALSE
AKAP14_4	AKAP14	1203.1	1200.2	1203.1	1200.2	-0.0035488	4.3759	13504	0.025458	0.48984	0.51016	0.97969	0.99028	FALSE
AKAP17A_1	AKAP17A	1271.9	1329.6	1271.9	1329.6	0.063948	1664.2	14490	0.47925	0.68412	0.31588	0.63176	0.79988	TRUE
AKAP17A_2	AKAP17A	678.66	720.31	678.66	720.31	0.085816	867.76	6540.2	0.51508	0.69675	0.30325	0.6065	0.78224	TRUE
AKAP17A_3	AKAP17A	1074.5	859.42	1074.5	859.42	-0.32185	23194	11700	1.9881	0.023398	0.9766	0.046797	0.16906	FALSE
AKAP17A_4	AKAP17A	997.86	1718.8	997.86	1718.8	0.78392	2.65E+05	10653	6.9854	1	1.42E-12	2.84E-12	4.74E-10	TRUE
AKAP2_1	AKAP2	527.41	562.88	527.41	562.88	0.093732	629.25	4756.5	0.51431	0.69648	0.30352	0.60703	0.78255	TRUE
AKAP2_2	AKAP2	471.43	630.81	471.43	630.81	0.41941	12769	4128.7	2.4805	0.99344	0.0065592	0.013118	0.073244	TRUE
AKAP2_3	AKAP2	382.05	433.48	382.05	433.48	0.18175	1323.8	3168	0.91374	0.81957	0.18043	0.36085	0.58769	TRUE
AKAP2_4	AKAP2	535.27	483.09	535.27	483.09	-0.14769	1362.4	4846.1	0.74959	0.22675	0.77325	0.4535	0.66779	FALSE
AKAP3_1	AKAP3	1325.9	1007.1	1325.9	1007.1	-0.39634	51038	15275	2.579	0.0049544	0.99505	0.0099088	0.060387	FALSE
AKAP3_2	AKAP3	387.95	448.58	387.95	448.58	0.20901	1840.6	3229.6	1.0669	0.857	0.143	0.286	0.51314	TRUE
AKAP3_3	AKAP3	634.46	516.51	634.46	516.51	-0.29621	6974.5	6006.6	1.5219	0.064018	0.93598	0.12804	0.31688	FALSE
AKAP3_4	AKAP3	194.46	184.39	194.46	184.39	-0.076325	50.732	1356.7	0.27345	0.39225	0.60775	0.7845	0.88836	FALSE
AKAP4_1	AKAP4	290.71	457.21	290.71	457.21	0.65144	14036	2246.6	3.5126	0.99978	0.0002219	0.00044379	0.0065016	TRUE
AKAP4_2	AKAP4	335.89	542.39	335.89	542.39	0.68971	21624	2694	3.9785	0.99997	3.47E-05	6.94E-05	0.0015332	TRUE
AKAP4_3	AKAP4	306.43	315.95	306.43	315.95	0.04399	45.301	2400.3	0.19428	0.57702	0.42298	0.84596	0.92222	TRUE
AKAP4_4	AKAP4	237.68	278.21	237.68	278.21	0.22626	822.49	1744.7	0.97027	0.83404	0.16596	0.33191	0.56014	TRUE
AKAP5_1	AKAP5	1161.9	849.71	1161.9	849.71	-0.45095	49019	12919	2.7464	0.0030128	0.99699	0.0060255	0.043182	FALSE
AKAP5_2	AKAP5	237.68	273.89	237.68	273.89	0.2038	656.54	1744.7	0.867	0.80703	0.19297	0.38594	0.61013	TRUE
AKAP5_3	AKAP5	387.95	317.02	387.95	317.02	-0.29043	2521.3	3229.6	1.248	0.10602	0.89398	0.21205	0.42958	FALSE
AKAP5_4	AKAP5	693.39	664.24	693.39	664.24	-0.06187	424.9	6720.1	0.35559	0.36108	0.63892	0.72215	0.85572	FALSE
AKAP6_1	AKAP6	1390.7	1457.9	1390.7	1457.9	0.068002	2256.2	16229	0.52726	0.70099	0.29901	0.59801	0.77628	TRUE
AKAP6_2	AKAP6	815.18	631.89	815.18	631.89	-0.36692	16865	8246.4	2.0183	0.021778	0.97822	0.043556	0.16126	FALSE
AKAP6_3	AKAP6	1112.8	1105.3	1112.8	1105.3	-0.0097388	28.073	12231	0.067754	0.47299	0.52701	0.94598	0.97433	FALSE
AKAP6_4	AKAP6	852.5	937.06	852.5	937.06	0.13628	3577	8727.1	0.90514	0.8173	0.1827	0.36539	0.59179	TRUE
AKAP7_1	AKAP7	1032.2	1433.1	1032.2	1433.1	0.47296	80879	11120	3.8013	0.99993	7.20E-05	0.00014393	0.0027366	TRUE
AKAP7_2	AKAP7	953.66	1062.1	953.66	1062.1	0.15527	5888.4	10059	1.0817	0.8603	0.1397	0.27941	0.50636	TRUE
AKAP7_3	AKAP7	89.375	97.048	89.375	97.048	0.11757	29.454	514.19	0.3384	0.63246	0.36754	0.73509	0.86008	TRUE
AKAP7_4	AKAP7	2292.3	1833.1	2292.3	1833.1	-0.32234	1.06E+05	30630	2.6237	0.0043492	0.99565	0.0086983	0.055373	FALSE
AKAP8_1	AKAP8	1122.6	960.78	1122.6	960.78	-0.22434	13111	12368	1.455	0.072838	0.92716	0.14568	0.34248	FALSE
AKAP8_2	AKAP8	557.86	525.14	557.86	525.14	-0.087032	535.32	5105.6	0.45787	0.32352	0.67648	0.64704	0.80989	FALSE
AKAP8_3	AKAP8	1739.4	1746.9	1739.4	1746.9	0.0062024	28.112	21562	0.051064	0.52036	0.47964	0.95927	0.98064	TRUE
AKAP8_4	AKAP8	973.3	939.21	973.3	939.21	-0.051382	581.1	10322	0.33554	0.36861	0.63139	0.73722	0.86122	FALSE
AKAP8L_1	AKAP8L	300.54	373.1	300.54	373.1	0.31109	2640.3	2342.4	1.4992	0.9331	0.066904	0.13381	0.32531	TRUE
AKAP8L_2	AKAP8L	475.36	612.48	475.36	612.48	0.36498	9439.5	4172.1	2.123	0.98312	0.016878	0.033756	0.13668	TRUE
AKAP8L_3	AKAP8L	90.357	105.67	90.357	105.67	0.22363	117.5	521.22	0.67095	0.74886	0.25114	0.50227	0.70632	TRUE
AKAP8L_4	AKAP8L	220.98	245.86	220.98	245.86	0.15323	309.58	1592.4	0.62334	0.73347	0.26653	0.53306	0.72901	TRUE
AKAP9_1	AKAP9	1401.5	1299.4	1401.5	1299.4	-0.10909	5218.8	16389	0.79789	0.21247	0.78753	0.42494	0.64444	FALSE
AKAP9_2	AKAP9	357.5	320.26	357.5	320.26	-0.15823	693.93	2913.9	0.68988	0.24513	0.75487	0.49027	0.69673	FALSE
AKAP9_3	AKAP9	1547.9	1110.7	1547.9	1110.7	-0.47848	96223	18592	3.2063	0.00067222	0.99933	0.0013444	0.014852	FALSE
AKAP9_4	AKAP9	353.57	386.04	353.57	386.04	0.1264	527.27	2873.6	0.60564	0.72762	0.27238	0.54475	0.73821	TRUE
AKIP1_1	AKIP1	653.12	785.01	653.12	785.01	0.26499	8715.8	6230.7	1.6709	0.95263	0.047374	0.094748	0.26313	TRUE
AKIP1_2	AKIP1	471.43	458.28	471.43	458.28	-0.040708	86.385	4128.7	0.20456	0.41896	0.58104	0.83792	0.91768	FALSE
AKIP1_3	AKIP1	648.21	469.07	648.21	469.07	-0.46583	16151	6171.6	2.2804	0.011292	0.98871	0.022584	0.1052	FALSE
AKIP1_4	AKIP1	205.27	266.34	205.27	266.34	0.37418	1873	1451.7	1.603	0.94553	0.054469	0.10894	0.28639	TRUE
AKIRIN1_1	AKIRIN1	186.61	119.69	186.61	119.69	-0.63637	2266.1	1288.4	1.8642	0.031147	0.96885	0.062293	0.20236	FALSE
AKIRIN1_2	AKIRIN1	402.68	401.13	402.68	401.13	-0.0055312	1.1931	3384.8	0.026551	0.48941	0.51059	0.97882	0.98993	FALSE
AKIRIN1_3	AKIRIN1	115.89	179	115.89	179	0.62281	2014.6	710.57	2.3674	0.99104	0.0089558	0.017912	0.090276	TRUE
AKIRIN1_4	AKIRIN1	53.036	72.247	53.036	72.247	0.43886	185.63	269.2	1.1709	0.87911	0.12089	0.24178	0.4648	TRUE
AKIRIN2_1	AKIRIN2	184.64	147.73	184.64	147.73	-0.31984	683.41	1271.4	1.0352	0.15028	0.84972	0.30056	0.52822	FALSE
AKIRIN2_2	AKIRIN2	83.482	38.819	83.482	38.819	-1.0852	1032.9	472.39	2.0549	0.019883	0.98012	0.039767	0.15187	FALSE
AKIRIN2_3	AKIRIN2	31.429	81.952	31.429	81.952	1.355	1346.6	141.22	4.2515	0.99999	1.07E-05	2.13E-05	0.00058878	TRUE
AKIRIN2_4	AKIRIN2	117.86	149.89	117.86	149.89	0.34423	514.77	725.61	1.189	0.88278	0.11722	0.23443	0.45621	TRUE
AKNA_1	AKNA	204.29	190.86	204.29	190.86	-0.097564	90.123	1443	0.35337	0.36191	0.63809	0.72381	0.85572	FALSE
AKNA_2	AKNA	522.5	331.04	522.5	331.04	-0.65682	18564	4700.7	2.7925	0.0026153	0.99738	0.0052305	0.039242	FALSE
AKNA_3	AKNA	279.91	375.25	279.91	375.25	0.4216	4569.5	2142.3	2.0599	0.9803	0.019702	0.039404	0.15101	TRUE
AKNA_4	AKNA	286.79	294.38	286.79	294.38	0.03758	28.842	2208.6	0.16161	0.56419	0.43581	0.87162	0.9359	TRUE
AKNAD1_1	AKNAD1	1300.4	1157	1300.4	1157	-0.16834	10279	14903	1.174	0.12019	0.87981	0.24038	0.46322	FALSE
AKNAD1_2	AKNAD1	1546.9	1564.6	1546.9	1564.6	0.016461	157.76	18577	0.13032	0.55184	0.44816	0.89631	0.94884	TRUE
AKNAD1_3	AKNAD1	181.7	212.43	181.7	212.43	0.2243	472.95	1246.1	0.87059	0.80801	0.19199	0.38398	0.60881	TRUE
AKNAD1_4	AKNAD1	218.04	205.96	218.04	205.96	-0.081825	72.944	1565.8	0.30521	0.3801	0.6199	0.76021	0.87464	FALSE
AKR1A1_1	AKR1A1	888.84	742.96	888.84	742.96	-0.25832	10662	9200.7	1.5208	0.064151	0.93585	0.1283	0.31727	FALSE
AKR1A1_2	AKR1A1	711.07	787.17	711.07	787.17	0.14649	2897.5	6937.5	0.91366	0.81955	0.18045	0.3609	0.58773	TRUE
AKR1A1_3	AKR1A1	1331.8	1451.4	1331.8	1451.4	0.12401	7158.8	15361	0.96521	0.83278	0.16722	0.33444	0.56204	TRUE
AKR1A1_4	AKR1A1	1139.3	1064.3	1139.3	1064.3	-0.098137	2812.3	12601	0.668	0.25207	0.74793	0.50414	0.70755	FALSE
AKR1B1_1	AKR1B1	271.07	225.37	271.07	225.37	-0.26531	1046.6	2057.6	1.0075	0.15684	0.84316	0.31368	0.54162	FALSE
AKR1B1_2	AKR1B1	207.23	224.29	207.23	224.29	0.11359	145.54	1469.2	0.44503	0.67185	0.32815	0.6563	0.81595	TRUE
AKR1B1_3	AKR1B1	833.84	983.42	833.84	983.42	0.23778	11207	8486	1.6238	0.94779	0.052207	0.10441	0.27938	TRUE
AKR1B1_4	AKR1B1	495	470.15	495	470.15	-0.074165	308.91	4390.7	0.37508	0.3538	0.6462	0.7076	0.84825	FALSE
AKR1B10_1	AKR1B10	435.09	431.33	435.09	431.33	-0.012501	7.0784	3731.6	0.061593	0.47544	0.52456	0.95089	0.97655	FALSE
AKR1B10_2	AKR1B10	881.96	999.6	881.96	999.6	0.18044	6925.8	9110.7	1.2324	0.89111	0.10889	0.21779	0.43622	TRUE
AKR1B10_3	AKR1B10	788.66	726.78	788.66	726.78	-0.11772	1915.1	7908.4	0.69578	0.24328	0.75672	0.48657	0.69391	FALSE
AKR1B10_4	AKR1B10	334.91	513.28	334.91	513.28	0.61447	16087	2684.1	3.4428	0.99971	0.00028784	0.00057568	0.0078598	TRUE
AKR1B15_1	AKR1B15	1385.8	1820.2	1385.8	1820.2	0.39312	94786	16156	3.4175	0.99968	0.00031596	0.00063192	0.0084184	TRUE
AKR1B15_2	AKR1B15	1442.8	1294	1442.8	1294	-0.15691	11077	17004	1.141	0.12693	0.87307	0.25387	0.47855	FALSE
AKR1B15_3	AKR1B15	1218.8	1145.2	1218.8	1145.2	-0.089867	2714.1	13728	0.62874	0.26476	0.73524	0.52952	0.7269	FALSE
AKR1B15_4	AKR1B15	932.05	1092.3	932.05	1092.3	0.2287	12865	9770.8	1.6215	0.94755	0.052455	0.10491	0.28023	TRUE
AKR1C1_1	AKR1C1	1019.5	813.05	1019.5	813.05	-0.32603	21371	10946	1.9729	0.024251	0.97575	0.048503	0.173	FALSE
AKR1C1_2	AKR1C1	1175.6	1063.2	1175.6	1063.2	-0.14486	6321.4	13113	0.98158	0.16315	0.83685	0.32631	0.55424	FALSE
AKR1C1_3	AKR1C1	303.48	338.59	303.48	338.59	0.15744	616.79	2371.3	0.72098	0.76454	0.23546	0.47092	0.68177	TRUE
AKR1C1_4	AKR1C1	198.39	108.91	198.39	108.91	-0.85929	4092.1	1391.1	2.3992	0.0082159	0.99178	0.016432	0.085334	FALSE
AKR1C2_1	AKR1C2	520.54	716	520.54	716	0.45921	19224	4678.4	2.8578	0.99787	0.0021333	0.0042665	0.034018	TRUE
AKR1C2_2	AKR1C2	666.87	689.04	666.87	689.04	0.047111	245.76	6396.9	0.27718	0.60918	0.39082	0.78164	0.88669	TRUE
AKR1C2_3	AKR1C2	165.98	321.34	165.98	321.34	0.94888	12391	1112.7	4.6573	1	1.60E-06	3.20E-06	0.00011767	TRUE
AKR1C2_4	AKR1C2	312.32	242.62	312.32	242.62	-0.363	2438.7	2458.5	1.4057	0.079903	0.9201	0.15981	0.36257	FALSE
AKR1C3_1	AKR1C3	461.61	581.21	461.61	581.21	0.33176	7176.4	4020.5	1.8863	0.97037	0.029628	0.059255	0.19605	TRUE
AKR1C3_2	AKR1C3	390.89	511.12	390.89	511.12	0.38603	7259.9	3260.5	2.1055	0.98238	0.017622	0.035244	0.14035	TRUE
AKR1C3_3	AKR1C3	479.29	515.43	479.29	515.43	0.1047	653.62	4215.6	0.55677	0.71116	0.28884	0.57769	0.76204	TRUE
AKR1C3_4	AKR1C3	495.98	448.58	495.98	448.58	-0.14462	1124.2	4401.7	0.71448	0.23747	0.76253	0.47493	0.68527	FALSE
AKR1C4_1	AKR1C4	855.45	918.72	855.45	918.72	0.10284	2002.8	8765.3	0.6759	0.75045	0.24955	0.49911	0.70375	TRUE
AKR1C4_2	AKR1C4	526.43	490.63	526.43	490.63	-0.10139	640.82	4745.3	0.51962	0.30167	0.69833	0.60333	0.78015	FALSE
AKR1C4_3	AKR1C4	1005.7	1485.9	1005.7	1485.9	0.56267	1.16E+05	10759	4.6296	1	1.83E-06	3.66E-06	0.00013223	TRUE
AKR1C4_4	AKR1C4	579.46	565.04	579.46	565.04	-0.036308	104.06	5356.6	0.19711	0.42187	0.57813	0.84374	0.92101	FALSE
AKR1D1_1	AKR1D1	1005.7	997.44	1005.7	997.44	-0.011902	34.206	10759	0.079741	0.46822	0.53178	0.93644	0.96992	FALSE
AKR1D1_2	AKR1D1	713.03	551.02	713.03	551.02	-0.37128	13179	6961.7	1.9418	0.026082	0.97392	0.052164	0.18128	FALSE
AKR1D1_3	AKR1D1	719.91	544.55	719.91	544.55	-0.40211	15450	7046.7	2.089	0.018354	0.98165	0.036708	0.14425	FALSE
AKR1D1_4	AKR1D1	776.87	854.03	776.87	854.03	0.13643	2977.9	7759.2	0.87587	0.80945	0.19055	0.3811	0.60615	TRUE
AKR1E2_1	AKR1E2	387.95	307.32	387.95	307.32	-0.33514	3261.3	3229.6	1.4187	0.077989	0.92201	0.15598	0.3573	FALSE
AKR1E2_2	AKR1E2	1424.1	1424.5	1424.1	1424.5	0.00035367	0.061042	16725	0.0027017	0.50108	0.49892	0.99784	0.99905	TRUE
AKR1E2_3	AKR1E2	794.55	734.33	794.55	734.33	-0.11356	1813.9	7983.2	0.67398	0.25016	0.74984	0.50032	0.70478	FALSE
[truncated: 75,442 more rows]

## Sheet: Enzalutamide IC90
sgrna	Gene	control_count	treatment_count	control_mean	treat_mean	LFC	control_var	adj_var	score	p.low	p.high	p.twosided	FDR	high_in_treatment
A1BG_1	A1BG	1010.6	837.41	1010.6	837.41	-0.27095	15035	10500	1.6904	0.045472	0.95453	0.090945	0.25744	False
A1BG_2	A1BG	347.68	492.2	347.68	492.2	0.50028	10522	2822.2	2.7205	0.99674	0.0032593	0.0065185	0.045539	True
A1BG_3	A1BG	0	0	0.98214	0	-0.98706	0	2.505	0.62055	0.30583	0.69417	0.61167	0.78469	False
A1BG_4	A1BG	739.55	607.9	739.55	607.9	-0.28239	8686.6	7142.7	1.5577	0.05965	0.94035	0.1193	0.30424	False
A1CF_1	A1CF	1022.4	1242.4	1022.4	1242.4	0.28086	24247	10651	2.1312	0.98346	0.016536	0.033071	0.13521	True
A1CF_2	A1CF	384.02	307.27	384.02	307.27	-0.32073	2954.1	3188.6	1.3591	0.087055	0.91295	0.17411	0.38335	False
A1CF_3	A1CF	838.75	796.63	838.75	796.63	-0.074242	887.23	8342	0.46117	0.32234	0.67766	0.64467	0.80713	False
A1CF_4	A1CF	843.66	795.68	843.66	795.68	-0.08437	1151.3	8402.3	0.52343	0.30034	0.69966	0.60067	0.78215	False
A2M_1	A2M	735.62	778.61	735.62	778.61	0.081822	924.04	7095.9	0.51028	0.69507	0.30493	0.60985	0.78469	True
A2M_2	A2M	1162.9	1536.4	1162.9	1536.4	0.40154	70088	12486	3.3425	0.99958	0.00041516	0.00083032	0.010479	True
A2M_3	A2M	611.87	657.22	611.87	657.22	0.10297	1028.4	5655.2	0.60297	0.72674	0.27326	0.54653	0.74325	True
A2M_4	A2M	859.37	1107.7	859.37	1107.7	0.36582	30955	8595.7	2.6783	0.9963	0.0036993	0.0073986	0.049598	True
A2ML1_1	A2ML1	620.71	572.81	620.71	572.81	-0.11567	1147.7	5756	0.63136	0.2639	0.7361	0.52781	0.72929	False
A2ML1_2	A2ML1	470.45	484.62	470.45	484.62	0.042722	100.39	4092.2	0.2215	0.58765	0.41235	0.8247	0.91414	True
A2ML1_3	A2ML1	386.96	413.49	386.96	413.49	0.095408	351.86	3218.7	0.46752	0.67994	0.32006	0.64013	0.8036	True
A2ML1_4	A2ML1	586.34	590.83	586.34	590.83	0.010997	10.098	5366	0.061348	0.52446	0.47554	0.95108	0.97775	True
A3GALT2_1	A3GALT2	421.34	741.62	421.34	741.62	0.81423	52302	3573.5	5.3578	1	4.2121e-08	8.4242e-08	6.1545e-06	True
A3GALT2_2	A3GALT2	1004.7	1107.7	1004.7	1107.7	0.14061	5303.7	10424	1.0084	0.84338	0.15662	0.31324	0.543	True
A3GALT2_3	A3GALT2	1196.2	1378.9	1196.2	1378.9	0.20487	16706	12931	1.6065	0.94591	0.054087	0.10817	0.28635	True
A3GALT2_4	A3GALT2	663.93	694.2	663.93	694.2	0.06424	458.4	6253.5	0.38287	0.64909	0.35091	0.70182	0.84264	True
A4GALT_1	A4GALT	317.23	466.6	317.23	466.6	0.55519	11258	2522	2.9743	0.99853	0.0014685	0.002937	0.026119	True
A4GALT_2	A4GALT	307.41	314.86	307.41	314.86	0.034424	27.733	2426.5	0.15119	0.56009	0.43991	0.87983	0.94281	True
A4GALT_3	A4GALT	595.18	654.37	595.18	654.37	0.13657	1753	5465.7	0.80069	0.78834	0.21166	0.42331	0.64445	True
A4GALT_4	A4GALT	54.018	63.541	54.018	63.541	0.23031	45.416	291.09	0.55814	0.7114	0.2886	0.57719	0.76595	True
A4GNT_1	A4GNT	385	620.23	385	620.23	0.68653	28056	3198.7	4.1592	0.99998	1.5966e-05	3.1932e-05	0.00085506	True
A4GNT_2	A4GNT	444.91	597.47	444.91	597.47	0.42453	11700	3820.8	2.4681	0.99321	0.0067914	0.013583	0.075047	True
A4GNT_3	A4GNT	310.36	320.55	310.36	320.55	0.046465	51.934	2455.1	0.20568	0.58148	0.41852	0.83704	0.92016	True
A4GNT_4	A4GNT	273.04	283.56	273.04	283.56	0.054379	55.406	2098.1	0.22981	0.59088	0.40912	0.81824	0.91097	True
ABAT_1	ABAT	212.14	198.21	212.14	198.21	-0.097539	97.105	1540.3	0.35504	0.36128	0.63872	0.72256	0.85581	False
ABAT_2	ABAT	639.37	559.54	639.37	559.54	-0.19211	3190.6	5969.8	1.0333	0.15073	0.84927	0.30146	0.53068	False
ABAT_3	ABAT	784.73	666.7	784.73	666.7	-0.23483	6977	7684.4	1.3464	0.089082	0.91092	0.17816	0.38862	False
ABAT_4	ABAT	125.71	228.56	125.71	228.56	0.85727	5404.5	812.76	3.6074	0.99985	0.00015466	0.00030933	0.0049482	True
ABCA1_1	ABCA1	412.5	504.53	412.5	504.53	0.28991	4245.6	3481.6	1.5597	0.94059	0.059413	0.11883	0.30348	True
ABCA1_2	ABCA1	475.36	373.66	475.36	373.66	-0.34647	5190.1	4144.8	1.5797	0.057091	0.94291	0.11418	0.29586	False
ABCA1_3	ABCA1	183.66	161.22	183.66	161.22	-0.1869	252	1291.2	0.62444	0.26617	0.73383	0.53234	0.73293	False
ABCA1_4	ABCA1	471.43	525.4	471.43	525.4	0.15605	1457.3	4102.7	0.84254	0.80026	0.19974	0.39948	0.62428	True
ABCA10_1	ABCA10	1315.1	1092.5	1315.1	1092.5	-0.26728	24822	14537	1.846	0.032446	0.96755	0.064892	0.20789	False
ABCA10_2	ABCA10	703.21	709.38	703.21	709.38	0.012575	19.003	6712.6	0.075246	0.52999	0.47001	0.94002	0.97252	True
ABCA10_3	ABCA10	166.96	238.04	166.96	238.04	0.5091	2545.6	1149.2	2.0966	0.98199	0.018013	0.036027	0.14313	True
ABCA10_4	ABCA10	158.12	190.62	158.12	190.62	0.2681	529.17	1075.3	0.99099	0.83916	0.16084	0.32169	0.55114	True
ABCA12_1	ABCA12	628.57	828.87	628.57	828.87	0.39852	20156	5845.8	2.6198	0.9956	0.0043995	0.0087991	0.05589	True
ABCA12_2	ABCA12	665.89	716.97	665.89	716.97	0.10646	1304.7	6276.3	0.64467	0.74043	0.25957	0.51914	0.72298	True
ABCA12_3	ABCA12	435.09	593.68	435.09	593.68	0.44749	12651	3717.4	2.6011	0.99535	0.0046466	0.0092933	0.058035	True
ABCA12_4	ABCA12	522.5	504.53	522.5	504.53	-0.050388	161.44	4656.1	0.26333	0.39615	0.60385	0.7923	0.8965	False
ABCA13_1	ABCA13	1556.7	1604.6	1556.7	1604.6	0.043733	1149.3	17908	0.35826	0.63992	0.36008	0.72015	0.85434	True
ABCA13_2	ABCA13	960.53	1029.9	960.53	1029.9	0.10053	2408.3	9861.1	0.69879	0.75766	0.24234	0.48468	0.69629	True
ABCA13_3	ABCA13	514.64	388.83	514.64	388.83	-0.40352	7953	4570.1	1.861	0.031369	0.96863	0.062738	0.20373	False
ABCA13_4	ABCA13	532.32	757.74	532.32	757.74	0.50861	25605	4764.1	3.266	0.99945	0.00054546	0.0010909	0.01281	True
ABCA2_1	ABCA2	347.68	219.07	347.68	219.07	-0.66392	8378.9	2822.2	2.4208	0.0077424	0.99226	0.015485	0.081915	False
ABCA2_2	ABCA2	59.911	50.263	59.911	50.263	-0.24876	46.623	330.01	0.53105	0.29735	0.70265	0.5947	0.77853	False
ABCA2_3	ABCA2	75.625	106.22	75.625	106.22	0.48465	471.29	437.83	1.462	0.92812	0.071878	0.14376	0.34112	True
ABCA2_4	ABCA2	49.107	64.489	49.107	64.489	0.38624	118.85	259.36	0.95511	0.83004	0.16996	0.33991	0.56839	True
ABCA3_1	ABCA3	696.34	567.12	696.34	567.12	-0.29565	8370.2	6631.8	1.5867	0.056289	0.94371	0.11258	0.29335	False
ABCA3_2	ABCA3	385	439.09	385	439.09	0.18921	1464.7	3198.7	0.95646	0.83058	0.16942	0.33884	0.56729	True
ABCA3_3	ABCA3	1540	1331.5	1540	1331.5	-0.20972	21763	17671	1.5684	0.058392	0.94161	0.11678	0.3003	False
ABCA3_4	ABCA3	211.16	181.14	211.16	181.14	-0.22012	451.33	1531.5	0.76715	0.22149	0.77851	0.44299	0.66152	False
ABCA4_1	ABCA4	233.75	468.49	233.75	468.49	0.99998	28368	1734.5	5.6365	1	8.6751e-09	1.735e-08	1.5715e-06	True
ABCA4_2	ABCA4	352.59	333.83	352.59	333.83	-0.078665	176.07	2871.2	0.35018	0.3631	0.6369	0.72621	0.85739	False
ABCA4_3	ABCA4	126.7	92.94	126.7	92.94	-0.44291	573.14	820.51	1.1785	0.1193	0.8807	0.23861	0.46434	False
ABCA4_4	ABCA4	223.93	170.71	223.93	170.71	-0.38952	1422.8	1645.6	1.312	0.094764	0.90524	0.18953	0.40378	False
ABCA5_1	ABCA5	280.89	324.34	280.89	324.34	0.20681	945.12	2172.4	0.93221	0.82439	0.17561	0.35123	0.57928	True
ABCA5_2	ABCA5	145.36	155.53	145.36	155.53	0.096968	51.782	970.27	0.32666	0.62804	0.37196	0.74393	0.86836	True
ABCA5_3	ABCA5	159.11	253.21	159.11	253.21	0.66701	4487.2	1083.5	2.859	0.99787	0.0021252	0.0042503	0.033964	True
ABCA5_4	ABCA5	216.07	251.32	216.07	251.32	0.21707	622.03	1575.2	0.88805	0.81274	0.18726	0.37451	0.60142	True
ABCA6_1	ABCA6	944.82	955.95	944.82	955.95	0.016883	61.977	9662.3	0.11326	0.54509	0.45491	0.90982	0.95835	True
ABCA6_2	ABCA6	1405.4	1090.6	1405.4	1090.6	-0.36558	49755	15781	2.5061	0.0061041	0.9939	0.012208	0.069932	False
ABCA6_3	ABCA6	875.09	837.41	875.09	837.41	-0.063424	709.99	8790.1	0.4019	0.34388	0.65612	0.68776	0.83424	False
ABCA6_4	ABCA6	262.23	367.02	262.23	367.02	0.48344	5528.6	1996.8	2.345	0.99049	0.0095146	0.019029	0.094036	True
ABCA7_1	ABCA7	835.8	929.4	835.8	929.4	0.15296	4383.3	8305.8	1.027	0.84779	0.15221	0.30442	0.53371	True
ABCA7_2	ABCA7	206.25	376.5	206.25	376.5	0.86511	14816	1488.1	4.4135	0.99999	5.0859e-06	1.0172e-05	0.00034056	True
ABCA7_3	ABCA7	401.7	416.33	401.7	416.33	0.051508	107.13	3369.9	0.25214	0.59953	0.40047	0.80093	0.90117	True
ABCA7_4	ABCA7	213.12	152.69	213.12	152.69	-0.47846	1839	1549	1.5356	0.062315	0.93768	0.12463	0.3124	False
ABCA8_1	ABCA8	281.87	304.43	281.87	304.43	0.11066	254.37	2181.7	0.4828	0.68538	0.31462	0.62923	0.79646	True
ABCA8_2	ABCA8	281.87	208.64	281.87	208.64	-0.43224	2696.7	2181.7	1.5679	0.058453	0.94155	0.11691	0.30048	False
ABCA8_3	ABCA8	656.07	1144.7	656.07	1144.7	0.80208	1.2165e+05	6162.5	6.2242	1	2.4201e-10	4.8402e-10	7.0325e-08	True
ABCA8_4	ABCA8	546.07	357.53	546.07	357.53	-0.60962	17971	4916	2.689	0.0035833	0.99642	0.0071666	0.048475	False
ABCA9_1	ABCA9	222.95	201.05	222.95	201.05	-0.14841	239.8	1636.8	0.54112	0.29421	0.70579	0.58842	0.77418	False
ABCA9_2	ABCA9	389.91	342.36	389.91	342.36	-0.18711	1131.7	3248.8	0.83423	0.20208	0.79792	0.40415	0.62845	False
ABCA9_3	ABCA9	636.43	487.46	636.43	487.46	-0.38402	11145	5936	1.9335	0.026587	0.97341	0.053174	0.18332	False
ABCA9_4	ABCA9	654.11	867.76	654.11	867.76	0.40722	22937	6139.7	2.7266	0.9968	0.0031992	0.0063985	0.044984	True
ABCB1_1	ABCB1	1040.1	812.75	1040.1	812.75	-0.35543	25939	10879	2.1796	0.014644	0.98536	0.029287	0.12471	False
ABCB1_2	ABCB1	307.41	288.3	307.41	288.3	-0.092267	182.58	2426.5	0.38788	0.34905	0.65095	0.6981	0.84113	False
ABCB1_3	ABCB1	341.79	386.93	341.79	386.93	0.1785	1020.2	2763.6	0.85883	0.80478	0.19522	0.39044	0.61614	True
ABCB1_4	ABCB1	216.07	267.44	216.07	267.44	0.30643	1323.1	1575.2	1.2943	0.90221	0.097787	0.19557	0.41164	True
ABCB10_1	ABCB10	1236.5	1016.6	1236.5	1016.6	-0.28221	24229	13471	1.8944	0.029089	0.97091	0.058178	0.19432	False
ABCB10_2	ABCB10	632.5	833.61	632.5	833.61	0.39777	20320	5890.9	2.6203	0.99561	0.0043923	0.0087846	0.055844	True
ABCB10_3	ABCB10	1270.9	998.63	1270.9	998.63	-0.34751	37197	13935	2.3064	0.010545	0.98945	0.02109	0.10074	False
ABCB10_4	ABCB10	1103.9	914.23	1103.9	914.23	-0.27175	18033	11710	1.7531	0.039794	0.96021	0.079588	0.23656	False
ABCB11_1	ABCB11	564.73	653.42	564.73	653.42	0.21011	3938.5	5123.6	1.2391	0.89234	0.10766	0.21531	0.43656	True
ABCB11_2	ABCB11	960.53	1195.9	960.53	1195.9	0.31588	27779	9861.1	2.3701	0.99111	0.0088922	0.017784	0.089898	True
ABCB11_3	ABCB11	1768.8	1447.2	1768.8	1447.2	-0.28935	51853	20975	2.2208	0.013183	0.98682	0.026367	0.11638	False
ABCB11_4	ABCB11	561.78	532.98	561.78	532.98	-0.075793	414.88	5090.7	0.40369	0.34322	0.65678	0.68644	0.83353	False
ABCB4_1	ABCB4	751.34	789.04	751.34	789.04	0.070546	710.86	7283.3	0.44178	0.67068	0.32932	0.65865	0.81564	True
ABCB4_2	ABCB4	660.98	701.79	660.98	701.79	0.086306	832.92	6219.3	0.51748	0.69759	0.30241	0.60482	0.78469	True
ABCB4_3	ABCB4	291.7	275.97	291.7	275.97	-0.079649	123.6	2275.3	0.32959	0.37085	0.62915	0.74171	0.86708	False
ABCB4_4	ABCB4	55	106.22	55	106.22	0.93704	1346.4	297.52	2.9693	0.99851	0.0014933	0.0029867	0.026427	True
ABCB5_1	ABCB5	0	0	0.98214	0	-0.98706	0	2.505	0.62055	0.30583	0.69417	0.61167	0.78469	False
ABCB5_2	ABCB5	930.09	997.68	930.09	997.68	0.10111	2285.2	9476.7	0.69435	0.75627	0.24373	0.48746	0.69811	True
ABCB5_3	ABCB5	429.2	449.53	429.2	449.53	0.066616	206.68	3655.6	0.33625	0.63166	0.36834	0.73669	0.86419	True
ABCB5_4	ABCB5	370.27	271.23	370.27	271.23	-0.44762	4933.5	3049	1.7935	0.036444	0.96356	0.072888	0.22341	False
ABCB6_1	ABCB6	165	240.89	165	240.89	0.54314	2904.9	1132.7	2.2547	0.98793	0.012075	0.02415	0.11017	True
ABCB6_2	ABCB6	631.52	649.63	631.52	649.63	0.040736	164.07	5879.6	0.23623	0.59337	0.40663	0.81325	0.90817	True
ABCB6_3	ABCB6	365.36	289.25	365.36	289.25	-0.33594	2905.8	2999.4	1.3896	0.082323	0.91768	0.16465	0.37105	False
ABCB6_4	ABCB6	634.46	797.58	634.46	797.58	0.32962	13346	5913.4	2.1211	0.98305	0.016955	0.03391	0.13738	True
ABCB7_1	ABCB7	378.12	373.66	378.12	373.66	-0.017103	9.9818	3128.6	0.07988	0.46817	0.53183	0.93633	0.97087	False
ABCB7_2	ABCB7	562.77	355.64	562.77	355.64	-0.66064	21731	5101.6	2.8999	0.0018662	0.99813	0.0037324	0.030947	False
ABCB7_3	ABCB7	400.71	593.68	400.71	593.68	0.56594	18796	3359.8	3.329	0.99956	0.00043572	0.00087144	0.010851	True
ABCB7_4	ABCB7	175.8	94.837	175.8	94.837	-0.8835	3354.5	1224	2.3143	0.010326	0.98967	0.020652	0.099325	False
ABCB8_1	ABCB8	442.95	603.16	442.95	603.16	0.44455	12911	3800.1	2.599	0.99533	0.0046748	0.0093495	0.058259	True
ABCB8_2	ABCB8	306.43	385.99	306.43	385.99	0.33203	3175.2	2417	1.6182	0.94719	0.052806	0.10561	0.28224	True
ABCB8_3	ABCB8	300.54	272.18	300.54	272.18	-0.14247	402.22	2360.1	0.58365	0.27973	0.72027	0.55946	0.75282	False
ABCB8_4	ABCB8	142.41	156.48	142.41	156.48	0.13502	99.037	946.32	0.45738	0.6763	0.3237	0.6474	0.80884	True
ABCB9_1	ABCB9	278.93	281.66	278.93	281.66	0.014036	3.7448	2153.8	0.05897	0.52351	0.47649	0.95298	0.97865	True
ABCB9_2	ABCB9	306.43	330.03	306.43	330.03	0.10672	278.66	2417	0.48011	0.68442	0.31558	0.63115	0.79747	True
ABCB9_3	ABCB9	341.79	261.75	341.79	261.75	-0.38362	3217.1	2763.6	1.5225	0.063945	0.93605	0.12789	0.31749	False
ABCB9_4	ABCB9	312.32	396.42	312.32	396.42	0.34301	3548.6	2474.1	1.6907	0.95455	0.045448	0.090896	0.25732	True
ABCC1_1	ABCC1	587.32	465.65	587.32	465.65	-0.33427	7427	5377	1.6593	0.048529	0.95147	0.097058	0.26804	False
ABCC1_2	ABCC1	2301.2	1543	2301.2	1543	-0.57632	2.9026e+05	29054	4.448	4.3344e-06	1	8.6688e-06	0.00029792	False
ABCC1_3	ABCC1	330	413.49	330	413.49	0.3245	3496.2	2647.1	1.6227	0.94767	0.052325	0.10465	0.28057	True
ABCC1_4	ABCC1	748.39	606.01	748.39	606.01	-0.30401	10165	7248.1	1.6725	0.047217	0.95278	0.094434	0.26357	False
ABCC10_1	ABCC10	388.93	370.81	388.93	370.81	-0.068637	164.13	3238.8	0.31834	0.37511	0.62489	0.75023	0.8724	False
ABCC10_2	ABCC10	614.82	449.53	614.82	449.53	-0.4509	13745	5688.7	2.1916	0.014206	0.98579	0.028412	0.12215	False
ABCC10_3	ABCC10	349.64	322.44	349.64	322.44	-0.11648	370.01	2841.8	0.5102	0.30496	0.69504	0.60991	0.78469	False
ABCC10_4	ABCC10	226.87	294.94	226.87	294.94	0.37707	2326.5	1672.2	1.6645	0.952	0.048002	0.096003	0.26621	True
ABCC11_1	ABCC11	1937.8	2024.8	1937.8	2024.8	0.063327	3784.7	23483	0.56772	0.71489	0.28511	0.57023	0.76052	True
ABCC11_2	ABCC11	412.5	462.8	412.5	462.8	0.16563	1266.3	3481.6	0.85253	0.80304	0.19696	0.39392	0.61937	True
ABCC11_3	ABCC11	506.79	955.95	506.79	955.95	0.91423	1.0337e+05	4484.4	6.7074	1	9.905e-12	1.981e-11	4.0371e-09	True
ABCC11_4	ABCC11	327.05	347.1	327.05	347.1	0.085581	201.03	2618.1	0.39183	0.65241	0.34759	0.69518	0.83929	True
ABCC12_1	ABCC12	1342.6	1276.5	1342.6	1276.5	-0.072765	2184	14913	0.54115	0.2942	0.7058	0.5884	0.77416	False
ABCC12_2	ABCC12	1061.7	1365.6	1061.7	1365.6	0.36291	46376	11159	2.8774	0.998	0.0020049	0.0040098	0.032533	True
ABCC12_3	ABCC12	805.36	896.21	805.36	896.21	0.15402	4129.8	7934.3	1.0199	0.84612	0.15388	0.30776	0.53731	True
ABCC12_4	ABCC12	914.37	817.49	914.37	817.49	-0.16139	4696.7	9279.5	1.0057	0.15727	0.84273	0.31455	0.54421	False
ABCC2_1	ABCC2	462.59	548.16	462.59	548.16	0.24437	3667.5	4008.3	1.3515	0.91174	0.088263	0.17653	0.38643	True
ABCC2_2	ABCC2	354.55	491.25	354.55	491.25	0.46934	9405.4	2890.9	2.5425	0.9945	0.0055035	0.011007	0.065177	True
ABCC2_3	ABCC2	596.16	424.87	596.16	424.87	-0.48771	14775	5476.8	2.3146	0.010318	0.98968	0.020636	0.099285	False
ABCC2_4	ABCC2	363.39	322.44	363.39	322.44	-0.17197	839.11	2979.6	0.75015	0.22658	0.77342	0.45316	0.6699	False
ABCC3_1	ABCC3	616.78	508.32	616.78	508.32	-0.27852	5895.6	5711.1	1.4352	0.075616	0.92438	0.15123	0.35194	False
ABCC3_2	ABCC3	706.16	698	706.16	698	-0.016748	33.309	6747.3	0.099364	0.46042	0.53958	0.92085	0.96367	False
ABCC3_3	ABCC3	440	362.28	440	362.28	-0.27971	3027.6	3769	1.266	0.10276	0.89724	0.20551	0.42425	False
ABCC3_4	ABCC3	123.75	119.49	123.75	119.49	-0.050074	9.0559	797.3	0.15071	0.4401	0.5599	0.88019	0.94299	False
ABCC4_1	ABCC4	990	1089.7	990	1089.7	0.13826	4970.4	10236	0.9852	0.83774	0.16226	0.32453	0.55386	True
ABCC4_2	ABCC4	438.04	319.6	438.04	319.6	-0.45356	7056.8	3748.4	1.9345	0.026528	0.97347	0.053056	0.18307	False
ABCC4_3	ABCC4	300.54	270.28	300.54	270.28	-0.15252	457.88	2360.1	0.62269	0.26674	0.73326	0.53349	0.73377	False
ABCC4_4	ABCC4	441.96	419.18	441.96	419.18	-0.076188	259.64	3789.7	0.37013	0.35564	0.64436	0.71128	0.84879	False
ABCC5_1	ABCC5	529.37	690.41	529.37	690.41	0.38253	13023	4731.6	2.3411	0.99039	0.0096137	0.019227	0.094785	True
ABCC5_2	ABCC5	208.21	220.02	208.21	220.02	0.079204	69.717	1505.4	0.30431	0.61955	0.38045	0.76089	0.87822	True
ABCC5_3	ABCC5	373.21	301.58	373.21	301.58	-0.30654	2572.9	3078.8	1.291	0.098353	0.90165	0.19671	0.41309	False
ABCC5_4	ABCC5	128.66	151.74	128.66	151.74	0.23633	266.75	836.05	0.79815	0.78761	0.21239	0.42479	0.6458	True
ABCC6_1	ABCC6	637.41	637.3	637.41	637.3	-0.0002429	0.0057758	5947.3	0.0013937	0.49944	0.50056	0.99889	0.99954	False
ABCC6_2	ABCC6	449.82	439.09	449.82	439.09	-0.034743	57.537	3872.7	0.17237	0.43157	0.56843	0.86314	0.9339	False
ABCC6_3	ABCC6	516.61	563.33	516.61	563.33	0.12468	1092	4591.6	0.68953	0.75475	0.24525	0.49049	0.70049	True
ABCC6_4	ABCC6	978.21	1081.1	978.21	1081.1	0.14419	5300.1	10086	1.0249	0.84729	0.15271	0.30542	0.53482	True
ABCC8_1	ABCC8	473.39	350.9	473.39	350.9	-0.43093	7544.6	4123.8	1.9076	0.028225	0.97178	0.056449	0.19058	False
ABCC8_2	ABCC8	391.87	204.85	391.87	204.85	-0.93249	17941	3269	3.2711	0.00053556	0.99946	0.0010711	0.012616	False
ABCC8_3	ABCC8	464.55	529.19	464.55	529.19	0.18756	2091.1	4029.3	1.0183	0.84572	0.15428	0.30856	0.5381	True
ABCC8_4	ABCC8	209.2	218.12	209.2	218.12	0.060013	39.861	1514.1	0.22945	0.59074	0.40926	0.81852	0.91112	True
ABCC9_1	ABCC9	528.39	604.11	528.39	604.11	0.19286	2869.8	4720.8	1.102	0.86477	0.13523	0.27046	0.49883	True
ABCC9_2	ABCC9	660.98	483.67	660.98	483.67	-0.4498	15816	6219.3	2.2484	0.012276	0.98772	0.024551	0.11135	False
ABCC9_3	ABCC9	268.12	214.33	268.12	214.33	-0.32172	1451.4	2051.9	1.1875	0.11751	0.88249	0.23501	0.4601	False
ABCC9_4	ABCC9	462.59	395.47	462.59	395.47	-0.22564	2256	4008.3	1.0602	0.14454	0.85546	0.28908	0.51787	False
ABCD1_1	ABCD1	722.86	694.2	722.86	694.2	-0.058266	410.5	6944.4	0.34382	0.36549	0.63451	0.73098	0.86047	False
ABCD1_2	ABCD1	532.32	392.62	532.32	392.62	-0.43819	9813.9	4764.1	2.0239	0.021488	0.97851	0.042976	0.15995	False
ABCD1_3	ABCD1	1817	1494.6	1817	1494.6	-0.28157	52074	21684	2.189	0.014299	0.9857	0.028599	0.12264	False
ABCD1_4	ABCD1	1221.8	1334.4	1221.8	1334.4	0.12705	6338.8	13273	0.97708	0.83574	0.16426	0.32853	0.55779	True
ABCD2_1	ABCD2	1305.3	1316.3	1305.3	1316.3	0.012171	61.237	14403	0.092215	0.53674	0.46326	0.92653	0.96631	True
ABCD2_2	ABCD2	789.64	628.77	789.64	628.77	-0.32821	12982	7743.8	1.8281	0.033764	0.96624	0.067527	0.21311	False
ABCD2_3	ABCD2	1025.4	815.6	1025.4	815.6	-0.32984	22072	10689	2.0289	0.021236	0.97876	0.042472	0.15871	False
ABCD2_4	ABCD2	649.2	713.17	649.2	713.17	0.1354	2047.6	6083	0.82027	0.79397	0.20603	0.41206	0.63494	True
ABCD3_1	ABCD3	554.91	706.53	554.91	706.53	0.34795	11537	5014.1	2.1413	0.98387	0.016127	0.032253	0.13304	True
ABCD3_2	ABCD3	450.8	524.45	450.8	524.45	0.21785	2715.6	3883.1	1.1818	0.88136	0.11864	0.23728	0.463	True
ABCD3_3	ABCD3	588.3	463.75	588.3	463.75	-0.34255	7783.9	5388.1	1.6968	0.044867	0.95513	0.089734	0.25534	False
ABCD3_4	ABCD3	223.93	179.24	223.93	179.24	-0.31954	1001.5	1645.6	1.1016	0.13532	0.86468	0.27065	0.49892	False
ABCD4_1	ABCD4	165.98	233.3	165.98	233.3	0.48865	2282.1	1141	1.9929	0.97686	0.023137	0.046273	0.1678	True
ABCD4_2	ABCD4	418.39	477.98	418.39	477.98	0.19166	1777.1	3542.8	1.0011	0.8416	0.1584	0.3168	0.54657	True
ABCD4_3	ABCD4	372.23	261.75	372.23	261.75	-0.50638	6150.2	3068.9	1.9944	0.023056	0.97694	0.046112	0.16742	False
ABCD4_4	ABCD4	186.61	177.34	186.61	177.34	-0.073046	42.902	1316.6	0.25527	0.39926	0.60074	0.79852	0.90005	False
ABCE1_1	ABCE1	565.71	454.27	565.71	454.27	-0.3159	6228.7	5134.5	1.5553	0.059937	0.94006	0.11987	0.30513	False
ABCE1_2	ABCE1	417.41	521.6	417.41	521.6	0.32079	5444.7	3532.6	1.753	0.9602	0.0398	0.079601	0.23657	True
ABCE1_3	ABCE1	758.21	642.04	758.21	642.04	-0.23959	6759.3	7365.5	1.3536	0.087933	0.91207	0.17587	0.38574	False
ABCE1_4	ABCE1	259.29	269.34	259.29	269.34	0.05466	50.513	1969.3	0.22648	0.58959	0.41041	0.82082	0.91224	True
ABCF1_1	ABCF1	568.66	456.16	568.66	456.16	-0.31739	6346.8	5167.5	1.5649	0.058799	0.9412	0.1176	0.30163	False
ABCF1_2	ABCF1	280.89	403.06	280.89	403.06	0.51941	7522.4	2172.4	2.621	0.99562	0.004383	0.0087661	0.055763	True
ABCF1_3	ABCF1	414.46	482.72	414.46	482.72	0.21945	2332.7	3502	1.1534	0.87562	0.12438	0.24875	0.47569	True
ABCF1_4	ABCF1	442.95	359.43	442.95	359.43	-0.30066	3496.9	3800.1	1.3548	0.087745	0.91225	0.17549	0.38519	False
ABCF2_1	ABCF2	822.05	833.61	822.05	833.61	0.020125	66.839	8137.6	0.12817	0.55099	0.44901	0.89802	0.95245	True
ABCF2_2	ABCF2	338.84	284.51	338.84	284.51	-0.25131	1478.6	2734.4	1.039	0.14941	0.85059	0.29882	0.5279	False
ABCF2_3	ABCF2	353.57	377.45	353.57	377.45	0.094028	285.18	2881	0.44488	0.6718	0.3282	0.65641	0.81463	True
ABCF2_4	ABCF2	557.86	477.98	557.86	477.98	-0.22252	3195.1	5046.9	1.1244	0.13042	0.86958	0.26084	0.48864	False
ABCF3_1	ABCF3	534.29	865.86	534.29	865.86	0.69549	55763	4785.7	4.793	1	8.2156e-07	1.6431e-06	7.507e-05	True
ABCF3_2	ABCF3	385	333.83	385	333.83	-0.20519	1311.1	3198.7	0.90483	0.18278	0.81722	0.36555	0.59305	False
ABCF3_3	ABCF3	532.32	507.38	532.32	507.38	-0.069107	311.16	4764.1	0.3614	0.3589	0.6411	0.7178	0.85257	False
ABCF3_4	ABCF3	201.34	309.17	201.34	309.17	0.61627	5879.8	1444.8	2.8368	0.99772	0.0022785	0.004557	0.035554	True
ABCG1_1	ABCG1	198.39	330.98	198.39	330.98	0.73548	8931.9	1419	3.5197	0.99978	0.00021598	0.00043196	0.0064379	True
ABCG1_2	ABCG1	332.95	441.94	332.95	441.94	0.40749	5969.4	2676.1	2.1069	0.98244	0.017563	0.035126	0.14082	True
ABCG1_3	ABCG1	230.8	260.8	230.8	260.8	0.17557	450.35	1707.7	0.7259	0.76605	0.23395	0.4679	0.68243	True
ABCG1_4	ABCG1	203.3	188.72	203.3	188.72	-0.1068	106.3	1462.1	0.38126	0.35151	0.64849	0.70301	0.84347	False
ABCG2_1	ABCG2	1204.1	1484.2	1204.1	1484.2	0.30149	39332	13036	2.4531	0.99292	0.0070807	0.014161	0.077263	True
ABCG2_2	ABCG2	616.78	821.29	616.78	821.29	0.41253	21017	5711.1	2.706	0.9966	0.0034045	0.0068091	0.046879	True
ABCG2_3	ABCG2	889.82	847.84	889.82	847.84	-0.069642	881.31	8973	0.44318	0.32882	0.67118	0.65764	0.81486	False
ABCG2_4	ABCG2	1019.5	998.63	1019.5	998.63	-0.029758	217.01	10613	0.20222	0.41987	0.58013	0.83974	0.92161	False
ABCG4_1	ABCG4	1736.4	1600.8	1736.4	1600.8	-0.11722	9195.2	20500	0.94694	0.17183	0.82817	0.34367	0.57183	False
ABCG4_2	ABCG4	173.84	120.44	173.84	120.44	-0.52575	1437.5	1207.3	1.5367	0.062177	0.93782	0.12435	0.31195	False
ABCG4_3	ABCG4	998.84	851.63	998.84	851.63	-0.22977	10852	10349	1.447	0.073944	0.92606	0.14789	0.34692	False
ABCG4_4	ABCG4	1221.8	892.41	1221.8	892.41	-0.45277	54576	13273	2.8589	0.0021254	0.99787	0.0042508	0.033965	False
ABCG5_1	ABCG5	354.55	603.16	354.55	603.16	0.76487	31442	2890.9	4.6238	1	1.8836e-06	3.7672e-06	0.00015069	True
ABCG5_2	ABCG5	423.3	436.25	423.3	436.25	0.043359	83.8	3594	0.21594	0.58548	0.41452	0.82903	0.91607	True
ABCG5_3	ABCG5	401.7	279.77	401.7	279.77	-0.52031	7493.6	3369.9	2.1004	0.017849	0.98215	0.035697	0.1423	False
ABCG5_4	ABCG5	594.2	435.3	594.2	435.3	-0.44804	12700	5454.6	2.1514	0.015721	0.98428	0.031442	0.13069	False
ABCG8_1	ABCG8	624.64	582.3	624.64	582.3	-0.10111	896.82	5800.9	0.55597	0.28911	0.71089	0.57823	0.76659	False
ABCG8_2	ABCG8	869.2	842.15	869.2	842.15	-0.045551	365.76	8717.1	0.28968	0.38603	0.61397	0.77206	0.88506	False
ABCG8_3	ABCG8	1335.7	1826.6	1335.7	1826.6	0.45122	1.212e+05	14819	4.0321	0.99997	2.7641e-05	5.5282e-05	0.0013205	True
ABCG8_4	ABCG8	970.36	1089.7	970.36	1089.7	0.16715	7124.3	9985.7	1.194	0.88377	0.11623	0.23247	0.45731	True
ABHD1_1	ABHD1	287.77	416.33	287.77	416.33	0.53129	8334.6	2237.7	2.7178	0.99671	0.0032857	0.0065715	0.045793	True
ABHD1_2	ABHD1	122.77	119.49	122.77	119.49	-0.038671	5.3581	789.59	0.1165	0.45363	0.54637	0.90725	0.95719	False
ABHD1_3	ABHD1	626.61	394.52	626.61	394.52	-0.66611	27289	5823.3	3.0413	0.0011777	0.99882	0.0023554	0.022392	False
ABHD1_4	ABHD1	96.25	62.592	96.25	62.592	-0.61285	572.91	587.03	1.3892	0.082359	0.91764	0.16472	0.37109	False
ABHD10_1	ABHD10	615.8	456.16	615.8	456.16	-0.4321	12814	5699.9	2.1145	0.017237	0.98276	0.034475	0.13901	False
ABHD10_2	ABHD10	397.77	354.69	397.77	354.69	-0.16493	928.63	3329.5	0.74657	0.22766	0.77234	0.45532	0.67171	False
ABHD10_3	ABHD10	447.86	415.38	447.86	415.38	-0.10834	527.4	3852	0.5232	0.30042	0.69958	0.60084	0.78216	False
ABHD10_4	ABHD10	188.57	324.34	188.57	324.34	0.77921	9384	1333.6	3.7179	0.9999	0.00010044	0.00020088	0.0035721	True
ABHD11_1	ABHD11	1044	1227.2	1044	1227.2	0.233	16803	10930	1.7521	0.96012	0.039882	0.079763	0.23689	True
ABHD11_2	ABHD11	819.11	955.01	819.11	955.01	0.22121	9247.9	8101.7	1.5098	0.93446	0.065543	0.13109	0.32242	True
ABHD11_3	ABHD11	232.77	356.59	232.77	356.59	0.61322	7751.9	1725.5	2.9807	0.99856	0.0014378	0.0028756	0.025744	True
ABHD11_4	ABHD11	339.82	341.41	339.82	341.41	0.0067191	1.2657	2744.1	0.030372	0.51211	0.48789	0.97577	0.98898	True
ABHD12_1	ABHD12	452.77	674.29	452.77	674.29	0.57355	24777	3904	3.5454	0.9998	0.00019602	0.00039204	0.0059682	True
ABHD12_2	ABHD12	491.07	554.79	491.07	554.79	0.17569	2032.2	4314	0.9702	0.83403	0.16597	0.33195	0.56108	True
ABHD12_3	ABHD12	599.11	575.66	599.11	575.66	-0.057501	274.93	5510.2	0.31588	0.37605	0.62395	0.7521	0.87331	False
ABHD12_4	ABHD12	394.82	328.13	394.82	328.13	-0.26617	2228.3	3299.2	1.161	0.12282	0.87718	0.24564	0.47238	False
ABHD12B_1	ABHD12B	1026.3	965.44	1026.3	965.44	-0.088163	1854.9	10702	0.5887	0.27803	0.72197	0.55606	0.7503	False
ABHD12B_2	ABHD12B	361.43	223.81	361.43	223.81	-0.68896	9603.3	2959.8	2.5295	0.005712	0.99429	0.011424	0.06691	False
ABHD12B_3	ABHD12B	547.05	385.04	547.05	385.04	-0.50558	13225	4926.9	2.3082	0.010494	0.98951	0.020988	0.10044	False
ABHD12B_4	ABHD12B	356.52	185.88	356.52	185.88	-0.9359	14938	2910.5	3.1629	0.00078098	0.99922	0.001562	0.016611	False
ABHD13_1	ABHD13	2091	1891	2091	1891	-0.14492	20000	25803	1.2447	0.10663	0.89337	0.21325	0.43409	False
ABHD13_2	ABHD13	1434.9	1328.7	1434.9	1328.7	-0.1109	5646.3	16192	0.83497	0.20187	0.79813	0.40373	0.62809	False
ABHD13_3	ABHD13	1154	962.59	1154	962.59	-0.26142	18359	12369	1.7212	0.04261	0.95739	0.085219	0.24716	False
ABHD13_4	ABHD13	611.87	855.43	611.87	855.43	0.48274	29866	5655.2	3.2387	0.9994	0.00060039	0.0012008	0.013764	True
ABHD14A_1	ABHD14A	515.62	689.46	515.62	689.46	0.41845	15189	4580.9	2.5685	0.99489	0.0051077	0.010215	0.062075	True
ABHD14A_2	ABHD14A	1603.8	1632.1	1603.8	1632.1	0.025221	400.51	18581	0.20762	0.58224	0.41776	0.83552	0.91942	True
ABHD14A_3	ABHD14A	885.89	975.87	885.89	975.87	0.13941	4050.4	8924.2	0.95247	0.82957	0.17043	0.34086	0.56916	True
ABHD14A_4	ABHD14A	1606.8	1542	1606.8	1542	-0.059294	2095.8	18624	0.47439	0.31761	0.68239	0.63522	0.80059	False
ABHD14B_1	ABHD14B	1130.4	1698.5	1130.4	1698.5	0.58696	1.6302e+05	12058	5.1734	1	1.1496e-07	2.2992e-07	1.4476e-05	True
ABHD14B_2	ABHD14B	693.39	809.91	693.39	809.91	0.22378	6797.9	6597.2	1.4345	0.92428	0.075718	0.15144	0.35217	True
ABHD14B_3	ABHD14B	1034.2	913.28	1034.2	913.28	-0.1792	7317.6	10803	1.1634	0.12234	0.87766	0.24468	0.47142	False
ABHD14B_4	ABHD14B	964.46	1013.8	964.46	1013.8	0.071908	1217.5	9910.9	0.49562	0.68992	0.31008	0.62016	0.79052	True
ABHD15_1	ABHD15	331.96	354.69	331.96	354.69	0.095251	258.29	2666.4	0.44009	0.67006	0.32994	0.65987	0.81641	True
ABHD15_2	ABHD15	226.87	207.69	226.87	207.69	-0.12686	184.07	1672.2	0.46909	0.3195	0.6805	0.639	0.80285	False
ABHD15_3	ABHD15	289.73	128.03	289.73	128.03	-1.172	13603	2256.5	3.4041	0.00033193	0.99967	0.00066387	0.0088792	False
ABHD15_4	ABHD15	683.57	750.16	683.57	750.16	0.13392	2218.1	6482.3	0.82705	0.79589	0.20411	0.40821	0.63175	True
ABHD16A_1	ABHD16A	861.34	747.31	861.34	747.31	-0.20461	6509.1	8620	1.2281	0.1097	0.8903	0.21939	0.44117	False
ABHD16A_2	ABHD16A	1269.9	1112.4	1269.9	1112.4	-0.19084	12413	13922	1.3346	0.090999	0.909	0.182	0.39382	False
ABHD16A_3	ABHD16A	1052.9	1144.7	1052.9	1144.7	0.12052	4217.6	11044	0.87374	0.80887	0.19113	0.38226	0.60855	True
ABHD16A_4	ABHD16A	548.04	466.6	548.04	466.6	-0.23163	3321.5	4937.7	1.159	0.12324	0.87676	0.24647	0.47331	False
ABHD16B_1	ABHD16B	188.57	173.55	188.57	173.55	-0.11909	112.85	1333.6	0.41131	0.34042	0.65958	0.68085	0.82992	False
ABHD16B_2	ABHD16B	255.36	247.52	255.36	247.52	-0.04477	30.681	1932.8	0.17817	0.42929	0.57071	0.85859	0.93165	False
ABHD16B_3	ABHD16B	351.61	357.53	351.61	357.53	0.024051	17.568	2861.4	0.11081	0.54412	0.45588	0.91177	0.95933	True
ABHD16B_4	ABHD16B	304.46	313.91	304.46	313.91	0.043935	44.611	2398	0.19289	0.57648	0.42352	0.84705	0.92557	True
ABHD17A_1	ABHD17A	46.161	43.625	46.161	43.625	-0.079736	3.2157	240.65	0.16346	0.43425	0.56575	0.8685	0.93669	False
ABHD17A_2	ABHD17A	559.82	895.26	559.82	895.26	0.67637	57027	5068.8	4.7115	1	1.2294e-06	2.4589e-06	0.00010526	True
ABHD17A_3	ABHD17A	634.46	643.94	634.46	643.94	0.021358	44.912	5913.4	0.12325	0.54904	0.45096	0.90191	0.95445	True
ABHD17A_4	ABHD17A	253.39	212.43	253.39	212.43	-0.25327	840.42	1914.6	0.93605	0.17462	0.82538	0.34925	0.57755	False
ABHD17B_1	ABHD17B	1473.2	1331.5	1473.2	1331.5	-0.1458	10047	16728	1.0956	0.13662	0.86338	0.27324	0.50132	False
ABHD17B_2	ABHD17B	970.36	1085.9	970.36	1085.9	0.16212	6678.2	9985.7	1.1561	0.87617	0.12383	0.24765	0.47462	True
ABHD17B_3	ABHD17B	1938.7	1547.7	1938.7	1547.7	-0.32478	76687	23497	2.5508	0.0053733	0.99463	0.010747	0.064245	False
ABHD17B_4	ABHD17B	544.11	902.85	544.11	902.85	0.72954	65367	4894.2	5.1279	1	1.4652e-07	2.9304e-07	1.7854e-05	True
ABHD17C_1	ABHD17C	314.29	431.51	314.29	431.51	0.45607	6913.4	2493.3	2.3476	0.99055	0.0094474	0.018895	0.093548	True
ABHD17C_2	ABHD17C	488.12	373.66	488.12	373.66	-0.38463	6580.6	4282.2	1.7492	0.040124	0.95988	0.080248	0.23777	False
ABHD17C_3	ABHD17C	1055.8	952.16	1055.8	952.16	-0.14891	5374.4	11082	0.98451	0.16243	0.83757	0.32486	0.55411	False
ABHD17C_4	ABHD17C	865.27	973.02	865.27	973.02	0.16915	5810.8	8668.5	1.1574	0.87644	0.12356	0.24712	0.47397	True
ABHD2_1	ABHD2	1049.9	822.23	1049.9	822.23	-0.35226	26015	11006	2.1702	0.014995	0.985	0.029991	0.12662	False
ABHD2_2	ABHD2	282.86	222.87	282.86	222.87	-0.34253	1805.8	2191	1.2816	0.099987	0.90001	0.19997	0.41724	False
ABHD2_3	ABHD2	857.41	514.96	857.41	514.96	-0.7344	59577	8571.5	3.6988	0.0001083	0.99989	0.0002166	0.0037889	False
ABHD2_4	ABHD2	443.93	458.06	443.93	458.06	0.045114	99.879	3810.5	0.22895	0.59055	0.40945	0.8189	0.91127	True
ABHD3_1	ABHD3	684.55	576.61	684.55	576.61	-0.24718	5836.8	6493.7	1.3395	0.090196	0.9098	0.18039	0.39171	False
ABHD3_2	ABHD3	211.16	357.53	211.16	357.53	0.75696	10896	1531.5	3.7403	0.99991	9.1918e-05	0.00018384	0.0033478	True
ABHD3_3	ABHD3	353.57	406.85	353.57	406.85	0.20196	1421	2881	0.99261	0.83955	0.16045	0.3209	0.55049	True
ABHD3_4	ABHD3	300.54	223.81	300.54	223.81	-0.42359	2958.9	2360.1	1.5792	0.057141	0.94286	0.11428	0.29601	False
ABHD4_1	ABHD4	650.18	608.85	650.18	608.85	-0.094594	854.16	6094.3	0.52937	0.29827	0.70173	0.59655	0.77974	False
ABHD4_2	ABHD4	418.39	456.16	418.39	456.16	0.12441	713.7	3542.8	0.63459	0.73715	0.26285	0.52569	0.72765	True
ABHD4_3	ABHD4	511.7	586.09	511.7	586.09	0.19548	2770.5	4538	1.1044	0.86528	0.13472	0.26944	0.49782	True
ABHD4_4	ABHD4	608.93	584.19	608.93	584.19	-0.059724	305.92	5621.7	0.32988	0.37074	0.62926	0.74149	0.86708	False
ABHD5_1	ABHD5	232.77	241.83	232.77	241.83	0.054893	41.099	1725.5	0.21825	0.58638	0.41362	0.82724	0.91534	True
ABHD5_2	ABHD5	122.77	169.76	122.77	169.76	0.46432	1111.2	789.59	1.6723	0.95276	0.047237	0.094474	0.26364	True
ABHD5_3	ABHD5	218.04	321.5	218.04	321.5	0.55812	5402.2	1592.8	2.5924	0.99523	0.0047658	0.0095315	0.059094	True
ABHD5_4	ABHD5	248.48	257.96	248.48	257.96	0.053771	44.881	1869.3	0.21913	0.58672	0.41328	0.82655	0.91503	True
ABHD6_1	ABHD6	642.32	790.94	642.32	790.94	0.29985	11073	6003.7	1.918	0.97245	0.027553	0.055106	0.1876	True
ABHD6_2	ABHD6	1496.8	1035.6	1496.8	1035.6	-0.53095	1.0723e+05	17059	3.5308	0.00020713	0.99979	0.00041426	0.0062257	False
ABHD6_3	ABHD6	1157.9	1245.2	1157.9	1245.2	0.10473	3808.5	12421	0.78295	0.78317	0.21683	0.43366	0.65372	True
ABHD6_4	ABHD6	190.54	188.72	190.54	188.72	-0.013702	1.639	1350.6	0.049265	0.48035	0.51965	0.96071	0.98235	False
ABHD8_1	ABHD8	259.29	248.47	259.29	248.47	-0.061216	58.47	1969.3	0.24367	0.40374	0.59626	0.80749	0.90465	False
ABHD8_2	ABHD8	369.29	492.2	369.29	492.2	0.41354	7593.1	3039.1	2.2297	0.98712	0.012884	0.025769	0.11475	True
ABHD8_3	ABHD8	1373	1490.8	1373	1490.8	0.11867	6941.2	15333	0.95133	0.82928	0.17072	0.34144	0.5697	True
ABHD8_4	ABHD8	653.12	569.02	653.12	569.02	-0.19855	3540.9	6128.4	1.0743	0.14133	0.85867	0.28267	0.51132	False
ABI1_1	ABI1	473.39	609.8	473.39	609.8	0.36462	9340.7	4123.8	2.1242	0.98317	0.016828	0.033655	0.13674	True
ABI1_2	ABI1	1034.2	732.14	1034.2	732.14	-0.49774	45957	10803	2.9061	0.0018296	0.99817	0.0036592	0.030509	False
ABI1_3	ABI1	639.37	591.78	639.37	591.78	-0.11142	1133	5969.8	0.61598	0.26895	0.73105	0.53791	0.73708	False
ABI1_4	ABI1	546.07	398.31	546.07	398.31	-0.4542	10984	4916	2.1074	0.017542	0.98246	0.035085	0.1407	False
ABI2_1	ABI2	282.86	165.96	282.86	165.96	-0.76562	6951.8	2191	2.4973	0.0062577	0.99374	0.012515	0.071098	False
ABI2_2	ABI2	447.86	358.48	447.86	358.48	-0.32033	4006.2	3852	1.44	0.07493	0.92507	0.14986	0.3497	False
ABI2_3	ABI2	769.02	711.28	769.02	711.28	-0.11246	1667.7	7495.1	0.66696	0.2524	0.7476	0.5048	0.71184	False
ABI2_4	ABI2	502.86	674.29	502.86	674.29	0.42249	14773	4441.7	2.5723	0.99495	0.0050516	0.010103	0.061592	True
ABI3_1	ABI3	1058.7	1090.6	1058.7	1090.6	0.042751	507.97	11121	0.30225	0.61877	0.38123	0.76246	0.87918	True
ABI3_2	ABI3	1397.6	1012.9	1397.6	1012.9	-0.46412	74487	15672	3.0732	0.0010589	0.99894	0.0021178	0.020729	False
ABI3_3	ABI3	950.71	1041.3	950.71	1041.3	0.13118	4105.7	9736.8	0.9181	0.82072	0.17928	0.35857	0.58621	True
ABI3_4	ABI3	810.27	900.95	810.27	900.95	0.15287	4114.5	7994	1.0142	0.84476	0.15524	0.31047	0.53995	True
ABI3BP_1	ABI3BP	365.36	327.19	365.36	327.19	-0.15873	729.03	2999.4	0.69696	0.24291	0.75709	0.48583	0.69688	False
ABI3BP_2	ABI3BP	349.64	163.12	349.64	163.12	-1.0953	18012	2841.8	3.499	0.00023355	0.99977	0.00046709	0.0068249	False
ABI3BP_3	ABI3BP	215.09	143.2	215.09	143.2	-0.58352	2610.3	1566.5	1.8163	0.034664	0.96534	0.069329	0.2166	False
ABI3BP_4	ABI3BP	579.46	470.39	579.46	470.39	-0.30028	5964.7	5288.6	1.4999	0.066826	0.93317	0.13365	0.32609	False
ABL1_1	ABL1	957.59	638.25	957.59	638.25	-0.58453	51509	9823.8	3.2219	0.00063674	0.99936	0.0012735	0.014343	False
ABL1_2	ABL1	509.73	404.95	509.73	404.95	-0.33125	5507.4	4516.5	1.5591	0.059488	0.94051	0.11898	0.30369	False
ABL1_3	ABL1	767.05	506.43	767.05	506.43	-0.598	34326	7471.5	3.0152	0.0012842	0.99872	0.0025684	0.023783	False
ABL1_4	ABL1	743.48	1027.1	743.48	1027.1	0.46565	40476	7189.5	3.3447	0.99959	0.00041186	0.00082371	0.010413	True
ABL2_1	ABL2	538.21	533.93	538.21	533.93	-0.011506	9.1727	4829.1	0.061636	0.47543	0.52457	0.95085	0.97759	False
ABL2_2	ABL2	602.05	423.92	602.05	423.92	-0.50509	15987	5543.6	2.3925	0.0083674	0.99163	0.016735	0.086337	False
ABL2_3	ABL2	219.02	270.28	219.02	270.28	0.30219	1317.8	1601.6	1.281	0.89991	0.10009	0.20018	0.41746	True
ABL2_4	ABL2	400.71	282.61	400.71	282.61	-0.50224	7026.7	3359.8	2.0375	0.0208	0.9792	0.041601	0.15679	False
ABLIM1_1	ABLIM1	394.82	370.81	394.82	370.81	-0.090277	288.3	3299.2	0.418	0.33797	0.66203	0.67594	0.82669	False
ABLIM1_2	ABLIM1	520.54	457.11	520.54	457.11	-0.18706	2013.3	4634.6	0.93161	0.17577	0.82423	0.35154	0.5796	False
ABLIM1_3	ABLIM1	377.14	443.84	377.14	443.84	0.23434	2227.7	3118.7	1.1943	0.88381	0.11619	0.23238	0.45717	True
ABLIM1_4	ABLIM1	349.64	286.41	349.64	286.41	-0.28691	2004.3	2841.8	1.1862	0.11777	0.88223	0.23553	0.46081	False
ABLIM2_1	ABLIM2	667.86	679.03	667.86	679.03	0.023903	62.433	6299.1	0.14079	0.55598	0.44402	0.88803	0.94719	True
ABLIM2_2	ABLIM2	369.29	332.88	369.29	332.88	-0.14932	663.24	3039.1	0.66044	0.25449	0.74551	0.50897	0.7152	False
ABLIM2_3	ABLIM2	407.59	269.34	407.59	269.34	-0.5959	9658.6	3430.8	2.3604	0.0091286	0.99087	0.018257	0.091488	False
ABLIM2_4	ABLIM2	886.87	589.88	886.87	589.88	-0.58748	44557	8936.4	3.1417	0.00083993	0.99916	0.0016799	0.017546	False
ABLIM3_1	ABLIM3	2380.7	2325.4	2380.7	2325.4	-0.033902	1530	30304	0.31776	0.37533	0.62467	0.75066	0.87254	False
ABLIM3_2	ABLIM3	881.96	755.85	881.96	755.85	-0.22235	7964.3	8875.4	1.3387	0.090339	0.90966	0.18068	0.39208	False
ABLIM3_3	ABLIM3	1979	2089.3	1979	2089.3	0.078165	6077.2	24103	0.71005	0.76116	0.23884	0.47767	0.69026	True
ABLIM3_4	ABLIM3	1106.9	979.66	1106.9	979.66	-0.17596	8098.8	11748	1.1737	0.12027	0.87973	0.24053	0.46677	False
ABO_1	ABO	209.2	299.68	209.2	299.68	0.51651	4126.9	1514.1	2.3255	0.98998	0.010023	0.020047	0.097375	True
ABO_2	ABO	933.03	789.04	933.03	789.04	-0.24155	10385	9513.8	1.4763	0.069936	0.93006	0.13987	0.33535	False
ABO_3	ABO	220	141.31	220	141.31	-0.63504	3133.9	1610.4	1.961	0.02494	0.97506	0.049881	0.17615	False
ABO_4	ABO	377.14	266.49	377.14	266.49	-0.49944	6167.7	3118.7	1.9814	0.023773	0.97623	0.047546	0.17078	False
ABR_1	ABR	597.14	501.69	597.14	501.69	-0.25083	4564.6	5488	1.2885	0.098779	0.90122	0.19756	0.41416	False
ABR_2	ABR	187.59	163.12	187.59	163.12	-0.2005	299.75	1325.1	0.67222	0.25072	0.74928	0.50144	0.70911	False
ABR_3	ABR	202.32	387.88	202.32	387.88	0.93557	17664	1453.4	4.8673	1	5.6573e-07	1.1315e-06	5.4834e-05	True
ABR_4	ABR	265.18	270.28	265.18	270.28	0.027414	13.037	2024.3	0.11349	0.54518	0.45482	0.90964	0.95825	True
ABRA_1	ABRA	280.89	277.87	280.89	277.87	-0.015545	4.5634	2172.4	0.064818	0.47416	0.52584	0.94832	0.97642	False
ABRA_2	ABRA	643.3	927.5	643.3	927.5	0.52717	40721	6015.1	3.6644	0.99988	0.00012395	0.00024791	0.0041914	True
ABRA_3	ABRA	907.5	809.91	907.5	809.91	-0.16395	4766.1	9193.5	1.0178	0.15438	0.84562	0.30875	0.53832	False
ABRA_4	ABRA	1137.3	1042.3	1137.3	1042.3	-0.12581	4520.8	12149	0.8625	0.19421	0.80579	0.38841	0.61417	False
ABRACL_1	ABRACL	708.12	784.3	708.12	784.3	0.1472	2903.2	6770.4	0.92578	0.82272	0.17728	0.35456	0.58262	True
ABRACL_2	ABRACL	635.45	566.17	635.45	566.17	-0.16624	2401.2	5924.7	0.89995	0.18407	0.81593	0.36815	0.59548	False
ABRACL_3	ABRACL	263.21	333.83	263.21	333.83	0.3417	2501.7	2006	1.5766	0.94255	0.057449	0.1149	0.2972	True
ABRACL_4	ABRACL	913.39	828.87	913.39	828.87	-0.13992	3573.9	9267.2	0.87797	0.18998	0.81002	0.37996	0.60619	False
ABT1_1	ABT1	240.62	327.19	240.62	327.19	0.44175	3768.5	1797.1	2.0419	0.97942	0.02058	0.041161	0.15572	True
ABT1_2	ABT1	233.75	311.06	233.75	311.06	0.41072	3004	1734.5	1.8564	0.9683	0.031696	0.063391	0.20494	True
ABT1_3	ABT1	18.661	25.606	18.661	25.606	0.43643	24.267	80.808	0.7726	0.77587	0.22413	0.44825	0.66557	True
ABT1_4	ABT1	165.98	246.58	165.98	246.58	0.56818	3279.2	1141	2.386	0.99148	0.0085173	0.017035	0.087276	True
ABTB1_1	ABTB1	559.82	549.1	559.82	549.1	-0.027834	57.422	5068.8	0.15052	0.44018	0.55982	0.88035	0.94308	False
ABTB1_2	ABTB1	450.8	481.77	450.8	481.77	0.095643	479.62	3883.1	0.49695	0.69039	0.30961	0.61923	0.78994	True
ABTB1_3	ABTB1	183.66	43.625	183.66	43.625	-2.049	10967	1291.2	3.8971	4.8519e-05	0.99995	9.7039e-05	0.0020504	False
ABTB1_4	ABTB1	82.5	92.94	82.5	92.94	0.16996	54.545	486.66	0.47325	0.68195	0.31805	0.6361	0.80108	True
ABTB2_1	ABTB2	1542.9	1425.4	1542.9	1425.4	-0.11425	6911.6	17713	0.88324	0.18855	0.81145	0.37711	0.60378	False
ABTB2_2	ABTB2	1872.9	1627.4	1872.9	1627.4	-0.20263	30184	22514	1.6365	0.05087	0.94913	0.10174	0.27596	False
ABTB2_3	ABTB2	475.36	558.59	475.36	558.59	0.23232	3469.4	4144.8	1.2928	0.90196	0.098039	0.19608	0.41228	True
ABTB2_4	ABTB2	1074.5	908.54	1074.5	908.54	-0.24176	13790	11325	1.5592	0.059473	0.94053	0.11895	0.30365	False
ACACA_1	ACACA	734.64	532.98	734.64	532.98	-0.46221	20464	7084.3	2.3959	0.0082894	0.99171	0.016579	0.085803	False
ACACA_2	ACACA	190.54	330.98	190.54	330.98	0.79348	10048	1350.6	3.8216	0.99993	6.629e-05	0.00013258	0.0026085	True
ACACA_3	ACACA	242.59	148.89	242.59	148.89	-0.70051	4454.1	1815.1	2.1992	0.013932	0.98607	0.027863	0.12059	False
ACACA_4	ACACA	64.821	48.367	64.821	48.367	-0.41502	136.1	363.1	0.86352	0.19366	0.80634	0.38731	0.61325	False
ACACB_1	ACACB	403.66	459.01	403.66	459.01	0.18495	1533.4	3390.2	0.95061	0.8291	0.1709	0.3418	0.56999	True
ACACB_2	ACACB	994.91	1077.3	994.91	1077.3	0.11473	3399.1	10299	0.81231	0.79169	0.20831	0.41661	0.63881	True
ACACB_3	ACACB	154.2	211.49	154.2	211.49	0.45327	1651.2	1042.8	1.7741	0.96198	0.038024	0.076048	0.22982	True
ACACB_4	ACACB	191.52	236.14	191.52	236.14	0.30077	998.45	1359.1	1.2105	0.88695	0.11305	0.22609	0.44952	True
ACAD10_1	ACAD10	404.64	416.33	404.64	416.33	0.040991	68.339	3400.3	0.20048	0.57945	0.42055	0.8411	0.92249	True
ACAD10_2	ACAD10	209.2	188.72	209.2	188.72	-0.14783	209.67	1514.1	0.52609	0.29941	0.70059	0.59882	0.78108	False
ACAD10_3	ACAD10	187.59	238.04	187.59	238.04	0.34201	1277.1	1325.1	1.386	0.91712	0.082879	0.16576	0.37242	True
ACAD10_4	ACAD10	374.2	358.48	374.2	358.48	-0.061722	123.47	3088.8	0.28273	0.38869	0.61131	0.77738	0.88785	False
ACAD11_1	ACAD11	874.11	815.6	874.11	815.6	-0.099836	1712.3	8777.9	0.62451	0.26615	0.73385	0.53229	0.73287	False
ACAD11_2	ACAD11	401.7	419.18	401.7	419.18	0.06131	152.83	3369.9	0.30115	0.61835	0.38165	0.7633	0.87977	True
ACAD11_3	ACAD11	198.39	137.51	198.39	137.51	-0.52559	1868.6	1419	1.6161	0.053032	0.94697	0.10606	0.28301	False
ACAD11_4	ACAD11	312.32	267.44	312.32	267.44	-0.22305	1008.7	2474.1	0.90231	0.18345	0.81655	0.36689	0.59438	False
ACAD8_1	ACAD8	1062.7	1012.9	1062.7	1012.9	-0.069208	1241.3	11172	0.47137	0.31869	0.68131	0.63738	0.80195	False
ACAD8_2	ACAD8	902.59	1052.7	902.59	1052.7	0.22171	11281	9132.2	1.5707	0.94187	0.058127	0.11625	0.29947	True
ACAD8_3	ACAD8	1010.6	989.15	1010.6	989.15	-0.030959	230.64	10500	0.2096	0.41699	0.58301	0.83398	0.91875	False
ACAD8_4	ACAD8	1096.1	910.43	1096.1	910.43	-0.26745	17268	11607	1.7231	0.042434	0.95757	0.084868	0.24651	False
ACAD9_1	ACAD9	566.7	512.12	566.7	512.12	-0.14583	1490.3	5145.5	0.76085	0.22337	0.77663	0.44674	0.66443	False
ACAD9_2	ACAD9	237.68	335.72	237.68	335.72	0.49649	4841.9	1770.2	2.3303	0.9901	0.009896	0.019792	0.096574	True
ACAD9_3	ACAD9	330.98	348.05	330.98	348.05	0.072332	145.7	2656.8	0.33115	0.62974	0.37026	0.74053	0.86681	True
ACAD9_4	ACAD9	196.43	238.99	196.43	238.99	0.28164	907.85	1401.8	1.1367	0.87217	0.12783	0.25565	0.48309	True
ACADL_1	ACADL	182.68	256.06	182.68	256.06	0.48492	2711.4	1282.8	2.0488	0.97976	0.020239	0.040479	0.15406	True
ACADL_2	ACADL	949.73	1104.8	949.73	1104.8	0.21804	12048	9724.4	1.573	0.94214	0.05786	0.11572	0.29857	True
ACADL_3	ACADL	626.61	733.09	626.61	733.09	0.22609	5677.8	5823.3	1.3954	0.91855	0.081453	0.16291	0.36883	True
ACADL_4	ACADL	117.86	199.16	117.86	199.16	0.75191	3361	751.26	2.9662	0.99849	0.0015077	0.0030154	0.026596	True
ACADM_1	ACADM	189.55	252.27	189.55	252.27	0.41046	1976.4	1342.1	1.7119	0.95654	0.043462	0.086923	0.25032	True
ACADM_2	ACADM	888.84	802.32	888.84	802.32	-0.14757	3745.3	8960.8	0.91399	0.18036	0.81964	0.36072	0.58849	False
ACADM_3	ACADM	217.05	206.74	217.05	206.74	-0.069874	53.149	1584	0.25903	0.39781	0.60219	0.79561	0.89847	False
ACADM_4	ACADM	576.52	399.26	576.52	399.26	-0.52892	15841	5255.5	2.4451	0.0072413	0.99276	0.014483	0.078364	False
ACADS_1	ACADS	1641.2	1580.9	1641.2	1580.9	-0.05391	1814.1	19118	0.43562	0.33156	0.66844	0.66312	0.81875	False
ACADS_2	ACADS	297.59	237.09	297.59	237.09	-0.32664	1835.8	2331.8	1.2528	0.10513	0.89487	0.21027	0.4306	False
ACADS_3	ACADS	630.53	632.56	630.53	632.56	0.0046201	2.0517	5868.3	0.026443	0.51055	0.48945	0.9789	0.99026	True
ACADS_4	ACADS	368.3	489.36	368.3	489.36	0.40903	7363.9	3029.1	2.1995	0.98608	0.013922	0.027844	0.12054	True
ACADSB_1	ACADSB	761.16	571.87	761.16	571.87	-0.4119	18007	7400.8	2.2004	0.01389	0.98611	0.02778	0.12037	False
ACADSB_2	ACADSB	540.18	651.53	540.18	651.53	0.26994	6213	4850.8	1.5988	0.94506	0.054936	0.10987	0.28926	True
ACADSB_3	ACADSB	541.16	676.19	541.16	676.19	0.32083	9144.1	4861.6	1.9365	0.9736	0.026401	0.052802	0.18243	True
ACADSB_4	ACADSB	272.05	450.47	272.05	450.47	0.72546	16167	2088.9	3.9038	0.99995	4.734e-05	9.4681e-05	0.0020121	True
ACADVL_1	ACADVL	429.2	470.39	429.2	470.39	0.13193	848.92	3655.6	0.68132	0.75217	0.24783	0.49567	0.70459	True
ACADVL_2	ACADVL	132.59	190.62	132.59	190.62	0.52046	1697.7	867.3	1.9706	0.97561	0.024388	0.048775	0.17348	True
ACADVL_3	ACADVL	162.05	220.02	162.05	220.02	0.43884	1689.9	1108.1	1.7414	0.9592	0.040805	0.081609	0.24039	True
ACADVL_4	ACADVL	178.75	174.5	178.75	174.5	-0.034523	9.0328	1249.1	0.12026	0.45214	0.54786	0.90428	0.95569	False
ACAN_1	ACAN	300.54	236.14	300.54	236.14	-0.34657	2080.7	2360.1	1.3255	0.09251	0.90749	0.18502	0.39802	False
ACAN_2	ACAN	191.52	224.76	191.52	224.76	0.22982	553.51	1359.1	0.90179	0.81642	0.18358	0.36717	0.59447	True
ACAN_3	ACAN	194.46	295.89	194.46	295.89	0.60303	5199.8	1384.7	2.7257	0.99679	0.0032086	0.0064172	0.045079	True
ACAN_4	ACAN	355.54	337.62	355.54	337.62	-0.074384	160.53	2900.7	0.33267	0.36969	0.63031	0.73939	0.86612	False
ACAP1_1	ACAP1	1126.5	1661.5	1126.5	1661.5	0.56024	1.4447e+05	12006	4.8828	1	5.2294e-07	1.0459e-06	5.1295e-05	True
ACAP1_2	ACAP1	457.68	562.38	457.68	562.38	0.29663	5495.9	3956.1	1.6647	0.95201	0.047989	0.095979	0.26616	True
ACAP1_3	ACAP1	205.27	270.28	205.27	270.28	0.39529	2123.6	1479.4	1.6904	0.95452	0.045477	0.090955	0.25745	True
ACAP1_4	ACAP1	879.02	832.67	879.02	832.67	-0.078062	1074.4	8838.8	0.49302	0.311	0.689	0.622	0.79192	False
ACAP2_1	ACAP2	376.16	334.77	376.16	334.77	-0.16769	857.16	3108.7	0.74229	0.22896	0.77104	0.45791	0.67401	False
ACAP2_2	ACAP2	472.41	562.38	472.41	562.38	0.25102	4055.1	4113.3	1.4029	0.91967	0.080331	0.16066	0.36556	True
ACAP2_3	ACAP2	509.73	512.12	509.73	512.12	0.0067257	2.8478	4516.5	0.035511	0.51416	0.48584	0.97167	0.98743	True
ACAP2_4	ACAP2	617.77	584.19	617.77	584.19	-0.080482	563.69	5722.3	0.44382	0.32859	0.67141	0.65717	0.81472	False
ACAP3_1	ACAP3	1512.5	1462.4	1512.5	1462.4	-0.048581	1255.9	17281	0.38124	0.35151	0.64849	0.70303	0.84348	False
ACAP3_2	ACAP3	670.8	852.58	670.8	852.58	0.34549	16581	6333.4	2.2842	0.98882	0.011181	0.022363	0.10465	True
ACAP3_3	ACAP3	1237.5	1092.5	1237.5	1092.5	-0.17961	10520	13484	1.2485	0.10592	0.89408	0.21184	0.43236	False
ACAP3_4	ACAP3	526.43	648.68	526.43	648.68	0.30076	7493.5	4699.3	1.7834	0.96274	0.03726	0.074519	0.22672	True
ACAT1_1	ACAT1	367.32	418.23	367.32	418.23	0.18678	1297.2	3019.2	0.9265	0.82291	0.17709	0.35419	0.58219	True
ACAT1_2	ACAT1	399.73	247.52	399.73	247.52	-0.68925	11748	3349.7	2.6299	0.0042708	0.99573	0.0085415	0.054743	False
ACAT1_3	ACAT1	626.61	580.4	626.61	580.4	-0.11033	1067.9	5823.3	0.6055	0.27242	0.72758	0.54485	0.74228	False
ACAT1_4	ACAT1	573.57	623.08	573.57	623.08	0.11924	1226	5222.5	0.68505	0.75334	0.24666	0.49331	0.70283	True
ACAT2_1	ACAT2	216.07	237.09	216.07	237.09	0.13335	221.05	1575.2	0.52963	0.70182	0.29818	0.59637	0.77964	True
ACAT2_2	ACAT2	644.28	463.75	644.28	463.75	-0.47348	16406	6026.4	2.3256	0.010021	0.98998	0.020041	0.097364	False
ACAT2_3	ACAT2	238.66	297.79	238.66	297.79	0.31813	1753.3	1779.2	1.4018	0.91951	0.080493	0.16099	0.36593	True
ACAT2_4	ACAT2	215.09	260.8	215.09	260.8	0.27684	1047.2	1566.5	1.155	0.87595	0.12405	0.24811	0.4751	True
ACBD3_1	ACBD3	1104.9	1205.4	1104.9	1205.4	0.12544	5049	11722	0.92791	0.82327	0.17673	0.35345	0.5815	True
ACBD3_2	ACBD3	614.82	648.68	614.82	648.68	0.077225	573.43	5688.7	0.44896	0.67327	0.32673	0.65346	0.81292	True
ACBD3_3	ACBD3	442.95	548.16	442.95	548.16	0.30683	5550.3	3800.1	1.7067	0.95606	0.043938	0.087876	0.25198	True
ACBD3_4	ACBD3	212.14	195.36	212.14	195.36	-0.11829	140.83	1540.3	0.42753	0.33449	0.66551	0.66899	0.82185	False
ACBD4_1	ACBD4	722.86	596.52	722.86	596.52	-0.27671	7998.5	6944.4	1.516	0.064759	0.93524	0.12952	0.32017	False
ACBD4_2	ACBD4	1148.1	1066	1148.1	1066	-0.10702	3376.2	12291	0.74107	0.22933	0.77067	0.45865	0.67467	False
ACBD4_3	ACBD4	284.82	363.22	284.82	363.22	0.34972	3084.9	2209.7	1.6679	0.95233	0.047668	0.095335	0.26505	True
ACBD4_4	ACBD4	717.95	751.11	717.95	751.11	0.065054	549.89	6886.3	0.39961	0.65528	0.34472	0.68945	0.83505	True
ACBD5_1	ACBD5	750.36	772.92	750.36	772.92	0.042685	254.55	7271.5	0.26459	0.60434	0.39566	0.79132	0.89608	True
ACBD5_2	ACBD5	804.37	1190.2	804.37	1190.2	0.56469	75140	7922.3	4.3348	0.99999	7.2959e-06	1.4592e-05	0.00045638	True
ACBD5_3	ACBD5	1023.4	834.56	1023.4	834.56	-0.29395	17874	10664	1.8286	0.033732	0.96627	0.067463	0.21296	False
ACBD5_4	ACBD5	1388.7	1173.1	1388.7	1173.1	-0.24323	23287	15550	1.7291	0.041895	0.95811	0.08379	0.24459	False
ACBD6_1	ACBD6	1644.1	1821.8	1644.1	1821.8	0.14799	15800	19160	1.2838	0.9004	0.099602	0.1992	0.41625	True
ACBD6_2	ACBD6	937.95	1233.8	937.95	1233.8	0.39519	43977	9575.6	3.0236	0.99875	0.0012487	0.0024975	0.023325	True
ACBD6_3	ACBD6	941.87	875.34	941.87	875.34	-0.10557	2214	9625.2	0.67814	0.24884	0.75116	0.49768	0.70606	False
ACBD6_4	ACBD6	587.32	805.16	587.32	805.16	0.45447	23875	5377	2.9708	0.99851	0.0014852	0.0029704	0.026325	True
ACBD7_1	ACBD7	1702.1	1603.7	1702.1	1603.7	-0.085829	4838.7	19999	0.69554	0.24336	0.75664	0.48671	0.69771	False
ACBD7_2	ACBD7	1171.7	1197.8	1171.7	1197.8	0.031748	340.41	12604	0.23241	0.59189	0.40811	0.81622	0.90995	True
ACBD7_3	ACBD7	345.71	748.26	345.71	748.26	1.1117	83967	2802.6	7.6039	1	1.4371e-14	2.8743e-14	1.047e-11	True
ACBD7_4	ACBD7	789.64	826.98	789.64	826.98	0.066564	697	7743.8	0.42426	0.66431	0.33569	0.67138	0.8236	True
ACCS_1	ACCS	822.05	1021.4	822.05	1021.4	0.31289	19926	8137.6	2.2097	0.98644	0.013561	0.027123	0.11853	True
ACCS_2	ACCS	723.84	731.19	723.84	731.19	0.01456	27.029	6956.1	0.088155	0.53512	0.46488	0.92975	0.96778	True
ACCS_3	ACCS	1010.6	995.79	1010.6	995.79	-0.021318	110.09	10500	0.14481	0.44243	0.55757	0.88486	0.94541	False
ACCS_4	ACCS	825	808.96	825	808.96	-0.028295	128.68	8173.6	0.17744	0.42958	0.57042	0.85916	0.93193	False
ACCSL_1	ACCSL	1380.9	1314.4	1380.9	1314.4	-0.071103	2208.5	15441	0.53479	0.2964	0.7036	0.59279	0.77737	False
ACCSL_2	ACCSL	1043	1045.1	1043	1045.1	0.0028517	2.1336	10917	0.019771	0.50789	0.49211	0.98423	0.99306	True
ACCSL_3	ACCSL	456.7	270.28	456.7	270.28	-0.75458	17670	3945.6	2.9677	0.0015004	0.9985	0.0030008	0.026507	False
ACCSL_4	ACCSL	484.2	657.22	484.2	657.22	0.44	15055	4239.8	2.6572	0.99606	0.0039393	0.0078787	0.051764	True
ACD_1	ACD	913.39	722.66	913.39	722.66	-0.33751	18252	9267.2	1.9813	0.023777	0.97622	0.047554	0.17078	False
ACD_2	ACD	1658.8	1305.9	1658.8	1305.9	-0.34489	62504	19373	2.5357	0.0056111	0.99439	0.011222	0.066063	False
ACD_3	ACD	1066.6	806.11	1066.6	806.11	-0.40354	34094	11223	2.459	0.0069669	0.99303	0.013934	0.076404	False
ACD_4	ACD	1022.4	1114.3	1022.4	1114.3	0.12409	4226.7	10651	0.89067	0.81345	0.18655	0.3731	0.60015	True
ACE_1	ACE	678.66	698.95	678.66	698.95	0.042431	205.78	6424.9	0.25309	0.5999	0.4001	0.8002	0.90087	True
ACE_2	ACE	124.73	188.72	124.73	188.72	0.59356	2069.3	805.03	2.2554	0.98795	0.012054	0.024107	0.11006	True
ACE_3	ACE	174.82	144.15	174.82	144.15	-0.27655	471.4	1215.7	0.87963	0.18953	0.81047	0.37906	0.60537	False
ACE_4	ACE	451.79	386.93	451.79	386.93	-0.22302	2106	3893.5	1.0393	0.14933	0.85067	0.29866	0.52771	False
ACE2_1	ACE2	1155	1054.6	1155	1054.6	-0.1311	5044.2	12382	0.9024	0.18342	0.81658	0.36685	0.59435	False
ACE2_2	ACE2	368.3	405.9	368.3	405.9	0.13987	707.22	3029.1	0.68313	0.75274	0.24726	0.49452	0.70375	True
ACE2_3	ACE2	949.73	899.05	949.73	899.05	-0.079029	1284.4	9724.4	0.51393	0.30365	0.69635	0.6073	0.78469	False
ACE2_4	ACE2	869.2	881.98	869.2	881.98	0.021043	81.738	8717.1	0.13694	0.55446	0.44554	0.89108	0.94889	True
ACER1_1	ACER1	563.75	527.29	563.75	527.29	-0.096275	664.76	5112.6	0.50988	0.30507	0.69493	0.61014	0.78469	False
ACER1_2	ACER1	368.3	438.15	368.3	438.15	0.24989	2443.6	3029.1	1.269	0.89778	0.10222	0.20444	0.42307	True
ACER1_3	ACER1	30.446	31.296	30.446	31.296	0.038466	0.36102	145.59	0.070422	0.52531	0.47469	0.94938	0.97697	True
ACER1_4	ACER1	429.2	356.59	429.2	356.59	-0.2667	2641.8	3655.6	1.2009	0.11489	0.88511	0.22978	0.45409	False
ACER2_1	ACER2	282.86	376.5	282.86	376.5	0.41132	4407	2191	2.0006	0.97728	0.022717	0.045435	0.1659	True
ACER2_2	ACER2	448.84	440.99	448.84	440.99	-0.025392	30.798	3862.4	0.12628	0.44975	0.55025	0.89951	0.95317	False
ACER2_3	ACER2	627.59	847.84	627.59	847.84	0.43338	24392	5834.6	2.8835	0.99803	0.0019667	0.0039333	0.03208	True
ACER2_4	ACER2	765.09	683.77	765.09	683.77	-0.16189	3308.7	7447.9	0.94223	0.17304	0.82696	0.34607	0.57435	False
ACER3_1	ACER3	419.37	741.62	419.37	741.62	0.82095	52962	3553.1	5.4062	1	3.2195e-08	6.439e-08	4.9225e-06	True
ACER3_2	ACER3	395.8	515.91	395.8	515.91	0.38149	7244.6	3309.3	2.0879	0.9816	0.018404	0.036808	0.14506	True
ACER3_3	ACER3	262.23	302.53	262.23	302.53	0.2055	812.97	1996.8	0.90179	0.81642	0.18358	0.36717	0.59447	True
ACER3_4	ACER3	356.52	337.62	356.52	337.62	-0.078352	178.62	2910.5	0.35031	0.36305	0.63695	0.72611	0.85739	False
ACHE_1	ACHE	103.12	163.12	103.12	163.12	0.65643	1823.1	638.47	2.3743	0.99121	0.0087907	0.017581	0.089216	True
ACHE_2	ACHE	361.43	267.44	361.43	267.44	-0.4331	4441.9	2959.8	1.7276	0.042031	0.95797	0.084061	0.24513	False
ACHE_3	ACHE	516.61	349.95	516.61	349.95	-0.5606	14018	4591.6	2.4595	0.0069565	0.99304	0.013913	0.076331	False
ACHE_4	ACHE	286.79	287.36	286.79	287.36	0.0028534	0.16231	2228.4	0.01207	0.50482	0.49518	0.99037	0.9959	True
ACIN1_1	ACIN1	359.46	400.21	359.46	400.21	0.15451	830.75	2940.1	0.75147	0.77382	0.22618	0.45237	0.66934	True
ACIN1_2	ACIN1	478.3	466.6	478.3	466.6	-0.035674	68.524	4176.4	0.18114	0.42813	0.57187	0.85625	0.93052	False
ACIN1_3	ACIN1	697.32	928.45	697.32	928.45	0.41249	26847	6643.3	2.8357	0.99771	0.0022861	0.0045721	0.035635	True
ACIN1_4	ACIN1	260.27	350.9	260.27	350.9	0.42962	4129.5	1978.5	2.0375	0.9792	0.0208	0.041601	0.15679	True
ACKR1_1	ACKR1	128.66	126.13	128.66	126.13	-0.028404	3.1949	836.05	0.087422	0.46517	0.53483	0.93033	0.96794	False
ACKR1_2	ACKR1	791.61	1284.1	791.61	1284.1	0.69719	1.2303e+05	7767.5	5.5879	1	1.1491e-08	2.2982e-08	1.9893e-06	True
ACKR1_3	ACKR1	870.18	1068.8	870.18	1068.8	0.29632	19779	8729.3	2.126	0.98325	0.016752	0.033505	0.13634	True
ACKR1_4	ACKR1	656.07	688.51	656.07	688.51	0.069532	526.37	6162.5	0.41329	0.6603	0.3397	0.6794	0.82875	True
ACKR2_1	ACKR2	1943.7	1601.8	1943.7	1601.8	-0.27893	58573	23571	2.2267	0.012983	0.98702	0.025965	0.1153	False
ACKR2_2	ACKR2	1599.9	1425.4	1599.9	1425.4	-0.16652	15240	18525	1.2822	0.09989	0.90011	0.19978	0.41704	False
ACKR2_3	ACKR2	647.23	543.41	647.23	543.41	-0.2518	5399.3	6060.3	1.3336	0.09117	0.90883	0.18234	0.39429	False
ACKR2_4	ACKR2	301.52	308.22	301.52	308.22	0.031611	22.457	2369.6	0.13767	0.55475	0.44525	0.8905	0.94853	True
ACKR3_1	ACKR3	711.07	1294.5	711.07	1294.5	0.86344	1.7397e+05	6805.1	7.0727	1	7.5973e-13	1.5195e-12	3.8963e-10	True
ACKR3_2	ACKR3	371.25	253.21	371.25	253.21	-0.55023	7029.5	3058.9	2.1342	0.016414	0.98359	0.032829	0.13457	False
ACKR3_3	ACKR3	857.41	816.54	857.41	816.54	-0.07037	835.13	8571.5	0.4414	0.32946	0.67054	0.65892	0.81584	False
ACKR3_4	ACKR3	745.45	717.91	745.45	717.91	-0.054219	379.04	7212.9	0.32418	0.3729	0.6271	0.7458	0.86954	False
ACKR4_1	ACKR4	1354.4	1582.8	1354.4	1582.8	0.22472	26134	15075	1.8606	0.9686	0.031399	0.062798	0.20386	True
ACKR4_2	ACKR4	1980	1982.1	1980	1982.1	0.0015205	2.1818	24118	0.013451	0.50537	0.49463	0.98927	0.99549	True
ACKR4_3	ACKR4	885.89	777.66	885.89	777.66	-0.18776	5863.2	8924.2	1.1457	0.12596	0.87404	0.25192	0.4793	False
ACKR4_4	ACKR4	1243.4	1336.2	1243.4	1336.2	0.10383	4312.6	13564	0.79731	0.78737	0.21263	0.42527	0.64622	True
ACLY_1	ACLY	212.14	240.89	212.14	240.89	0.1825	413.48	1540.3	0.73237	0.76803	0.23197	0.46394	0.67938	True
ACLY_2	ACLY	103.12	127.08	103.12	127.08	0.29874	287.73	638.47	0.94809	0.82845	0.17155	0.34309	0.57122	True
ACLY_3	ACLY	353.57	512.12	353.57	512.12	0.53322	12676	2881	2.9538	0.99843	0.0015693	0.0031387	0.027372	True
ACLY_4	ACLY	43.214	33.193	43.214	33.193	-0.37082	50.431	222.2	0.67229	0.24929	0.75071	0.49859	0.70681	False
ACMSD_1	ACMSD	134.55	68.282	134.55	68.282	-0.9683	2257.7	883	2.2302	0.012864	0.98714	0.025728	0.11469	False
ACMSD_2	ACMSD	704.2	1002.4	704.2	1002.4	0.50884	44815	6724.1	3.6369	0.99986	0.00013797	0.00027595	0.0045448	True
ACMSD_3	ACMSD	561.78	500.74	561.78	500.74	-0.16565	1864.9	5090.7	0.85562	0.1961	0.8039	0.39221	0.61775	False
ACMSD_4	ACMSD	114.91	230.45	114.91	230.45	0.99771	6872.8	728.43	4.281	0.99999	9.302e-06	1.8604e-05	0.0005537	True
ACO1_1	ACO1	411.52	421.07	411.52	421.07	0.033044	45.674	3471.4	0.16221	0.56443	0.43557	0.87114	0.93819	True
ACO1_2	ACO1	164.02	205.8	164.02	205.8	0.32558	875.5	1124.5	1.2459	0.89359	0.10641	0.21282	0.43353	True
ACO1_3	ACO1	533.3	636.35	533.3	636.35	0.25444	5320.1	4774.9	1.4913	0.93206	0.067939	0.13588	0.32944	True
ACO1_4	ACO1	412.5	411.59	412.5	411.59	-0.0031726	0.41253	3481.6	0.015394	0.49386	0.50614	0.98772	0.99468	False
ACO2_1	ACO2	1008.7	762.49	1008.7	762.49	-0.40319	30448	10475	2.4053	0.0080793	0.99192	0.016159	0.084316	False
ACO2_2	ACO2	1079.4	814.65	1079.4	814.65	-0.40551	35213	11389	2.4806	0.0065576	0.99344	0.013115	0.073365	False
ACO2_3	ACO2	898.66	923.71	898.66	923.71	0.039621	313.76	9083.1	0.26283	0.60366	0.39634	0.79268	0.89674	True
ACO2_4	ACO2	0	0	0.98214	0	-0.98706	0	2.505	0.62055	0.30583	0.69417	0.61167	0.78469	False
ACOT1_1	ACOT1	525.45	841.2	525.45	841.2	0.67788	50534	4688.5	4.6114	1	1.9996e-06	3.9991e-06	0.00015769	True
ACOT1_2	ACOT1	164.02	341.41	164.02	341.41	1.0531	16251	1124.5	5.2901	1	6.1131e-08	1.2226e-07	8.4537e-06	True
ACOT1_3	ACOT1	831.87	709.38	831.87	709.38	-0.22951	7514.5	8257.7	1.348	0.088829	0.91117	0.17766	0.38799	False
ACOT1_4	ACOT1	259.29	195.36	259.29	195.36	-0.40657	2053.2	1969.3	1.4404	0.074875	0.92513	0.14975	0.34957	False
ACOT11_1	ACOT11	995.89	1123.8	995.89	1123.8	0.17418	8189.6	10311	1.2598	0.89613	0.10387	0.20775	0.42741	True
ACOT11_2	ACOT11	1367.1	1347.6	1367.1	1347.6	-0.020723	190.36	15251	0.158	0.43723	0.56277	0.87446	0.93991	False
ACOT11_3	ACOT11	636.43	885.77	636.43	885.77	0.47631	31298	5936	3.2364	0.99939	0.0006053	0.0012106	0.013841	True
ACOT11_4	ACOT11	514.64	525.4	514.64	525.4	0.029776	57.815	4570.1	0.15906	0.56319	0.43681	0.87362	0.93947	True
ACOT12_1	ACOT12	796.52	497.89	796.52	497.89	-0.67679	45198	7827	3.3754	0.00036852	0.99963	0.00073704	0.0096008	False
ACOT12_2	ACOT12	993.93	1015.7	993.93	1015.7	0.031232	237.05	10286	0.21469	0.58499	0.41501	0.83001	0.91636	True
ACOT12_3	ACOT12	310.36	224.76	310.36	224.76	-0.46376	3686.9	2455.1	1.7275	0.042042	0.95796	0.084083	0.24516	False
ACOT12_4	ACOT12	413.48	273.13	413.48	273.13	-0.59645	9954.4	3491.8	2.3752	0.0087706	0.99123	0.017541	0.089064	False
ACOT13_1	ACOT13	334.91	367.02	334.91	367.02	0.1317	515.72	2695.5	0.61843	0.73185	0.26815	0.53629	0.73568	True
ACOT13_2	ACOT13	764.11	739.73	764.11	739.73	-0.04672	297.22	7436.2	0.28272	0.38869	0.61131	0.77739	0.88785	False
ACOT13_3	ACOT13	271.07	251.32	271.07	251.32	-0.10875	195.18	2079.6	0.43317	0.33244	0.66756	0.66489	0.81982	False
ACOT13_4	ACOT13	582.41	499.79	582.41	499.79	-0.22031	3418.1	5321.7	1.1326	0.1287	0.8713	0.2574	0.48496	False
ACOT2_1	ACOT2	1324.9	1897.7	1324.9	1897.7	0.51802	1.6535e+05	14671	4.7288	1	1.1292e-06	2.2584e-06	9.8035e-05	True
ACOT2_2	ACOT2	1628.4	1403.6	1628.4	1403.6	-0.21419	25304	18934	1.6338	0.051153	0.94885	0.10231	0.27675	False
ACOT2_3	ACOT2	620.71	679.03	620.71	679.03	0.12935	1701.3	5756	0.76866	0.77895	0.22105	0.44209	0.6607	True
ACOT2_4	ACOT2	807.32	840.25	807.32	840.25	0.057612	542.33	7958.1	0.36916	0.644	0.356	0.71201	0.84897	True
ACOT4_1	ACOT4	233.75	367.02	233.75	367.02	0.64865	8992.2	1734.5	3.2	0.99931	0.00068721	0.0013744	0.01516	True
ACOT4_2	ACOT4	772.95	839.3	772.95	839.3	0.11868	2202.7	7542.4	0.76409	0.77759	0.22241	0.44481	0.663	True
ACOT4_3	ACOT4	1125.5	1106.7	1125.5	1106.7	-0.024267	176.54	11993	0.17158	0.43188	0.56812	0.86377	0.93417	False
ACOT4_4	ACOT4	590.27	770.07	590.27	770.07	0.38306	16236	5410.3	2.4445	0.99275	0.0072519	0.014504	0.078446	True
ACOT6_1	ACOT6	1579.3	1525	1579.3	1525	-0.050454	1474.9	18230	0.40224	0.34375	0.65625	0.68751	0.83412	False
ACOT6_2	ACOT6	2211.8	2194.5	2211.8	2194.5	-0.011299	148.99	27662	0.10379	0.45867	0.54133	0.91734	0.96207	False
ACOT6_3	ACOT6	1282.7	1436.8	1282.7	1436.8	0.16356	11883	14095	1.298	0.90285	0.09715	0.1943	0.40999	True
ACOT6_4	ACOT6	1130.4	1167.4	1130.4	1167.4	0.046416	684.34	12058	0.3369	0.6319	0.3681	0.73619	0.86406	True
ACOT7_1	ACOT7	525.45	420.13	525.45	420.13	-0.32203	5563.4	4688.5	1.5381	0.062009	0.93799	0.12402	0.31147	False
ACOT7_2	ACOT7	234.73	268.39	234.73	268.39	0.19254	567	1743.4	0.80606	0.78989	0.21011	0.42021	0.64183	True
ACOT7_3	ACOT7	182.68	183.98	182.68	183.98	0.010212	0.85126	1282.8	0.036431	0.51453	0.48547	0.97094	0.987	True
ACOT7_4	ACOT7	293.66	167.86	293.66	167.86	-0.80322	8065.3	2294.1	2.6265	0.0043135	0.99569	0.008627	0.055132	False
ACOT8_1	ACOT8	358.48	388.83	358.48	388.83	0.11693	460.71	2930.2	0.56064	0.71248	0.28752	0.57504	0.76425	True
ACOT8_2	ACOT8	488.12	390.73	488.12	390.73	-0.32035	4757.8	4282.2	1.4884	0.068325	0.93168	0.13665	0.33046	False
ACOT8_3	ACOT8	463.57	516.86	463.57	516.86	0.15666	1420.9	4018.8	0.8406	0.79971	0.20029	0.40057	0.62525	True
ACOT8_4	ACOT8	357.5	313.91	357.5	313.91	-0.18703	951.05	2920.4	0.80662	0.20994	0.79006	0.41989	0.64164	False
ACOT9_1	ACOT9	682.59	835.51	682.59	835.51	0.29126	11722	6470.8	1.901	0.97135	0.028648	0.057296	0.19252	True
ACOT9_2	ACOT9	1497.8	1448.2	1497.8	1448.2	-0.048562	1230.7	17073	0.37967	0.35209	0.64791	0.70419	0.84434	False
ACOT9_3	ACOT9	1009.6	964.49	1009.6	964.49	-0.06594	1019.5	10487	0.44091	0.32964	0.67036	0.65927	0.81609	False
ACOT9_4	ACOT9	1264	984.4	1264	984.4	-0.36037	39244	13842	2.3766	0.0087369	0.99126	0.017474	0.088838	False
ACOX1_1	ACOX1	596.16	527.29	596.16	527.29	-0.17678	2373.6	5476.8	0.93058	0.17604	0.82396	0.35207	0.58007	False
ACOX1_2	ACOX1	427.23	677.13	427.23	677.13	0.66318	31636	3635.1	4.1449	0.99998	1.6998e-05	3.3996e-05	0.00090033	True
ACOX1_3	ACOX1	149.29	156.48	149.29	156.48	0.067467	25.887	1002.4	0.22725	0.58989	0.41011	0.82023	0.91205	True
ACOX1_4	ACOX1	1034.2	815.6	1034.2	815.6	-0.34221	23977	10803	2.1032	0.017725	0.98228	0.035449	0.14162	False
ACOX2_1	ACOX2	1342.6	1097.3	1342.6	1097.3	-0.29087	30169	14913	2.0089	0.022274	0.97773	0.044548	0.16372	False
ACOX2_2	ACOX2	1031.2	1061.2	1031.2	1061.2	0.041295	449.23	10765	0.28889	0.61367	0.38633	0.77266	0.88534	True
ACOX2_3	ACOX2	921.25	1256.6	921.25	1256.6	0.44743	56563	9365.7	3.4651	0.99973	0.00026505	0.00053011	0.0075215	True
ACOX2_4	ACOX2	369.29	202.95	369.29	202.95	-0.86042	14139	3039.1	3.0173	0.0012753	0.99872	0.0025506	0.023667	False
ACOX3_1	ACOX3	712.05	873.45	712.05	873.45	0.29436	13058	6816.7	1.9548	0.9747	0.025305	0.050609	0.17785	True
ACOX3_2	ACOX3	1117.7	955.95	1117.7	955.95	-0.22527	13097	11890	1.4831	0.069018	0.93098	0.13804	0.33247	False
ACOX3_3	ACOX3	341.79	317.7	341.79	317.7	-0.10509	290.08	2763.6	0.4581	0.32344	0.67656	0.64688	0.80854	False
ACOX3_4	ACOX3	561.78	480.82	561.78	480.82	-0.22408	3282.5	5090.7	1.1347	0.12824	0.87176	0.25648	0.48396	False
ACOXL_1	ACOXL	235.71	307.27	235.71	307.27	0.38105	2571.4	1752.3	1.7094	0.95631	0.043688	0.087376	0.25112	True
ACOXL_2	ACOXL	124.73	143.2	124.73	143.2	0.19775	170.8	805.03	0.65102	0.74248	0.25752	0.51504	0.71989	True
ACOXL_3	ACOXL	221.96	201.05	221.96	201.05	-0.14207	218.75	1628	0.51824	0.30214	0.69786	0.60429	0.78469	False
ACOXL_4	ACOXL	192.5	135.62	192.5	135.62	-0.5022	1630.2	1367.6	1.5382	0.062004	0.938	0.12401	0.31147	False
ACP1_1	ACP1	692.41	474.18	692.41	474.18	-0.54522	24023	6585.7	2.6891	0.0035823	0.99642	0.0071646	0.048467	False
ACP1_2	ACP1	597.14	624.03	597.14	624.03	0.063426	361.4	5488	0.36289	0.64166	0.35834	0.71669	0.85183	True
ACP1_3	ACP1	884.91	887.67	884.91	887.67	0.0044903	3.8133	8912	0.029254	0.51167	0.48833	0.97666	0.98934	True
ACP1_4	ACP1	216.07	283.56	216.07	283.56	0.39057	2288	1575.2	1.7005	0.95548	0.044521	0.089042	0.25404	True
ACP2_1	ACP2	50.089	36.038	50.089	36.038	-0.46402	99.382	265.66	0.8621	0.19346	0.80654	0.38693	0.6129	False
ACP2_2	ACP2	272.05	321.5	272.05	321.5	0.2401	1224.4	2088.9	1.0818	0.86033	0.13967	0.27934	0.50772	True
ACP2_3	ACP2	251.43	291.15	251.43	291.15	0.21083	789.91	1896.5	0.91209	0.81914	0.18086	0.36172	0.58951	True
ACP2_4	ACP2	549.02	569.97	549.02	569.97	0.053934	219.5	4948.6	0.29783	0.61708	0.38292	0.76583	0.88132	True
ACP5_1	ACP5	613.84	905.69	613.84	905.69	0.5604	42989	5677.5	3.8733	0.99995	5.3684e-05	0.00010737	0.0022166	True
ACP5_2	ACP5	1520.4	1280.3	1520.4	1280.3	-0.24775	28868	17392	1.8203	0.034357	0.96564	0.068715	0.21548	False
ACP5_3	ACP5	369.29	366.07	369.29	366.07	-0.012584	5.1704	3039.1	0.058332	0.47674	0.52326	0.95348	0.97889	False
ACP5_4	ACP5	305.45	321.5	305.45	321.5	0.07365	128.83	2407.5	0.32711	0.62821	0.37179	0.74358	0.86811	True
ACP6_1	ACP6	505.8	546.26	505.8	546.26	0.1108	818.66	4473.7	0.60485	0.72736	0.27264	0.54528	0.74257	True
ACP6_2	ACP6	122.77	118.55	122.77	118.55	-0.050071	8.9127	789.59	0.15025	0.44028	0.55972	0.88056	0.94318	False
ACP6_3	ACP6	187.59	194.42	187.59	194.42	0.051297	23.3	1325.1	0.18752	0.57437	0.42563	0.85125	0.92779	True
ACP6_4	ACP6	176.79	150.79	176.79	150.79	-0.22806	338.41	1232.4	0.7405	0.2295	0.7705	0.459	0.67496	False
ACPP_1	ACPP	889.82	1171.2	889.82	1171.2	0.39605	39783	8973	2.9708	0.99851	0.0014851	0.0029702	0.026325	True
ACPP_2	ACPP	970.36	1028	970.36	1028	0.083212	1663.5	9985.7	0.57715	0.71808	0.28192	0.56384	0.75601	True
ACPP_3	ACPP	753.3	983.46	753.3	983.46	0.38418	26603	7306.7	2.6925	0.99645	0.0035459	0.0070918	0.048188	True
ACPP_4	ACPP	393.84	535.83	393.84	535.83	0.44319	10140	3289.1	2.4758	0.99335	0.0066471	0.013294	0.073995	True
ACPT_1	ACPT	538.21	494.1	538.21	494.1	-0.12314	973.49	4829.1	0.63482	0.26277	0.73723	0.52555	0.7275	False
ACPT_2	ACPT	615.8	421.07	615.8	421.07	-0.54731	19130	5699.9	2.5793	0.0049507	0.99505	0.0099014	0.060711	False
ACPT_3	ACPT	852.5	1018.5	852.5	1018.5	0.25647	13813	8511	1.7999	0.96406	0.035941	0.071881	0.22156	True
ACPT_4	ACPT	366.34	456.16	366.34	456.16	0.3156	4046.4	3009.3	1.6374	0.94923	0.050769	0.10154	0.27568	True
ACR_1	ACR	250.45	351.84	250.45	351.84	0.48878	5177.7	1887.4	2.334	0.9902	0.0097984	0.019597	0.095923	True
ACR_2	ACR	372.23	369.86	372.23	369.86	-0.009185	2.8053	3068.9	0.042758	0.48295	0.51705	0.96589	0.98481	False
ACR_3	ACR	91.339	153.64	91.339	153.64	0.74386	1972.8	550.79	2.6544	0.99603	0.0039725	0.007945	0.052089	True
ACR_4	ACR	0	0	0.98214	0	-0.98706	0	2.505	0.62055	0.30583	0.69417	0.61167	0.78469	False
ACRBP_1	ACRBP	725.8	826.03	725.8	826.03	0.18637	5027.7	6979.3	1.1997	0.88487	0.11513	0.23026	0.45465	True
ACRBP_2	ACRBP	1282.7	1343.8	1282.7	1343.8	0.067148	1870.4	14095	0.51514	0.69677	0.30323	0.60646	0.78469	True
ACRBP_3	ACRBP	308.39	124.24	308.39	124.24	-1.3048	17803	2436	3.7312	9.5292e-05	0.9999	0.00019058	0.0034323	False
ACRBP_4	ACRBP	1052.9	829.82	1052.9	829.82	-0.34307	24960	11044	2.1223	0.016906	0.98309	0.033813	0.13714	False
ACRC_1	ACRC	381.07	434.35	381.07	434.35	0.18834	1421	3158.6	0.94804	0.82844	0.17156	0.34311	0.57122	True
ACRC_2	ACRC	464.55	549.1	464.55	549.1	0.24076	3580.7	4029.3	1.332	0.90857	0.091429	0.18286	0.39497	True
ACRC_3	ACRC	979.2	966.39	979.2	966.39	-0.018978	82.043	10098	0.12747	0.44928	0.55072	0.89857	0.95271	False
ACRC_4	ACRC	257.32	311.06	257.32	311.06	0.27268	1447.4	1951.1	1.2167	0.88814	0.11186	0.22372	0.44643	True
ACRV1_1	ACRV1	411.52	413.49	411.52	413.49	0.0068752	1.9415	3471.4	0.033445	0.51334	0.48666	0.97332	0.98811	True
ACRV1_2	ACRV1	310.36	252.27	310.36	252.27	-0.29792	1691.8	2455.1	1.1724	0.12052	0.87948	0.24103	0.4674	False
ACRV1_3	ACRV1	1338.7	1101.1	1338.7	1101.1	-0.28167	28295	14860	1.9492	0.025636	0.97436	0.051273	0.17927	False
ACRV1_4	ACRV1	271.07	367.02	271.07	367.02	0.43579	4629.2	2079.6	2.104	0.98231	0.017691	0.035381	0.14144	True
ACSBG1_1	ACSBG1	910.45	677.13	910.45	677.13	-0.42659	27366	9230.4	2.4284	0.007582	0.99242	0.015164	0.080809	False
ACSBG1_2	ACSBG1	640.36	472.29	640.36	472.29	-0.43841	14205	5981.1	2.1732	0.014883	0.98512	0.029766	0.12595	False
ACSBG1_3	ACSBG1	436.07	414.44	436.07	414.44	-0.07324	234.07	3727.7	0.35435	0.36154	0.63846	0.72308	0.85612	False
ACSBG1_4	ACSBG1	151.25	142.26	151.25	142.26	-0.087855	40.463	1018.5	0.28184	0.38903	0.61097	0.77806	0.88795	False
ACSBG2_1	ACSBG2	548.04	432.46	548.04	432.46	-0.34102	6702.7	4937.7	1.6448	0.050004	0.95	0.10001	0.27315	False
ACSBG2_2	ACSBG2	829.91	886.72	829.91	886.72	0.095418	1614.3	8233.7	0.62611	0.73438	0.26562	0.53124	0.73208	True
ACSBG2_3	ACSBG2	286.79	319.6	286.79	319.6	0.15578	538.78	2228.4	0.69513	0.75651	0.24349	0.48697	0.69791	True
ACSBG2_4	ACSBG2	409.55	403.06	409.55	403.06	-0.023014	21.107	3451.1	0.1106	0.45597	0.54403	0.91193	0.95941	False
ACSF2_1	ACSF2	686.52	1099.2	686.52	1099.2	0.67824	86304	6516.7	5.1116	1	1.5972e-07	3.1944e-07	1.9147e-05	True
ACSF2_2	ACSF2	323.12	330.03	323.12	330.03	0.030421	23.854	2579.6	0.13599	0.55409	0.44591	0.89183	0.94924	True
ACSF2_3	ACSF2	358.48	298.74	358.48	298.74	-0.26223	1788.5	2930.2	1.1037	0.13486	0.86514	0.26972	0.49814	False
ACSF2_4	ACSF2	417.41	504.53	417.41	504.53	0.27288	3803.5	3532.6	1.4658	0.92865	0.071352	0.1427	0.33948	True
ACSF3_1	ACSF3	1547.9	944.57	1547.9	944.57	-0.71194	1.8472e+05	17782	4.524	3.0336e-06	1	6.0671e-06	0.00022162	False
ACSF3_2	ACSF3	822.05	740.67	822.05	740.67	-0.1502	3313.4	8137.6	0.90211	0.1835	0.8165	0.367	0.59441	False
ACSF3_3	ACSF3	895.71	1073.6	895.71	1073.6	0.26102	15846	9046.4	1.8698	0.96924	0.030758	0.061517	0.2013	True
ACSF3_4	ACSF3	688.48	969.23	688.48	969.23	0.49282	39697	6539.7	3.4717	0.99974	0.0002586	0.0005172	0.0073654	True
ACSL1_1	ACSL1	715.98	440.04	715.98	440.04	-0.70102	38629	6863.1	3.3308	0.00043293	0.99957	0.00086586	0.010798	False
ACSL1_2	ACSL1	77.589	85.353	77.589	85.353	0.13592	30.156	451.69	0.36531	0.64251	0.35749	0.71498	0.85049	True
ACSL1_3	ACSL1	288.75	357.53	288.75	357.53	0.3073	2372.4	2247.1	1.451	0.92662	0.073384	0.14677	0.34553	True
ACSL1_4	ACSL1	225.89	409.69	225.89	409.69	0.85606	17260	1663.3	4.5067	1	3.2919e-06	6.5838e-06	0.00023637	True
ACSL3_1	ACSL3	165.98	190.62	165.98	190.62	0.19857	303.92	1141	0.72946	0.76714	0.23286	0.46572	0.68068	True
ACSL3_2	ACSL3	328.04	479.87	328.04	479.87	0.54742	11631	2627.8	2.962	0.99847	0.0015281	0.0030562	0.026847	True
ACSL3_3	ACSL3	256.34	320.55	256.34	320.55	0.32136	2067.8	1942	1.4571	0.92745	0.072551	0.1451	0.34306	True
ACSL3_4	ACSL3	914.37	753.95	914.37	753.95	-0.27798	12898	9279.5	1.6653	0.047923	0.95208	0.095846	0.26592	False
ACSL4_1	ACSL4	1489.9	2152.8	1489.9	2152.8	0.53069	2.2156e+05	16963	5.0897	1	1.7932e-07	3.5864e-07	2.1153e-05	True
ACSL4_2	ACSL4	1674.6	1837.9	1674.6	1837.9	0.13423	13354	19600	1.167	0.8784	0.1216	0.2432	0.4697	True
ACSL4_3	ACSL4	1791.4	1435.8	1791.4	1435.8	-0.31903	63418	21307	2.4361	0.007423	0.99258	0.014846	0.079762	False
ACSL4_4	ACSL4	1628.4	1268.9	1628.4	1268.9	-0.3596	64862	18934	2.6125	0.0044947	0.99551	0.0089894	0.056648	False
ACSL5_1	ACSL5	916.34	630.66	916.34	630.66	-0.5383	41159	9304.1	2.9616	0.00153	0.99847	0.00306	0.026861	False
ACSL5_2	ACSL5	256.34	259.85	256.34	259.85	0.019564	6.1725	1942	0.07973	0.53177	0.46823	0.93645	0.97087	True
ACSL5_3	ACSL5	811.25	703.69	811.25	703.69	-0.20494	5792	8005.9	1.2021	0.11466	0.88534	0.22932	0.45348	False
ACSL5_4	ACSL5	563.75	444.78	563.75	444.78	-0.34127	7101.1	5112.6	1.6638	0.048077	0.95192	0.096153	0.26643	False
ACSL6_1	ACSL6	495.98	652.48	495.98	652.48	0.39494	12303	4367.1	2.3681	0.99106	0.0089396	0.017879	0.090189	True
ACSL6_2	ACSL6	788.66	688.51	788.66	688.51	-0.19565	5020.3	7731.9	1.1389	0.12737	0.87263	0.25474	0.48217	False
ACSL6_3	ACSL6	1284.6	1284.1	1284.6	1284.1	-0.00062036	0.15274	14122	0.004651	0.49814	0.50186	0.99629	0.99827	False
ACSL6_4	ACSL6	428.21	453.32	428.21	453.32	0.08201	315.21	3645.3	0.41582	0.66123	0.33877	0.67754	0.82729	True
ACSM1_1	ACSM1	165.98	239.94	165.98	239.94	0.52896	2757.7	1141	2.1894	0.98572	0.014283	0.028566	0.12255	True
ACSM1_2	ACSM1	140.45	134.67	140.45	134.67	-0.060173	16.696	930.41	0.18943	0.42488	0.57512	0.84975	0.92706	False
ACSM1_3	ACSM1	291.7	261.75	291.7	261.75	-0.15572	448.74	2275.3	0.62782	0.26506	0.73494	0.53012	0.73121	False
ACSM1_4	ACSM1	258.3	170.71	258.3	170.71	-0.5947	3877.4	1960.2	1.9785	0.023935	0.97606	0.047871	0.1715	False
ACSM2A_1	ACSM2A	116.87	80.611	116.87	80.611	-0.53042	663.15	743.64	1.3298	0.091781	0.90822	0.18356	0.39595	False
ACSM2A_2	ACSM2A	551.96	404.95	551.96	404.95	-0.44587	10871	4981.3	2.0829	0.018628	0.98137	0.037257	0.14631	False
ACSM2A_3	ACSM2A	244.55	237.09	244.55	237.09	-0.044519	27.839	1833.1	0.17427	0.43082	0.56918	0.86165	0.93327	False
ACSM2A_4	ACSM2A	673.75	465.65	673.75	465.65	-0.53202	21837	6367.7	2.6079	0.0045556	0.99544	0.0091112	0.057238	False
ACSM2B_1	ACSM2B	290.71	388.83	290.71	388.83	0.41829	4838.8	2265.9	2.0612	0.98036	0.019641	0.039282	0.15122	True
ACSM2B_2	ACSM2B	243.57	208.64	243.57	208.64	-0.22234	610.98	1824.1	0.81786	0.20672	0.79328	0.41344	0.63616	False
ACSM2B_3	ACSM2B	340.8	288.3	340.8	288.3	-0.24058	1380.5	2753.8	1.0004	0.15855	0.84145	0.3171	0.54675	False
ACSM2B_4	ACSM2B	242.59	302.53	242.59	302.53	0.31739	1801.9	1815.1	1.4069	0.92027	0.079728	0.15946	0.36393	True
ACSM3_1	ACSM3	769.02	649.63	769.02	649.63	-0.24305	7139.1	7495.1	1.379	0.083948	0.91605	0.1679	0.37537	False
ACSM3_2	ACSM3	216.07	352.79	216.07	352.79	0.70474	9485.3	1575.2	3.4448	0.99971	0.00028575	0.00057149	0.0079328	True
ACSM3_3	ACSM3	619.73	557.64	619.73	557.64	-0.15205	1929	5744.7	0.81922	0.20633	0.79367	0.41266	0.6354	False
ACSM3_4	ACSM3	450.8	277.87	450.8	277.87	-0.69609	15169	3883.1	2.7751	0.002759	0.99724	0.005518	0.040566	False
ACSM4_1	ACSM4	635.45	672.39	635.45	672.39	0.081409	682.65	5924.7	0.48	0.68439	0.31561	0.63123	0.79754	True
ACSM4_2	ACSM4	257.32	153.64	257.32	153.64	-0.74029	5463.7	1951.1	2.3474	0.0094533	0.99055	0.018907	0.093573	False
ACSM4_3	ACSM4	418.39	399.26	418.39	399.26	-0.067354	183	3542.8	0.32139	0.37396	0.62604	0.74791	0.87098	False
ACSM4_4	ACSM4	255.36	201.05	255.36	201.05	-0.34341	1479.7	1932.8	1.2352	0.10838	0.89162	0.21677	0.43839	False
ACSM5_1	ACSM5	533.3	558.59	533.3	558.59	0.066707	319.71	4774.9	0.36592	0.64279	0.35721	0.71443	0.85008	True
ACSM5_2	ACSM5	113.93	107.17	113.93	107.17	-0.087496	22.874	720.85	0.25189	0.40056	0.59944	0.80111	0.90118	False
ACSM5_3	ACSM5	501.87	404.95	501.87	404.95	-0.30889	4710.4	4431	1.456	0.072693	0.92731	0.14539	0.34354	False
ACSM5_4	ACSM5	431.16	381.24	431.16	381.24	-0.17707	1247	3676.2	0.82328	0.20517	0.79483	0.41035	0.63351	False
ACSM6_1	ACSM6	579.46	589.88	579.46	589.88	0.02567	54.295	5288.6	0.14329	0.55697	0.44303	0.88606	0.94602	True
ACSM6_2	ACSM6	525.45	613.59	525.45	613.59	0.22335	3890.8	4688.5	1.2873	0.90101	0.098987	0.19797	0.4147	True
ACSM6_3	ACSM6	206.25	241.83	206.25	241.83	0.2286	634.1	1488.1	0.92245	0.82185	0.17815	0.35629	0.58426	True
ACSM6_4	ACSM6	378.12	292.1	378.12	292.1	-0.37129	3715.7	3128.6	1.538	0.062023	0.93798	0.12405	0.31148	False
ACSS1_1	ACSS1	556.87	521.6	556.87	521.6	-0.094228	622.24	5036	0.49705	0.30958	0.69042	0.61916	0.78987	False
ACSS1_2	ACSS1	189.55	279.77	189.55	279.77	0.55918	4107.6	1342.1	2.4626	0.9931	0.0068968	0.013794	0.075866	True
ACSS1_3	ACSS1	468.48	704.64	468.48	704.64	0.58786	28173	4071.2	3.7011	0.99989	0.00010732	0.00021464	0.0037623	True
ACSS1_4	ACSS1	253.39	376.5	253.39	376.5	0.56943	7651.7	1914.6	2.8135	0.99755	0.0024503	0.0049006	0.037363	True
ACSS2_1	ACSS2	128.66	122.34	128.66	122.34	-0.072107	19.982	836.05	0.21862	0.41347	0.58653	0.82694	0.91518	False
ACSS2_2	ACSS2	596.16	561.43	596.16	561.43	-0.086436	603.11	5476.8	0.46925	0.31945	0.68055	0.63889	0.80281	False
ACSS2_3	ACSS2	236.7	228.56	236.7	228.56	-0.05027	33.13	1761.3	0.19395	0.42311	0.57689	0.84621	0.9251	False
ACSS2_4	ACSS2	976.25	1103	976.25	1103	0.17588	8034.1	10061	1.2632	0.89674	0.10326	0.20652	0.42568	True
ACSS3_1	ACSS3	788.66	843.1	788.66	843.1	0.096179	1482.2	7731.9	0.6191	0.73208	0.26792	0.53585	0.73554	True
ACSS3_2	ACSS3	265.18	243.73	265.18	243.73	-0.1212	230.11	2024.3	0.4767	0.31679	0.68321	0.63358	0.79939	False
ACSS3_3	ACSS3	752.32	559.54	752.32	559.54	-0.42646	18684	7295	2.2571	0.012	0.988	0.023999	0.10969	False
ACSS3_4	ACSS3	255.36	162.17	255.36	162.17	-0.65177	4397.2	1932.8	2.1196	0.01702	0.98298	0.03404	0.13778	False
ACTA1_1	ACTA1	252.41	190.62	252.41	190.62	-0.40321	1918.3	1905.6	1.4155	0.078467	0.92153	0.15693	0.36034	False
ACTA1_2	ACTA1	174.82	244.68	174.82	244.68	0.48266	2457.2	1215.7	2.0036	0.97744	0.022557	0.045115	0.16507	True
ACTA1_3	ACTA1	6.875	67.334	6.875	67.334	3.1173	2309.2	24.542	12.204	1	1.6123e-34	3.2246e-34	1.5607e-30	True
ACTA1_4	ACTA1	237.68	294.94	237.68	294.94	0.31025	1644.3	1770.2	1.361	0.91325	0.086753	0.17351	0.38256	True
ACTA2_1	ACTA2	624.64	377.45	624.64	377.45	-0.72524	31031	5800.9	3.2456	0.00058612	0.99941	0.0011722	0.013523	False
ACTA2_2	ACTA2	335.89	542.47	335.89	542.47	0.6899	21640	2705.2	3.9717	0.99996	3.5685e-05	7.137e-05	0.0016189	True
ACTA2_3	ACTA2	373.21	468.49	373.21	468.49	0.32724	4553.7	3078.8	1.7171	0.95702	0.042976	0.085952	0.24847	True
ACTA2_4	ACTA2	392.86	580.4	392.86	580.4	0.56186	17753	3279	3.2751	0.99947	0.00052805	0.0010561	0.012492	True
ACTB_1	ACTB	456.7	538.67	456.7	538.67	0.23769	3365.8	3945.6	1.3051	0.90406	0.095937	0.19187	0.40674	True
ACTB_2	ACTB	188.57	181.14	188.57	181.14	-0.057707	27.629	1333.6	0.20355	0.41935	0.58065	0.83871	0.92109	False
ACTB_3	ACTB	467.5	462.8	467.5	462.8	-0.014535	11.028	4060.7	0.0737	0.47062	0.52938	0.94125	0.97316	False
ACTB_4	ACTB	826.96	966.39	826.96	966.39	0.22452	9734	8197.6	1.5399	0.93821	0.061794	0.12359	0.31085	True
ACTBL2_1	ACTBL2	98.214	83.456	98.214	83.456	-0.23234	109.08	601.65	0.60166	0.27368	0.72632	0.54735	0.74381	False
ACTBL2_2	ACTBL2	398.75	381.24	398.75	381.24	-0.064605	153.25	3339.6	0.30293	0.38097	0.61903	0.76194	0.87887	False
ACTBL2_3	ACTBL2	286.79	370.81	286.79	370.81	0.36958	3544.7	2228.4	1.78	0.96246	0.037538	0.075076	0.22787	True
ACTBL2_4	ACTBL2	440	242.78	440	242.78	-0.85519	19871	3769	3.2124	0.00065815	0.99934	0.0013163	0.014694	False
ACTC1_1	ACTC1	848.57	703.69	848.57	703.69	-0.26975	10518	8462.6	1.5749	0.057636	0.94236	0.11527	0.29781	False
ACTC1_2	ACTC1	259.29	273.13	259.29	273.13	0.074764	95.847	1969.3	0.31197	0.62247	0.37753	0.75507	0.87519	True
ACTC1_3	ACTC1	997.86	869.65	997.86	869.65	-0.19818	8227.8	10336	1.261	0.10365	0.89635	0.2073	0.4268	False
ACTC1_4	ACTC1	660.98	740.67	660.98	740.67	0.164	3178.1	6219.3	1.0105	0.84388	0.15612	0.31224	0.54193	True
ACTG1_1	ACTG1	921.25	913.28	921.25	913.28	-0.012525	31.774	9365.7	0.082372	0.46718	0.53282	0.93435	0.96993	False
ACTG1_2	ACTG1	322.14	289.25	322.14	289.25	-0.15487	541.29	2569.9	0.6488	0.25823	0.74177	0.51647	0.72101	False
ACTG1_3	ACTG1	283.84	305.37	283.84	305.37	0.10515	231.96	2200.3	0.4591	0.67692	0.32308	0.64617	0.80802	True
ACTG1_4	ACTG1	69.732	36.038	69.732	36.038	-0.93336	582.77	396.75	1.6916	0.045141	0.95486	0.090283	0.25631	False
ACTG2_1	ACTG2	1135.4	1072.6	1135.4	1072.6	-0.081954	1969.4	12123	0.56995	0.28436	0.71564	0.56871	0.75942	False
ACTG2_2	ACTG2	933.03	944.57	933.03	944.57	0.017713	66.572	9513.8	0.1183	0.54708	0.45292	0.90583	0.95651	True
ACTG2_3	ACTG2	1437.9	1318.2	1437.9	1318.2	-0.12523	7158.5	16233	0.93892	0.17389	0.82611	0.34777	0.57601	False
ACTG2_4	ACTG2	1120.6	840.25	1120.6	840.25	-0.41498	39507	11929	2.5671	0.0051282	0.99487	0.010256	0.062251	False
ACTL10_1	ACTL10	572.59	677.13	572.59	677.13	0.24155	5474.4	5211.5	1.4482	0.92622	0.073782	0.14756	0.34653	True
ACTL10_2	ACTL10	1546.9	1512.6	1546.9	1512.6	-0.03226	585.8	17768	0.25678	0.39867	0.60133	0.79735	0.89944	False
ACTL10_3	ACTL10	249.46	291.15	249.46	291.15	0.2221	870.1	1878.3	0.96181	0.83193	0.16807	0.33615	0.5651	True
ACTL10_4	ACTL10	697.32	660.06	697.32	660.06	-0.079101	694.18	6643.3	0.45711	0.3238	0.6762	0.64759	0.80885	False
ACTL6A_1	ACTL6A	1906.3	2147.1	1906.3	2147.1	0.1715	29010	23012	1.5871	0.94376	0.056239	0.11248	0.29319	True
ACTL6A_2	ACTL6A	852.5	588.94	852.5	588.94	-0.53283	35028	8511	2.8569	0.002139	0.99786	0.004278	0.034134	False
ACTL6A_3	ACTL6A	1286.6	1467.1	1286.6	1467.1	0.18928	16311	14149	1.5176	0.93545	0.064555	0.12911	0.31942	True
ACTL6A_4	ACTL6A	275	277.87	275	277.87	0.014934	4.1236	2116.6	0.062421	0.52489	0.47511	0.95023	0.97731	True
ACTL6B_1	ACTL6B	114.91	128.98	114.91	128.98	0.16525	99.027	728.43	0.52121	0.69889	0.30111	0.60222	0.78315	True
ACTL6B_2	ACTL6B	1440.8	1812.3	1440.8	1812.3	0.33077	69243	16274	2.9124	0.99821	0.0017935	0.0035871	0.03008	True
ACTL6B_3	ACTL6B	724.82	592.73	724.82	592.73	-0.28981	8746.1	6967.7	1.5824	0.056774	0.94323	0.11355	0.29485	False
ACTL6B_4	ACTL6B	288.75	226.66	288.75	226.66	-0.34793	1934.6	2247.1	1.3098	0.095129	0.90487	0.19026	0.40471	False
ACTL7A_1	ACTL7A	1250.3	932.24	1250.3	932.24	-0.42306	50840	13656	2.7214	0.0032504	0.99675	0.0065009	0.045478	False
ACTL7A_2	ACTL7A	928.12	981.56	928.12	981.56	0.080674	1428	9452	0.54963	0.70871	0.29129	0.58257	0.76989	True
ACTL7A_3	ACTL7A	816.16	772.92	816.16	772.92	-0.078436	935.06	8065.7	0.48147	0.31509	0.68491	0.63018	0.79714	False
ACTL7A_4	ACTL7A	341.79	227.61	341.79	227.61	-0.58443	6585.1	2763.6	2.1719	0.014931	0.98507	0.029862	0.12624	False
ACTL7B_1	ACTL7B	208.21	195.36	208.21	195.36	-0.091452	82.588	1505.4	0.3312	0.37025	0.62975	0.74049	0.86679	False
ACTL7B_2	ACTL7B	227.86	316.75	227.86	316.75	0.47347	3978.1	1681.1	2.1682	0.98493	0.015072	0.030144	0.12708	True
ACTL7B_3	ACTL7B	1517.4	1436.8	1517.4	1436.8	-0.078722	3251.5	17351	0.61215	0.27022	0.72978	0.54044	0.73902	False
ACTL7B_4	ACTL7B	230.8	280.72	230.8	280.72	0.28134	1248.6	1707.7	1.2078	0.88645	0.11355	0.22711	0.45084	True
ACTL8_1	ACTL8	670.8	766.28	670.8	766.28	0.19172	4563	6333.4	1.1997	0.88488	0.11512	0.23024	0.45465	True
ACTL8_2	ACTL8	1137.3	1387.5	1137.3	1387.5	0.28658	31362	12149	2.2695	0.98838	0.01162	0.023241	0.10733	True
ACTL8_3	ACTL8	1063.7	1038.5	1063.7	1038.5	-0.034556	317.48	11184	0.23826	0.40584	0.59416	0.81168	0.90719	False
ACTL8_4	ACTL8	1184.5	1116.2	1184.5	1116.2	-0.085527	2328.5	12774	0.60374	0.27301	0.72699	0.54602	0.74306	False
ACTL9_1	ACTL9	239.64	275.97	239.64	275.97	0.20286	660.83	1788.2	0.85919	0.80488	0.19512	0.39024	0.61598	True
ACTL9_2	ACTL9	290.71	175.45	290.71	175.45	-0.72531	6747.8	2265.9	2.4215	0.0077283	0.99227	0.015457	0.081834	False
ACTL9_3	ACTL9	275.98	254.16	275.98	254.16	-0.11838	238.15	2125.9	0.47323	0.31802	0.68198	0.63605	0.80108	False
ACTL9_4	ACTL9	455.71	478.93	455.71	478.93	0.071519	269.43	3935.2	0.37001	0.64431	0.35569	0.71137	0.84881	True
ACTN1_1	ACTN1	313.3	331.93	313.3	331.93	0.083055	173.48	2483.7	0.37372	0.6457	0.3543	0.70861	0.84752	True
ACTN1_2	ACTN1	760.18	970.18	760.18	970.18	0.3515	22132	7389.1	2.443	0.99272	0.0072823	0.014565	0.078665	True
ACTN1_3	ACTN1	218.04	268.39	218.04	268.39	0.29852	1271.1	1592.8	1.2617	0.89646	0.10354	0.20707	0.42643	True
ACTN1_4	ACTN1	993.93	920.86	993.93	920.86	-0.11004	2670.1	10286	0.7204	0.23564	0.76436	0.47128	0.68535	False
ACTN2_1	ACTN2	365.36	343.31	365.36	343.31	-0.089546	243.11	2999.4	0.40258	0.34363	0.65637	0.68726	0.83403	False
ACTN2_2	ACTN2	528.39	476.08	528.39	476.08	-0.15011	1369.2	4720.8	0.76136	0.22322	0.77678	0.44644	0.66423	False
ACTN2_3	ACTN2	172.86	150.79	172.86	150.79	-0.19582	243.75	1199	0.63728	0.26197	0.73803	0.52394	0.72633	False
ACTN2_4	ACTN2	715.98	750.16	715.98	750.16	0.067181	584.11	6863.1	0.41255	0.66003	0.33997	0.67994	0.82919	True
ACTN3_1	ACTN3	642.32	621.18	642.32	621.18	-0.048205	223.47	6003.7	0.27284	0.39249	0.60751	0.78498	0.89192	False
ACTN3_2	ACTN3	420.36	418.23	420.36	418.23	-0.0073008	2.2618	3563.3	0.03563	0.48579	0.51421	0.97158	0.98739	False
ACTN3_3	ACTN3	224.91	265.54	224.91	265.54	0.23862	826.91	1654.5	0.99894	0.84109	0.15891	0.31782	0.54764	True
ACTN3_4	ACTN3	165.98	80.611	165.98	80.611	-1.0329	3760.2	1141	2.5274	0.0057452	0.99425	0.01149	0.067197	False
ACTN4_1	ACTN4	257.32	242.78	257.32	242.78	-0.083575	105.72	1951.1	0.32916	0.37102	0.62898	0.74204	0.86708	False
ACTN4_2	ACTN4	637.41	680.93	637.41	680.93	0.095135	947.14	5947.3	0.56429	0.71372	0.28628	0.57255	0.76246	True
ACTN4_3	ACTN4	165.98	145.1	165.98	145.1	-0.19273	218.27	1141	0.6182	0.26822	0.73178	0.53644	0.73577	False
ACTN4_4	ACTN4	147.32	124.24	147.32	124.24	-0.24408	266.95	986.3	0.73507	0.23115	0.76885	0.4623	0.67781	False
ACTR10_1	ACTR10	323.12	491.25	323.12	491.25	0.60285	14288	2579.6	3.3103	0.99953	0.00046594	0.00093189	0.011388	True
ACTR10_2	ACTR10	928.12	914.23	928.12	914.23	-0.021744	96.583	9452	0.14295	0.44316	0.55684	0.88633	0.94617	False
ACTR10_3	ACTR10	247.5	389.78	247.5	389.78	0.65311	10251	1860.2	3.2988	0.99951	0.00048548	0.00097096	0.011745	True
ACTR10_4	ACTR10	409.55	357.53	409.55	357.53	-0.19546	1354.5	3451.1	0.88549	0.18795	0.81205	0.37589	0.60273	False
ACTR1A_1	ACTR1A	427.23	352.79	427.23	352.79	-0.27549	2776.9	3635.1	1.2347	0.10848	0.89152	0.21696	0.43863	False
ACTR1A_2	ACTR1A	275.98	131.82	275.98	131.82	-1.0603	10737	2125.9	3.1266	0.00088425	0.99912	0.0017685	0.018234	False
ACTR1A_3	ACTR1A	276.96	433.4	276.96	433.4	0.64414	12389	2135.2	3.3856	0.99964	0.00035517	0.00071034	0.0093442	True
ACTR1A_4	ACTR1A	489.11	283.56	489.11	283.56	-0.78435	21512	4292.8	3.1372	0.00085295	0.99915	0.0017059	0.017742	False
ACTR1B_1	ACTR1B	232.77	179.24	232.77	179.24	-0.37515	1438.6	1725.5	1.2886	0.098775	0.90122	0.19755	0.41416	False
ACTR1B_2	ACTR1B	399.73	322.44	399.73	322.44	-0.30912	2995.2	3349.7	1.3354	0.090876	0.90912	0.18175	0.39352	False
ACTR1B_3	ACTR1B	458.66	312.01	458.66	312.01	-0.55435	10852	3966.5	2.3285	0.0099437	0.99006	0.019887	0.096893	False
ACTR1B_4	ACTR1B	92.321	127.08	92.321	127.08	0.45678	607.95	558	1.4715	0.92942	0.070582	0.14116	0.33725	True
ACTR2_1	ACTR2	436.07	364.17	436.07	364.17	-0.25929	2589.9	3727.7	1.1776	0.11948	0.88052	0.23896	0.46469	False
ACTR2_2	ACTR2	913.39	1066	913.39	1066	0.22263	11657	9267.2	1.5849	0.94351	0.056495	0.11299	0.294	True
ACTR2_3	ACTR2	177.77	239.94	177.77	239.94	0.43057	1943.3	1240.7	1.765	0.96121	0.038786	0.077571	0.2325	True
ACTR2_4	ACTR2	477.32	572.81	477.32	572.81	0.2626	4568.9	4165.9	1.4795	0.9305	0.069503	0.13901	0.334	True
ACTR3_1	ACTR3	560.8	606.01	560.8	606.01	0.11165	1022.1	5079.7	0.63424	0.73704	0.26296	0.52593	0.72785	True
ACTR3_2	ACTR3	824.02	866.81	824.02	866.81	0.072951	915.65	8161.6	0.47365	0.68213	0.31787	0.63575	0.80087	True
ACTR3_3	ACTR3	642.32	514.01	642.32	514.01	-0.32092	8256.7	6003.7	1.6559	0.048871	0.95113	0.097741	0.26922	False
ACTR3_4	ACTR3	880	918.02	880	918.02	0.060954	722.84	8851	0.40413	0.65694	0.34306	0.68612	0.83331	True
ACTR3B_1	ACTR3B	971.34	1248.1	971.34	1248.1	0.3613	38435	9998.2	2.7674	0.99717	0.0028255	0.0056509	0.041234	True
ACTR3B_2	ACTR3B	505.8	399.26	505.8	399.26	-0.34048	5695.2	4473.7	1.5929	0.055595	0.9444	0.11119	0.29128	False
ACTR3B_3	ACTR3B	378.12	229.5	378.12	229.5	-0.71788	11214	3128.6	2.657	0.0039414	0.99606	0.0078829	0.051786	False
ACTR3B_4	ACTR3B	88.393	78.714	88.393	78.714	-0.16532	46.874	529.25	0.4207	0.33695	0.66305	0.6739	0.82536	False
ACTR3C_1	ACTR3C	440	348.05	440	348.05	-0.33734	4241.8	3769	1.4977	0.067103	0.9329	0.13421	0.32692	False
ACTR3C_2	ACTR3C	93.303	112.86	93.303	112.86	0.27182	191.57	565.24	0.8224	0.79457	0.20543	0.41087	0.63403	True
ACTR3C_3	ACTR3C	430.18	588.94	430.18	588.94	0.45227	12679	3665.9	2.6221	0.99563	0.0043698	0.0087397	0.05564	True
ACTR3C_4	ACTR3C	643.3	562.38	643.3	562.38	-0.19363	3277.8	6015.1	1.0434	0.14839	0.85161	0.29677	0.52578	False
ACTR5_1	ACTR5	323.12	308.22	323.12	308.22	-0.067919	111.1	2579.6	0.29347	0.38458	0.61542	0.76916	0.88326	False
ACTR5_2	ACTR5	598.12	788.09	598.12	788.09	0.39734	18130	5499.1	2.5617	0.99479	0.0052073	0.010415	0.06284	True
ACTR5_3	ACTR5	241.61	206.74	241.61	206.74	-0.22381	608.63	1806.1	0.82033	0.20601	0.79399	0.41203	0.63493	False
ACTR5_4	ACTR5	188.57	220.97	188.57	220.97	0.22762	525.65	1333.6	0.88719	0.81251	0.18749	0.37498	0.6018	True
ACTR6_1	ACTR6	826.96	714.12	826.96	714.12	-0.21138	6375.3	8197.6	1.2463	0.10632	0.89368	0.21265	0.43327	False
ACTR6_2	ACTR6	606.96	569.97	606.96	569.97	-0.090574	684.49	5599.3	0.4944	0.31051	0.68949	0.62103	0.7912	False
ACTR6_3	ACTR6	337.86	249.42	337.86	249.42	-0.43632	3932.9	2724.6	1.6942	0.04511	0.95489	0.090219	0.25625	False
ACTR6_4	ACTR6	99.196	121.39	99.196	121.39	0.28867	246.93	608.98	0.89939	0.81577	0.18423	0.36846	0.59578	True
ACTR8_1	ACTR8	255.36	215.28	255.36	215.28	-0.24526	804.57	1932.8	0.9116	0.18099	0.81901	0.36198	0.58983	False
ACTR8_2	ACTR8	239.64	345.21	239.64	345.21	0.52474	5617.9	1788.2	2.4964	0.99373	0.0062736	0.012547	0.071221	True
ACTR8_3	ACTR8	466.52	504.53	466.52	504.53	0.11278	722.8	4050.2	0.59731	0.72485	0.27515	0.5503	0.74611	True
ACTR8_4	ACTR8	653.12	951.21	653.12	951.21	0.54172	44818	6128.4	3.8078	0.99993	7.0112e-05	0.00014022	0.0027253	True
ACTRT1_1	ACTRT1	290.71	350.9	290.71	350.9	0.27059	1814.9	2265.9	1.2643	0.89694	0.10306	0.20613	0.42515	True
ACTRT1_2	ACTRT1	662.95	587.99	662.95	587.99	-0.17283	2811.9	6242.1	0.94875	0.17137	0.82863	0.34275	0.5709	False
ACTRT1_3	ACTRT1	161.07	124.24	161.07	124.24	-0.37198	681.26	1099.9	1.1107	0.13335	0.86665	0.2667	0.49493	False
ACTRT1_4	ACTRT1	398.75	332.88	398.75	332.88	-0.25978	2174	3339.6	1.1399	0.12717	0.87283	0.25433	0.48183	False
ACTRT2_1	ACTRT2	509.73	687.57	509.73	687.57	0.43103	15901	4516.5	2.6461	0.99593	0.0040708	0.0081416	0.052939	True
ACTRT2_2	ACTRT2	556.87	607.9	556.87	607.9	0.12627	1302.6	5036	0.71908	0.76395	0.23605	0.47209	0.68603	True
ACTRT2_3	ACTRT2	173.84	216.23	173.84	216.23	0.31318	901.06	1207.3	1.2199	0.88876	0.11124	0.22249	0.44502	True
ACTRT2_4	ACTRT2	455.71	497.89	455.71	497.89	0.12744	889.96	3935.2	0.67237	0.74933	0.25067	0.50135	0.70906	True
ACTRT3_1	ACTRT3	130.62	190.62	130.62	190.62	0.54183	1815.8	851.65	2.0559	0.9801	0.019897	0.039794	0.15238	True
ACTRT3_2	ACTRT3	466.52	395.47	466.52	395.47	-0.23781	2528.2	4050.2	1.1164	0.13213	0.86787	0.26426	0.49234	False
ACTRT3_3	ACTRT3	255.36	149.84	255.36	149.84	-0.76512	5664.3	1932.8	2.4	0.0081971	0.9918	0.016394	0.085143	False
ACTRT3_4	ACTRT3	384.02	313.91	384.02	313.91	-0.28999	2463.8	3188.6	1.2416	0.1072	0.8928	0.2144	0.4354	False
ACVR1_1	ACVR1	748.39	561.43	748.39	561.43	-0.41404	17567	7248.1	2.196	0.014046	0.98595	0.028091	0.12127	False
ACVR1_2	ACVR1	566.7	548.16	566.7	548.16	-0.047902	171.87	5145.5	0.25846	0.39803	0.60197	0.79605	0.89865	False
ACVR1_3	ACVR1	535.27	462.8	535.27	462.8	-0.20944	2629	4796.5	1.0463	0.14771	0.85229	0.29542	0.52441	False
ACVR1_4	ACVR1	440.98	300.63	440.98	300.63	-0.5512	9938.7	3779.4	2.283	0.011216	0.98878	0.022432	0.10484	False
ACVR1B_1	ACVR1B	130.62	77.766	130.62	77.766	-0.74079	1420.2	851.65	1.8113	0.035045	0.96496	0.070089	0.21822	False
ACVR1B_2	ACVR1B	733.66	839.3	733.66	839.3	0.19384	5586.7	7072.6	1.2562	0.89548	0.10452	0.20904	0.42904	True
ACVR1B_3	ACVR1B	1017.5	1339.1	1017.5	1339.1	0.39589	51955	10588	3.1254	0.99911	0.00088789	0.0017758	0.018282	True
ACVR1B_4	ACVR1B	119.82	132.77	119.82	132.77	0.14689	83.907	766.55	0.46774	0.68001	0.31999	0.63998	0.80346	True
ACVR1C_1	ACVR1C	385	358.48	385	358.48	-0.10268	351.68	3198.7	0.46886	0.31959	0.68041	0.63917	0.80288	False
ACVR1C_2	ACVR1C	408.57	463.75	408.57	463.75	0.18235	1524	3440.9	0.94069	0.82657	0.17343	0.34686	0.57513	True
ACVR1C_3	ACVR1C	624.64	723.6	624.64	723.6	0.21185	4903.3	5800.9	1.2993	0.90309	0.096914	0.19383	0.40932	True
ACVR1C_4	ACVR1C	223.93	183.98	223.93	183.98	-0.28207	799.73	1645.6	0.98468	0.16239	0.83761	0.32478	0.55402	False
ACVR2A_1	ACVR2A	921.25	875.34	921.25	875.34	-0.073661	1053.9	9365.7	0.47435	0.31762	0.68238	0.63525	0.8006	False
ACVR2A_2	ACVR2A	440	645.84	440	645.84	0.55263	21378	3769	3.3528	0.9996	0.00039996	0.00079993	0.010203	True
ACVR2A_3	ACVR2A	524.46	634.46	524.46	634.46	0.2742	6063	4677.7	1.6082	0.94611	0.053891	0.10778	0.28571	True
ACVR2A_4	ACVR2A	1024.4	1138	1024.4	1138	0.15167	6464.5	10676	1.1001	0.86435	0.13565	0.2713	0.49953	True
ACVR2B_1	ACVR2B	160.09	238.99	160.09	238.99	0.57511	3143.5	1091.7	2.388	0.99153	0.0084711	0.016942	0.086964	True
ACVR2B_2	ACVR2B	417.41	495.05	417.41	495.05	0.24556	3019.2	3532.6	1.3062	0.90426	0.095736	0.19147	0.40623	True
ACVR2B_3	ACVR2B	161.07	211.49	161.07	211.49	0.39074	1276.7	1099.9	1.5202	0.93576	0.064236	0.12847	0.31839	True
ACVR2B_4	ACVR2B	197.41	161.22	197.41	161.22	-0.29052	656.46	1410.4	0.96359	0.16762	0.83238	0.33525	0.56421	False
ACVRL1_1	ACVRL1	268.12	382.19	268.12	382.19	0.50979	6556.4	2051.9	2.5181	0.9941	0.005899	0.011798	0.068336	True
ACVRL1_2	ACVRL1	691.43	679.03	691.43	679.03	-0.026064	76.846	6574.2	0.1529	0.43924	0.56076	0.87848	0.94209	False
ACVRL1_3	ACVRL1	566.7	564.28	566.7	564.28	-0.0061568	2.9222	5145.5	0.033702	0.48656	0.51344	0.97311	0.98802	False
ACVRL1_4	ACVRL1	307.41	300.63	307.41	300.63	-0.03206	22.972	2426.5	0.1376	0.44528	0.55472	0.89056	0.94856	False
ACY1_1	ACY1	1337.7	1333.4	1337.7	1333.4	-0.0046127	9.1305	14846	0.035072	0.48601	0.51399	0.97202	0.98756	False
ACY1_2	ACY1	809.28	825.08	809.28	825.08	0.027851	124.73	7982	0.17678	0.57016	0.42984	0.85968	0.93223	True
ACY1_3	ACY1	321.16	220.02	321.16	220.02	-0.54359	5160	2560.3	1.9988	0.022815	0.97719	0.045629	0.16632	False
ACY1_4	ACY1	399.73	315.81	399.73	315.81	-0.33904	3533.9	3349.7	1.4501	0.073518	0.92648	0.14704	0.34589	False
ACY3_1	ACY3	955.62	799.47	955.62	799.47	-0.2571	12216	9798.9	1.5774	0.057346	0.94265	0.11469	0.29681	False
ACY3_2	ACY3	260.27	204.85	260.27	204.85	-0.34395	1541.2	1978.5	1.246	0.10639	0.89361	0.21278	0.43348	False
ACY3_3	ACY3	129.64	121.39	129.64	121.39	-0.09413	34.055	843.84	0.28406	0.38818	0.61182	0.77636	0.88746	False
ACY3_4	ACY3	255.36	199.16	255.36	199.16	-0.35702	1585.3	1932.8	1.2783	0.10057	0.89943	0.20114	0.4187	False
ACYP1_1	ACYP1	1035.2	1217.7	1035.2	1217.7	0.23408	16685	10816	1.7551	0.96038	0.039622	0.079245	0.23595	True
ACYP1_2	ACYP1	167.95	183.98	167.95	183.98	0.13083	128.66	1157.5	0.47137	0.68131	0.31869	0.63738	0.80195	True
ACYP1_3	ACYP1	391.87	415.38	391.87	415.38	0.083848	276.42	3269	0.4112	0.65954	0.34046	0.68093	0.82995	True
ACYP1_4	ACYP1	347.68	201.05	347.68	201.05	-0.78716	10948	2822.2	2.76	0.0028899	0.99711	0.0057797	0.041917	False
ACYP2_1	ACYP2	218.04	248.47	218.04	248.47	0.18771	463.69	1592.8	0.76264	0.77716	0.22284	0.44568	0.66363	True
ACYP2_2	ACYP2	817.14	782.4	817.14	782.4	-0.062597	603.48	8077.7	0.38652	0.34955	0.65045	0.69911	0.84153	False
ACYP2_3	ACYP2	589.28	679.98	589.28	679.98	0.2062	4118	5399.2	1.2343	0.89145	0.10855	0.2171	0.43872	True
ACYP2_4	ACYP2	811.25	994.84	811.25	994.84	0.29399	16896	8005.9	2.0518	0.97991	0.020094	0.040188	0.15341	True
ACAA1_1	ACAA1	255.36	176.4	255.36	176.4	-0.53118	3143.9	1932.8	1.796	0.036245	0.96375	0.072491	0.2226	False
ACAA1_2	ACAA1	218.04	234.25	218.04	234.25	0.10301	131.44	1592.8	0.4062	0.6577	0.3423	0.6846	0.83255	True
ACAA1_3	ACAA1	559.82	471.34	559.82	471.34	-0.24772	3921.8	5068.8	1.2428	0.10697	0.89303	0.21394	0.4349	False
ACAA1_4	ACAA1	492.05	539.62	492.05	539.62	0.13287	1131.9	4324.6	0.72333	0.76526	0.23474	0.46947	0.68393	True
ACAA2_1	ACAA2	309.37	587.04	309.37	587.04	0.9219	39520	2445.5	5.6148	1	9.8407e-09	1.9681e-08	1.7479e-06	True
ACAA2_2	ACAA2	1204.1	1074.5	1204.1	1074.5	-0.16415	8405.7	13036	1.1352	0.12816	0.87184	0.25631	0.48376	False
ACAA2_3	ACAA2	313.3	260.8	313.3	260.8	-0.26369	1381.1	2483.7	1.0535	0.14606	0.85394	0.29212	0.52101	False
ACAA2_4	ACAA2	620.71	537.72	620.71	537.72	-0.2067	3448.1	5756	1.0939	0.13701	0.86299	0.27401	0.50218	False
ADA_1	ADA	284.82	316.75	284.82	316.75	0.1528	510.23	2209.7	0.67933	0.75154	0.24846	0.49693	0.70551	True
ADA_2	ADA	1067.6	755.85	1067.6	755.85	-0.49763	48951	11235	2.941	0.0016356	0.99836	0.0032712	0.028172	False
ADA_3	ADA	400.71	322.44	400.71	322.44	-0.31265	3072	3359.8	1.3503	0.088458	0.91154	0.17692	0.38698	False
ADA_4	ADA	294.64	404.95	294.64	404.95	0.45746	6122.4	2303.5	2.2984	0.98923	0.01077	0.02154	0.10215	True
ADAD1_1	ADAD1	1669.6	1390.3	1669.6	1390.3	-0.26396	39096	19529	1.9989	0.022812	0.97719	0.045623	0.16632	False
ADAD1_2	ADAD1	895.71	1066	895.71	1066	0.25079	14520	9046.4	1.79	0.96327	0.036727	0.073455	0.22458	True
ADAD1_3	ADAD1	162.05	178.29	162.05	178.29	0.13697	131.94	1108.1	0.48786	0.68717	0.31283	0.62565	0.79421	True
ADAD1_4	ADAD1	875.09	943.62	875.09	943.62	0.10867	2349.5	8790.1	0.73102	0.76762	0.23238	0.46477	0.67998	True
ADAD2_1	ADAD2	318.21	430.56	318.21	430.56	0.43503	6346.6	2531.5	2.2328	0.98722	0.012779	0.025559	0.11421	True
ADAD2_2	ADAD2	280.89	187.78	280.89	187.78	-0.57847	4378.9	2172.4	1.9978	0.022868	0.97713	0.045736	0.16657	False
ADAD2_3	ADAD2	224.91	249.42	224.91	249.42	0.1486	300.57	1654.5	0.60258	0.7266	0.2734	0.54679	0.7434	True
ADAD2_4	ADAD2	79.553	97.682	79.553	97.682	0.29284	164.75	465.62	0.84012	0.79956	0.20044	0.40089	0.62548	True
ADAL_1	ADAL	532.32	445.73	532.32	445.73	-0.25559	3756.1	4764.1	1.2545	0.10483	0.89517	0.20966	0.42987	False
ADAL_2	ADAL	1164.8	1234.8	1164.8	1234.8	0.084069	2447.3	12513	0.62537	0.73414	0.26586	0.53173	0.73242	True
ADAL_3	ADAL	301.52	458.06	301.52	458.06	0.60167	12386	2369.6	3.2159	0.99935	0.00065022	0.0013004	0.014572	True
ADAL_4	ADAL	357.5	484.62	357.5	484.62	0.43784	8125.7	2920.4	2.3522	0.99067	0.0093307	0.018661	0.092852	True
ADAM10_1	ADAM10	191.52	274.08	191.52	274.08	0.51485	3435.3	1359.1	2.2395	0.98744	0.012562	0.025124	0.11295	True
ADAM10_2	ADAM10	662.95	471.34	662.95	471.34	-0.49124	18489	6242.1	2.4252	0.0076501	0.99235	0.0153	0.081262	False
ADAM10_3	ADAM10	584.37	618.34	584.37	618.34	0.081361	576.78	5343.8	0.46457	0.67888	0.32112	0.64224	0.8053	True
ADAM10_4	ADAM10	148.3	218.12	148.3	218.12	0.5535	2460	994.34	2.2142	0.98659	0.013407	0.026814	0.11761	True
ADAM11_1	ADAM11	955.62	1007.2	955.62	1007.2	0.075709	1328.5	9798.9	0.52068	0.6987	0.3013	0.60259	0.78349	True
ADAM11_2	ADAM11	523.48	470.39	523.48	470.39	-0.15397	1410.4	4666.9	0.77716	0.21853	0.78147	0.43706	0.65652	False
ADAM11_3	ADAM11	660.98	602.21	660.98	602.21	-0.13412	1727.8	6219.3	0.7452	0.22808	0.77192	0.45615	0.67244	False
ADAM11_4	ADAM11	88.393	105.27	88.393	105.27	0.24949	142.67	529.25	0.73356	0.76838	0.23162	0.46324	0.67877	True
ADAM12_1	ADAM12	168.93	209.59	168.93	209.59	0.3095	829.04	1165.8	1.1909	0.88315	0.11685	0.2337	0.45866	True
ADAM12_2	ADAM12	927.14	811.8	927.14	811.8	-0.19144	6659	9439.7	1.1871	0.11759	0.88241	0.23517	0.46033	False
ADAM12_3	ADAM12	281.87	305.37	281.87	305.37	0.11513	276.22	2181.7	0.50311	0.69256	0.30744	0.61489	0.78696	True
ADAM12_4	ADAM12	444.91	414.44	444.91	414.44	-0.10213	464.48	3820.8	0.493	0.31101	0.68899	0.62201	0.79192	False
ADAM15_1	ADAM15	624.64	587.99	624.64	587.99	-0.087101	671.94	5800.9	0.48126	0.31516	0.68484	0.63033	0.79721	False
ADAM15_2	ADAM15	512.68	461.85	512.68	461.85	-0.15031	1292.4	4548.7	0.75356	0.22556	0.77444	0.45111	0.66827	False
ADAM15_3	ADAM15	1185.4	1235.7	1185.4	1235.7	0.059876	1264	12787	0.44462	0.6717	0.3283	0.6566	0.81463	True
ADAM15_4	ADAM15	588.3	572.81	588.3	572.81	-0.038427	119.97	5388.1	0.21102	0.41644	0.58356	0.83288	0.91818	False
ADAM17_1	ADAM17	123.75	196.31	123.75	196.31	0.66144	2667.3	797.3	2.5698	0.99491	0.005088	0.010176	0.061933	True
ADAM17_2	ADAM17	851.52	886.72	851.52	886.72	0.058381	619.8	8498.9	0.38189	0.64873	0.35127	0.70254	0.84311	True
ADAM17_3	ADAM17	551.96	622.13	551.96	622.13	0.17235	2463.8	4981.3	0.99414	0.83992	0.16008	0.32016	0.54997	True
ADAM17_4	ADAM17	337.86	559.54	337.86	559.54	0.72613	24957	2724.6	4.2469	0.99999	1.0838e-05	2.1676e-05	0.0006287	True
ADAM18_1	ADAM18	614.82	648.68	614.82	648.68	0.077225	573.43	5688.7	0.44896	0.67327	0.32673	0.65346	0.81292	True
ADAM18_2	ADAM18	509.73	526.34	509.73	526.34	0.046178	137.99	4516.5	0.24718	0.59762	0.40238	0.80477	0.90297	True
ADAM18_3	ADAM18	655.09	842.15	655.09	842.15	0.3619	17565	6151.1	2.3851	0.99146	0.0085371	0.017074	0.087427	True
ADAM18_4	ADAM18	250.45	160.27	250.45	160.27	-0.64074	4115.7	1887.4	2.0756	0.018966	0.98103	0.037933	0.14778	False
ADAM19_1	ADAM19	1408.4	1393.2	1408.4	1393.2	-0.015685	116.14	15822	0.12116	0.45178	0.54822	0.90356	0.9553	False
ADAM19_2	ADAM19	400.71	433.4	400.71	433.4	0.11287	534.52	3359.8	0.56397	0.71361	0.28639	0.57277	0.76259	True
ADAM19_3	ADAM19	203.3	235.19	203.3	235.19	0.20927	509.21	1462.1	0.83405	0.79787	0.20213	0.40425	0.62854	True
ADAM19_4	ADAM19	269.11	221.92	269.11	221.92	-0.27702	1116	2061.2	1.0394	0.14931	0.85069	0.29862	0.52771	False
ADAM2_1	ADAM2	662.95	577.56	662.95	577.56	-0.19861	3650.1	6242.1	1.0808	0.13989	0.86011	0.27979	0.50819	False
ADAM2_2	ADAM2	489.11	461.85	489.11	461.85	-0.082536	371.41	4292.8	0.41594	0.33873	0.66127	0.67746	0.82727	False
ADAM2_3	ADAM2	1255.2	1285	1255.2	1285	0.033892	445.82	13723	0.2549	0.6006	0.3994	0.7988	0.9002	True
ADAM2_4	ADAM2	352.59	338.57	352.59	338.57	-0.058377	98.317	2871.2	0.26168	0.39678	0.60322	0.79357	0.89733	False
ADAM20_1	ADAM20	1646.1	1872.1	1646.1	1872.1	0.18551	25566	19189	1.6315	0.94861	0.051388	0.10278	0.27751	True
ADAM20_2	ADAM20	1190.4	1077.3	1190.4	1077.3	-0.14379	6389.7	12852	0.99685	0.15942	0.84058	0.31884	0.54865	False
ADAM20_3	ADAM20	1038.1	815.6	1038.1	815.6	-0.34767	24849	10854	2.136	0.01634	0.98366	0.032681	0.13417	False
ADAM20_4	ADAM20	1038.1	1162.7	1038.1	1162.7	0.16335	7765.6	10854	1.1957	0.8841	0.1159	0.2318	0.45642	True
ADAM21_1	ADAM21	1588.1	1440.6	1588.1	1440.6	-0.14059	10893	18356	1.0891	0.13806	0.86194	0.27612	0.50437	False
ADAM21_2	ADAM21	971.34	850.68	971.34	850.68	-0.19114	7286.6	9998.2	1.2066	0.11379	0.88621	0.22757	0.45139	False
ADAM21_3	ADAM21	1753.1	1578.1	1753.1	1578.1	-0.15166	15330	20745	1.2153	0.11213	0.88787	0.22425	0.44699	False
ADAM21_4	ADAM21	567.68	555.74	567.68	555.74	-0.0306	71.224	5156.5	0.1662	0.434	0.566	0.868	0.93641	False
ADAM22_1	ADAM22	380.09	461.85	380.09	461.85	0.28043	3350.7	3148.6	1.4572	0.92747	0.072534	0.14507	0.34305	True
ADAM22_2	ADAM22	301.52	406.85	301.52	406.85	0.43102	5578.4	2369.6	2.1638	0.98476	0.015238	0.030477	0.12798	True
ADAM22_3	ADAM22	652.14	606.95	652.14	606.95	-0.10343	1021.3	6117	0.57776	0.28171	0.71829	0.56343	0.75575	False
ADAM22_4	ADAM22	322.14	302.53	322.14	302.53	-0.090336	192.39	2569.9	0.38689	0.34942	0.65058	0.69883	0.84135	False
ADAM23_1	ADAM23	389.91	344.26	389.91	344.26	-0.17917	1043.1	3248.8	0.80095	0.21158	0.78842	0.42316	0.64441	False
ADAM23_2	ADAM23	292.68	524.45	292.68	524.45	0.83931	27421	2284.7	4.8489	1	6.2072e-07	1.2414e-06	5.9454e-05	True
ADAM23_3	ADAM23	886.87	707.48	886.87	707.48	-0.32562	16142	8936.4	1.8977	0.028869	0.97113	0.057738	0.19348	False
ADAM23_4	ADAM23	313.3	459.96	313.3	459.96	0.55248	10852	2483.7	2.9427	0.99837	0.0016268	0.0032536	0.028058	True
ADAM28_1	ADAM28	344.73	333.83	344.73	333.83	-0.046245	59.481	2792.9	0.20638	0.41825	0.58175	0.83649	0.91988	False
ADAM28_2	ADAM28	399.73	409.69	399.73	409.69	0.035429	49.63	3349.7	0.17214	0.56834	0.43166	0.86333	0.93399	True
ADAM28_3	ADAM28	860.36	728.35	860.36	728.35	-0.24001	8728.5	8607.9	1.4229	0.077389	0.92261	0.15478	0.357	False
ADAM28_4	ADAM28	286.79	360.38	286.79	360.38	0.32852	2716.8	2228.4	1.559	0.9405	0.059497	0.11899	0.30369	True
ADAM29_1	ADAM29	955.62	1191.1	955.62	1191.1	0.31754	27820	9798.9	2.3793	0.99133	0.0086729	0.017346	0.088404	True
ADAM29_2	ADAM29	561.78	598.42	561.78	598.42	0.090982	671.21	5090.7	0.51345	0.69618	0.30382	0.60763	0.78469	True
ADAM29_3	ADAM29	341.79	371.76	341.79	371.76	0.12094	449.43	2763.6	0.57018	0.71572	0.28428	0.56855	0.75937	True
ADAM29_4	ADAM29	357.5	477.03	357.5	477.03	0.41513	7180.6	2920.4	2.2118	0.98651	0.013489	0.026978	0.11807	True
ADAM30_1	ADAM30	483.21	352.79	483.21	352.79	-0.45274	8557.2	4229.2	2.0055	0.022456	0.97754	0.044912	0.16464	False
ADAM30_2	ADAM30	394.82	294.94	394.82	294.94	-0.41953	5014.3	3299.2	1.7389	0.041028	0.95897	0.082055	0.24123	False
ADAM30_3	ADAM30	872.14	887.67	872.14	887.67	0.025434	120.58	8753.6	0.16598	0.56591	0.43409	0.86817	0.93648	True
ADAM30_4	ADAM30	137.5	142.26	137.5	142.26	0.048701	11.307	906.65	0.15792	0.56274	0.43726	0.87452	0.93991	True
ADAM32_1	ADAM32	408.57	372.71	408.57	372.71	-0.1322	643.41	3440.9	0.61137	0.27048	0.72952	0.54095	0.73942	False
ADAM32_2	ADAM32	717.95	624.97	717.95	624.97	-0.19978	4327.1	6886.3	1.1204	0.13128	0.86872	0.26256	0.49046	False
ADAM32_3	ADAM32	477.32	765.33	477.32	765.33	0.67999	42047	4165.9	4.4623	1	4.055e-06	8.11e-06	0.00028189	True
ADAM32_4	ADAM32	157.14	173.55	157.14	173.55	0.14242	134.7	1067.2	0.50228	0.69227	0.30773	0.61547	0.78713	True
ADAM33_1	ADAM33	156.16	139.41	156.16	139.41	-0.16259	140.4	1059	0.51472	0.30337	0.69663	0.60674	0.78469	False
ADAM33_2	ADAM33	253.39	259.85	253.39	259.85	0.036178	20.866	1914.6	0.14763	0.55868	0.44132	0.88263	0.94417	True
ADAM33_3	ADAM33	557.86	737.83	557.86	737.83	0.40276	16274	5046.9	2.5334	0.99435	0.0056489	0.011298	0.066372	True
ADAM33_4	ADAM33	272.05	208.64	272.05	208.64	-0.38126	2019.4	2088.9	1.3875	0.082651	0.91735	0.1653	0.37179	False
ADAM7_1	ADAM7	481.25	863.01	481.25	863.01	0.84127	74403	4208.1	5.8851	1	1.9894e-09	3.9788e-09	4.3892e-07	True
ADAM7_2	ADAM7	1062.7	927.5	1062.7	927.5	-0.19608	9146.6	11172	1.2789	0.10046	0.89954	0.20093	0.41844	False
ADAM7_3	ADAM7	1329.8	883.88	1329.8	883.88	-0.58877	1.0046e+05	14738	3.6733	0.00011973	0.99988	0.00023945	0.0040878	False
ADAM7_4	ADAM7	986.07	946.47	986.07	946.47	-0.059072	784.17	10186	0.39238	0.34739	0.65261	0.69478	0.83903	False
ADAM8_1	ADAM8	1049.9	1158.9	1049.9	1158.9	0.14237	5943.5	11006	1.0389	0.85058	0.14942	0.29883	0.52791	True
ADAM8_2	ADAM8	223.93	183.03	223.93	183.03	-0.28949	838.26	1645.6	1.0081	0.15671	0.84329	0.31342	0.54318	False
ADAM8_3	ADAM8	91.339	106.22	91.339	106.22	0.21552	110.83	550.79	0.63394	0.73693	0.26307	0.52615	0.72796	True
ADAM8_4	ADAM8	124.73	79.663	124.73	79.663	-0.64038	1028.2	805.03	1.5885	0.056087	0.94391	0.11217	0.29277	False
ADAM9_1	ADAM9	595.18	819.39	595.18	819.39	0.46057	25295	5465.7	3.0327	0.99879	0.0012118	0.0024236	0.022836	True
ADAM9_2	ADAM9	570.62	471.34	570.62	471.34	-0.27525	4940.1	5189.5	1.3782	0.084063	0.91594	0.16813	0.37562	False
ADAM9_3	ADAM9	362.41	257.96	362.41	257.96	-0.48889	5494.6	2969.7	1.9168	0.027634	0.97237	0.055268	0.18797	False
ADAM9_4	ADAM9	130.62	46.47	130.62	46.47	-1.4713	3766.7	851.65	2.8837	0.0019614	0.99804	0.0039228	0.032021	False
ADAMDEC1_1	ADAMDEC1	474.37	387.88	474.37	387.88	-0.28973	3749.9	4134.3	1.3452	0.089285	0.91071	0.17857	0.38918	False
ADAMDEC1_2	ADAMDEC1	292.68	432.46	292.68	432.46	0.56165	9861.2	2284.7	2.9243	0.99827	0.001726	0.0034521	0.029284	True
ADAMDEC1_3	ADAMDEC1	853.48	833.61	853.48	833.61	-0.033939	197.35	8523.1	0.21519	0.41481	0.58519	0.82962	0.91626	False
ADAMDEC1_4	ADAMDEC1	401.7	446.68	401.7	446.68	0.15278	1012.5	3369.9	0.77492	0.78081	0.21919	0.43839	0.65761	True
ADAMTS1_1	ADAMTS1	353.57	301.58	353.57	301.58	-0.22875	1353.6	2881	0.96861	0.16637	0.83363	0.33274	0.56189	False
ADAMTS1_2	ADAMTS1	245.54	447.63	245.54	447.63	0.86373	20874	1842.2	4.7086	1	1.2473e-06	2.4947e-06	0.00010653	True
ADAMTS1_3	ADAMTS1	478.3	422.02	478.3	422.02	-0.1802	1585.3	4176.4	0.87086	0.19191	0.80809	0.38383	0.60999	False
ADAMTS1_4	ADAMTS1	2116.5	2271.3	2116.5	2271.3	0.10181	11989	26194	0.95661	0.83062	0.16938	0.33876	0.56724	True
ADAMTS10_1	ADAMTS10	615.8	497.89	615.8	497.89	-0.30608	6971	5699.9	1.5618	0.059171	0.94083	0.11834	0.30266	False
ADAMTS10_2	ADAMTS10	429.2	332.88	429.2	332.88	-0.36568	4657.4	3655.6	1.5931	0.055573	0.94443	0.11115	0.29121	False
ADAMTS10_3	ADAMTS10	95.268	162.17	95.268	162.17	0.76126	2277.1	579.75	2.7786	0.99727	0.0027298	0.0054597	0.040259	True
ADAMTS10_4	ADAMTS10	58.928	35.09	58.928	35.09	-0.73166	288.85	323.47	1.3255	0.09203	0.90797	0.18406	0.39672	False
ADAMTS12_1	ADAMTS12	224.91	123.29	224.91	123.29	-0.86207	5278.4	1654.5	2.4984	0.0062379	0.99376	0.012476	0.070946	False
ADAMTS12_2	ADAMTS12	183.66	91.043	183.66	91.043	-1.0045	4418.1	1291.2	2.5775	0.0049762	0.99502	0.0099524	0.060936	False
ADAMTS12_3	ADAMTS12	225.89	272.18	225.89	272.18	0.26785	1073.6	1663.3	1.135	0.87181	0.12819	0.25639	0.48383	True
ADAMTS12_4	ADAMTS12	169.91	160.27	169.91	160.27	-0.083727	46.441	1174.1	0.28124	0.38926	0.61074	0.77853	0.88805	False
ADAMTS13_1	ADAMTS13	993.93	970.18	993.93	970.18	-0.034854	282	10286	0.23416	0.40743	0.59257	0.81486	0.90905	False
ADAMTS13_2	ADAMTS13	212.14	217.18	212.14	217.18	0.033673	12.668	1540.3	0.12825	0.55103	0.44897	0.89795	0.95242	True
ADAMTS13_3	ADAMTS13	409.55	521.6	409.55	521.6	0.34814	6300.3	3451.1	1.9073	0.97176	0.028238	0.056476	0.19063	True
ADAMTS13_4	ADAMTS13	855.45	988.2	855.45	988.2	0.2079	8823.1	8547.3	1.4359	0.92449	0.075513	0.15103	0.35157	True
ADAMTS14_1	ADAMTS14	251.43	304.43	251.43	304.43	0.27495	1407.6	1896.5	1.217	0.88819	0.11181	0.22361	0.44631	True
ADAMTS14_2	ADAMTS14	460.62	377.45	460.62	377.45	-0.28662	3467.6	3987.4	1.3172	0.09389	0.90611	0.18778	0.4016	False
ADAMTS14_3	ADAMTS14	183.66	211.49	183.66	211.49	0.20249	387.6	1291.2	0.77436	0.78064	0.21936	0.43872	0.65779	True
ADAMTS14_4	ADAMTS14	361.43	396.42	361.43	396.42	0.13296	612.45	2959.8	0.64313	0.73993	0.26007	0.52014	0.72369	True
ADAMTS15_1	ADAMTS15	514.64	369.86	514.64	369.86	-0.47548	10552	4570.1	2.1416	0.016112	0.98389	0.032224	0.13295	False
ADAMTS15_2	ADAMTS15	1304.3	1156.1	1304.3	1156.1	-0.1739	10995	14389	1.2357	0.10829	0.89171	0.21658	0.43814	False
ADAMTS15_3	ADAMTS15	2274.6	1769.7	2274.6	1769.7	-0.36199	1.2801e+05	28640	2.984	0.0014226	0.99858	0.0028452	0.02554	False
ADAMTS15_4	ADAMTS15	894.73	895.26	894.73	895.26	0.00084882	0.13895	9034.2	0.0055463	0.50221	0.49779	0.99557	0.99798	True
ADAMTS16_1	ADAMTS16	824.02	915.17	824.02	915.17	0.1512	4157.7	8161.6	1.009	0.84352	0.15648	0.31296	0.54277	True
ADAMTS16_2	ADAMTS16	523.48	488.41	523.48	488.41	-0.099852	615.23	4666.9	0.5134	0.30384	0.69616	0.60767	0.78469	False
ADAMTS16_3	ADAMTS16	303.48	469.44	303.48	469.44	0.62766	13934	2388.5	3.3958	0.99966	0.00034218	0.00068436	0.0090827	True
ADAMTS16_4	ADAMTS16	505.8	261.75	505.8	261.75	-0.94774	30574	4473.7	3.6488	0.00013174	0.99987	0.00026347	0.004384	False
ADAMTS17_1	ADAMTS17	377.14	1024.2	377.14	1024.2	1.439	2.219e+05	3118.7	11.587	1	2.3891e-31	4.7783e-31	1.682e-27	True
ADAMTS17_2	ADAMTS17	946.78	690.41	946.78	690.41	-0.45502	33068	9687.1	2.6048	0.0045963	0.9954	0.0091927	0.057596	False
ADAMTS17_3	ADAMTS17	883.93	999.58	883.93	999.58	0.1772	6693.9	8899.8	1.2259	0.88988	0.11012	0.22023	0.44232	True
ADAMTS17_4	ADAMTS17	1366.2	1115.3	1366.2	1115.3	-0.29248	31551	15238	2.0324	0.021058	0.97894	0.042116	0.15789	False
ADAMTS18_1	ADAMTS18	2172.5	2154.7	2172.5	2154.7	-0.011869	158.56	27055	0.10827	0.45689	0.54311	0.91378	0.96019	False
ADAMTS18_2	ADAMTS18	1659.8	1505.1	1659.8	1505.1	-0.14112	11983	19387	1.1115	0.13318	0.86682	0.26636	0.49462	False
ADAMTS18_3	ADAMTS18	327.05	262.7	327.05	262.7	-0.31505	2077	2618.1	1.2577	0.10424	0.89576	0.20848	0.42827	False
ADAMTS18_4	ADAMTS18	533.3	673.34	533.3	673.34	0.33582	9838.5	4774.9	2.0266	0.97865	0.021353	0.042706	0.15927	True
ADAMTS19_1	ADAMTS19	904.55	800.42	904.55	800.42	-0.17624	5426.7	9156.7	1.0882	0.13825	0.86175	0.2765	0.50464	False
ADAMTS19_2	ADAMTS19	471.43	427.71	471.43	427.71	-0.14008	956.05	4102.7	0.68248	0.24747	0.75253	0.49494	0.704	False
ADAMTS19_3	ADAMTS19	1621.5	1520.2	1621.5	1520.2	-0.092992	5130.6	18835	0.738	0.23026	0.76974	0.46051	0.67629	False
ADAMTS19_4	ADAMTS19	1435.9	912.33	1435.9	912.33	-0.65374	1.3881e+05	16205	4.1128	1.9542e-05	0.99998	3.9085e-05	0.0010039	False
ADAMTS2_1	ADAMTS2	1286.6	1300.2	1286.6	1300.2	0.015164	92.552	14149	0.11438	0.54553	0.45447	0.90894	0.95793	True
ADAMTS2_2	ADAMTS2	817.14	962.59	817.14	962.59	0.23607	10596	8077.7	1.6183	0.94721	0.052794	0.10559	0.28223	True
ADAMTS2_3	ADAMTS2	1864.1	1577.1	1864.1	1577.1	-0.24104	41248	22382	1.9182	0.027545	0.97245	0.055091	0.18756	False
ADAMTS2_4	ADAMTS2	306.43	495.05	306.43	495.05	0.69023	18042	2417	3.8366	0.99994	6.2372e-05	0.00012474	0.0024936	True
ADAMTS20_1	ADAMTS20	479.29	324.34	479.29	324.34	-0.56194	12117	4187	2.3945	0.0083205	0.99168	0.016641	0.086034	False
ADAMTS20_2	ADAMTS20	201.34	209.59	201.34	209.59	0.057656	34.035	1444.8	0.21704	0.58591	0.41409	0.82817	0.91578	True
ADAMTS20_3	ADAMTS20	330	397.37	330	397.37	0.26726	2274	2647.1	1.3094	0.90479	0.095207	0.19041	0.40494	True
ADAMTS20_4	ADAMTS20	223.93	151.74	223.93	151.74	-0.5584	2630.2	1645.6	1.7795	0.037576	0.96242	0.075152	0.228	False
ADAMTS3_1	ADAMTS3	445.89	519.7	445.89	519.7	0.22054	2728.1	3831.2	1.1925	0.88347	0.11653	0.23306	0.45802	True
ADAMTS3_2	ADAMTS3	243.57	321.5	243.57	321.5	0.39903	3050.7	1824.1	1.8245	0.96596	0.034036	0.068072	0.21424	True
ADAMTS3_3	ADAMTS3	308.39	246.58	308.39	246.58	-0.32157	1916.6	2436	1.2525	0.1052	0.8948	0.2104	0.43075	False
ADAMTS3_4	ADAMTS3	191.52	290.2	191.52	290.2	0.59702	4921.3	1359.1	2.6768	0.99628	0.0037163	0.0074327	0.049757	True
ADAMTS4_1	ADAMTS4	701.25	744.47	701.25	744.47	0.086163	934.14	6689.5	0.52842	0.70139	0.29861	0.59721	0.78012	True
ADAMTS4_2	ADAMTS4	521.52	661.01	521.52	661.01	0.34138	9763.4	4645.4	2.0467	0.97965	0.020346	0.040691	0.15455	True
ADAMTS4_3	ADAMTS4	358.48	327.19	358.48	327.19	-0.1314	489.95	2930.2	0.57813	0.28159	0.71841	0.56318	0.7555	False
ADAMTS4_4	ADAMTS4	241.61	241.83	241.61	241.83	0.0013473	0.025691	1806.1	0.0053337	0.50213	0.49787	0.99574	0.99804	True
ADAMTS5_1	ADAMTS5	1206.1	1257.5	1206.1	1257.5	0.060235	1324.4	13062	0.4503	0.67375	0.32625	0.6525	0.81232	True
ADAMTS5_2	ADAMTS5	707.14	675.24	707.14	675.24	-0.066509	509.03	6758.8	0.38808	0.34898	0.65102	0.69796	0.84106	False
ADAMTS5_3	ADAMTS5	553.93	404.95	553.93	404.95	-0.45099	11165	5003.2	2.1062	0.017595	0.9824	0.03519	0.141	False
ADAMTS5_4	ADAMTS5	819.11	827.92	819.11	827.92	0.015429	38.879	8101.7	0.097968	0.53902	0.46098	0.92196	0.96423	True
ADAMTS6_1	ADAMTS6	1263	825.08	1263	825.08	-0.61368	96981	13829	3.7242	9.7958e-05	0.9999	0.00019592	0.0035055	False
ADAMTS6_2	ADAMTS6	593.21	393.57	593.21	393.57	-0.59069	20136	5443.5	2.7059	0.0034061	0.99659	0.0068122	0.046884	False
ADAMTS6_3	ADAMTS6	578.48	771.02	578.48	771.02	0.41388	18631	5277.6	2.6504	0.99598	0.0040202	0.0080405	0.05251	True
ADAMTS6_4	ADAMTS6	525.45	625.92	525.45	625.92	0.252	5057.4	4688.5	1.4674	0.92887	0.071134	0.14227	0.33882	True
ADAMTS7_1	ADAMTS7	1214.9	1176.9	1214.9	1176.9	-0.04579	721.52	13181	0.33087	0.37037	0.62963	0.74074	0.86697	False
ADAMTS7_2	ADAMTS7	83.482	21.812	83.482	21.812	-1.8888	2099.6	493.72	2.7754	0.0026706	0.99733	0.0053413	0.039639	False
ADAMTS7_3	ADAMTS7	110	118.55	110	118.55	0.10701	36.53	690.68	0.32518	0.62747	0.37253	0.74506	0.86905	True
ADAMTS7_4	ADAMTS7	808.3	704.64	808.3	704.64	-0.19775	5379.6	7970.1	1.1612	0.12278	0.87722	0.24556	0.47234	False
ADAMTS8_1	ADAMTS8	355.54	312.01	355.54	312.01	-0.18782	948.12	2900.7	0.8081	0.20952	0.79048	0.41903	0.64069	False
ADAMTS8_2	ADAMTS8	645.27	955.01	645.27	955.01	0.56489	48427	6037.7	3.9862	0.99997	3.3569e-05	6.7139e-05	0.0015405	True
ADAMTS8_3	ADAMTS8	840.71	879.14	840.71	879.14	0.064398	738.24	8366.1	0.42008	0.66278	0.33722	0.67443	0.82565	True
ADAMTS8_4	ADAMTS8	271.07	518.76	271.07	518.76	0.93385	31467	2079.6	5.4314	1	2.7963e-08	5.5925e-08	4.3539e-06	True
ADAMTS9_1	ADAMTS9	938.93	1003.4	938.93	1003.4	0.095672	2077.1	9588	0.65815	0.74478	0.25522	0.51044	0.71632	True
ADAMTS9_2	ADAMTS9	764.11	610.75	764.11	610.75	-0.32272	11796	7436.2	1.7784	0.037668	0.96233	0.075336	0.2284	False
ADAMTS9_3	ADAMTS9	1047.9	1282.2	1047.9	1282.2	0.2908	27505	10981	2.2354	0.98731	0.012695	0.025389	0.11373	True
ADAMTS9_4	ADAMTS9	738.57	339.52	738.57	339.52	-1.119	82553	7131	4.7256	1.1471e-06	1	2.2942e-06	9.9253e-05	False
ADAMTSL1_1	ADAMTSL1	597.14	502.63	597.14	502.63	-0.24811	4474.1	5488	1.2757	0.10102	0.89898	0.20205	0.41986	False
ADAMTSL1_2	ADAMTSL1	191.52	146.05	191.52	146.05	-0.3887	1038.4	1359.1	1.2334	0.10872	0.89128	0.21744	0.43903	False
ADAMTSL1_3	ADAMTSL1	608.93	404.95	608.93	404.95	-0.58733	21018	5621.7	2.7205	0.0032594	0.99674	0.0065187	0.045539	False
ADAMTSL1_4	ADAMTSL1	414.46	243.73	414.46	243.73	-0.76353	14829	3502	2.8851	0.0019565	0.99804	0.0039129	0.031972	False
ADAMTSL2_1	ADAMTSL2	494.02	419.18	494.02	419.18	-0.23648	2805.2	4345.9	1.1352	0.12814	0.87186	0.25627	0.48374	False
ADAMTSL2_2	ADAMTSL2	149.29	154.58	149.29	154.58	0.049986	14.037	1002.4	0.16735	0.56645	0.43355	0.8671	0.93588	True
ADAMTSL2_3	ADAMTSL2	409.55	499.79	409.55	499.79	0.28663	4081.4	3451.1	1.536	0.93774	0.062264	0.12453	0.31225	True
ADAMTSL2_4	ADAMTSL2	817.14	748.26	817.14	748.26	-0.12688	2373.4	8077.7	0.76639	0.22172	0.77828	0.44344	0.66192	False
ADAMTSL3_1	ADAMTSL3	417.41	343.31	417.41	343.31	-0.28122	2752.1	3532.6	1.2467	0.10625	0.89375	0.21249	0.4331	False
ADAMTSL3_2	ADAMTSL3	242.59	215.28	242.59	215.28	-0.17155	373.24	1815.1	0.64101	0.26076	0.73924	0.52152	0.72444	False
ADAMTSL3_3	ADAMTSL3	1059.7	727.4	1059.7	727.4	-0.54226	55709	11133	3.1497	0.00081732	0.99918	0.0016346	0.017179	False
ADAMTSL3_4	ADAMTSL3	211.16	183.98	211.16	183.98	-0.19776	369.74	1531.5	0.69445	0.2437	0.7563	0.4874	0.69811	False
ADAMTSL4_1	ADAMTSL4	497.95	845.94	497.95	845.94	0.76338	61601	4388.4	5.2532	1	7.4747e-08	1.4949e-07	1.0049e-05	True
ADAMTSL4_2	ADAMTSL4	398.75	607.9	398.75	607.9	0.60712	22114	3339.6	3.6193	0.99985	0.00014772	0.00029544	0.0047905	True
ADAMTSL4_3	ADAMTSL4	440.98	349	440.98	349	-0.33664	4244.8	3779.4	1.4962	0.067298	0.9327	0.1346	0.32756	False
ADAMTSL4_4	ADAMTSL4	773.93	740.67	773.93	740.67	-0.063276	552.95	7554.2	0.3826	0.35101	0.64899	0.70202	0.84277	False
ADAMTSL5_1	ADAMTSL5	672.77	677.13	672.77	677.13	0.0093202	9.5346	6356.3	0.054773	0.52184	0.47816	0.95632	0.98002	True
ADAMTSL5_2	ADAMTSL5	1197.2	1263.2	1197.2	1263.2	0.077347	2178	12944	0.58005	0.71906	0.28094	0.56188	0.75469	True
ADAMTSL5_3	ADAMTSL5	297.59	420.13	297.59	420.13	0.49609	7563.2	2331.8	2.5376	0.99442	0.0055804	0.011161	0.065815	True
ADAMTSL5_4	ADAMTSL5	311.34	367.02	311.34	367.02	0.23666	1552.7	2464.6	1.1215	0.86897	0.13103	0.26205	0.49001	True
ADAP1_1	ADAP1	46.161	116.65	46.161	116.65	1.3188	2612.8	240.65	4.5438	1	2.7659e-06	5.5318e-06	0.0002064	True
ADAP1_2	ADAP1	84.464	142.26	84.464	142.26	0.74519	1697.9	500.79	2.5825	0.99509	0.0049055	0.0098109	0.060338	True
ADAP1_3	ADAP1	954.64	1110.5	954.64	1110.5	0.21801	12169	9786.5	1.5759	0.94247	0.057528	0.11506	0.2975	True
ADAP1_4	ADAP1	121.79	167.86	121.79	167.86	0.45969	1068.3	781.9	1.6478	0.9503	0.049702	0.099403	0.27194	True
ADAP2_1	ADAP2	281.87	324.34	281.87	324.34	0.20179	902.82	2181.7	0.90919	0.81837	0.18163	0.36325	0.59097	True
ADAP2_2	ADAP2	937.95	740.67	937.95	740.67	-0.34026	19526	9575.6	2.0159	0.021903	0.9781	0.043806	0.16194	False
ADAP2_3	ADAP2	328.04	265.54	328.04	265.54	-0.30388	1958.1	2627.8	1.2191	0.1114	0.8886	0.22281	0.44542	False
ADAP2_4	ADAP2	321.16	307.27	321.16	307.27	-0.06358	96.471	2560.3	0.2745	0.39185	0.60815	0.7837	0.89136	False
ADAR_1	ADAR	777.86	644.89	777.86	644.89	-0.27007	8859.5	7601.5	1.5251	0.063619	0.93638	0.12724	0.31654	False
ADAR_2	ADAR	446.87	555.74	446.87	555.74	0.31392	5943.7	3841.6	1.7565	0.9605	0.039502	0.079004	0.23544	True
ADAR_3	ADAR	632.5	371.76	632.5	371.76	-0.7651	34585	5890.9	3.3972	0.00034043	0.99966	0.00068087	0.0090471	False
ADAR_4	ADAR	219.02	206.74	219.02	206.74	-0.082812	75.337	1601.6	0.30669	0.37954	0.62046	0.75908	0.87685	False
ADARB1_1	ADARB1	550.98	519.7	550.98	519.7	-0.084154	489.21	4970.4	0.44363	0.32866	0.67134	0.65731	0.81472	False
ADARB1_2	ADARB1	585.36	655.32	585.36	655.32	0.16262	2449.5	5354.9	0.9561	0.83049	0.16951	0.33902	0.56752	True
ADARB1_3	ADARB1	1444.7	1139	1444.7	1139	-0.34278	46904	16329	2.3926	0.0083636	0.99164	0.016727	0.086318	False
ADARB1_4	ADARB1	702.23	1042.3	702.23	1042.3	0.56902	58368	6701	4.1537	0.99998	1.6355e-05	3.2709e-05	0.00087226	True
ADARB2_1	ADARB2	489.11	400.21	489.11	400.21	-0.28874	3961.1	4292.8	1.3568	0.087424	0.91258	0.17485	0.3844	False
ADARB2_2	ADARB2	901.61	930.35	901.61	930.35	0.045224	413.07	9119.9	0.30097	0.61828	0.38172	0.76344	0.87989	True
ADARB2_3	ADARB2	959.55	725.5	959.55	725.5	-0.4029	27523	9848.6	2.3584	0.0091761	0.99082	0.018352	0.091827	False
ADARB2_4	ADARB2	421.34	382.19	421.34	382.19	-0.14033	766.7	3573.5	0.65486	0.25628	0.74372	0.51256	0.71797	False
ADAT1_1	ADAT1	1171.7	1304	1171.7	1304	0.15423	8759.1	12604	1.1785	0.88071	0.11929	0.23859	0.46434	True
ADAT1_2	ADAT1	968.39	748.26	968.39	748.26	-0.37161	24329	9960.8	2.2056	0.013705	0.9863	0.02741	0.11934	False
ADAT1_3	ADAT1	372.23	274.08	372.23	274.08	-0.44023	4845.2	3068.9	1.7718	0.038213	0.96179	0.076425	0.23045	False
ADAT1_4	ADAT1	459.64	279.77	459.64	279.77	-0.71427	16424	3977	2.8523	0.0021703	0.99783	0.0043407	0.03448	False
ADAT2_1	ADAT2	846.61	763.44	846.61	763.44	-0.149	3461	8438.5	0.9054	0.18263	0.81737	0.36525	0.59284	False
ADAT2_2	ADAT2	237.68	115.7	237.68	115.7	-1.0323	7674.8	1770.2	2.8991	0.001871	0.99813	0.0037421	0.030994	False
ADAT2_3	ADAT2	448.84	418.23	448.84	418.23	-0.10167	468.6	3862.4	0.49252	0.31118	0.68882	0.62235	0.79209	False
ADAT2_4	ADAT2	316.25	556.69	316.25	556.69	0.81385	29476	2512.4	4.797	1	8.0544e-07	1.6109e-06	7.3815e-05	True
ADAT3_1	ADAT3	581.43	383.14	581.43	383.14	-0.60045	19871	5310.7	2.721	0.0032547	0.99675	0.0065095	0.045509	False
ADAT3_2	ADAT3	322.14	196.31	322.14	196.31	-0.71169	8036.7	2569.9	2.4821	0.0065301	0.99347	0.01306	0.073135	False
ADAT3_3	ADAT3	128.66	172.6	128.66	172.6	0.42105	970.64	836.05	1.5197	0.93571	0.06429	0.12858	0.31859	True
ADAT3_4	ADAT3	1107.9	929.4	1107.9	929.4	-0.25315	15954	11761	1.6455	0.049929	0.95007	0.099857	0.27287	False
ADCK1_1	ADCK1	265.18	250.37	265.18	250.37	-0.082587	109.68	2024.3	0.32915	0.37102	0.62898	0.74204	0.86708	False
ADCK1_2	ADCK1	550	472.29	550	472.29	-0.21934	3024	4959.5	1.1035	0.13491	0.86509	0.26981	0.49826	False
ADCK1_3	ADCK1	30.446	66.386	30.446	66.386	1.0995	669.63	145.59	2.9786	0.99854	0.0014565	0.0029131	0.025975	True
ADCK1_4	ADCK1	570.62	705.58	570.62	705.58	0.3058	9132.8	5189.5	1.8735	0.9695	0.030502	0.061004	0.20023	True
ADCK2_1	ADCK2	456.7	424.87	456.7	424.87	-0.10398	506.66	3945.6	0.50669	0.30619	0.69381	0.61237	0.78529	False
ADCK2_2	ADCK2	792.59	780.51	792.59	780.51	-0.022134	72.994	7779.4	0.13699	0.44552	0.55448	0.89104	0.94886	False
ADCK2_3	ADCK2	1023.4	883.88	1023.4	883.88	-0.21122	9745.1	10664	1.351	0.088344	0.91166	0.17669	0.38666	False
ADCK2_4	ADCK2	638.39	956.9	638.39	956.9	0.58318	51240	5958.5	4.1262	0.99998	1.8438e-05	3.6876e-05	0.00095991	True
ADCK3_1	ADCK3	169.91	212.43	169.91	212.43	0.32055	906.94	1174.1	1.241	0.89271	0.10729	0.21459	0.43564	True
ADCK3_2	ADCK3	673.75	1160.8	673.75	1160.8	0.78394	1.2078e+05	6367.7	6.1036	1	5.1862e-10	1.0372e-09	1.3754e-07	True
ADCK3_3	ADCK3	376.16	527.29	376.16	527.29	0.48616	11501	3108.7	2.7106	0.99664	0.003358	0.006716	0.046458	True
ADCK3_4	ADCK3	474.37	441.94	474.37	441.94	-0.10196	526.2	4134.3	0.50445	0.30697	0.69303	0.61394	0.78638	False
ADCK4_1	ADCK4	149.29	192.52	149.29	192.52	0.36476	938.31	1002.4	1.3655	0.91395	0.086045	0.17209	0.38069	True
ADCK4_2	ADCK4	689.46	625.92	689.46	625.92	-0.13928	2019.9	6551.2	0.78505	0.21621	0.78379	0.43243	0.65256	False
ADCK4_3	ADCK4	456.7	304.43	456.7	304.43	-0.58357	11711	3945.6	2.4241	0.0076726	0.99233	0.015345	0.081399	False
ADCK4_4	ADCK4	684.55	632.56	684.55	632.56	-0.11378	1352.1	6493.7	0.64519	0.2594	0.7406	0.5188	0.72273	False
ADCK5_1	ADCK5	1018.5	1047	1018.5	1047	0.0398	406.6	10601	0.27696	0.6091	0.3909	0.78181	0.89031	True
ADCK5_2	ADCK5	593.21	586.09	593.21	586.09	-0.017398	25.368	5443.5	0.096542	0.46155	0.53845	0.92309	0.96467	False
ADCK5_3	ADCK5	1729.6	1666.3	1729.6	1666.3	-0.053735	2001.8	20400	0.44299	0.32889	0.67111	0.65778	0.81494	False
ADCK5_4	ADCK5	302.5	209.59	302.5	209.59	-0.52726	4352.3	2379	1.9049	0.028399	0.9716	0.056798	0.19136	False
ADCY1_1	ADCY1	382.05	426.77	382.05	426.77	0.15927	1000.3	3168.6	0.79431	0.78649	0.21351	0.42702	0.64769	True
ADCY1_2	ADCY1	737.59	748.26	737.59	748.26	0.020698	56.957	7119.3	0.12649	0.55033	0.44967	0.89934	0.9531	True
ADCY1_3	ADCY1	617.77	704.64	617.77	704.64	0.18953	3777.2	5722.3	1.1484	0.87459	0.12541	0.25082	0.47813	True
ADCY1_4	ADCY1	450.8	335.72	450.8	335.72	-0.42414	6657.6	3883.1	1.8468	0.03239	0.96761	0.064781	0.2077	False
ADCY10_1	ADCY10	1712.9	1545.8	1712.9	1545.8	-0.14792	13957	20157	1.1764	0.11972	0.88028	0.23944	0.46523	False
ADCY10_2	ADCY10	842.68	911.38	842.68	911.38	0.11294	2360.9	8390.2	0.75005	0.77339	0.22661	0.45323	0.66995	True
ADCY10_3	ADCY10	1070.5	854.48	1070.5	854.48	-0.32487	23414	11274	2.0349	0.020932	0.97907	0.041865	0.15734	False
ADCY10_4	ADCY10	1214.9	1215.8	1214.9	1215.8	0.0010638	0.40226	13181	0.0078126	0.50312	0.49688	0.99377	0.99739	True
ADCY2_1	ADCY2	426.25	462.8	426.25	462.8	0.11843	668.36	3624.8	0.60714	0.72812	0.27188	0.54376	0.74148	True
ADCY2_2	ADCY2	1477.1	1172.2	1477.1	1172.2	-0.33336	46655	16783	2.354	0.0092861	0.99071	0.018572	0.092545	False
ADCY2_3	ADCY2	500.89	383.14	500.89	383.14	-0.38574	6963.8	4420.4	1.7711	0.038273	0.96173	0.076547	0.23064	False
ADCY2_4	ADCY2	181.7	153.64	181.7	153.64	-0.24058	394.39	1274.3	0.78606	0.21592	0.78408	0.43183	0.65192	False
ADCY3_1	ADCY3	1204.1	1149.4	1204.1	1149.4	-0.066998	1495.4	13036	0.47896	0.31598	0.68402	0.63197	0.7981	False
ADCY3_2	ADCY3	231.79	236.14	231.79	236.14	0.026758	9.4958	1716.6	0.10518	0.54188	0.45812	0.91623	0.96149	True
ADCY3_3	ADCY3	283.84	279.77	283.84	279.77	-0.020767	8.2856	2200.3	0.086782	0.46542	0.53458	0.93084	0.96822	False
ADCY3_4	ADCY3	0	0	0.98214	0	-0.98706	0	2.505	0.62055	0.30583	0.69417	0.61167	0.78469	False
ADCY4_1	ADCY4	389.91	298.74	389.91	298.74	-0.38315	4174.8	3248.8	1.5996	0.054844	0.94516	0.10969	0.28896	False
ADCY4_2	ADCY4	38.304	64.489	38.304	64.489	0.73659	348.56	192.06	1.8895	0.9705	0.029498	0.058995	0.19614	True
ADCY4_3	ADCY4	191.52	148.89	191.52	148.89	-0.36105	911.99	1359.1	1.1562	0.1238	0.8762	0.2476	0.47458	False
ADCY4_4	ADCY4	499.91	579.45	499.91	579.45	0.21263	3167.8	4409.7	1.1978	0.88451	0.11549	0.23099	0.45556	True
ADCY5_1	ADCY5	479.29	551.95	479.29	551.95	0.20326	2643.3	4187	1.123	0.86928	0.13072	0.26145	0.48927	True
ADCY5_2	ADCY5	818.12	750.16	818.12	750.16	-0.12497	2310.8	8089.7	0.75566	0.22493	0.77507	0.44985	0.66709	False
ADCY5_3	ADCY5	692.41	677.13	692.41	677.13	-0.032138	116.68	6585.7	0.18824	0.42534	0.57466	0.85069	0.9275	False
ADCY5_4	ADCY5	274.02	307.27	274.02	307.27	0.16467	553.34	2107.4	0.72438	0.76558	0.23442	0.46883	0.68342	True
ADCY6_1	ADCY6	605	730.24	605	730.24	0.27103	7860.2	5577	1.6771	0.95324	0.046764	0.093528	0.26199	True
ADCY6_2	ADCY6	621.7	560.48	621.7	560.48	-0.14928	1874.6	5767.2	0.80602	0.21011	0.78989	0.42023	0.64184	False
ADCY6_3	ADCY6	203.3	181.14	203.3	181.14	-0.16568	245.85	1462.1	0.57968	0.28107	0.71893	0.56213	0.75489	False
ADCY6_4	ADCY6	183.66	224.76	183.66	224.76	0.28993	846.85	1291.2	1.1438	0.87366	0.12634	0.25269	0.48013	True
ADCY7_1	ADCY7	272.05	369.86	272.05	369.86	0.4417	4811.5	2088.9	2.1401	0.98383	0.016175	0.032349	0.1333	True
ADCY7_2	ADCY7	297.59	236.14	297.59	236.14	-0.3324	1894.1	2331.8	1.2725	0.1016	0.8984	0.2032	0.42138	False
ADCY7_3	ADCY7	96.25	126.13	96.25	126.13	0.38657	448.52	587.03	1.2334	0.89128	0.10872	0.21745	0.43903	True
ADCY7_4	ADCY7	220	222.87	220	222.87	0.018592	4.1083	1610.4	0.07143	0.52847	0.47153	0.94306	0.97413	True
ADCY8_1	ADCY8	721.87	675.24	721.87	675.24	-0.096215	1087.8	6932.8	0.56011	0.2877	0.7123	0.5754	0.7645	False
ADCY8_2	ADCY8	789.64	702.74	789.64	702.74	-0.16798	3779.2	7743.8	0.98754	0.16169	0.83831	0.32338	0.55284	False
ADCY8_3	ADCY8	451.79	398.31	451.79	398.31	-0.1813	1431	3893.5	0.85693	0.19574	0.80426	0.39148	0.6171	False
ADCY8_4	ADCY8	758.21	842.15	758.21	842.15	0.15128	3525.1	7365.5	0.97802	0.83597	0.16403	0.32806	0.55728	True
ADCY9_1	ADCY9	418.39	379.35	418.39	379.35	-0.14099	762.74	3542.8	0.65599	0.25592	0.74408	0.51183	0.71743	False
ADCY9_2	ADCY9	817.14	762.49	817.14	762.49	-0.099748	1494	8077.7	0.60812	0.27156	0.72844	0.54311	0.74099	False
ADCY9_3	ADCY9	913.39	1020.4	913.39	1020.4	0.15972	5734.3	9267.2	1.112	0.86694	0.13306	0.26613	0.49432	True
ADCY9_4	ADCY9	258.3	353.74	258.3	353.74	0.45212	4582.2	1960.2	2.1556	0.98444	0.015558	0.031115	0.12973	True
ADCYAP1_1	ADCYAP1	278.93	298.74	278.93	298.74	0.098633	196.22	2153.8	0.4268	0.66524	0.33476	0.66952	0.82225	True
ADCYAP1_2	ADCYAP1	166.96	224.76	166.96	224.76	0.42666	1679.5	1149.2	1.705	0.9559	0.0441	0.088199	0.25253	True
ADCYAP1_3	ADCYAP1	199.37	285.46	199.37	285.46	0.51562	3734.8	1427.6	2.2783	0.98865	0.011353	0.022707	0.10571	True
ADCYAP1_4	ADCYAP1	185.62	267.44	185.62	267.44	0.52446	3374.5	1308.1	2.2621	0.98815	0.011846	0.023693	0.10866	True
ADCYAP1R1_1	ADCYAP1R1	651.16	660.06	651.16	660.06	0.019563	39.635	6105.7	0.11394	0.54536	0.45464	0.90928	0.95805	True
ADCYAP1R1_2	ADCYAP1R1	285.8	264.59	285.8	264.59	-0.11084	224.99	2219	0.45023	0.32627	0.67373	0.65254	0.81236	False
ADCYAP1R1_3	ADCYAP1R1	642.32	762.49	642.32	762.49	0.24707	7233.2	6003.7	1.5509	0.93953	0.060468	0.12094	0.30679	True
ADCYAP1R1_4	ADCYAP1R1	523.48	316.75	523.48	316.75	-0.72298	21701	4666.9	3.0261	0.0012387	0.99876	0.0024773	0.023187	False
ADD1_1	ADD1	1132.4	1074.5	1132.4	1074.5	-0.075662	1677.1	12084	0.52681	0.29916	0.70084	0.59833	0.78086	False
ADD1_2	ADD1	876.07	1073.6	876.07	1073.6	0.29297	19550	8802.3	2.1049	0.98235	0.017651	0.035301	0.14124	True
ADD1_3	ADD1	744.46	697.05	744.46	697.05	-0.094808	1124.3	7201.2	0.55873	0.28817	0.71183	0.57635	0.76525	False
ADD1_4	ADD1	1502.7	1555.3	1502.7	1555.3	0.049646	1385.8	17143	0.40208	0.65619	0.34381	0.68762	0.83421	True
ADD2_1	ADD2	620.71	804.21	620.71	804.21	0.37312	16907	5756	2.4187	0.99221	0.0077882	0.015576	0.082217	True
ADD2_2	ADD2	469.46	349	469.46	349	-0.42673	7295.6	4081.7	1.8856	0.029678	0.97032	0.059356	0.1969	False
ADD2_3	ADD2	858.39	1104.8	858.39	1104.8	0.36376	30491	8583.6	2.6601	0.99609	0.0039055	0.007811	0.05145	True
ADD2_4	ADD2	386.96	502.63	386.96	502.63	0.37645	6718.3	3218.7	2.0388	0.97927	0.020733	0.041467	0.15646	True
ADD3_1	ADD3	391.87	344.26	391.87	344.26	-0.1864	1134.9	3269	0.83284	0.20247	0.79753	0.40494	0.62911	False
ADD3_2	ADD3	355.54	467.54	355.54	467.54	0.39414	6302.4	2900.7	2.0797	0.98122	0.018776	0.037552	0.14698	True
ADD3_3	ADD3	268.12	327.19	268.12	327.19	0.28624	1748.5	2051.9	1.3038	0.90386	0.096144	0.19229	0.4072	True
ADD3_4	ADD3	178.75	324.34	178.75	324.34	0.85596	10830	1249.1	4.1194	0.99998	1.8994e-05	3.7988e-05	0.0009816	True
ADGB_1	ADGB	277.95	448.58	277.95	448.58	0.68858	14764	2144.5	3.6847	0.99989	0.00011449	0.00022899	0.0039504	True
ADGB_2	ADGB	308.39	221.92	308.39	221.92	-0.47293	3764.1	2436	1.7521	0.039882	0.96012	0.079764	0.23689	False
ADGB_3	ADGB	324.11	371.76	324.11	371.76	0.19733	1136.7	2589.2	0.9365	0.82549	0.17451	0.34902	0.57724	True
ADGB_4	ADGB	399.73	376.5	399.73	376.5	-0.086154	269.88	3349.7	0.40137	0.34407	0.65593	0.68815	0.83435	False
ADGRA1_1	ADGRA1	356.52	250.37	356.52	250.37	-0.50821	5677.5	2910.5	1.9676	0.024559	0.97544	0.049119	0.17432	False
ADGRA1_2	ADGRA1	330	351.84	330	351.84	0.092201	238.65	2647.1	0.42458	0.66443	0.33557	0.67114	0.82343	True
ADGRA1_3	ADGRA1	191.52	177.34	191.52	177.34	-0.11032	100.47	1359.1	0.38445	0.35032	0.64968	0.70064	0.84195	False
ADGRA1_4	ADGRA1	421.34	302.53	421.34	302.53	-0.47657	7106	3573.5	1.9875	0.023434	0.97657	0.046869	0.1692	False
ADGRA2_1	ADGRA2	334.91	265.54	334.91	265.54	-0.33371	2414	2695.5	1.3361	0.09076	0.90924	0.18152	0.39325	False
ADGRA2_2	ADGRA2	170.89	271.23	170.89	271.23	0.66333	5100.6	1182.3	2.9181	0.99824	0.0017608	0.0035216	0.029681	True
ADGRA2_3	ADGRA2	667.86	697.05	667.86	697.05	0.061633	426.17	6299.1	0.36783	0.6435	0.3565	0.713	0.84909	True
ADGRA2_4	ADGRA2	141.43	98.63	141.43	98.63	-0.51558	923.23	938.36	1.3971	0.081183	0.91882	0.16237	0.36805	False
ADGRA3_1	ADGRA3	210.18	181.14	210.18	181.14	-0.21343	422.25	1522.8	0.74418	0.22838	0.77162	0.45677	0.673	False
ADGRA3_2	ADGRA3	1394.6	1276.5	1394.6	1276.5	-0.1276	6981.9	15632	0.94492	0.17235	0.82765	0.3447	0.57294	False
ADGRA3_3	ADGRA3	466.52	365.12	466.52	365.12	-0.3527	5159.8	4050.2	1.5932	0.055553	0.94445	0.11111	0.29113	False
ADGRA3_4	ADGRA3	188.57	174.5	188.57	174.5	-0.11127	99.044	1333.6	0.38534	0.34999	0.65001	0.69999	0.84162	False
ADGRB1_1	ADGRB1	869.2	757.74	869.2	757.74	-0.19772	6217.9	8717.1	1.1937	0.1163	0.8837	0.2326	0.45747	False
ADGRB1_2	ADGRB1	377.14	502.63	377.14	502.63	0.41345	7914.6	3118.7	2.2471	0.98768	0.012315	0.02463	0.1116	True
ADGRB1_3	ADGRB1	330	432.46	330	432.46	0.38905	5272.5	2647.1	1.9914	0.97678	0.02322	0.04644	0.16825	True
ADGRB1_4	ADGRB1	1241.4	1257.5	1241.4	1257.5	0.018583	129.72	13537	0.13844	0.55505	0.44495	0.88989	0.94817	True
ADGRB2_1	ADGRB2	646.25	637.3	646.25	637.3	-0.020081	40.023	6049	0.11503	0.45421	0.54579	0.90842	0.9577	False
ADGRB2_2	ADGRB2	768.03	766.28	768.03	766.28	-0.0032951	1.539	7483.3	0.020281	0.49191	0.50809	0.98382	0.99295	False
ADGRB2_3	ADGRB2	575.53	907.59	575.53	907.59	0.65622	55838	5244.5	4.5852	1	2.2682e-06	4.5364e-06	0.00017434	True
ADGRB2_4	ADGRB2	383.04	324.34	383.04	324.34	-0.23928	1725.5	3178.6	1.0411	0.14893	0.85107	0.29785	0.52681	False
ADGRB3_1	ADGRB3	972.32	926.55	972.32	926.55	-0.069483	1047.4	10011	0.45742	0.32369	0.67631	0.64737	0.80884	False
ADGRB3_2	ADGRB3	166.96	237.09	166.96	237.09	0.50336	2477.7	1149.2	2.0687	0.98071	0.019289	0.038579	0.14945	True
ADGRB3_3	ADGRB3	958.57	1047	958.57	1047	0.12717	3911.5	9836.2	0.8916	0.8137	0.1863	0.37261	0.59979	True
ADGRB3_4	ADGRB3	507.77	429.61	507.77	429.61	-0.24062	3059.6	4495.1	1.1657	0.12186	0.87814	0.24372	0.47039	False
ADGRD1_1	ADGRD1	163.04	238.99	163.04	238.99	0.54896	2910.6	1116.3	2.2733	0.9885	0.011504	0.023007	0.10666	True
ADGRD1_2	ADGRD1	489.11	389.78	489.11	389.78	-0.32674	4948.9	4292.8	1.516	0.064759	0.93524	0.12952	0.32017	False
ADGRD1_3	ADGRD1	344.73	249.42	344.73	249.42	-0.4653	4571.7	2792.9	1.8035	0.035654	0.96435	0.071308	0.22039	False
ADGRD1_4	ADGRD1	0	0	0.98214	0	-0.98706	0	2.505	0.62055	0.30583	0.69417	0.61167	0.78469	False
ADGRE1_1	ADGRE1	182.68	238.04	182.68	238.04	0.38007	1539.1	1282.8	1.5457	0.93892	0.061085	0.12217	0.30877	True
ADGRE1_2	ADGRE1	535.27	558.59	535.27	558.59	0.061413	271.96	4796.5	0.33673	0.63184	0.36816	0.73632	0.86411	True
ADGRE1_3	ADGRE1	204.29	136.56	204.29	136.56	-0.57752	2316.1	1470.7	1.7659	0.03871	0.96129	0.077421	0.23221	False
ADGRE1_4	ADGRE1	292.68	268.39	292.68	268.39	-0.12455	295.15	2284.7	0.50819	0.30566	0.69434	0.61132	0.78469	False
ADGRE2_1	ADGRE2	221.96	244.68	221.96	244.68	0.13996	258.13	1628	0.56296	0.71327	0.28673	0.57346	0.76319	True
ADGRE2_2	ADGRE2	1367.1	1701.4	1367.1	1701.4	0.31533	56021	15251	2.7064	0.9966	0.003401	0.006802	0.04686	True
ADGRE2_3	ADGRE2	1231.6	1025.2	1231.6	1025.2	-0.26442	21350	13405	1.7829	0.037303	0.9627	0.074605	0.22689	False
ADGRE2_4	ADGRE2	666.87	556.69	666.87	556.69	-0.26011	6082.5	6287.7	1.3895	0.082336	0.91766	0.16467	0.37105	False
ADGRE3_1	ADGRE3	800.45	547.21	800.45	547.21	-0.54788	32353	7874.6	2.8537	0.0021604	0.99784	0.0043209	0.034351	False
ADGRE3_2	ADGRE3	47.143	106.22	47.143	106.22	1.1551	1814.7	246.86	3.7599	0.99991	8.5116e-05	0.00017023	0.003169	True
ADGRE3_3	ADGRE3	512.68	548.16	512.68	548.16	0.096352	629.52	4548.7	0.52604	0.70057	0.29943	0.59886	0.78109	True
ADGRE3_4	ADGRE3	129.64	165.96	129.64	165.96	0.35391	662.13	843.84	1.2504	0.89441	0.10559	0.21117	0.43165	True
ADGRE5_1	ADGRE5	431.16	365.12	431.16	365.12	-0.23924	2184.3	3676.2	1.0892	0.13804	0.86196	0.27607	0.50431	False
ADGRE5_2	ADGRE5	174.82	112.86	174.82	112.86	-0.6269	1942.6	1215.7	1.7772	0.037764	0.96224	0.075529	0.22879	False
ADGRE5_3	ADGRE5	302.5	330.03	302.5	330.03	0.12527	379.19	2379	0.56446	0.71378	0.28622	0.57244	0.76233	True
ADGRE5_4	ADGRE5	184.64	163.12	184.64	163.12	-0.17779	231.85	1299.7	0.59703	0.27524	0.72476	0.55048	0.7462	False
ADGRF1_1	ADGRF1	1432.9	1087.8	1432.9	1087.8	-0.39728	59852	16164	2.7149	0.0033148	0.99669	0.0066296	0.046061	False
ADGRF1_2	ADGRF1	825.98	826.98	825.98	826.98	0.0017342	0.49469	8185.6	0.010994	0.50439	0.49561	0.99123	0.99634	True
ADGRF1_3	ADGRF1	647.23	784.3	647.23	784.3	0.27673	9415.4	6060.3	1.7607	0.96086	0.039144	0.078288	0.23395	True
ADGRF1_4	ADGRF1	550.98	610.75	550.98	610.75	0.14832	1787.2	4970.4	0.84774	0.80171	0.19829	0.39658	0.62158	True
ADGRF2_1	ADGRF2	1454.6	1541.1	1454.6	1541.1	0.083326	3745.7	16466	0.67444	0.74998	0.25002	0.50003	0.70796	True
ADGRF2_2	ADGRF2	1105.9	1079.2	1105.9	1079.2	-0.03516	355.13	11735	0.24601	0.40284	0.59716	0.80567	0.90354	False
ADGRF2_3	ADGRF2	660.98	541.52	660.98	541.52	-0.28712	7153.5	6219.3	1.5148	0.064907	0.93509	0.12981	0.32058	False
ADGRF2_4	ADGRF2	547.05	424.87	547.05	424.87	-0.36391	7494.3	4926.9	1.7407	0.040865	0.95913	0.081731	0.2406	False
ADGRF3_1	ADGRF3	593.21	490.31	593.21	490.31	-0.27436	5307	5443.5	1.3948	0.08154	0.91846	0.16308	0.36904	False
ADGRF3_2	ADGRF3	824.02	1282.2	824.02	1282.2	0.63724	1.0623e+05	8161.6	5.0716	1	1.9726e-07	3.9452e-07	2.2779e-05	True
ADGRF3_3	ADGRF3	1418.2	1337.2	1418.2	1337.2	-0.0848	3282.5	15959	0.64131	0.26066	0.73934	0.52132	0.72438	False
ADGRF3_4	ADGRF3	436.07	341.41	436.07	341.41	-0.35213	4496.9	3727.7	1.5504	0.060525	0.93948	0.12105	0.30697	False
ADGRF4_1	ADGRF4	503.84	341.41	503.84	341.41	-0.56009	13315	4452.4	2.4342	0.0074618	0.99254	0.014924	0.080013	False
ADGRF4_2	ADGRF4	192.5	227.61	192.5	227.61	0.24054	617.37	1367.6	0.94935	0.82878	0.17122	0.34244	0.57063	True
ADGRF4_3	ADGRF4	259.29	263.65	259.29	263.65	0.023969	9.5074	1969.3	0.098261	0.53914	0.46086	0.92173	0.96413	True
ADGRF4_4	ADGRF4	263.21	400.21	263.21	400.21	0.60265	9486.2	2006	3.0588	0.99889	0.0011112	0.0022225	0.021476	True
ADGRF5_1	ADGRF5	1890.6	1723.2	1890.6	1723.2	-0.13371	14026	22777	1.1095	0.13362	0.86638	0.26723	0.49546	False
ADGRF5_2	ADGRF5	892.77	731.19	892.77	731.19	-0.28768	13086	9009.7	1.7022	0.044355	0.95565	0.08871	0.25349	False
ADGRF5_3	ADGRF5	491.07	642.99	491.07	642.99	0.38818	11592	4314	2.313	0.98964	0.010361	0.020721	0.09957	True
ADGRF5_4	ADGRF5	466.52	569.97	466.52	569.97	0.28839	5364.5	4050.2	1.6255	0.94797	0.052025	0.10405	0.27959	True
ADGRG1_1	ADGRG1	355.54	399.26	355.54	399.26	0.1669	956.83	2900.7	0.81189	0.79157	0.20843	0.41685	0.63908	True
ADGRG1_2	ADGRG1	1701.1	1517.4	1701.1	1517.4	-0.16475	16883	19985	1.2993	0.096918	0.90308	0.19384	0.40932	False
ADGRG1_3	ADGRG1	125.71	320.55	125.71	320.55	1.3435	19982	812.76	6.8341	1	4.1255e-12	8.2509e-12	1.8152e-09	True
ADGRG1_4	ADGRG1	168.93	230.45	168.93	230.45	0.44579	1904	1165.8	1.802	0.96422	0.035776	0.071552	0.22082	True
ADGRG2_1	ADGRG2	599.11	487.46	599.11	487.46	-0.29698	6248.9	5510.2	1.504	0.066286	0.93371	0.13257	0.32463	False
ADGRG2_2	ADGRG2	385	375.55	385	375.55	-0.035745	44.618	3198.7	0.16702	0.43368	0.56632	0.86735	0.93598	False
ADGRG2_3	ADGRG2	454.73	336.67	454.73	336.67	-0.43257	7008.4	3924.8	1.8845	0.029748	0.97025	0.059495	0.1972	False
ADGRG2_4	ADGRG2	537.23	693.26	537.23	693.26	0.36724	12221	4818.2	2.2478	0.9877	0.012296	0.024591	0.11149	True
ADGRG3_1	ADGRG3	1064.6	784.3	1064.6	784.3	-0.44041	39524	11197	2.6493	0.0040325	0.99597	0.008065	0.052616	False
ADGRG3_2	ADGRG3	768.03	599.37	768.03	599.37	-0.3572	14279	7483.3	1.9498	0.025602	0.9744	0.051204	0.17917	False
ADGRG3_3	ADGRG3	818.12	927.5	818.12	927.5	0.18082	5987.7	8089.7	1.2161	0.88803	0.11197	0.22395	0.44669	True
ADGRG3_4	ADGRG3	434.11	337.62	434.11	337.62	-0.36171	4673.3	3707.1	1.5847	0.056513	0.94349	0.11303	0.29401	False
ADGRG4_1	ADGRG4	349.64	361.33	349.64	361.33	0.047295	68.278	2841.8	0.2192	0.58675	0.41325	0.82649	0.91498	True
ADGRG4_2	ADGRG4	724.82	750.16	724.82	750.16	0.049504	321.02	6967.7	0.30354	0.61926	0.38074	0.76148	0.87862	True
ADGRG4_3	ADGRG4	228.84	324.34	228.84	324.34	0.50133	4594.8	1689.9	2.3232	0.98991	0.010085	0.02017	0.097732	True
ADGRG4_4	ADGRG4	123.75	252.27	123.75	252.27	1.0216	8514.2	797.3	4.5514	1	2.6646e-06	5.3291e-06	0.00020005	True
ADGRG5_1	ADGRG5	247.5	302.53	247.5	302.53	0.28859	1517.9	1860.2	1.2759	0.899	0.101	0.202	0.41985	True
ADGRG5_2	ADGRG5	807.32	804.21	807.32	804.21	-0.0055533	4.8219	7958.1	0.034811	0.48612	0.51388	0.97223	0.98765	False
ADGRG5_3	ADGRG5	637.41	632.56	637.41	632.56	-0.011	11.758	5947.3	0.062881	0.47493	0.52507	0.94986	0.97715	False
ADGRG5_4	ADGRG5	228.84	276.92	228.84	276.92	0.27406	1158.7	1689.9	1.1697	0.87893	0.12107	0.24213	0.46861	True
ADGRG6_1	ADGRG6	550	456.16	550	456.16	-0.26934	4412.1	4959.5	1.3324	0.09136	0.90864	0.18272	0.39478	False
ADGRG6_2	ADGRG6	232.77	201.05	232.77	201.05	-0.21034	503.56	1725.5	0.76346	0.22259	0.77741	0.44519	0.66335	False
ADGRG6_3	ADGRG6	165.98	207.69	165.98	207.69	0.32169	872.6	1141	1.2348	0.89155	0.10845	0.21689	0.43853	True
ADGRG6_4	ADGRG6	220.98	183.98	220.98	183.98	-0.26305	685.89	1619.2	0.91948	0.17892	0.82108	0.35785	0.58566	False
ADGRG7_1	ADGRG7	1003.7	948.37	1003.7	948.37	-0.081797	1533.9	10412	0.54276	0.29365	0.70635	0.58729	0.77323	False
ADGRG7_2	ADGRG7	1501.7	1597	1501.7	1597	0.08876	4547.4	17129	0.72859	0.76687	0.23313	0.46625	0.68113	True
ADGRG7_3	ADGRG7	563.75	500.74	563.75	500.74	-0.17068	1987	5112.6	0.88125	0.18909	0.81091	0.37818	0.60465	False
ADGRG7_4	ADGRG7	889.82	1181.7	889.82	1181.7	0.40884	42800	8973	3.0809	0.99897	0.0010318	0.0020635	0.020351	True
ADGRL1_1	ADGRL1	994.91	1048.9	994.91	1048.9	0.076157	1457.4	10299	0.53196	0.70262	0.29738	0.59475	0.77858	True
ADGRL1_2	ADGRL1	554.91	930.35	554.91	930.35	0.74447	71640	5014.1	5.302	1	5.7263e-08	1.1453e-07	7.9973e-06	True
ADGRL1_3	ADGRL1	970.36	818.44	970.36	818.44	-0.24536	11560	9985.7	1.5202	0.064225	0.93577	0.12845	0.31839	False
ADGRL1_4	ADGRL1	225.89	170.71	225.89	170.71	-0.40207	1530.2	1663.3	1.3531	0.088005	0.912	0.17601	0.38591	False
ADGRL2_1	ADGRL2	187.59	170.71	187.59	170.71	-0.13531	142.6	1325.1	0.4638	0.3214	0.6786	0.64279	0.80567	False
ADGRL2_2	ADGRL2	424.29	341.41	424.29	341.41	-0.3127	3444.1	3604.3	1.3804	0.083732	0.91627	0.16746	0.37478	False
ADGRL2_3	ADGRL2	211.16	230.45	211.16	230.45	0.12556	186.19	1531.5	0.49298	0.68899	0.31101	0.62203	0.79192	True
ADGRL2_4	ADGRL2	176.79	279.77	176.79	279.77	0.65924	5371.9	1232.4	2.9336	0.99832	0.0016755	0.0033511	0.028622	True
ADGRL3_1	ADGRL3	592.23	639.2	592.23	639.2	0.10993	1103.4	5432.4	0.63724	0.73802	0.26198	0.52397	0.72633	True
ADGRL3_2	ADGRL3	724.82	776.71	724.82	776.71	0.099624	1346.8	6967.7	0.62166	0.73292	0.26708	0.53416	0.73422	True
ADGRL3_3	ADGRL3	597.14	361.33	597.14	361.33	-0.72319	28238	5488	3.1832	0.00072827	0.99927	0.0014565	0.015782	False
ADGRL3_4	ADGRL3	401.7	461.85	401.7	461.85	0.20087	1811.7	3369.9	1.0363	0.84997	0.15003	0.30006	0.52934	True
ADGRL4_1	ADGRL4	738.57	933.19	738.57	933.19	0.33703	19004	7131	2.3047	0.98941	0.010591	0.021182	0.10101	True
ADGRL4_2	ADGRL4	477.32	751.11	477.32	751.11	0.65296	37956	4165.9	4.2419	0.99999	1.1084e-05	2.2168e-05	0.00064032	True
ADGRL4_3	ADGRL4	1216.9	1062.2	1216.9	1062.2	-0.19599	11980	13207	1.3462	0.089126	0.91087	0.17825	0.38875	False
ADGRL4_4	ADGRL4	440	429.61	440	429.61	-0.034395	53.971	3769	0.16923	0.43281	0.56719	0.86562	0.93515	False
ADGRV1_1	ADGRV1	911.43	914.23	911.43	914.23	0.0044175	3.9147	9242.6	0.029105	0.51161	0.48839	0.97678	0.98941	True
ADGRV1_2	ADGRV1	513.66	616.44	513.66	616.44	0.26268	5292.7	4559.4	1.5221	0.93601	0.06399	0.12798	0.31764	True
ADGRV1_3	ADGRV1	255.36	238.99	255.36	238.99	-0.095189	134	1932.8	0.37231	0.35483	0.64517	0.70966	0.84812	False
ADGRV1_4	ADGRV1	188.57	233.3	188.57	233.3	0.30561	1003.1	1333.6	1.2248	0.88967	0.11033	0.22065	0.44285	True
ADH1A_1	ADH1A	242.59	231.4	242.59	231.4	-0.06783	62.589	1815.1	0.26259	0.39643	0.60357	0.79287	0.89688	False
ADH1A_2	ADH1A	727.77	558.59	727.77	558.59	-0.38109	14373	7002.6	2.0217	0.021604	0.9784	0.043208	0.16049	False
ADH1A_3	ADH1A	260.27	344.26	260.27	344.26	0.40214	3544.3	1978.5	1.8882	0.9705	0.029497	0.058993	0.19614	True
ADH1A_4	ADH1A	106.07	88.198	106.07	88.198	-0.26349	160.06	660.75	0.69532	0.24341	0.75659	0.48683	0.69777	False
ADH1B_1	ADH1B	873.12	542.47	873.12	542.47	-0.68565	55434	8765.7	3.5317	0.00020644	0.99979	0.00041288	0.0062111	False
ADH1B_2	ADH1B	646.25	398.31	646.25	398.31	-0.6968	31181	6049	3.1878	0.00071671	0.99928	0.0014334	0.015599	False
ADH1B_3	ADH1B	648.21	631.61	648.21	631.61	-0.037371	137.81	6071.7	0.21305	0.41564	0.58436	0.83129	0.91713	False
ADH1B_4	ADH1B	448.84	929.4	448.84	929.4	1.0484	1.1921e+05	3862.4	7.7325	1	5.2709e-15	1.0542e-14	4.1231e-12	True
ADH1C_1	ADH1C	1007.7	880.08	1007.7	880.08	-0.19511	8149.3	10462	1.2474	0.10612	0.89388	0.21224	0.43278	False
ADH1C_2	ADH1C	490.09	437.2	490.09	437.2	-0.1644	1399.9	4303.4	0.80627	0.21004	0.78996	0.42009	0.64174	False
ADH1C_3	ADH1C	374.2	343.31	374.2	343.31	-0.12394	477.23	3088.8	0.55576	0.28919	0.71081	0.57838	0.76669	False
ADH1C_4	ADH1C	630.53	545.31	630.53	545.31	-0.20914	3636.4	5868.3	1.1125	0.13296	0.86704	0.26592	0.49413	False
ADH4_1	ADH4	418.39	325.29	418.39	325.29	-0.36215	4351.1	3542.8	1.5642	0.058888	0.94111	0.11778	0.30186	False
ADH4_2	ADH4	147.32	190.62	147.32	190.62	0.36954	941.34	986.3	1.3788	0.91601	0.083985	0.16797	0.37548	True
ADH4_3	ADH4	457.68	592.73	457.68	592.73	0.37232	9157.4	3956.1	2.1472	0.98411	0.01589	0.03178	0.13172	True
ADH4_4	ADH4	318.21	558.59	318.21	558.59	0.80984	29454	2531.5	4.7774	1	8.8772e-07	1.7754e-06	7.9891e-05	True
ADH5_1	ADH5	450.8	580.4	450.8	580.4	0.36384	8431.2	3883.1	2.0797	0.98122	0.018776	0.037551	0.14698	True
ADH5_2	ADH5	295.62	283.56	295.62	283.56	-0.059897	72.766	2312.9	0.25083	0.40097	0.59903	0.80195	0.90146	False
ADH5_3	ADH5	681.61	497.89	681.61	497.89	-0.45232	16979	6459.3	2.2859	0.011131	0.98887	0.022263	0.10429	False
ADH5_4	ADH5	395.8	409.69	395.8	409.69	0.049642	96.492	3309.3	0.24148	0.59541	0.40459	0.80918	0.90568	True
ADH6_1	ADH6	1947.6	2218.2	1947.6	2218.2	0.18763	36663	23630	1.7606	0.96085	0.039152	0.078304	0.23398	True
ADH6_2	ADH6	1156	985.35	1156	985.35	-0.23019	14580	12395	1.5326	0.062691	0.93731	0.12538	0.31365	False
ADH6_3	ADH6	731.7	501.69	731.7	501.69	-0.54356	26686	7049.2	2.7395	0.0030765	0.99692	0.0061529	0.043782	False
ADH6_4	ADH6	1952.5	2054.2	1952.5	2054.2	0.073193	5168.7	23704	0.66033	0.74548	0.25452	0.50904	0.71523	True
ADH7_1	ADH7	245.54	408.75	245.54	408.75	0.73294	13533	1842.2	3.8026	0.99993	7.1583e-05	0.00014317	0.0027711	True
ADH7_2	ADH7	278.93	174.5	278.93	174.5	-0.67359	5526.9	2153.8	2.2502	0.012218	0.98778	0.024436	0.11097	False
ADH7_3	ADH7	417.41	287.36	417.41	287.36	-0.53707	8530.4	3532.6	2.1882	0.014329	0.98567	0.028658	0.12283	False
ADH7_4	ADH7	114.91	119.49	114.91	119.49	0.055952	10.506	728.43	0.16983	0.56742	0.43258	0.86515	0.93489	True
ADHFE1_1	ADHFE1	633.48	622.13	633.48	622.13	-0.026048	64.444	5902.1	0.14777	0.44126	0.55874	0.88252	0.94409	False
ADHFE1_2	ADHFE1	1207.1	894.31	1207.1	894.31	-0.43222	49178	13075	2.735	0.0031189	0.99688	0.0062378	0.044208	False
ADHFE1_3	ADHFE1	60.893	28.451	60.893	28.451	-1.0715	544.74	336.59	1.7683	0.038071	0.96193	0.076142	0.22996	False
ADHFE1_4	ADHFE1	293.66	204.85	293.66	204.85	-0.51748	3975.7	2294.1	1.8543	0.03185	0.96815	0.0637	0.20554	False
ADI1_1	ADI1	225.89	178.29	225.89	178.29	-0.33969	1136.8	1663.3	1.1671	0.12158	0.87842	0.24316	0.46964	False
ADI1_2	ADI1	490.09	505.48	490.09	505.48	0.04452	118.45	4303.4	0.23462	0.59275	0.40725	0.81451	0.90882	True
ADI1_3	ADI1	259.29	312.01	259.29	312.01	0.26613	1393.1	1969.3	1.1882	0.88261	0.11739	0.23477	0.45982	True
ADI1_4	ADI1	286.79	212.43	286.79	212.43	-0.4312	2779.5	2228.4	1.575	0.057623	0.94238	0.11525	0.29776	False
ADIG_1	ADIG	947.77	587.99	947.77	587.99	-0.68782	65634	9699.6	3.6531	0.00012955	0.99987	0.0002591	0.0043263	False
ADIG_2	ADIG	796.52	911.38	796.52	911.38	0.19412	6604.3	7827	1.2983	0.90291	0.097087	0.19417	0.40981	True
ADIG_3	ADIG	311.34	171.65	311.34	171.65	-0.85523	9968.7	2464.6	2.8137	0.0024489	0.99755	0.0048978	0.037354	False
ADIG_4	ADIG	1034.2	993.89	1034.2	993.89	-0.057296	812.4	10803	0.3878	0.34908	0.65092	0.69816	0.84113	False
ADIPOQ_1	ADIPOQ	359.46	588.94	359.46	588.94	0.7107	26726	2940.1	4.232	0.99999	1.158e-05	2.316e-05	0.00066402	True
ADIPOQ_2	ADIPOQ	179.73	253.21	179.73	253.21	0.49219	2719.5	1257.5	2.0722	0.98087	0.019125	0.038251	0.14858	True
ADIPOQ_3	ADIPOQ	277.95	299.68	277.95	299.68	0.10826	236.35	2144.5	0.46941	0.68061	0.31939	0.63877	0.80275	True
ADIPOQ_4	ADIPOQ	423.3	495.05	423.3	495.05	0.22538	2577.6	3594	1.1967	0.88429	0.11571	0.23141	0.45597	True
ADIPOR1_1	ADIPOR1	514.64	398.31	514.64	398.31	-0.36885	6793.8	4570.1	1.7208	0.042647	0.95735	0.085294	0.24724	False
ADIPOR1_2	ADIPOR1	986.07	1126.7	986.07	1126.7	0.19211	9893.7	10186	1.393	0.91819	0.081807	0.16361	0.36967	True
ADIPOR1_3	ADIPOR1	320.18	218.12	320.18	218.12	-0.55162	5255.1	2550.7	2.0207	0.021657	0.97834	0.043313	0.16075	False
ADIPOR1_4	ADIPOR1	265.18	377.45	265.18	377.45	0.50771	6351.3	2024.3	2.4953	0.99371	0.0062919	0.012584	0.071377	True
ADIPOR2_1	ADIPOR2	1322	1564.8	1322	1564.8	0.24313	29539	14631	2.0077	0.97766	0.022339	0.044679	0.16407	True
ADIPOR2_2	ADIPOR2	695.36	731.19	695.36	731.19	0.072394	642.16	6620.3	0.44042	0.67018	0.32982	0.65964	0.81633	True
ADIPOR2_3	ADIPOR2	1250.3	1490.8	1250.3	1490.8	0.2537	28992	13656	2.0586	0.98023	0.019767	0.039534	0.15183	True
ADIPOR2_4	ADIPOR2	412.5	507.38	412.5	507.38	0.29801	4512.8	3481.6	1.6079	0.94608	0.053925	0.10785	0.2858	True
ADIRF_1	ADIRF	315.27	509.27	315.27	509.27	0.69012	19087	2502.8	3.8779	0.99995	5.2675e-05	0.00010535	0.0021808	True
ADIRF_2	ADIRF	168.93	126.13	168.93	126.13	-0.41859	920.59	1165.8	1.2534	0.10503	0.89497	0.21005	0.43035	False
ADIRF_3	ADIRF	431.16	502.63	431.16	502.63	0.22081	2558	3676.2	1.1788	0.88077	0.11923	0.23847	0.46423	True
ADIRF_4	ADIRF	245.54	209.59	245.54	209.59	-0.22736	647.08	1842.2	0.83751	0.20115	0.79885	0.40231	0.62678	False
ADK_1	ADK	1549.8	1320.1	1549.8	1320.1	-0.23126	26422	17810	1.7211	0.042614	0.95739	0.085228	0.24716	False
ADK_2	ADK	963.48	1005.3	963.48	1005.3	0.061191	873.21	9898.4	0.42002	0.66276	0.33724	0.67447	0.82567	True
ADK_3	ADK	501.87	635.41	501.87	635.41	0.33975	8946.2	4431	2.006	0.97757	0.022428	0.044857	0.16454	True
ADK_4	ADK	536.25	487.46	536.25	487.46	-0.13735	1190.9	4807.4	0.70367	0.24082	0.75918	0.48164	0.69358	False
ADM_1	ADM	257.32	272.18	257.32	272.18	0.080693	110.43	1951.1	0.33642	0.63172	0.36828	0.73655	0.86412	True
ADM_2	ADM	205.27	121.39	205.27	121.39	-0.75302	3577.5	1479.4	2.1807	0.014602	0.9854	0.029204	0.12446	False
ADM_3	ADM	368.3	435.3	368.3	435.3	0.24052	2248.2	3029.1	1.2173	0.88826	0.11174	0.22349	0.44616	True
ADM_4	ADM	45.179	73.973	45.179	73.973	0.69914	420.76	234.47	1.8804	0.96993	0.030072	0.060144	0.19845	True
ADM2_1	ADM2	1280.7	1434.9	1280.7	1434.9	0.16386	11893	14069	1.2998	0.90316	0.096841	0.19368	0.40906	True
ADM2_2	ADM2	410.54	471.34	410.54	471.34	0.1988	1850.7	3461.3	1.0335	0.84931	0.15069	0.30137	0.53057	True
ADM2_3	ADM2	1015.5	1178.8	1015.5	1178.8	0.21491	13350	10563	1.5888	0.94394	0.056057	0.11211	0.29265	True
ADM2_4	ADM2	291.7	308.22	291.7	308.22	0.079226	136.53	2275.3	0.3464	0.63548	0.36452	0.72904	0.85904	True
ADM5_1	ADM5	691.43	1116.2	691.43	1116.2	0.69019	91509	6574.2	5.2392	1	8.0648e-08	1.613e-07	1.0649e-05	True
ADM5_2	ADM5	335.89	389.78	335.89	389.78	0.21406	1453.9	2705.2	1.036	0.84991	0.15009	0.30018	0.52941	True
ADM5_3	ADM5	355.54	375.55	355.54	375.55	0.078809	200.4	2900.7	0.37168	0.64493	0.35507	0.71013	0.84835	True
ADM5_4	ADM5	0	0	0.98214	0	-0.98706	0	2.505	0.62055	0.30583	0.69417	0.61167	0.78469	False
ADNP_1	ADNP	668.84	610.75	668.84	610.75	-0.13088	1688.1	6310.6	0.73126	0.23231	0.76769	0.46462	0.67983	False
ADNP_2	ADNP	244.55	213.38	244.55	213.38	-0.19585	486.37	1833.1	0.72803	0.2333	0.7667	0.4666	0.68142	False
ADNP_3	ADNP	241.61	157.43	241.61	157.43	-0.61478	3583.2	1806.1	1.9807	0.023811	0.97619	0.047622	0.17094	False
ADNP_4	ADNP	618.75	521.6	618.75	521.6	-0.24597	4727.4	5733.5	1.283	0.099749	0.90025	0.1995	0.41663	False
ADNP2_1	ADNP2	724.82	844.05	724.82	844.05	0.21942	7117.7	6967.7	1.4283	0.9234	0.0766	0.1532	0.35474	True
ADNP2_2	ADNP2	261.25	144.15	261.25	144.15	-0.85338	7005.1	1987.6	2.6265	0.0043132	0.99569	0.0086265	0.055132	False
ADNP2_3	ADNP2	507.77	382.19	507.77	382.19	-0.40894	7924.2	4495.1	1.873	0.030536	0.96946	0.061071	0.20034	False
ADNP2_4	ADNP2	445.89	301.58	445.89	301.58	-0.56261	10512	3831.2	2.3315	0.0098637	0.99014	0.019727	0.096372	False
ADO_1	ADO	290.71	151.74	290.71	151.74	-0.93349	9907.5	2265.9	2.9196	0.0017525	0.99825	0.0035051	0.02961	False
ADO_2	ADO	90.357	312.01	90.357	312.01	1.7766	26778	543.59	9.507	1	9.817e-22	1.9634e-21	2.3758e-18	True
ADO_3	ADO	264.2	114.75	264.2	114.75	-1.196	11638	2015.2	3.3291	0.00043568	0.99956	0.00087135	0.010851	False
ADO_4	ADO	115.89	178.29	115.89	178.29	0.61713	1969.3	736.03	2.3001	0.98928	0.010723	0.021445	0.10186	True
ADORA1_1	ADORA1	316.25	386.93	316.25	386.93	0.29019	2504.5	2512.4	1.4102	0.92076	0.079242	0.15848	0.36258	True
ADORA1_2	ADORA1	325.09	427.71	325.09	427.71	0.39475	5290.6	2598.8	2.0131	0.97795	0.022053	0.044105	0.16265	True
ADORA1_3	ADORA1	278.93	291.15	278.93	291.15	0.061645	74.677	2153.8	0.26332	0.60385	0.39615	0.7923	0.8965	True
ADORA1_4	ADORA1	480.27	393.57	480.27	393.57	-0.28655	3767.3	4197.6	1.3381	0.090428	0.90957	0.18086	0.39235	False
ADORA2A_1	ADORA2A	603.03	815.6	603.03	815.6	0.43499	22719	5554.7	2.852	0.99783	0.0021722	0.0043444	0.034499	True
ADORA2A_2	ADORA2A	388.93	389.78	388.93	389.78	0.0031438	0.36179	3238.8	0.014947	0.50596	0.49404	0.98807	0.99492	True
ADORA2A_3	ADORA2A	193.48	240.89	193.48	240.89	0.31469	1126.9	1376.2	1.2778	0.89935	0.10065	0.20131	0.4189	True
ADORA2A_4	ADORA2A	503.84	399.26	503.84	399.26	-0.33488	5486.5	4452.4	1.5672	0.058529	0.94147	0.11706	0.30073	False
ADORA2B_1	ADORA2B	1297.4	889.57	1297.4	889.57	-0.54395	83903	14296	3.4111	0.00032354	0.99968	0.00064709	0.0087256	False
ADORA2B_2	ADORA2B	577.5	543.41	577.5	543.41	-0.087611	581.03	5266.5	0.46968	0.31929	0.68071	0.63858	0.80263	False
ADORA2B_3	ADORA2B	0	0	0.98214	0	-0.98706	0	2.505	0.62055	0.30583	0.69417	0.61167	0.78469	False
ADORA2B_4	ADORA2B	650.18	577.56	650.18	577.56	-0.1706	2639.3	6094.3	0.93027	0.17612	0.82388	0.35223	0.58023	False
ADORA3_1	ADORA3	1196.2	1241.4	1196.2	1241.4	0.053421	1020	12931	0.39717	0.65438	0.34562	0.69124	0.83635	True
ADORA3_2	ADORA3	688.48	679.03	688.48	679.03	-0.019912	44.658	6539.7	0.11687	0.45348	0.54652	0.90697	0.95711	False
ADORA3_3	ADORA3	305.45	256.06	305.45	256.06	-0.25353	1221.9	2407.5	1.0065	0.15708	0.84292	0.31416	0.54384	False
ADORA3_4	ADORA3	1537.1	1459.5	1537.1	1459.5	-0.074606	3004.8	17629	0.58381	0.27967	0.72033	0.55935	0.75272	False
ADPGK_1	ADPGK	1394.6	1346.7	1394.6	1346.7	-0.050449	1150.2	15632	0.3836	0.35064	0.64936	0.70127	0.84235	False
ADPGK_2	ADPGK	551.96	499.79	551.96	499.79	-0.14298	1361.9	4981.3	0.73924	0.22988	0.77012	0.45976	0.67562	False
ADPGK_3	ADPGK	807.32	661.96	807.32	661.96	-0.28601	10591	7958.1	1.6294	0.051609	0.94839	0.10322	0.27822	False
ADPGK_4	ADPGK	185.62	273.13	185.62	273.13	0.55472	3864	1308.1	2.4194	0.99223	0.007773	0.015546	0.08211	True
ADPRH_1	ADPRH	1094.1	808.96	1094.1	808.96	-0.43515	40886	11581	2.6497	0.004028	0.99597	0.0080559	0.052575	False
ADPRH_2	ADPRH	1013.6	631.61	1013.6	631.61	-0.68148	73956	10538	3.7209	9.9265e-05	0.9999	0.00019853	0.0035417	False
ADPRH_3	ADPRH	413.48	533.93	413.48	533.93	0.36804	7283.5	3491.8	2.0383	0.97924	0.020758	0.041516	0.15657	True
ADPRH_4	ADPRH	273.04	367.97	273.04	367.97	0.42913	4530.9	2098.1	2.0725	0.98089	0.01911	0.038219	0.14851	True
ADPRHL1_1	ADPRHL1	387.95	464.7	387.95	464.7	0.25983	2951.6	3228.8	1.3508	0.91162	0.088384	0.17677	0.38677	True
ADPRHL1_2	ADPRHL1	279.91	518.76	279.91	518.76	0.88773	29191	2163.1	5.1355	1	1.4068e-07	2.8136e-07	1.7266e-05	True
ADPRHL1_3	ADPRHL1	1740.4	1633.1	1740.4	1633.1	-0.091725	5754.6	20558	0.74813	0.22719	0.77281	0.45438	0.67087	False
ADPRHL1_4	ADPRHL1	372.23	292.1	372.23	292.1	-0.34869	3222.5	3068.9	1.4465	0.074012	0.92599	0.14802	0.34713	False
ADPRHL2_1	ADPRHL2	489.11	448.58	489.11	448.58	-0.12453	821.69	4292.8	0.61858	0.2681	0.7319	0.53619	0.73565	False
ADPRHL2_2	ADPRHL2	397.77	386.93	397.77	386.93	-0.039738	58.688	3329.5	0.18775	0.42553	0.57447	0.85107	0.92773	False
ADPRHL2_3	ADPRHL2	477.32	489.36	477.32	489.36	0.035855	72.44	4165.9	0.18648	0.57397	0.42603	0.85207	0.92812	True
ADPRHL2_4	ADPRHL2	303.48	355.64	303.48	355.64	0.2281	1362.2	2388.5	1.0672	0.85705	0.14295	0.28589	0.51478	True
ADPRM_1	ADPRM	843.66	661.96	843.66	661.96	-0.34945	16568	8402.3	1.9822	0.023726	0.97627	0.047452	0.17053	False
ADPRM_2	ADPRM	600.09	1014.8	600.09	1014.8	0.7569	87439	5521.3	5.5805	1	1.199e-08	2.398e-08	2.0657e-06	True
ADPRM_3	ADPRM	597.14	610.75	597.14	610.75	0.03245	92.565	5488	0.18367	0.57286	0.42714	0.85428	0.92926	True
ADPRM_4	ADPRM	447.86	266.49	447.86	266.49	-0.74676	16721	3852	2.9222	0.0017377	0.99826	0.0034754	0.029441	False
ADRA1A_1	ADRA1A	491.07	583.25	491.07	583.25	0.24771	4255.9	4314	1.4034	0.91975	0.080253	0.16051	0.36532	True
ADRA1A_2	ADRA1A	982.14	946.47	982.14	946.47	-0.053319	636.29	10136	0.35432	0.36155	0.63845	0.7231	0.85613	False
ADRA1A_3	ADRA1A	304.46	345.21	304.46	345.21	0.18063	830.76	2398	0.83198	0.79729	0.20271	0.40542	0.62944	True
ADRA1A_4	ADRA1A	660.98	771.97	660.98	771.97	0.22362	6168.6	6219.3	1.4074	0.92034	0.079659	0.15932	0.36371	True
ADRA1B_1	ADRA1B	500.89	451.42	500.89	451.42	-0.14971	1224.5	4420.4	0.74406	0.22842	0.77158	0.45684	0.67301	False
ADRA1B_2	ADRA1B	255.36	257.96	255.36	257.96	0.014552	3.3772	1932.8	0.059115	0.52357	0.47643	0.95286	0.9786	True
ADRA1B_3	ADRA1B	1514.5	1255.6	1514.5	1255.6	-0.27019	33569	17309	1.9673	0.024574	0.97543	0.049149	0.17438	False
ADRA1B_4	ADRA1B	177.77	134.67	177.77	134.67	-0.398	933.24	1240.7	1.2236	0.11056	0.88944	0.22111	0.44327	False
ADRA1D_1	ADRA1D	176.79	275.03	176.79	275.03	0.63467	4884	1232.4	2.7985	0.99743	0.0025672	0.0051345	0.038581	True
ADRA1D_2	ADRA1D	706.16	565.23	706.16	565.23	-0.32066	9961.8	6747.3	1.7157	0.043105	0.95689	0.086211	0.24894	False
ADRA1D_3	ADRA1D	85.446	75.869	85.446	75.869	-0.1694	45.9	507.88	0.42496	0.33538	0.66462	0.67077	0.82311	False
ADRA1D_4	ADRA1D	70.714	50.263	70.714	50.263	-0.48433	210.63	403.55	1.018	0.15415	0.84585	0.3083	0.53778	False
ADRA2A_1	ADRA2A	505.8	537.72	505.8	537.72	0.088121	509.59	4473.7	0.47724	0.68341	0.31659	0.63319	0.79908	True
ADRA2A_2	ADRA2A	1114.7	983.46	1114.7	983.46	-0.18059	8624.9	11851	1.2059	0.11393	0.88607	0.22787	0.45169	False
ADRA2A_3	ADRA2A	351.61	267.44	351.61	267.44	-0.39346	3558.6	2861.4	1.5735	0.057807	0.94219	0.11561	0.29841	False
ADRA2A_4	ADRA2A	405.62	298.74	405.62	298.74	-0.44001	5745.9	3410.5	1.8303	0.033601	0.9664	0.067202	0.2125	False
ADRA2B_1	ADRA2B	736.61	846.89	736.61	846.89	0.20103	6088.8	7107.6	1.3081	0.90459	0.095412	0.19082	0.40557	True
ADRA2B_2	ADRA2B	1000.8	1061.2	1000.8	1061.2	0.084488	1825.7	10374	0.59321	0.72348	0.27652	0.55304	0.74796	True
ADRA2B_3	ADRA2B	817.14	682.82	817.14	682.82	-0.25873	9038.8	8077.7	1.4945	0.067525	0.93247	0.13505	0.32829	False
ADRA2B_4	ADRA2B	943.84	1011.9	943.84	1011.9	0.10036	2317.4	9650	0.69293	0.75582	0.24418	0.48835	0.69884	True
ADRA2C_1	ADRA2C	730.71	718.86	730.71	718.86	-0.023558	70.229	7037.6	0.14127	0.44383	0.55617	0.88765	0.94692	False
ADRA2C_2	ADRA2C	106.07	91.992	106.07	91.992	-0.2034	99.245	660.75	0.54774	0.29192	0.70808	0.58384	0.77096	False
ADRA2C_3	ADRA2C	179.73	217.18	179.73	217.18	0.27164	702.59	1257.5	1.0559	0.85449	0.14551	0.29101	0.51987	True
ADRA2C_4	ADRA2C	281.87	266.49	281.87	266.49	-0.080672	118.35	2181.7	0.32935	0.37094	0.62906	0.74189	0.86708	False
ADRB1_1	ADRB1	92.321	108.11	92.321	108.11	0.22556	124.9	558	0.66855	0.7481	0.2519	0.50381	0.71111	True
ADRB1_2	ADRB1	188.57	170.71	188.57	170.71	-0.1428	159.68	1333.6	0.48922	0.31234	0.68766	0.62469	0.79352	False
ADRB1_3	ADRB1	337.86	437.2	337.86	437.2	0.3709	4954.7	2724.6	1.9031	0.97149	0.028511	0.057022	0.19185	True
ADRB1_4	ADRB1	194.46	184.93	194.46	184.93	-0.072132	45.442	1384.7	0.25617	0.39891	0.60109	0.79782	0.89972	False
ADRB2_1	ADRB2	613.84	406.85	613.84	406.85	-0.59217	21647	5677.5	2.7471	0.0030066	0.99699	0.0060133	0.043107	False
ADRB2_2	ADRB2	596.16	381.24	596.16	381.24	-0.64363	23381	5476.8	2.9041	0.0018418	0.99816	0.0036837	0.030644	False
ADRB2_3	ADRB2	675.71	652.48	675.71	652.48	-0.05041	270	6390.6	0.29068	0.38565	0.61435	0.7713	0.88457	False
ADRB2_4	ADRB2	1541	1592.3	1541	1592.3	0.047241	1317.3	17685	0.38597	0.65024	0.34976	0.69952	0.84162	True
ADRB3_1	ADRB3	390.89	510.22	390.89	510.22	0.38349	7151.2	3258.9	2.0903	0.9817	0.018295	0.03659	0.14452	True
ADRB3_2	ADRB3	367.32	381.24	367.32	381.24	0.053528	96.926	3019.2	0.25338	0.60001	0.39999	0.79998	0.9008	True
ADRB3_3	ADRB3	687.5	617.39	687.5	617.39	-0.15495	2459.7	6528.2	0.86776	0.19276	0.80724	0.38553	0.61158	False
ADRB3_4	ADRB3	408.57	395.47	408.57	395.47	-0.046905	85.837	3440.9	0.22336	0.41163	0.58837	0.82326	0.91349	False
ADRBK1_1	ADRBK1	1083.3	824.13	1083.3	824.13	-0.39407	33741	11440	2.4231	0.0076938	0.99231	0.015388	0.081573	False
ADRBK1_2	ADRBK1	143.39	126.13	143.39	126.13	-0.18366	149.1	954.29	0.55872	0.28817	0.71183	0.57635	0.76525	False
ADRBK1_3	ADRBK1	407.59	290.2	407.59	290.2	-0.48864	6939.5	3430.8	2.0042	0.022527	0.97747	0.045054	0.16497	False
ADRBK1_4	ADRBK1	520.54	486.51	520.54	486.51	-0.097326	578.95	4634.6	0.49976	0.30862	0.69138	0.61724	0.78848	False
ADRBK2_1	ADRBK2	653.12	722.66	653.12	722.66	0.14574	2418.8	6128.4	0.88819	0.81278	0.18722	0.37444	0.60133	True
ADRBK2_2	ADRBK2	738.57	610.75	738.57	610.75	-0.27375	8187.7	7131	1.5137	0.065054	0.93495	0.13011	0.321	False
ADRBK2_3	ADRBK2	923.21	848.79	923.21	848.79	-0.12112	2770.8	9390.4	0.76803	0.22124	0.77876	0.44247	0.66106	False
ADRBK2_4	ADRBK2	580.45	708.43	580.45	708.43	0.28702	8210.3	5299.6	1.7581	0.96063	0.039369	0.078738	0.2349	True
ADRM1_1	ADRM1	962.5	838.36	962.5	838.36	-0.199	7714.9	9886	1.2486	0.10591	0.89409	0.21182	0.43235	False
ADRM1_2	ADRM1	113.93	142.26	113.93	142.26	0.31785	402.43	720.85	1.055	0.8543	0.1457	0.29141	0.52028	True
ADRM1_3	ADRM1	498.93	534.88	498.93	534.88	0.10019	646.43	4399.1	0.54204	0.7061	0.2939	0.58779	0.77362	True
ADRM1_4	ADRM1	401.7	335.72	401.7	335.72	-0.25813	2180.7	3369.9	1.1365	0.12788	0.87212	0.25575	0.48314	False
ADSL_1	ADSL	80.536	98.63	80.536	98.63	0.28915	164.12	472.62	0.83232	0.79737	0.20263	0.40527	0.62934	True
ADSL_2	ADSL	393.84	269.34	393.84	269.34	-0.54651	7819.9	3289.1	2.1709	0.014969	0.98503	0.029939	0.12647	False
ADSL_3	ADSL	56.964	51.212	56.964	51.212	-0.15079	16.557	310.44	0.32648	0.37165	0.62835	0.74329	0.86789	False
ADSL_4	ADSL	270.09	256.06	270.09	256.06	-0.076667	98.437	2070.4	0.30834	0.37891	0.62109	0.75782	0.87681	False
ADSS_1	ADSS	220	278.82	220	278.82	0.34045	1736	1610.4	1.4658	0.92864	0.071357	0.14271	0.33948	True
ADSS_2	ADSS	95.268	147.95	95.268	147.95	0.62966	1404.1	579.75	2.1878	0.98566	0.014343	0.028686	0.1229	True
ADSS_3	ADSS	286.79	345.21	286.79	345.21	0.26664	1710.1	2228.4	1.2376	0.89206	0.10794	0.21588	0.43729	True
ADSS_4	ADSS	266.16	267.44	266.16	267.44	0.0068904	0.81797	2033.5	0.028363	0.51131	0.48869	0.97737	0.98969	True
ADSSL1_1	ADSSL1	616.78	532.98	616.78	532.98	-0.21031	3516.1	5711.1	1.1089	0.13373	0.86627	0.26747	0.4958	False
ADSSL1_2	ADSSL1	838.75	777.66	838.75	777.66	-0.10896	1866.6	8342	0.66884	0.2518	0.7482	0.5036	0.71094	False
ADSSL1_3	ADSSL1	373.21	553.85	373.21	553.85	0.56822	16472	3078.8	3.2554	0.99943	0.00056617	0.0011323	0.013178	True
ADSSL1_4	ADSSL1	620.71	660.06	620.71	660.06	0.088538	774.38	5756	0.51866	0.698	0.302	0.604	0.7846	True
ADTRP_1	ADTRP	901.61	827.92	901.61	827.92	-0.12286	2715.7	9119.9	0.77155	0.22019	0.77981	0.44038	0.65932	False
ADTRP_2	ADTRP	400.71	429.61	400.71	429.61	0.10021	417.63	3359.8	0.49852	0.69094	0.30906	0.61811	0.78907	True
ADTRP_3	ADTRP	1048.9	977.77	1048.9	977.77	-0.10125	2532.7	10993	0.6787	0.24866	0.75134	0.49733	0.70583	False
ADTRP_4	ADTRP	263.21	246.58	263.21	246.58	-0.093839	138.46	2006	0.3715	0.35513	0.64487	0.71027	0.84835	False
AEBP1_1	AEBP1	112.95	122.34	112.95	122.34	0.11428	44.132	713.29	0.3517	0.63746	0.36254	0.72507	0.8571	True
AEBP1_2	AEBP1	548.04	620.23	548.04	620.23	0.17823	2608.7	4937.7	1.0274	0.84789	0.15211	0.30422	0.53351	True
AEBP1_3	AEBP1	257.32	210.54	257.32	210.54	-0.28825	1097.1	1951.1	1.0591	0.14477	0.85523	0.28953	0.51842	False
AEBP1_4	AEBP1	943.84	890.52	943.84	890.52	-0.083806	1421.9	9650	0.5428	0.29363	0.70637	0.58727	0.77323	False
AEBP2_1	AEBP2	170.89	97.682	170.89	97.682	-0.80065	2731.6	1182.3	2.1291	0.016621	0.98338	0.033243	0.13565	False
AEBP2_2	AEBP2	82.5	140.36	82.5	140.36	0.75951	1702.9	486.66	2.6227	0.99564	0.004362	0.008724	0.055577	True
AEBP2_3	AEBP2	174.82	159.33	174.82	159.33	-0.1331	120.12	1215.7	0.44443	0.32837	0.67163	0.65673	0.81463	False
AEBP2_4	AEBP2	425.27	606.01	425.27	606.01	0.50995	16461	3614.5	3.0063	0.99868	0.0013224	0.0026449	0.024282	True
AEN_1	AEN	697.32	857.32	697.32	857.32	0.29763	12835	6643.3	1.9631	0.97518	0.024819	0.049638	0.1756	True
AEN_2	AEN	892.77	779.56	892.77	779.56	-0.19539	6415.5	9009.7	1.1927	0.1165	0.8835	0.23299	0.45791	False
AEN_3	AEN	1197.2	1391.3	1197.2	1391.3	0.21652	18849	12944	1.7054	0.95594	0.044063	0.088126	0.25238	True
AEN_4	AEN	388.93	431.51	388.93	431.51	0.14951	907.09	3238.8	0.74817	0.77282	0.22718	0.45436	0.67087	True
AES_1	AES	287.77	228.56	287.77	228.56	-0.33106	1758.8	2237.7	1.2517	0.10534	0.89466	0.21068	0.43112	False
AES_2	AES	224.91	257.01	224.91	257.01	0.19166	515.68	1654.5	0.7891	0.78497	0.21503	0.43005	0.65027	True
AES_3	AES	196.43	151.74	196.43	151.74	-0.37026	1002.7	1401.8	1.1936	0.11632	0.88368	0.23263	0.4575	False
AES_4	AES	1951.5	1586.6	1951.5	1586.6	-0.29847	66753	23689	2.3708	0.0088745	0.99113	0.017749	0.089785	False
AFAP1_1	AFAP1	477.32	511.17	477.32	511.17	0.098643	573.04	4165.9	0.52443	0.70001	0.29999	0.59998	0.78199	True
AFAP1_2	AFAP1	99.196	140.36	99.196	140.36	0.49653	853.49	608.98	1.668	0.95234	0.047659	0.095319	0.26505	True
AFAP1_3	AFAP1	148.3	252.27	148.3	252.27	0.7624	5498.2	994.34	3.2969	0.99951	0.00048876	0.00097751	0.011808	True
AFAP1_4	AFAP1	611.87	598.42	611.87	598.42	-0.032025	90.519	5655.2	0.17892	0.429	0.571	0.858	0.93142	False
AFAP1L1_1	AFAP1L1	385	316.75	385	316.75	-0.28069	2334.2	3198.7	1.2067	0.11378	0.88622	0.22756	0.45139	False
AFAP1L1_2	AFAP1L1	98.214	137.51	98.214	137.51	0.48141	777.64	601.65	1.6022	0.94544	0.05456	0.10912	0.28794	True
AFAP1L1_3	AFAP1L1	516.61	624.97	516.61	624.97	0.27425	5885	4591.6	1.5992	0.94512	0.054883	0.10977	0.28906	True
AFAP1L1_4	AFAP1L1	870.18	869.65	870.18	869.65	-0.00087	0.13792	8729.3	0.0056213	0.49776	0.50224	0.99551	0.99798	False
AFAP1L2_1	AFAP1L2	744.46	837.41	744.46	837.41	0.16951	4323.1	7201.2	1.0953	0.8633	0.1367	0.2734	0.50144	True
AFAP1L2_2	AFAP1L2	646.25	831.72	646.25	831.72	0.36351	17267	6049	2.3847	0.99145	0.0085473	0.017095	0.087496	True
AFAP1L2_3	AFAP1L2	456.7	579.45	456.7	579.45	0.34279	7561.2	3945.6	1.9543	0.97467	0.025335	0.050669	0.17798	True
AFAP1L2_4	AFAP1L2	377.14	528.24	377.14	528.24	0.48499	11496	3118.7	2.7057	0.99659	0.0034084	0.0068167	0.046899	True
AFF1_1	AFF1	1503.7	1423.5	1503.7	1423.5	-0.078982	3213.4	17156	0.61199	0.27027	0.72973	0.54054	0.73911	False
AFF1_2	AFF1	336.87	475.13	336.87	475.13	0.49487	9627.8	2714.9	2.6534	0.99602	0.0039839	0.0079677	0.052192	True
AFF1_3	AFF1	362.41	388.83	362.41	388.83	0.10125	349.12	2969.7	0.48482	0.6861	0.3139	0.62781	0.79566	True
AFF1_4	AFF1	272.05	220.02	272.05	220.02	-0.305	1357.5	2088.9	1.1385	0.12746	0.87254	0.25493	0.48241	False
AFF2_1	AFF2	782.77	826.03	782.77	826.03	0.077511	935.91	7660.7	0.49426	0.68944	0.31056	0.62112	0.79129	True
AFF2_2	AFF2	645.27	969.23	645.27	969.23	0.5862	53015	6037.7	4.1693	0.99998	1.5278e-05	3.0556e-05	0.00082709	True
AFF2_3	AFF2	531.34	488.41	531.34	488.41	-0.1213	921.89	4753.3	0.62268	0.26675	0.73325	0.5335	0.73377	False
AFF2_4	AFF2	1070.5	1353.3	1070.5	1353.3	0.33789	40121	11274	2.6633	0.99613	0.0038686	0.0077372	0.05112	True
AFF3_1	AFF3	369.29	372.71	369.29	372.71	0.013275	5.8581	3039.1	0.06209	0.52475	0.47525	0.95049	0.97744	True
AFF3_2	AFF3	230.8	182.09	230.8	182.09	-0.34038	1190.8	1707.7	1.1789	0.11922	0.88078	0.23844	0.46422	False
AFF3_3	AFF3	362.41	461.85	362.41	461.85	0.34896	4962.7	2969.7	1.8248	0.96599	0.034013	0.068027	0.21417	True
AFF3_4	AFF3	390.89	189.67	390.89	189.67	-1.0394	20892	3258.9	3.5248	0.00021191	0.99979	0.00042382	0.0063385	False
AFF4_1	AFF4	862.32	699.89	862.32	699.89	-0.3007	13227	8632.1	1.7482	0.040213	0.95979	0.080426	0.23813	False
AFF4_2	AFF4	405.62	281.66	405.62	281.66	-0.5246	7746.5	3410.5	2.1226	0.016892	0.98311	0.033785	0.13709	False
AFF4_3	AFF4	876.07	746.36	876.07	746.36	-0.23088	8425.3	8802.3	1.3825	0.083411	0.91659	0.16682	0.374	False
AFF4_4	AFF4	219.02	165.96	219.02	165.96	-0.39808	1414.1	1601.6	1.3257	0.092472	0.90753	0.18494	0.39795	False
AFG3L2_1	AFG3L2	887.86	829.82	887.86	829.82	-0.097412	1684.5	8948.6	0.6135	0.26977	0.73023	0.53955	0.73843	False
AFG3L2_2	AFG3L2	456.7	379.35	456.7	379.35	-0.26707	2997.9	3945.6	1.2314	0.10909	0.89091	0.21818	0.43984	False
AFG3L2_3	AFG3L2	459.64	289.25	459.64	289.25	-0.66634	14709	3977	2.7019	0.0034472	0.99655	0.0068945	0.047251	False
AFG3L2_4	AFG3L2	349.64	203.9	349.64	203.9	-0.77509	10811	2841.8	2.734	0.0031288	0.99687	0.0062575	0.044303	False
AFM_1	AFM	186.61	281.66	186.61	281.66	0.59138	4565.5	1316.6	2.6198	0.9956	0.0043994	0.0087988	0.05589	True
AFM_2	AFM	980.18	903.79	980.18	903.79	-0.11693	2918.4	10111	0.75965	0.22373	0.77627	0.44746	0.66502	False
AFM_3	AFM	652.14	755.85	652.14	755.85	0.21261	5384.8	6117	1.326	0.90758	0.092424	0.18485	0.39786	True
AFM_4	AFM	186.61	317.7	186.61	317.7	0.7645	8743.2	1316.6	3.613	0.99985	0.00015136	0.00030271	0.0048676	True
AFMID_1	AFMID	292.68	506.43	292.68	506.43	0.78897	23268	2284.7	4.4719	1	3.8759e-06	7.7518e-06	0.00027198	True
AFMID_2	AFMID	761.16	632.56	761.16	632.56	-0.26661	8286.5	7400.8	1.4949	0.067477	0.93252	0.13495	0.32814	False
AFMID_3	AFMID	846.61	784.3	846.61	784.3	-0.11015	1941.8	8438.5	0.67827	0.2488	0.7512	0.4976	0.70602	False
AFMID_4	AFMID	183.66	221.92	183.66	221.92	0.27164	733.45	1291.2	1.0647	0.85649	0.14351	0.28702	0.51595	True
AFP_1	AFP	791.61	491.25	791.61	491.25	-0.6872	45741	7767.5	3.4079	0.0003273	0.99967	0.0006546	0.0087972	False
AFP_2	AFP	163.04	146.05	163.04	146.05	-0.15772	144.39	1116.3	0.50843	0.30557	0.69443	0.61115	0.78469	False
AFP_3	AFP	287.77	364.17	287.77	364.17	0.33867	2929	2237.7	1.6152	0.94686	0.053137	0.10627	0.28329	True
AFP_4	AFP	394.82	425.82	394.82	425.82	0.10877	480.54	3299.2	0.53963	0.70527	0.29473	0.58945	0.77492	True
AFTPH_1	AFTPH	506.79	462.8	506.79	462.8	-0.13071	967.71	4484.4	0.65678	0.25566	0.74434	0.51132	0.717	False
AFTPH_2	AFTPH	808.3	780.51	808.3	780.51	-0.050423	386.36	7970.1	0.31136	0.37776	0.62224	0.75553	0.87546	False
AFTPH_3	AFTPH	364.37	372.71	364.37	372.71	0.032536	34.725	2989.5	0.15242	0.56057	0.43943	0.87886	0.94211	True
AFTPH_4	AFTPH	499.91	497.89	499.91	497.89	-0.0058226	2.0353	4409.7	0.030382	0.48788	0.51212	0.97576	0.98898	False
AGA_1	AGA	336.87	150.79	336.87	150.79	-1.1544	17994	2714.9	3.5713	0.00017758	0.99982	0.00035517	0.0055152	False
AGA_2	AGA	964.46	1383.7	964.46	1383.7	0.52025	88577	9910.9	4.2108	0.99999	1.2721e-05	2.5442e-05	0.00071351	True
AGA_3	AGA	842.68	928.45	842.68	928.45	0.13969	3680.7	8390.2	0.93641	0.82547	0.17453	0.34906	0.5773	True
AGA_4	AGA	321.16	220.02	321.16	220.02	-0.54359	5160	2560.3	1.9988	0.022815	0.97719	0.045629	0.16632	False
AGAP1_1	AGAP1	505.8	499.79	505.8	499.79	-0.017221	18.082	4473.7	0.089909	0.46418	0.53582	0.92836	0.96699	False
AGAP1_2	AGAP1	1031.2	1213	1031.2	1213	0.23393	16537	10765	1.7514	0.96006	0.039941	0.079882	0.23714	True
AGAP1_3	AGAP1	1047	1016.6	1047	1016.6	-0.042348	459.49	10968	0.28945	0.38612	0.61388	0.77223	0.88519	False
AGAP1_4	AGAP1	441.96	399.26	441.96	399.26	-0.14624	912.29	3789.7	0.69364	0.24395	0.75605	0.48791	0.69854	False
AGAP11_1	AGAP11	517.59	469.44	517.59	469.44	-0.14058	1159.8	4602.3	0.70971	0.23894	0.76106	0.47788	0.69038	False
AGAP11_2	AGAP11	703.21	658.17	703.21	658.17	-0.09537	1014.9	6712.6	0.54982	0.29122	0.70878	0.58244	0.76978	False
AGAP11_3	AGAP11	234.73	382.19	234.73	382.19	0.70092	11032	1743.4	3.5317	0.99979	0.00020649	0.00041297	0.0062111	True
AGAP11_4	AGAP11	96.25	43.625	96.25	43.625	-1.1238	1437.3	587.03	2.172	0.014892	0.98511	0.029785	0.12599	False
AGAP2_1	AGAP2	521.52	378.4	521.52	378.4	-0.46177	10307	4645.4	2.0998	0.017871	0.98213	0.035743	0.14242	False
AGAP2_2	AGAP2	730.71	774.82	730.71	774.82	0.084435	972.71	7037.6	0.52571	0.70046	0.29954	0.59909	0.78126	True
AGAP2_3	AGAP2	440.98	433.4	440.98	433.4	-0.02495	28.714	3779.4	0.12327	0.45095	0.54905	0.9019	0.95445	False
AGAP2_4	AGAP2	141.43	128.98	141.43	128.98	-0.13197	77.549	938.36	0.40645	0.34221	0.65779	0.68441	0.83242	False
AGAP3_1	AGAP3	277.95	301.58	277.95	301.58	0.11733	279.41	2144.5	0.51037	0.69511	0.30489	0.60979	0.78469	True
AGAP3_2	AGAP3	91.339	88.198	91.339	88.198	-0.04993	4.9335	550.79	0.13384	0.44674	0.55326	0.89347	0.95014	False
AGAP3_3	AGAP3	428.21	403.06	428.21	403.06	-0.087142	316.53	3645.3	0.41668	0.33846	0.66154	0.67691	0.82727	False
AGAP3_4	AGAP3	417.41	469.44	417.41	469.44	0.1691	1354.8	3532.6	0.87542	0.80933	0.19067	0.38135	0.60759	True
AGAP4_1	AGAP4	74.643	75.869	74.643	75.869	0.023206	0.75225	430.94	0.059086	0.52348	0.47652	0.95304	0.97868	True
AGAP4_2	AGAP4	101.16	74.921	101.16	74.921	-0.42827	346.19	623.69	1.0507	0.14668	0.85332	0.29336	0.52228	False
AGAP4_3	AGAP4	62.857	122.34	62.857	122.34	0.94971	1817.1	349.8	3.1804	0.99926	0.00073572	0.0014714	0.015904	True
AGAP4_4	AGAP4	356.52	315.81	356.52	315.81	-0.17441	829.47	2910.5	0.75462	0.22524	0.77476	0.45048	0.6677	False
AGAP5_1	AGAP5	310.36	293.99	310.36	293.99	-0.077885	133.9	2455.1	0.33024	0.37061	0.62939	0.74122	0.86708	False
AGAP5_2	AGAP5	1074.5	991.99	1074.5	991.99	-0.1151	3402.1	11325	0.77498	0.21918	0.78082	0.43835	0.65759	False
AGAP5_3	AGAP5	234.73	150.79	234.73	150.79	-0.63507	3565.8	1743.4	2.0104	0.022195	0.97781	0.04439	0.16335	False
AGAP5_4	AGAP5	1271.9	1369.4	1271.9	1369.4	0.10655	4761.4	13949	0.82612	0.79563	0.20437	0.40874	0.63212	True
AGAP6_1	AGAP6	913.39	1097.3	913.39	1097.3	0.26434	16939	9267.2	1.91	0.97193	0.028067	0.056134	0.18994	True
AGAP6_2	AGAP6	305.45	315.81	305.45	315.81	0.047967	53.669	2407.5	0.21114	0.58361	0.41639	0.83277	0.91811	True
AGAP6_3	AGAP6	491.07	357.53	491.07	357.53	-0.45675	8971.9	4314	2.0331	0.021021	0.97898	0.042042	0.15767	False
AGAP6_4	AGAP6	804.37	1074.5	804.37	1074.5	0.41728	36674	7922.3	3.0349	0.9988	0.0012032	0.0024064	0.022732	True
AGAP9_1	AGAP9	30.446	11.38	30.446	11.38	-1.3448	192.22	145.59	1.5801	0.051524	0.94848	0.10305	0.27794	False
AGAP9_2	AGAP9	101.16	76.818	101.16	76.818	-0.39267	297.68	623.69	0.97474	0.16482	0.83518	0.32965	0.5588	False
AGAP9_3	AGAP9	262.23	234.25	262.23	234.25	-0.16216	391.9	1996.8	0.62627	0.26557	0.73443	0.53114	0.732	False
AGAP9_4	AGAP9	214.11	215.28	214.11	215.28	0.0078416	0.68723	1557.7	0.029704	0.51185	0.48815	0.9763	0.98923	True
AGBL1_1	AGBL1	880	680.93	880	680.93	-0.36952	19896	8851	2.116	0.017173	0.98283	0.034346	0.13864	False
AGBL1_2	AGBL1	330	264.59	330	264.59	-0.31761	2145.4	2647.1	1.2712	0.10182	0.89818	0.20364	0.42201	False
AGBL1_3	AGBL1	267.14	237.09	267.14	237.09	-0.17148	451.93	2042.7	0.66489	0.25306	0.74694	0.50612	0.71291	False
AGBL1_4	AGBL1	1300.4	1291.7	1300.4	1291.7	-0.009655	37.672	14336	0.072496	0.4711	0.5289	0.94221	0.9737	False
AGBL2_1	AGBL2	306.43	293.05	306.43	293.05	-0.064211	89.562	2417	0.27221	0.39273	0.60727	0.78546	0.89223	False
AGBL2_2	AGBL2	572.59	575.66	572.59	575.66	0.0077012	4.7126	5211.5	0.042527	0.51696	0.48304	0.96608	0.98486	True
AGBL2_3	AGBL2	894.73	1121.9	894.73	1121.9	0.32611	25889	9034.2	2.3902	0.99158	0.008419	0.016838	0.08667	True
AGBL2_4	AGBL2	285.8	315.81	285.8	315.81	0.14354	450.37	2219	0.63692	0.73791	0.26209	0.52418	0.72644	True
AGBL3_1	AGBL3	817.14	876.29	817.14	876.29	0.1007	1749.8	8077.7	0.65812	0.74477	0.25523	0.51046	0.71632	True
AGBL3_2	AGBL3	295.62	485.56	295.62	485.56	0.71399	18313	2312.9	3.9494	0.99996	3.9166e-05	7.8332e-05	0.0017416	True
AGBL3_3	AGBL3	714.02	589.88	714.02	589.88	-0.2751	7722	6839.9	1.5009	0.066686	0.93331	0.13337	0.32581	False
AGBL3_4	AGBL3	252.41	291.15	252.41	291.15	0.20523	751.28	1905.6	0.88742	0.81257	0.18743	0.37485	0.60168	True
AGBL4_1	AGBL4	1601.9	1819.9	1601.9	1819.9	0.184	23795	18553	1.6008	0.94529	0.054713	0.10943	0.28847	True
AGBL4_2	AGBL4	1153	1253.7	1153	1253.7	0.1207	5073.1	12356	0.90597	0.81752	0.18248	0.36495	0.59257	True
AGBL4_3	AGBL4	908.48	888.62	908.48	888.62	-0.031855	197.24	9205.8	0.207	0.418	0.582	0.83601	0.91959	False
AGBL4_4	AGBL4	481.25	586.09	481.25	586.09	0.2838	5509.2	4208.1	1.6162	0.94697	0.053028	0.10606	0.28301	True
AGBL5_1	AGBL5	473.39	604.11	473.39	604.11	0.35112	8575.2	4123.8	2.0356	0.9791	0.020897	0.041794	0.15716	True
AGBL5_2	AGBL5	203.3	218.12	203.3	218.12	0.10104	109.87	1462.1	0.38761	0.65085	0.34915	0.69831	0.84113	True
AGBL5_3	AGBL5	225.89	280.72	225.89	280.72	0.31223	1507.3	1663.3	1.3443	0.91057	0.089433	0.17887	0.38966	True
AGBL5_4	AGBL5	79.553	153.64	79.553	153.64	0.94085	2816.9	465.62	3.4332	0.9997	0.00029831	0.00059663	0.0081974	True
AGER_1	AGER	796.52	760.59	796.52	760.59	-0.0665	645.45	7827	0.40609	0.34234	0.65766	0.68468	0.83262	False
AGER_2	AGER	305.45	318.65	305.45	318.65	0.060866	87.198	2407.5	0.26913	0.60608	0.39392	0.78783	0.89377	True
AGER_3	AGER	2150.9	1882.5	2150.9	1882.5	-0.19218	36054	26722	1.6418	0.050316	0.94968	0.10063	0.27413	False
AGER_4	AGER	419.37	460.91	419.37	460.91	0.13592	862.92	3553.1	0.69675	0.75702	0.24298	0.48596	0.69696	True
AGFG1_1	AGFG1	395.8	414.44	395.8	414.44	0.066204	173.62	3309.3	0.32391	0.627	0.373	0.74601	0.86966	True
AGFG1_2	AGFG1	112.95	124.24	112.95	124.24	0.1363	63.765	713.29	0.42272	0.66375	0.33625	0.67251	0.82435	True
AGFG1_3	AGFG1	793.57	718.86	793.57	718.86	-0.14245	2792.4	7791.3	0.84638	0.19867	0.80133	0.39734	0.62221	False
AGFG1_4	AGFG1	713.03	677.13	713.03	677.13	-0.074424	644.55	6828.3	0.43446	0.33198	0.66802	0.66395	0.8192	False
AGFG2_1	AGFG2	786.7	580.4	786.7	580.4	-0.43811	21401	7708.2	2.3497	0.0093941	0.99061	0.018788	0.093208	False
AGFG2_2	AGFG2	1631.3	2025.7	1631.3	2025.7	0.3122	77993	18976	2.8629	0.9979	0.0020991	0.0041982	0.033659	True
AGFG2_3	AGFG2	1920.1	2134.8	1920.1	2134.8	0.15284	23061	23218	1.409	0.92058	0.079425	0.15885	0.3631	True
AGFG2_4	AGFG2	598.12	587.99	598.12	587.99	-0.024619	51.379	5499.1	0.1367	0.44564	0.55436	0.89127	0.94893	False
AGGF1_1	AGGF1	263.21	438.15	263.21	438.15	0.73299	15546	2006	3.9058	0.99995	4.6966e-05	9.3932e-05	0.0019995	True
AGGF1_2	AGGF1	135.54	188.72	135.54	188.72	0.47463	1424.2	890.87	1.782	0.96263	0.037371	0.074742	0.22716	True
AGGF1_3	AGGF1	850.53	595.57	850.53	595.57	-0.51336	32759	8486.8	2.7676	0.0028237	0.99718	0.0056474	0.041223	False
AGGF1_4	AGGF1	376.16	506.43	376.16	506.43	0.42803	8531.5	3108.7	2.3364	0.99026	0.0097351	0.01947	0.095533	True
AGK_1	AGK	153.21	182.09	153.21	182.09	0.24759	417.58	1034.7	0.89759	0.8153	0.1847	0.36941	0.59668	True
[truncated: 75,836 more rows]

## Sheet: Docetaxel IC50
sgrna	Gene	control_count	treatment_count	control_mean	treat_mean	LFC	control_var	adj_var	score	p.low	p.high	p.twosided	FDR	high_in_treatment
[truncated: 77,441 more rows]

[truncated: 3 more sheets: Docetaxel IC90, Cabazitaxel IC50, Cabazitaxel IC90]
