# Supplementary material for: Investigation of enzalutamide, docetaxel, and cabazitaxel resistance in the castration resistant prostate cancer cell line C4 using genome-wide CRISPR/Cas9 screening
Source: Sci Rep. 2023 Jun 3;13:9043. doi: 10.1038/s41598-023-35950-7 (PMC10239467; doi:10.1038/s41598-023-35950-7)
Supplement: Supplementary file 2 — Supplementary Information 2. [file 41598_2023_35950_MOESM2_ESM.xlsx]

## Sheet: Enzalutamide IC50
id	num	neg|score	neg|p-value	neg|fdr	neg|rank	neg|goodsgrna	neg|lfc	pos|score	pos|p-value	pos|fdr	pos|rank	pos|goodsgrna	pos|lfc
A1BG	4	0.82926	0.82955	0.999988	15958	0	0.045872	0.77068	0.77729	0.999938	14972	1	0.045872
A1CF	4	0.36372	0.50777	0.999988	9771	1	0.030712	0.18445	0.32627	0.999938	6234	1	0.030712
A2M	4	0.75069	0.76004	0.999988	14663	1	0.15841	0.1511	0.29231	0.999938	5590	2	0.15841
A2ML1	4	0.92186	0.92217	0.999988	17766	0	0.11967	0.32685	0.47135	0.999938	9059	2	0.11967
A3GALT2	4	0.8471	0.84744	0.999988	16309	0	0.11168	0.09992	0.2149	0.999938	4142	2	0.11168
A4GALT	4	0.39628	0.54138	0.999988	10423	2	0.15636	0.047978	0.11786	0.985427	2314	2	0.15636
A4GNT	4	0.76586	0.77185	0.999988	14882	1	0.40485	0.016285	0.052807	0.922454	1097	3	0.40485
ABAT	4	0.20591	0.34495	0.99911	6675	2	-0.1261	0.23606	0.37894	0.999938	7236	1	-0.1261
ABCA1	4	0.11393	0.23968	0.997714	4635	3	-0.35813	0.91285	0.91316	0.999938	17613	0	-0.35813
ABCA10	4	0.66202	0.69893	0.999988	13442	1	0.10965	0.21357	0.35598	0.999938	6792	2	0.10965
ABCA12	4	0.91754	0.91788	0.999988	17660	0	0.40457	0.023095	0.067359	0.935633	1392	3	0.40457
ABCA13	4	0.85246	0.85283	0.999988	16400	0	-0.022435	0.75258	0.76346	0.999938	14688	1	-0.022435
ABCA2	4	0.03972	0.10065	0.980464	1976	3	-0.52364	0.83484	0.83514	0.999938	16089	0	-0.52364
ABCA3	4	0.010931	0.036391	0.944609	746	3	-0.36333	0.87408	0.87437	0.999938	16864	0	-0.36333
ABCA4	4	0.2251	0.36485	0.99911	7039	2	-0.20042	0.10397	0.22212	0.999938	4277	1	-0.20042
ABCA5	4	0.49457	0.61086	0.999988	11778	1	0.6245	0.0041449	0.014562	0.883091	318	3	0.6245
ABCA6	4	0.085708	0.18885	0.990205	3675	1	0.10174	0.12464	0.25843	0.999938	4964	2	0.10174
ABCA7	4	0.40275	0.54825	0.999988	10556	1	0.06496	0.11656	0.24437	0.999938	4684	1	0.06496
ABCA8	4	0.23072	0.37064	0.99911	7167	2	-0.15705	0.16233	0.30371	0.999938	5807	1	-0.15705
ABCA9	4	0.80011	0.80154	0.999988	15477	1	0.33799	0.029225	0.080197	0.951007	1630	3	0.33799
ABCB1	4	0.98443	0.98457	0.999988	19039	0	0.18762	0.015568	0.050641	0.922454	1055	4	0.18762
ABCB10	4	0.21502	0.35436	0.99911	6845	2	-0.11055	0.54503	0.64042	0.999938	12356	1	-0.11055
ABCB11	4	0.71024	0.73051	0.999988	14080	1	0.31729	0.016934	0.054326	0.928478	1133	3	0.31729
ABCB4	4	0.42824	0.57476	0.999988	11110	2	-0.12171	0.95993	0.96016	0.999938	18521	0	-0.12171
ABCB5	4	0.40384	0.54935	0.999988	10582	1	-0.29606	0.24904	0.3921	0.999938	7499	1	-0.29606
ABCB6	4	0.8054	0.80638	0.999988	15564	1	0.31501	0.017858	0.05631	0.932672	1164	3	0.31501
ABCB7	4	0.046439	0.11419	0.990002	2228	2	-0.27181	0.66663	0.70559	0.999938	13609	1	-0.27181
ABCB8	4	0.89207	0.89225	0.999988	17152	0	-0.04831	0.58266	0.65908	0.999938	12693	1	-0.04831
ABCB9	4	0.33586	0.47907	0.999988	9231	1	-0.069146	0.79117	0.7944	0.999938	15326	1	-0.069146
ABCC1	4	0.00059387	0.0022536	0.786561	49	3	-0.46445	0.84698	0.84732	0.999938	16319	0	-0.46445
ABCC10	4	0.89788	0.89808	0.999988	17270	0	0.031983	0.60249	0.66939	0.999938	12886	1	0.031983
ABCC11	4	0.7801	0.78376	0.999988	15113	1	0.11929	0.12831	0.26474	0.999938	5068	1	0.11929
ABCC12	4	0.96064	0.96089	0.999988	18564	0	0.32746	0.024633	0.070568	0.936632	1455	3	0.32746
ABCC2	4	0.28466	0.42612	0.99911	8231	2	-0.098536	0.91959	0.91989	0.999938	17747	0	-0.098536
ABCC3	4	0.40428	0.54979	0.999988	10591	2	-0.03462	0.29316	0.43702	0.999938	8382	1	-0.03462
ABCC4	4	0.67162	0.7049	0.999988	13567	1	0.10375	0.099204	0.21361	0.999938	4123	2	0.10375
ABCC5	4	0.92904	0.92929	0.999988	17890	0	0.30315	0.05937	0.13984	0.991808	2729	2	0.30315
ABCC6	4	0.69597	0.7208	0.999988	13878	1	0.025898	0.35821	0.50324	0.999938	9668	2	0.025898
ABCC8	4	0.024878	0.070213	0.975779	1386	3	-0.45582	0.94186	0.94213	0.999938	18193	0	-0.45582
ABCC9	4	0.13024	0.26655	0.997714	5166	2	-0.1501	0.90675	0.90707	0.999938	17480	0	-0.1501
ABCD1	4	0.11973	0.24987	0.997714	4835	3	-0.10854	0.39315	0.53884	0.999938	10390	1	-0.10854
ABCD2	4	0.18121	0.31934	0.998989	6187	2	-0.015523	0.75424	0.76468	0.999938	14724	1	-0.015523
ABCD3	4	0.48598	0.60705	0.999988	11709	1	0.11696	0.17628	0.31789	0.999938	6070	2	0.11696
ABCD4	4	0.69933	0.72311	0.999988	13919	1	0.25102	0.096687	0.20914	0.999938	4036	3	0.25102
ABCE1	4	0.19767	0.33638	0.99911	6506	1	-0.035341	0.7259	0.74421	0.999938	14335	1	-0.035341
ABCF1	4	0.38551	0.53023	0.999988	10211	2	-0.014665	0.43019	0.57701	0.999938	11126	2	-0.014665
ABCF2	4	0.014929	0.048704	0.967431	974	4	-0.30288	0.98507	0.98519	0.999938	19039	0	-0.30288
ABCF3	4	0.84467	0.84498	0.999988	16252	0	0.29587	0.018291	0.057215	0.932672	1179	2	0.29587
ABCG1	4	0.9243	0.9246	0.999988	17815	0	0.11072	0.21955	0.3621	0.999938	6915	2	0.11072
ABCG2	4	0.80509	0.80609	0.999988	15558	1	-0.0032988	0.35759	0.50259	0.999938	9651	1	-0.0032988
ABCG4	4	0.00024773	0.00094541	0.786561	21	4	-0.3434	0.99975	0.99977	0.999938	19355	0	-0.3434
ABCG5	4	0.069282	0.15836	0.990205	3062	2	-0.22963	0.16355	0.30493	0.999938	5825	1	-0.22963
ABCG8	4	0.58659	0.65607	0.999988	12656	1	0.049355	0.061813	0.1445	0.992374	2816	1	0.049355
ABHD1	4	0.94192	0.94219	0.999988	18170	0	0.31256	0.091066	0.19897	0.999309	3851	3	0.31256
ABHD10	4	0.040432	0.10212	0.980464	2005	3	-0.38616	0.28466	0.42826	0.999938	8199	1	-0.38616
ABHD11	4	0.11288	0.23785	0.997714	4588	1	0.022521	0.18956	0.3315	0.999938	6326	1	0.022521
ABHD12	4	0.37962	0.5241	0.999988	10097	2	0.041888	0.27669	0.42016	0.999938	8042	2	0.041888
ABHD12B	4	0.028911	0.078735	0.975779	1559	3	-0.4468	0.85506	0.85546	0.999938	16479	0	-0.4468
ABHD13	4	0.36904	0.51312	0.999988	9888	2	-0.06313	0.87227	0.87257	0.999938	16824	0	-0.06313
ABHD14A	4	0.34239	0.48582	0.999988	9345	2	-0.017387	0.29886	0.44286	0.999938	8486	2	-0.017387
ABHD14B	4	0.67559	0.70735	0.999988	13611	1	0.10853	0.095569	0.20716	0.999938	4002	2	0.10853
ABHD15	4	0.53798	0.63129	0.999988	12187	1	0.069345	0.12589	0.26053	0.999938	4998	2	0.069345
ABHD16A	4	0.37979	0.52428	0.999988	10103	1	0.009405	0.64271	0.69153	0.999938	13320	1	0.009405
ABHD16B	4	0.56159	0.64303	0.999988	12400	1	-0.11117	0.91766	0.91798	0.999938	17707	0	-0.11117
ABHD17A	4	0.79215	0.79428	0.999988	15321	1	0.13639	0.18513	0.32693	0.999938	6245	2	0.13639
ABHD17B	4	0.053686	0.12831	0.990205	2490	3	-0.19186	0.069862	0.15992	0.994422	3102	1	-0.19186
ABHD17C	4	0.94434	0.94463	0.999988	18215	0	0.046024	0.015687	0.050984	0.922454	1062	1	0.046024
ABHD2	4	0.13013	0.26644	0.997714	5161	2	-0.085106	0.69267	0.7218	0.999938	13929	1	-0.085106
ABHD3	4	0.11858	0.24784	0.997714	4805	2	-0.20787	0.072989	0.16581	0.994422	3219	1	-0.20787
ABHD4	4	0.04028	0.1018	0.980464	1996	3	-0.35903	0.86524	0.86556	0.999938	16702	0	-0.35903
ABHD5	4	0.19294	0.33151	0.99911	6413	2	-0.12905	0.192	0.33401	0.999938	6378	1	-0.12905
ABHD6	4	0.11194	0.23619	0.997714	4556	1	0.047684	0.38815	0.53372	0.999938	10304	2	0.047684
ABHD8	4	0.14727	0.28437	0.998148	5509	2	-0.14256	0.81036	0.81153	0.999938	15642	1	-0.14256
ABI1	4	0.076665	0.17224	0.990205	3348	2	-0.15788	0.56273	0.64909	0.999938	12519	1	-0.15788
ABI2	4	0.64364	0.6879	0.999988	13253	1	0.057967	0.28329	0.42686	0.999938	8167	1	0.057967
ABI3	4	0.15839	0.29578	0.998148	5724	1	0.013237	0.8106	0.81175	0.999938	15647	1	0.013237
ABI3BP	4	0.066662	0.1533	0.990205	2962	3	-0.27388	0.93758	0.93782	0.999938	18118	0	-0.27388
ABL1	4	0.29128	0.43304	0.99911	8353	2	-0.055863	0.63109	0.68498	0.999938	13191	1	-0.055863
ABL2	4	0.47705	0.60313	0.999988	11632	1	-0.065855	0.88702	0.88723	0.999938	17105	0	-0.065855
ABLIM1	4	0.40892	0.55467	0.999988	10681	2	-0.15889	0.5355	0.63591	0.999938	12267	1	-0.15889
ABLIM2	4	0.70815	0.72904	0.999988	14051	1	0.060373	0.54222	0.63906	0.999938	12332	1	0.060373
ABLIM3	4	0.107	0.22742	0.996166	4417	3	-0.13532	0.92101	0.9213	0.999938	17783	0	-0.13532
ABO	4	0.046954	0.11519	0.990002	2247	3	-0.37425	0.54088	0.63845	0.999938	12317	1	-0.37425
ABR	4	0.74617	0.75657	0.999988	14601	1	-0.054629	0.9014	0.90167	0.999938	17383	0	-0.054629
ABRA	4	0.072376	0.16422	0.990205	3188	3	-0.21001	0.88858	0.88877	0.999938	17142	0	-0.21001
ABRACL	4	0.31962	0.4623	0.999988	8934	2	-0.12939	0.88794	0.88813	0.999938	17123	0	-0.12939
ABT1	4	0.95637	0.95659	0.999988	18488	0	0.4355	0.095567	0.20716	0.999938	4001	3	0.4355
ABTB1	4	0.88258	0.88287	0.999988	16976	0	0.086851	0.39892	0.54482	0.999938	10516	1	0.086851
ABTB2	4	0.41576	0.56181	0.999988	10829	2	-0.088465	0.92761	0.92789	0.999938	17910	0	-0.088465
ACACA	4	0.025763	0.072072	0.975779	1428	3	-0.4184	0.66157	0.70253	0.999938	13557	1	-0.4184
ACACB	4	0.95638	0.9566	0.999988	18489	0	0.25539	0.077556	0.17425	0.994422	3379	3	0.25539
ACAD10	4	0.73884	0.75107	0.999988	14488	1	0.092829	0.35619	0.50121	0.999938	9615	2	0.092829
ACAD11	4	0.4345	0.58127	0.999988	11223	2	0.011799	0.42576	0.57248	0.999938	11050	2	0.011799
ACAD8	4	0.0081104	0.027509	0.923392	576	2	-0.1466	0.77348	0.77955	0.999938	15022	1	-0.1466
ACAD9	4	0.90167	0.90194	0.999988	17349	0	0.11717	0.2789	0.42241	0.999938	8082	1	0.11717
ACADL	4	0.95686	0.95706	0.999988	18499	0	0.3926	0.03305	0.088018	0.95825	1777	3	0.3926
ACADM	4	0.21622	0.35563	0.99911	6873	2	-0.026398	0.45121	0.59863	0.999938	11535	2	-0.026398
ACADS	4	0.40859	0.55434	0.999988	10675	1	0.021143	0.65703	0.6999	0.999938	13494	1	0.021143
ACADSB	4	0.025552	0.071642	0.975779	1416	2	-0.0081393	0.37932	0.52468	0.999938	10120	2	-0.0081393
ACADVL	4	0.96792	0.96812	0.999988	18698	0	0.47684	0.019734	0.060294	0.932672	1250	3	0.47684
ACAN	4	0.28995	0.43165	0.99911	8328	2	-0.20278	0.58928	0.66252	0.999938	12764	1	-0.20278
ACAP1	4	0.66206	0.69896	0.999988	13443	1	0.002887	0.51236	0.62528	0.999938	12050	1	0.002887
ACAP2	4	0.83717	0.83749	0.999988	16105	0	-0.073577	0.45005	0.59738	0.999938	11519	1	-0.073577
ACAP3	4	0.97871	0.97893	0.999988	18927	0	0.25906	0.03982	0.10158	0.967984	2029	3	0.25906
ACAT1	4	0.031927	0.084922	0.975848	1678	3	-0.29552	0.086288	0.19027	0.997092	3694	1	-0.29552
ACAT2	4	0.28919	0.43088	0.99911	8315	2	-0.056348	0.56179	0.6486	0.999938	12509	1	-0.056348
ACBD3	4	0.9049	0.90513	0.999988	17419	0	0.053691	0.37543	0.52072	0.999938	10036	2	0.053691
ACBD4	4	0.069444	0.15867	0.990205	3070	2	-0.16678	0.099729	0.21457	0.999938	4137	1	-0.16678
ACBD5	4	0.24739	0.38776	0.99911	7485	1	0.058626	0.26706	0.41028	0.999938	7864	2	0.058626
ACBD6	4	0.99972	0.99973	0.999988	19357	0	0.43407	0.00027938	0.0010561	0.620996	32	4	0.43407
ACBD7	4	0.81989	0.82028	0.999988	15813	1	0.32958	0.021188	0.06338	0.935633	1305	3	0.32958
ACCS	4	0.49288	0.61013	0.999988	11763	1	0.12936	0.10896	0.23109	0.999938	4449	3	0.12936
ACCSL	4	0.61418	0.67102	0.999988	12921	1	0.0082225	0.54385	0.63987	0.999938	12341	1	0.0082225
ACD	4	0.033072	0.087267	0.975848	1716	3	-0.25965	0.7629	0.77119	0.999938	14857	1	-0.25965
ACE	4	0.75997	0.76723	0.999988	14799	1	0.092163	0.67642	0.71148	0.999938	13723	1	0.092163
ACE2	4	0.15026	0.28747	0.998148	5571	2	-0.013755	0.30516	0.44924	0.999938	8610	2	-0.013755
ACER1	4	0.17912	0.3172	0.998892	6148	1	-0.0069502	0.65703	0.6999	0.999938	13495	1	-0.0069502
ACER2	4	0.91272	0.91303	0.999988	17564	0	0.086268	0.22793	0.37069	0.999938	7076	1	0.086268
ACER3	4	0.97663	0.97685	0.999988	18894	0	0.19601	0.064273	0.14922	0.994422	2897	2	0.19601
ACHE	4	0.0093169	0.031399	0.928115	651	3	-0.47692	0.48382	0.61261	0.999938	11804	1	-0.47692
ACIN1	4	0.3634	0.50742	0.999988	9762	2	0.10981	0.12915	0.26617	0.999938	5099	2	0.10981
ACKR1	4	0.94548	0.94575	0.999988	18239	0	0.030652	0.057374	0.13604	0.991808	2650	1	0.030652
ACKR2	4	0.091837	0.20005	0.993003	3897	3	-0.20151	0.25197	0.39503	0.999938	7556	1	-0.20151
ACKR3	4	0.38264	0.52725	0.999988	10164	1	0.018311	0.020832	0.06262	0.935633	1293	1	0.018311
ACKR4	4	0.86224	0.8626	0.999988	16610	0	0.059844	0.26083	0.40399	0.999938	7738	2	0.059844
ACLY	4	0.18432	0.32258	0.99911	6245	2	0.043833	0.041262	0.1045	0.973138	2079	2	0.043833
ACMSD	4	0.31026	0.45263	0.999988	8762	1	0.015955	0.24409	0.38702	0.999938	7388	2	0.015955
ACO1	4	0.70034	0.72379	0.999988	13935	1	0.29717	0.053222	0.128	0.990247	2503	3	0.29717
ACO2	4	0.091871	0.20011	0.993003	3898	2	-0.31203	0.92075	0.92104	0.999938	17778	0	-0.31203
ACOT1	4	0.76591	0.7719	0.999988	14883	1	0.091391	0.25189	0.39495	0.999938	7553	1	0.091391
ACOT11	4	0.81564	0.81611	0.999988	15724	1	-0.015899	0.16436	0.30576	0.999938	5841	1	-0.015899
ACOT12	4	0.26968	0.41059	0.99911	7942	2	-0.04994	0.37117	0.51634	0.999938	9940	2	-0.04994
ACOT13	4	0.076468	0.1719	0.990205	3341	2	-0.20108	0.93174	0.93199	0.999938	18003	0	-0.20108
ACOT2	4	0.22379	0.3635	0.99911	7015	2	-0.0265	0.40873	0.55498	0.999938	10709	1	-0.0265
ACOT4	4	0.98603	0.98611	0.999988	19065	0	0.20027	0.013965	0.045755	0.922454	956	4	0.20027
ACOT6	4	0.87115	0.87143	0.999988	16791	0	0.070094	0.38856	0.53414	0.999938	10311	2	0.070094
ACOT7	4	0.58032	0.65274	0.999988	12589	1	0.12902	0.33389	0.47861	0.999938	9193	2	0.12902
ACOT8	4	0.88498	0.88521	0.999988	17015	0	0.33065	0.015894	0.051627	0.922454	1074	2	0.33065
ACOT9	4	0.27728	0.41853	0.99911	8087	1	0.17465	0.10321	0.22078	0.999938	4248	3	0.17465
ACOX1	4	0.1013	0.21719	0.994349	4215	1	0.33867	0.024359	0.069986	0.936632	1443	3	0.33867
ACOX2	4	0.02874	0.078362	0.975779	1551	3	-0.21424	0.5466	0.6412	0.999938	12368	1	-0.21424
ACOX3	4	0.77549	0.77979	0.999988	15049	1	0.010616	0.5419	0.63892	0.999938	12330	1	0.010616
ACOXL	4	0.42918	0.57572	0.999988	11129	1	0.035451	0.76584	0.77349	0.999938	14900	1	0.035451
ACP1	4	0.59157	0.65872	0.999988	12716	1	0.3749	0.015232	0.049609	0.922454	1030	3	0.3749
ACP2	4	0.15092	0.28811	0.998148	5583	1	0.019702	0.80347	0.80529	0.999938	15531	1	0.019702
ACP5	4	0.34266	0.48609	0.999988	9354	2	-0.005043	0.352	0.49693	0.999938	9536	2	-0.005043
ACP6	4	0.26659	0.40743	0.99911	7881	2	-0.1862	0.91147	0.9118	0.999938	17587	0	-0.1862
ACPP	4	0.87534	0.87564	0.999988	16862	0	0.063797	0.57508	0.65526	0.999938	12629	1	0.063797
ACPT	4	0.58309	0.65418	0.999988	12619	1	0.10403	0.73857	0.75315	0.999938	14500	1	0.10403
ACR	4	0.46728	0.59881	0.999988	11545	1	0.017091	0.15178	0.29296	0.999938	5600	2	0.017091
ACRBP	4	0.010643	0.035493	0.933205	735	2	-0.058225	0.086121	0.18996	0.997092	3687	2	-0.058225
ACRC	4	0.3825	0.52711	0.999988	10161	1	0.078075	0.2549	0.39795	0.999938	7616	2	0.078075
ACRV1	4	0.73361	0.74718	0.999988	14410	1	0.074165	0.41515	0.5616	0.999938	10850	1	0.074165
ACSBG1	4	0.16662	0.30422	0.998148	5900	1	0.064855	0.33369	0.4784	0.999938	9188	2	0.064855
ACSBG2	4	0.88942	0.88959	0.999988	17098	0	0.11448	0.73359	0.74956	0.999938	14431	1	0.11448
ACSF2	4	0.93367	0.93396	0.999988	17982	0	0.13183	0.41732	0.56381	0.999938	10884	2	0.13183
ACSF3	4	0.090384	0.19743	0.992926	3850	2	-0.069495	0.67002	0.70759	0.999938	13646	1	-0.069495
ACSL1	4	0.56961	0.64718	0.999988	12484	1	0.10344	0.25213	0.39518	0.999938	7561	2	0.10344
ACSL3	4	0.32688	0.46981	0.999988	9065	1	-0.015889	0.26013	0.40327	0.999938	7720	2	-0.015889
ACSL4	4	0.13017	0.26649	0.997714	5163	2	0.064371	0.040711	0.10341	0.969736	2062	2	0.064371
ACSL5	4	0.94536	0.94563	0.999988	18235	0	0.05514	0.86388	0.86417	0.999938	16673	0	0.05514
ACSL6	4	0.28603	0.42754	0.99911	8260	2	-0.034293	0.48942	0.61504	0.999938	11857	1	-0.034293
ACSM1	4	0.065638	0.15137	0.990205	2933	2	-0.17075	0.29973	0.44374	0.999938	8502	2	-0.17075
ACSM2A	4	0.4108	0.5567	0.999988	10718	2	-0.056828	0.8565	0.85688	0.999938	16511	0	-0.056828
ACSM2B	4	0.88461	0.88485	0.999988	17012	0	-0.0024548	0.66212	0.70284	0.999938	13566	1	-0.0024548
ACSM3	4	0.10491	0.22363	0.994349	4351	2	-0.15729	0.090865	0.19859	0.999309	3846	1	-0.15729
ACSM4	4	0.36549	0.50955	0.999988	9819	2	-0.10897	0.76683	0.77429	0.999938	14914	1	-0.10897
ACSM5	4	0.61407	0.67097	0.999988	12919	1	0.07947	0.33892	0.48365	0.999938	9302	2	0.07947
ACSM6	4	0.16878	0.30649	0.998148	5939	1	0.22856	0.22165	0.36428	0.999938	6959	2	0.22856
ACSS1	4	0.90182	0.90209	0.999988	17354	0	0.29703	0.016568	0.05353	0.923371	1122	2	0.29703
ACSS2	4	0.24857	0.38899	0.99911	7506	2	-0.23328	0.65561	0.69906	0.999938	13476	1	-0.23328
ACSS3	4	0.26424	0.40506	0.99911	7827	2	-0.078415	0.23363	0.37649	0.999938	7190	2	-0.078415
ACTA1	4	0.77918	0.78293	0.999988	15093	1	0.53854	0.0067236	0.023068	0.900232	484	3	0.53854
ACTA2	4	0.84029	0.84065	0.999988	16163	0	0.059222	0.1003	0.21562	0.999938	4156	2	0.059222
ACTB	4	0.83744	0.83776	0.999988	16109	0	0.11448	0.34759	0.49249	0.999938	9455	2	0.11448
ACTBL2	4	0.75034	0.75977	0.999988	14656	1	0.30025	0.04673	0.11543	0.982262	2275	3	0.30025
ACTC1	4	0.35261	0.49632	0.999988	9553	2	-0.088807	0.6669	0.70574	0.999938	13611	1	-0.088807
ACTG1	4	0.041952	0.10518	0.980464	2061	3	-0.38151	0.34177	0.48657	0.999938	9352	1	-0.38151
ACTG2	4	0.31085	0.45322	0.999988	8773	2	-0.11026	0.91247	0.91279	0.999938	17605	0	-0.11026
ACTL10	4	0.25742	0.39799	0.99911	7680	2	-0.062826	0.80504	0.80669	0.999938	15558	1	-0.062826
ACTL6A	4	0.17896	0.31702	0.998561	6146	2	-0.092245	0.75144	0.7626	0.999938	14667	1	-0.092245
ACTL6B	4	0.39019	0.53505	0.999988	10306	1	0.073282	0.43982	0.58688	0.999938	11321	2	0.073282
ACTL7A	4	0.067065	0.15407	0.990205	2978	3	-0.20828	0.56548	0.65047	0.999938	12541	1	-0.20828
ACTL7B	4	0.30727	0.44949	0.999758	8703	2	-0.16665	0.71734	0.73819	0.999938	14223	1	-0.16665
ACTL8	4	0.14202	0.27886	0.998148	5399	2	0.14352	0.030883	0.083617	0.95364	1695	2	0.14352
ACTL9	4	0.26162	0.40236	0.99911	7771	2	-0.16324	0.79666	0.79921	0.999938	15425	1	-0.16324
ACTN1	4	0.098801	0.21266	0.994349	4133	3	-0.19734	0.42833	0.5751	0.999938	11092	1	-0.19734
ACTN2	4	0.11554	0.24247	0.997714	4696	3	-0.21001	0.33722	0.48194	0.999938	9274	1	-0.21001
ACTN3	4	0.075384	0.16983	0.990205	3290	3	-0.38125	0.8715	0.8718	0.999938	16815	0	-0.38125
ACTN4	4	0.69725	0.72166	0.999988	13893	1	0.018336	0.47949	0.61081	0.999938	11770	1	0.018336
ACTR10	4	0.033335	0.087842	0.975848	1727	2	0.0076725	0.079465	0.17778	0.994422	3453	2	0.0076725
ACTR1A	4	0.4286	0.57512	0.999988	11122	2	-0.091579	0.64259	0.69146	0.999938	13316	1	-0.091579
ACTR1B	4	0.018314	0.056325	0.967431	1119	3	-0.48577	0.84057	0.84093	0.999938	16200	0	-0.48577
ACTR2	4	0.70407	0.72629	0.999988	13990	1	0.2908	0.08107	0.18073	0.994422	3517	3	0.2908
ACTR3	4	0.93886	0.93908	0.999988	18112	0	0.15171	0.20911	0.35148	0.999938	6716	2	0.15171
ACTR3B	4	0.083249	0.1844	0.990205	3579	3	-0.29481	0.97843	0.97864	0.999938	18901	0	-0.29481
ACTR3C	4	0.40176	0.5472	0.999988	10535	2	0.10862	0.16441	0.30579	0.999938	5842	2	0.10862
ACTR5	4	0.25681	0.39734	0.99911	7660	2	-0.15272	0.42898	0.57576	0.999938	11103	1	-0.15272
ACTR6	4	0.52105	0.62323	0.999988	12010	1	0.028899	0.28783	0.43156	0.999938	8265	1	0.028899
ACTR8	4	0.91589	0.91622	0.999988	17619	0	0.17984	0.11656	0.24437	0.999938	4683	2	0.17984
ACTRT1	4	0.76102	0.76804	0.999988	14812	1	0.18795	0.21854	0.36109	0.999938	6891	2	0.18795
ACTRT2	4	0.96814	0.96834	0.999988	18703	0	0.31888	0.030077	0.081924	0.95364	1655	3	0.31888
ACTRT3	4	0.43753	0.58438	0.999988	11275	2	-0.1528	0.91052	0.91083	0.999938	17564	0	-0.1528
ACVR1	4	0.21586	0.35525	0.99911	6865	1	0.073774	0.50658	0.62264	0.999938	12010	1	0.073774
ACVR1B	4	0.51759	0.62158	0.999988	11984	1	0.12841	0.40189	0.54795	0.999938	10582	2	0.12841
ACVR1C	4	0.34057	0.48391	0.999988	9317	2	-0.1758	0.95524	0.95544	0.999938	18424	0	-0.1758
ACVR2A	4	0.85258	0.85294	0.999988	16405	0	0.046443	0.36191	0.50701	0.999938	9737	2	0.046443
ACVR2B	4	0.83699	0.83731	0.999988	16102	0	0.35207	0.10456	0.22318	0.999938	4297	3	0.35207
ACVRL1	4	0.1305	0.26681	0.997714	5173	2	0.0057339	0.29582	0.43972	0.999938	8429	2	0.0057339
ACY1	4	0.048796	0.1188	0.990002	2312	2	-0.11675	0.87275	0.87305	0.999938	16835	0	-0.11675
ACY3	4	0.12482	0.25868	0.997714	4996	3	-0.16841	0.78828	0.79196	0.999938	15277	1	-0.16841
ACYP1	4	0.57094	0.64788	0.999988	12494	1	0.049944	0.29246	0.43631	0.999938	8368	2	0.049944
ACYP2	4	0.99251	0.99251	0.999988	19199	0	0.28305	0.0074946	0.025586	0.900232	539	4	0.28305
ACAA1	4	0.0083101	0.028141	0.928115	585	4	-0.4003	0.99169	0.9917	0.999938	19169	0	-0.4003
ACAA2	4	0.86696	0.86723	0.999988	16704	0	-0.036579	0.46823	0.60597	0.999938	11668	1	-0.036579
ADA	4	0.065693	0.15148	0.990205	2936	2	-0.22571	0.31496	0.45925	0.999938	8813	1	-0.22571
ADAD1	4	0.86515	0.86546	0.999988	16663	0	0.28953	0.013502	0.044326	0.919147	931	2	0.28953
ADAD2	4	0.072208	0.1639	0.990205	3182	1	0.29726	0.0080942	0.027464	0.900232	584	2	0.29726
ADAL	4	0.53838	0.63147	0.999988	12189	1	0.30107	0.037509	0.096986	0.967984	1934	2	0.30107
ADAM10	4	0.38423	0.52889	0.999988	10193	2	-0.14687	0.07922	0.17734	0.994422	3444	1	-0.14687
ADAM11	4	0.7985	0.80004	0.999988	15448	1	0.095493	0.31813	0.46249	0.999938	8877	2	0.095493
ADAM12	4	0.40698	0.55266	0.999988	10639	1	0.075562	0.47945	0.61078	0.999938	11769	1	0.075562
ADAM15	4	0.321	0.46376	0.999988	8964	2	-0.098628	0.91775	0.91806	0.999938	17710	0	-0.098628
ADAM17	4	0.98825	0.98827	0.999988	19109	0	0.28925	0.011748	0.038923	0.910412	825	4	0.28925
ADAM18	4	0.069338	0.15846	0.990205	3065	3	-0.35021	0.60094	0.66859	0.999938	12871	1	-0.35021
ADAM19	4	0.25852	0.39912	0.99911	7699	1	0.074156	0.74415	0.75724	0.999938	14583	1	0.074156
ADAM2	4	0.90221	0.90247	0.999988	17363	0	0.0386	0.44101	0.58813	0.999938	11345	2	0.0386
ADAM20	4	0.79874	0.80025	0.999988	15452	1	-0.0071279	0.91211	0.91243	0.999938	17602	0	-0.0071279
ADAM21	4	0.90189	0.90217	0.999988	17356	0	0.19579	0.045714	0.11342	0.979788	2241	3	0.19579
ADAM22	4	0.94816	0.9484	0.999988	18304	0	0.14695	0.36785	0.51294	0.999938	9872	2	0.14695
ADAM23	4	0.14101	0.27779	0.998148	5381	1	0.52197	0.0046774	0.016334	0.889554	349	3	0.52197
ADAM28	4	0.6928	0.71864	0.999988	13829	1	0.4466	0.01879	0.058262	0.932672	1205	3	0.4466
ADAM29	4	0.20504	0.34405	0.99911	6657	2	-0.16028	0.31136	0.45556	0.999938	8739	1	-0.16028
ADAM30	4	0.92449	0.92477	0.999988	17821	0	0.088633	0.84299	0.84331	0.999938	16246	0	0.088633
ADAM32	4	0.30874	0.45098	0.999938	8728	1	0.27975	0.0080591	0.02735	0.900232	581	3	0.27975
ADAM33	4	0.40293	0.54844	0.999988	10561	2	-0.13748	0.94441	0.94469	0.999938	18237	0	-0.13748
ADAM7	4	0.71735	0.73546	0.999988	14181	1	0.047304	0.0254	0.072177	0.940445	1485	2	0.047304
ADAM8	4	0.875	0.87529	0.999988	16857	0	0.068008	0.11999	0.25041	0.999938	4789	2	0.068008
ADAM9	4	0.039291	0.09979	0.980464	1962	3	-0.37594	0.93935	0.9396	0.999938	18145	0	-0.37594
ADAMDEC1	4	0.17828	0.31629	0.998148	6135	2	0.1018	0.050684	0.12306	0.98901	2408	2	0.1018
ADAMTS1	4	0.081907	0.18194	0.990205	3530	3	-0.20593	0.03991	0.10176	0.967984	2033	1	-0.20593
ADAMTS10	4	0.51857	0.62207	0.999988	11995	1	0.0088883	0.56928	0.65234	0.999938	12577	1	0.0088883
ADAMTS12	4	0.23542	0.37547	0.99911	7256	2	-0.0897	0.42319	0.56984	0.999938	10991	2	-0.0897
ADAMTS13	4	0.91839	0.91868	0.999988	17683	0	0.072347	0.40577	0.55195	0.999938	10655	2	0.072347
ADAMTS14	4	0.61873	0.6736	0.999988	12974	1	0.0078896	0.79461	0.79742	0.999938	15382	1	0.0078896
ADAMTS15	4	0.30929	0.45159	0.999938	8740	2	-0.12121	0.76236	0.77079	0.999938	14850	1	-0.12121
ADAMTS16	4	0.4274	0.57388	0.999988	11092	2	-0.076172	0.58715	0.66144	0.999938	12738	1	-0.076172
ADAMTS17	4	0.41597	0.56202	0.999988	10834	2	0.044371	0.00038734	0.001458	0.677988	41	2	0.044371
ADAMTS18	4	0.091919	0.2002	0.993003	3900	3	-0.11865	0.61095	0.67392	0.999938	12981	1	-0.11865
ADAMTS19	4	0.0024713	0.0088858	0.873423	197	3	-0.40602	0.80299	0.80488	0.999938	15520	1	-0.40602
ADAMTS2	4	0.51125	0.61861	0.999988	11930	1	0.15696	0.071427	0.16289	0.994422	3157	2	0.15696
ADAMTS20	4	0.12029	0.25083	0.997714	4845	2	-0.028105	0.25873	0.40185	0.999938	7687	2	-0.028105
ADAMTS3	4	0.9733	0.9735	0.999988	18816	0	0.25039	0.12569	0.26018	0.999938	4987	3	0.25039
ADAMTS4	4	0.94897	0.94917	0.999988	18321	0	0.19699	0.13185	0.2708	0.999938	5189	3	0.19699
ADAMTS5	4	0.088434	0.19392	0.990205	3790	3	-0.21707	0.86083	0.8612	0.999938	16602	0	-0.21707
ADAMTS6	4	0.031516	0.08409	0.975848	1663	1	0.018491	0.44284	0.59	0.999938	11378	2	0.018491
ADAMTS7	4	0.65479	0.6946	0.999988	13365	1	0.21802	0.11286	0.23796	0.999938	4569	3	0.21802
ADAMTS8	4	0.88781	0.888	0.999988	17067	0	0.44732	0.002636	0.0094211	0.868225	200	3	0.44732
ADAMTS9	4	0.079753	0.17793	0.990205	3449	2	-0.047587	0.21718	0.35972	0.999938	6862	2	-0.047587
ADAMTSL1	4	0.035082	0.09134	0.975848	1799	3	-0.36265	0.81312	0.81407	0.999938	15685	1	-0.36265
ADAMTSL2	4	0.091796	0.19998	0.993003	3895	3	-0.19376	0.95799	0.95823	0.999938	18482	0	-0.19376
ADAMTSL3	4	0.0032383	0.011489	0.885923	249	4	-0.43896	0.99676	0.99677	0.999938	19286	0	-0.43896
ADAMTSL4	4	0.93825	0.93848	0.999988	18099	0	0.30154	0.053836	0.12921	0.991313	2521	3	0.30154
ADAMTSL5	4	0.68054	0.71055	0.999988	13675	1	0.12073	0.18985	0.33179	0.999938	6335	2	0.12073
ADAP1	4	0.67022	0.70403	0.999988	13548	1	0.31076	0.055714	0.13285	0.991808	2584	3	0.31076
ADAP2	4	0.039347	0.099906	0.980464	1964	3	-0.33183	0.86311	0.86344	0.999938	16654	0	-0.33183
ADAR	4	0.026129	0.072866	0.975779	1441	3	-0.36596	0.37977	0.52514	0.999938	10131	1	-0.36596
ADARB1	4	0.6262	0.67784	0.999988	13060	1	0.043517	0.33407	0.47879	0.999938	9199	1	0.043517
ADARB2	4	0.11726	0.24553	0.997714	4758	1	-0.076858	0.54213	0.63901	0.999938	12331	1	-0.076858
ADAT1	4	0.01737	0.054317	0.967431	1080	3	-0.33787	0.56655	0.651	0.999938	12549	1	-0.33787
ADAT2	4	0.45394	0.59296	0.999988	11438	1	-0.0028305	0.79824	0.80062	0.999938	15454	1	-0.0028305
ADAT3	4	0.083995	0.18573	0.990205	3612	3	-0.23011	0.25897	0.4021	0.999938	7692	1	-0.23011
ADCK1	4	0.16725	0.30486	0.998148	5910	1	0.14539	0.22882	0.37156	0.999938	7097	2	0.14539
ADCK2	4	0.47032	0.60015	0.999988	11575	1	0.083026	0.80437	0.80609	0.999938	15549	1	0.083026
ADCK3	4	0.78225	0.78564	0.999988	15154	1	0.1878	0.11947	0.24952	0.999938	4774	3	0.1878
ADCK4	4	0.081628	0.18142	0.990205	3517	3	-0.20295	0.65349	0.6978	0.999938	13453	1	-0.20295
ADCK5	4	0.093062	0.20234	0.993003	3944	3	-0.16061	0.94888	0.94909	0.999938	18314	0	-0.16061
ADCY1	4	0.070718	0.16107	0.990205	3120	2	-0.046074	0.23389	0.37674	0.999938	7197	2	-0.046074
ADCY10	4	0.19793	0.33665	0.99911	6513	1	0.020571	0.57897	0.65726	0.999938	12657	1	0.020571
ADCY2	4	0.32181	0.46457	0.999988	8981	2	-0.11028	0.70705	0.73127	0.999938	14110	1	-0.11028
ADCY3	4	0.099263	0.21349	0.994349	4149	3	-0.42635	0.98372	0.98384	0.999938	19001	0	-0.42635
ADCY4	4	0.89319	0.89337	0.999988	17176	0	0.25333	0.084294	0.18662	0.997092	3619	3	0.25333
ADCY5	4	0.79691	0.79859	0.999988	15411	1	-0.031691	0.85148	0.85186	0.999938	16410	0	-0.031691
ADCY6	4	0.045796	0.11291	0.990002	2200	2	-0.29325	0.68839	0.71903	0.999938	13874	1	-0.29325
ADCY7	4	0.12421	0.25763	0.997714	4972	3	-0.23166	0.93909	0.93933	0.999938	18143	0	-0.23166
ADCY8	4	0.06165	0.14365	0.990205	2785	3	-0.27011	0.94736	0.94758	0.999938	18275	0	-0.27011
ADCY9	4	0.12789	0.26398	0.997714	5101	3	-0.21492	0.91717	0.91751	0.999938	17693	0	-0.21492
ADCYAP1	4	0.8933	0.89347	0.999988	17178	0	0.2581	0.053427	0.12839	0.991313	2507	2	0.2581
ADCYAP1R1	4	0.67978	0.71004	0.999988	13667	1	-0.019273	0.8699	0.87019	0.999938	16786	0	-0.019273
ADD1	4	0.27998	0.4213	0.99911	8132	2	-0.1109	0.78851	0.79216	0.999938	15280	1	-0.1109
ADD2	4	0.96453	0.96477	0.999988	18633	0	0.17529	0.25081	0.39388	0.999938	7531	2	0.17529
ADD3	4	0.99496	0.99497	0.999988	19253	0	0.52409	0.0050417	0.017519	0.889554	375	4	0.52409
ADGB	4	0.90718	0.90749	0.999988	17467	0	-0.0077474	0.67714	0.71194	0.999938	13734	1	-0.0077474
ADGRA1	4	0.0018693	0.0067454	0.826701	158	4	-0.45141	0.99813	0.99816	0.999938	19315	0	-0.45141
ADGRA2	4	0.032892	0.086892	0.975848	1710	2	0.088727	0.059132	0.13938	0.991808	2719	2	0.088727
ADGRA3	4	0.21543	0.35483	0.99911	6853	2	-0.18581	0.28478	0.42839	0.999938	8200	1	-0.18581
ADGRB1	4	0.42248	0.56876	0.999988	10983	2	-0.014327	0.85901	0.85937	0.999938	16560	0	-0.014327
ADGRB2	4	0.62301	0.67606	0.999988	13015	1	0.20627	0.064868	0.15037	0.994422	2921	2	0.20627
ADGRB3	4	0.32093	0.46369	0.999988	8962	1	0.074586	0.78512	0.78929	0.999938	15220	1	0.074586
ADGRD1	4	0.10025	0.2153	0.994349	4178	1	-0.29988	0.00090361	0.0033048	0.832112	75	2	-0.29988
ADGRE1	4	0.92784	0.92811	0.999988	17867	0	0.37591	0.022916	0.066981	0.935633	1383	3	0.37591
ADGRE2	4	0.14852	0.28565	0.998148	5535	2	-0.16926	0.63841	0.68911	0.999938	13273	1	-0.16926
ADGRE3	4	0.19561	0.33425	0.99911	6468	1	0.09314	0.12369	0.2568	0.999938	4925	2	0.09314
ADGRE5	4	0.16346	0.30098	0.998148	5827	2	-0.16647	0.79464	0.79745	0.999938	15383	1	-0.16647
ADGRF1	4	0.3418	0.48521	0.999988	9333	1	-0.033148	0.21908	0.36163	0.999938	6905	1	-0.033148
ADGRF2	4	0.92263	0.92294	0.999988	17779	0	0.11876	0.311	0.45517	0.999938	8731	2	0.11876
ADGRF3	4	0.41082	0.55673	0.999988	10719	2	-0.12443	0.72525	0.74375	0.999938	14321	1	-0.12443
ADGRF4	4	0.57502	0.64998	0.999988	12538	1	0.38469	0.042093	0.10619	0.974577	2109	3	0.38469
ADGRF5	4	0.24319	0.38341	0.99911	7424	2	0.12385	0.084714	0.18737	0.997092	3634	2	0.12385
ADGRG1	4	0.95933	0.95959	0.999988	18543	0	0.57798	0.0091464	0.030858	0.900232	656	3	0.57798
ADGRG2	4	0.63074	0.68042	0.999988	13102	1	0.13992	0.11731	0.24571	0.999938	4711	3	0.13992
ADGRG3	4	0.083243	0.18439	0.990205	3577	2	-0.12987	0.77583	0.78149	0.999938	15066	1	-0.12987
ADGRG4	4	0.9107	0.91102	0.999988	17529	0	0.13916	0.19832	0.34043	0.999938	6484	2	0.13916
ADGRG5	4	0.53689	0.63076	0.999988	12173	1	-0.082194	0.75458	0.76493	0.999938	14728	1	-0.082194
ADGRG6	4	0.33934	0.48265	0.999988	9293	2	-0.14246	0.43671	0.58366	0.999938	11254	1	-0.14246
ADGRG7	4	0.21016	0.34935	0.99911	6750	1	-0.02967	0.62745	0.68301	0.999938	13152	1	-0.02967
ADGRL1	4	0.6678	0.70249	0.999988	13514	1	0.032758	0.85395	0.85434	0.999938	16458	0	0.032758
ADGRL2	4	0.23195	0.37189	0.99911	7195	2	-0.26051	0.14138	0.28233	0.999938	5413	1	-0.26051
ADGRL3	4	0.43213	0.5788	0.999988	11183	1	0.078832	0.3999	0.54584	0.999938	10538	2	0.078832
ADGRL4	4	0.97123	0.97143	0.999988	18774	0	0.19984	0.10083	0.21655	0.999938	4170	3	0.19984
ADGRV1	4	0.95151	0.95178	0.999988	18378	0	0.14912	0.28759	0.4313	0.999938	8259	2	0.14912
ADH1A	4	0.34701	0.49059	0.999988	9445	2	-0.15045	0.72645	0.7446	0.999938	14342	1	-0.15045
ADH1B	4	0.012876	0.042402	0.958232	855	3	-0.32872	0.13549	0.27627	0.999938	5291	1	-0.32872
ADH1C	4	0.76158	0.76848	0.999988	14822	1	-0.077056	0.86594	0.86622	0.999938	16715	0	-0.077056
ADH4	4	0.46105	0.5961	0.999988	11490	1	0.3568	0.031654	0.085173	0.954998	1726	3	0.3568
ADH5	4	0.41478	0.56078	0.999988	10808	1	0.063531	0.85065	0.85101	0.999938	16392	0	0.063531
ADH6	4	0.057505	0.1357	0.990205	2638	3	-0.18695	0.46057	0.60272	0.999938	11603	1	-0.18695
ADH7	4	0.84122	0.84157	0.999988	16183	0	0.22802	0.12518	0.25934	0.999938	4975	2	0.22802
ADHFE1	4	0.010251	0.034291	0.928115	712	4	-0.28653	0.98975	0.98975	0.999938	19125	0	-0.28653
ADI1	4	0.74195	0.75343	0.999988	14541	1	0.012328	0.80443	0.80614	0.999938	15550	1	0.012328
ADIG	4	0.089662	0.1961	0.992242	3827	2	-0.082912	0.25164	0.39472	0.999938	7544	1	-0.082912
ADIPOQ	4	0.69508	0.72019	0.999988	13866	1	0.20754	0.039681	0.10131	0.967984	2023	2	0.20754
ADIPOR1	4	0.81065	0.81133	0.999988	15651	1	0.034571	0.777	0.78245	0.999938	15091	1	0.034571
ADIPOR2	4	0.76573	0.77174	0.999988	14879	1	-0.052664	0.91745	0.91779	0.999938	17700	0	-0.052664
ADIRF	4	0.76804	0.77366	0.999988	14919	1	-0.072162	0.48208	0.61189	0.999938	11794	1	-0.072162
ADK	4	0.0081716	0.027714	0.925334	579	4	-0.26886	0.99183	0.99185	0.999938	19171	0	-0.26886
ADM	4	0.71665	0.73494	0.999988	14169	1	0.15567	0.17876	0.32044	0.999938	6119	2	0.15567
ADM2	4	0.91713	0.91746	0.999988	17652	0	0.12026	0.2993	0.44331	0.999938	8497	2	0.12026
ADM5	4	0.2771	0.41833	0.99911	8082	2	-0.36375	0.55634	0.64591	0.999938	12457	1	-0.36375
ADNP	4	0.1206	0.25134	0.997714	4856	2	-0.28734	0.94167	0.94193	0.999938	18190	0	-0.28734
ADNP2	4	0.018949	0.05768	0.967856	1154	1	-0.090117	0.67957	0.71345	0.999938	13765	1	-0.090117
ADO	4	0.028969	0.078847	0.975779	1564	2	-0.22566	0.26444	0.40768	0.999938	7809	2	-0.22566
ADORA1	4	0.45167	0.59199	0.999988	11418	1	-0.054161	0.30332	0.44738	0.999938	8577	1	-0.054161
ADORA2A	4	0.60427	0.66555	0.999988	12841	1	0.031989	0.31379	0.45807	0.999938	8785	2	0.031989
ADORA2B	4	0.82926	0.82955	0.999988	15991	0	-0.050482	0.91013	0.91044	0.999938	17556	0	-0.050482
ADORA3	4	0.83681	0.83713	0.999988	16098	0	-0.042068	0.92916	0.9294	0.999938	17937	0	-0.042068
ADPGK	4	0.093402	0.20296	0.99304	3957	2	-0.21311	0.63331	0.68626	0.999938	13214	1	-0.21311
ADPRH	4	0.15212	0.28931	0.998148	5607	2	0.11634	0.050214	0.12215	0.988733	2390	2	0.11634
ADPRHL1	4	0.16557	0.30314	0.998148	5874	2	-0.027329	0.36258	0.50769	0.999938	9751	2	-0.027329
ADPRHL2	4	0.28007	0.42139	0.99911	8134	2	-0.021261	0.33698	0.4817	0.999938	9270	2	-0.021261
ADPRM	4	0.076211	0.17143	0.990205	3335	2	-0.18043	0.43282	0.57972	0.999938	11182	1	-0.18043
ADRA1A	4	0.71308	0.73247	0.999988	14119	1	0.12591	0.10947	0.23203	0.999938	4467	3	0.12591
ADRA1B	4	0.048054	0.11735	0.990002	2287	3	-0.2681	0.69041	0.72036	0.999938	13901	1	-0.2681
ADRA1D	4	0.32873	0.47173	0.999988	9105	2	-0.20282	0.89989	0.9001	0.999938	17350	0	-0.20282
ADRA2A	4	0.0056947	0.019712	0.902573	420	4	-0.26325	0.99431	0.99433	0.999938	19222	0	-0.26325
ADRA2B	4	0.74684	0.7571	0.999988	14615	1	0.1359	0.2351	0.37795	0.999938	7222	2	0.1359
ADRA2C	4	0.10069	0.2161	0.994349	4190	2	-0.34518	0.17707	0.31867	0.999938	6084	1	-0.34518
ADRB1	4	0.27801	0.41929	0.99911	8101	1	0.15395	0.13483	0.27561	0.999938	5279	2	0.15395
ADRB2	4	0.052242	0.12548	0.990205	2450	2	-0.22792	0.89919	0.89941	0.999938	17337	0	-0.22792
ADRB3	4	0.72054	0.73777	0.999988	14222	1	0.071552	0.40489	0.551	0.999938	10633	2	0.071552
ADRBK1	4	0.23319	0.37317	0.99911	7225	1	0.12904	0.30114	0.44516	0.999938	8528	2	0.12904
ADRBK2	4	0.22088	0.36047	0.99911	6966	1	0.2171	0.055753	0.13292	0.991808	2586	2	0.2171
ADRM1	4	0.23378	0.37381	0.99911	7235	1	0.18122	0.2043	0.34655	0.999938	6609	2	0.18122
ADSL	4	0.04989	0.12088	0.990002	2356	2	-0.30888	0.79701	0.79953	0.999938	15433	1	-0.30888
ADSS	4	0.34696	0.49053	0.999988	9444	2	0.077642	0.27467	0.41813	0.999938	8012	2	0.077642
ADSSL1	4	0.93929	0.93954	0.999988	18125	0	0.33729	0.021622	0.064291	0.935633	1327	3	0.33729
ADTRP	4	0.36972	0.51387	0.999988	9902	2	-0.10022	0.92205	0.92235	0.999938	17810	0	-0.10022
AEBP1	4	0.42201	0.56826	0.999988	10974	2	-0.0080439	0.57643	0.65596	0.999938	12637	1	-0.0080439
AEBP2	4	0.92785	0.92812	0.999988	17868	0	0.15172	0.054306	0.13012	0.991808	2536	2	0.15172
AEN	4	0.1306	0.26691	0.997714	5178	2	-0.074266	0.35818	0.5032	0.999938	9666	2	-0.074266
AES	4	0.041387	0.10404	0.980464	2039	3	-0.3245	0.97115	0.97134	0.999938	18756	0	-0.3245
AFAP1	4	0.41818	0.5643	0.999988	10896	1	0.13963	0.16842	0.3099	0.999938	5923	2	0.13963
AFAP1L1	4	0.39112	0.53601	0.999988	10326	2	-0.030978	0.41346	0.55987	0.999938	10813	2	-0.030978
AFAP1L2	4	0.97583	0.97606	0.999988	18875	0	0.32713	0.029752	0.081261	0.95364	1648	3	0.32713
AFF1	4	0.90654	0.90685	0.999988	17454	0	0.083918	0.44934	0.59667	0.999938	11505	2	0.083918
AFF2	4	0.96788	0.96808	0.999988	18696	0	0.081985	0.26321	0.40643	0.999938	7785	1	0.081985
AFF3	4	0.67621	0.70775	0.999988	13619	1	-0.0034434	0.44695	0.5942	0.999938	11457	1	-0.0034434
AFF4	4	0.15182	0.289	0.998148	5596	2	-0.18367	0.39361	0.5393	0.999938	10407	1	-0.18367
AFG3L2	4	0.85203	0.85239	0.999988	16392	0	0.007431	0.75934	0.76852	0.999938	14805	1	0.007431
AFM	4	0.8594	0.85974	0.999988	16547	0	0.44683	0.01152	0.038223	0.910412	810	2	0.44683
AFMID	4	0.056253	0.1333	0.990205	2591	3	-0.32624	0.19905	0.34117	0.999938	6499	1	-0.32624
AFP	4	0.047004	0.11529	0.990002	2251	1	0.013576	0.77956	0.78458	0.999938	15122	1	0.013576
AFTPH	4	0.05299	0.12693	0.990205	2468	3	-0.28958	0.47508	0.60892	0.999938	11726	1	-0.28958
AGA	4	0.14017	0.27692	0.998148	5361	2	-0.25468	0.040911	0.10378	0.969736	2072	1	-0.25468
AGAP1	4	0.81748	0.81788	0.999988	15759	1	-0.028872	0.34162	0.48642	0.999938	9350	1	-0.028872
AGAP11	4	0.22913	0.36898	0.99911	7129	2	-0.16532	0.12388	0.25711	0.999938	4932	1	-0.16532
AGAP2	4	0.23209	0.37204	0.99911	7199	2	-0.29333	0.96512	0.96533	0.999938	18626	0	-0.29333
AGAP3	4	0.3973	0.54244	0.999988	10444	2	-0.21386	0.26551	0.40876	0.999938	7825	1	-0.21386
AGAP4	4	0.39709	0.54221	0.999988	10435	2	0.032603	0.38043	0.52584	0.999938	10144	2	0.032603
AGAP5	4	0.074783	0.16874	0.990205	3274	2	-0.12412	0.7106	0.73366	0.999938	14146	1	-0.12412
AGAP6	4	0.49707	0.61203	0.999988	11800	1	0.23005	0.081763	0.18203	0.994422	3542	3	0.23005
AGAP9	4	0.12686	0.26222	0.997714	5068	2	-0.14663	0.53448	0.63543	0.999938	12255	1	-0.14663
AGBL1	4	0.11774	0.24632	0.997714	4777	3	-0.1789	0.93375	0.93404	0.999938	18039	0	-0.1789
AGBL2	4	0.5801	0.65263	0.999988	12588	1	0.097016	0.28215	0.42572	0.999938	8150	2	0.097016
AGBL3	4	0.68856	0.7158	0.999988	13769	1	0.017034	0.2312	0.37398	0.999938	7142	1	0.017034
AGBL4	4	0.1485	0.28563	0.998148	5534	1	0.071741	0.80199	0.80398	0.999938	15504	1	0.071741
AGBL5	4	0.95373	0.95396	0.999988	18432	0	0.53648	0.0034811	0.012344	0.868225	264	3	0.53648
AGER	4	0.66535	0.70103	0.999988	13475	1	-0.019491	0.83486	0.83516	0.999938	16091	0	-0.019491
AGFG1	4	0.86719	0.86746	0.999988	16710	0	0.1127	0.67683	0.71176	0.999938	13731	1	0.1127
AGFG2	4	0.92445	0.92472	0.999988	17820	0	0.1781	0.11147	0.23549	0.999938	4517	3	0.1781
AGGF1	4	0.12729	0.26293	0.997714	5083	1	0.35699	0.058963	0.13903	0.991808	2709	3	0.35699
AGK	4	0.87531	0.87562	0.999988	16860	0	0.57967	0.0093397	0.031463	0.900232	663	3	0.57967
AGL	4	0.016809	0.053093	0.967431	1054	1	0.44731	0.0078953	0.026847	0.900232	571	3	0.44731
AGMAT	4	0.42927	0.57582	0.999988	11131	2	-0.12989	0.63829	0.68904	0.999938	13272	1	-0.12989
AGMO	4	0.54819	0.63633	0.999988	12267	1	0.18891	0.20832	0.35068	0.999938	6699	2	0.18891
AGO1	4	0.1777	0.3157	0.998148	6122	2	-0.28705	0.050039	0.12181	0.988733	2384	1	-0.28705
AGO2	4	0.22597	0.36573	0.99911	7065	1	-0.008434	0.49325	0.6167	0.999938	11889	1	-0.008434
AGO3	4	0.15238	0.28958	0.998148	5614	2	-0.19758	0.50138	0.62032	0.999938	11962	1	-0.19758
AGO4	4	0.64727	0.69004	0.999988	13293	1	-0.051928	0.28851	0.43227	0.999938	8281	1	-0.051928
AGPAT1	4	0.93358	0.93387	0.999988	17981	0	0.25898	0.050474	0.12266	0.98901	2400	2	0.25898
AGPAT2	4	0.05767	0.13601	0.990205	2645	1	0.076198	0.34072	0.48547	0.999938	9333	2	0.076198
AGPAT3	4	0.18232	0.32052	0.99911	6210	2	-0.1062	0.93711	0.93736	0.999938	18109	0	-0.1062
AGPAT4	4	0.42465	0.57102	0.999988	11034	2	0.026438	0.068198	0.15679	0.994422	3032	2	0.026438
AGPAT5	4	0.23885	0.37898	0.99911	7334	2	-0.18868	0.91123	0.91154	0.999938	17581	0	-0.18868
AGPAT6	4	0.14662	0.28369	0.998148	5496	1	0.13509	0.36998	0.51513	0.999938	9915	2	0.13509
AGPAT9	4	0.11254	0.23723	0.997714	4576	3	-0.18354	0.44246	0.58962	0.999938	11373	1	-0.18354
AGPS	4	0.52803	0.62654	0.999988	12079	1	-0.047983	0.83814	0.83844	0.999938	16154	0	-0.047983
AGR2	4	0.20103	0.33993	0.99911	6583	1	-0.052328	0.24137	0.38428	0.999938	7335	1	-0.052328
AGR3	4	0.19797	0.3367	0.99911	6514	2	0.077503	0.038356	0.098635	0.967984	1969	2	0.077503
AGRN	4	0.42915	0.5757	0.999988	11127	1	0.16305	0.25193	0.395	0.999938	7554	2	0.16305
AGRP	4	0.98385	0.98398	0.999988	19030	0	0.25594	0.01615	0.052382	0.922454	1090	4	0.25594
AGT	4	0.0032541	0.011555	0.885923	250	3	-0.64702	0.7911	0.79436	0.999938	15324	1	-0.64702
AGTPBP1	4	0.025831	0.072227	0.975779	1432	2	-0.22217	0.95025	0.95049	0.999938	18338	0	-0.22217
AGTR1	4	0.98371	0.98383	0.999988	19027	0	0.40736	0.01629	0.052826	0.922454	1099	4	0.40736
AGTR2	4	0.042526	0.10634	0.980464	2094	3	-0.20582	0.4364	0.58336	0.999938	11250	1	-0.20582
AGTRAP	4	0.072595	0.16462	0.990205	3194	2	-0.16114	0.83029	0.83062	0.999938	16005	0	-0.16114
AGXT	4	0.73998	0.75193	0.999988	14508	1	0.23288	0.041814	0.10561	0.974318	2099	2	0.23288
AGXT2	4	0.019772	0.059446	0.970585	1186	3	-0.35637	0.97199	0.97219	0.999938	18773	0	-0.35637
AHCTF1	4	0.12245	0.25457	0.997714	4920	3	-0.23068	0.14092	0.28185	0.999938	5401	1	-0.23068
AHCY	4	0.0026574	0.0094932	0.882917	207	3	-0.4668	0.64894	0.69518	0.999938	13401	1	-0.4668
AHCYL1	4	0.19987	0.33869	0.99911	6558	2	-0.15088	0.85592	0.85632	0.999938	16502	0	-0.15088
AHCYL2	4	0.070555	0.16077	0.990205	3111	3	-0.20748	0.72471	0.74336	0.999938	14314	1	-0.20748
AHDC1	4	0.95429	0.95452	0.999988	18444	0	0.21964	0.29801	0.442	0.999938	8468	2	0.21964
AHI1	4	0.15014	0.28735	0.998148	5567	2	-0.13552	0.12125	0.25258	0.999938	4837	1	-0.13552
AHNAK	4	0.94299	0.94329	0.999988	18187	0	0.10294	0.36754	0.51264	0.999938	9867	2	0.10294
AHNAK2	4	0.18835	0.32671	0.99911	6325	2	-0.084856	0.14538	0.28645	0.999938	5485	1	-0.084856
AHR	4	0.81395	0.81445	0.999988	15696	1	-0.005623	0.49095	0.6157	0.999938	11870	1	-0.005623
AHRR	4	0.34391	0.48734	0.999988	9381	2	-0.15415	0.41494	0.56138	0.999938	10846	1	-0.15415
AHSA1	4	0.092763	0.20178	0.993003	3934	2	-0.070876	0.83508	0.83536	0.999938	16092	0	-0.070876
AHSA2	4	0.39423	0.53926	0.999988	10383	2	-0.074375	0.52108	0.62928	0.999938	12129	1	-0.074375
AHSG	4	0.4025	0.54798	0.999988	10553	1	0.2437	0.077482	0.17413	0.994422	3375	3	0.2437
AHSP	4	0.79616	0.79787	0.999988	15397	1	-0.1161	0.49826	0.6189	0.999938	11937	1	-0.1161
AICDA	4	0.083968	0.18569	0.990205	3610	2	-0.1172	0.78461	0.78888	0.999938	15214	1	-0.1172
AIDA	4	0.24906	0.38951	0.99911	7513	1	0.40444	0.0074798	0.025535	0.900232	537	3	0.40444
AIF1	4	0.081436	0.18106	0.990205	3508	3	-0.20009	0.34271	0.48751	0.999938	9373	1	-0.20009
AIF1L	4	0.78523	0.78821	0.999988	15209	1	0.19409	0.17849	0.32014	0.999938	6112	2	0.19409
AIFM1	4	0.025146	0.070767	0.975779	1399	2	-0.090795	0.24146	0.38437	0.999938	7336	2	-0.090795
AIFM2	4	0.16606	0.30363	0.998148	5885	2	-0.18334	0.72947	0.7467	0.999938	14377	1	-0.18334
AIFM3	4	0.74177	0.75329	0.999988	14537	1	0.040538	0.75062	0.76199	0.999938	14657	1	0.040538
AIG1	4	0.092167	0.20066	0.993003	3907	3	-0.24462	0.74142	0.75526	0.999938	14538	1	-0.24462
AIM1	4	0.00051295	0.0019581	0.786561	41	2	-0.35748	0.34063	0.48539	0.999938	9332	1	-0.35748
AIM1L	4	0.012941	0.042607	0.958232	858	4	-0.29462	0.98706	0.98707	0.999938	19074	0	-0.29462
AIM2	4	0.32389	0.46671	0.999988	9021	2	-0.098888	0.65323	0.69764	0.999938	13452	1	-0.098888
AIMP1	4	0.93227	0.93255	0.999988	17959	0	0.085258	0.36497	0.51008	0.999938	9810	2	0.085258
AIMP2	4	0.11772	0.2463	0.997714	4776	3	-0.3532	0.82111	0.82166	0.999938	15840	1	-0.3532
AIP	4	0.87078	0.87106	0.999988	16782	0	0.077479	0.43193	0.57879	0.999938	11163	2	0.077479
AIPL1	4	0.82397	0.82435	0.999988	15881	0	0.058891	0.88614	0.88636	0.999938	17090	0	0.058891
AIRE	4	0.82926	0.82955	0.999988	16007	0	0.15628	0.3003	0.4443	0.999938	8512	2	0.15628
AJAP1	4	0.015046	0.049056	0.967431	978	3	-0.32944	0.95126	0.95152	0.999938	18354	0	-0.32944
AJUBA	4	0.88586	0.88607	0.999988	17034	0	-0.0227	0.78217	0.78682	0.999938	15166	1	-0.0227
AK1	4	0.17235	0.31018	0.998148	6006	2	-0.13315	0.43033	0.57716	0.999938	11129	1	-0.13315
AK2	4	0.85112	0.8515	0.999988	16374	0	-0.047605	0.30434	0.44841	0.999938	8590	1	-0.047605
AK3	4	0.14501	0.28197	0.998148	5452	2	-0.034341	0.14351	0.2845	0.999938	5446	2	-0.034341
AK4	4	0.96273	0.96294	0.999988	18601	0	0.24439	0.093846	0.20404	0.999938	3946	3	0.24439
AK5	4	0.20402	0.34298	0.99911	6634	2	-0.15582	0.72995	0.74702	0.999938	14384	1	-0.15582
AK6	4	0.37425	0.51858	0.999988	10002	1	0.32116	0.023223	0.067645	0.935633	1400	2	0.32116
AK7	4	0.92938	0.92962	0.999988	17898	0	0.12084	0.17448	0.31612	0.999938	6035	2	0.12084
AK8	4	0.10177	0.21803	0.994349	4238	3	-0.4005	0.73953	0.75386	0.999938	14516	1	-0.4005
AK9	4	0.083436	0.18472	0.990205	3585	1	0.14365	0.14623	0.28734	0.999938	5501	2	0.14365
AKAP1	4	0.0044404	0.015526	0.885923	329	3	-0.66887	0.93343	0.93372	0.999938	18032	0	-0.66887
AKAP10	4	0.374	0.51831	0.999988	9996	1	0.16025	0.090288	0.19755	0.998893	3828	2	0.16025
AKAP11	4	0.015387	0.049988	0.967431	998	2	-0.35601	0.67052	0.7079	0.999938	13652	1	-0.35601
AKAP12	4	0.15575	0.29311	0.998148	5667	1	-0.087427	0.5797	0.6576	0.999938	12666	1	-0.087427
AKAP13	4	0.55586	0.64015	0.999988	12334	1	0.11484	0.43434	0.58124	0.999938	11212	2	0.11484
AKAP14	4	0.018323	0.056348	0.967431	1120	2	-0.20347	0.23467	0.37754	0.999938	7215	1	-0.20347
AKAP17A	4	0.37972	0.5242	0.999988	10100	1	0.074882	0.023676	0.068603	0.936632	1418	1	0.074882
AKAP2	4	0.8043	0.80536	0.999988	15549	1	0.13774	0.37307	0.5183	0.999938	9983	2	0.13774
AKAP3	4	0.15417	0.29145	0.998148	5643	2	-0.18627	0.74421	0.75728	0.999938	14584	1	-0.18627
AKAP4	4	0.95677	0.95697	0.999988	18497	0	0.43885	0.018776	0.058235	0.932672	1203	3	0.43885
AKAP5	4	0.15215	0.28934	0.998148	5609	2	-0.17615	0.78905	0.79262	0.999938	15288	1	-0.17615
AKAP6	4	0.36962	0.51374	0.999988	9900	1	0.029132	0.7804	0.7853	0.999938	15139	1	0.029132
AKAP7	4	0.18214	0.32031	0.99911	6205	1	0.13642	0.17635	0.31795	0.999938	6071	2	0.13642
AKAP8	4	0.58005	0.6526	0.999988	12587	1	-0.069207	0.93029	0.93054	0.999938	17964	0	-0.069207
AKAP8L	4	0.98162	0.98182	0.999988	18988	0	0.26736	0.2195	0.36205	0.999938	6913	2	0.26736
AKAP9	4	0.070742	0.16111	0.990205	3124	3	-0.13366	0.8437	0.844	0.999938	16260	0	-0.13366
AKIP1	4	0.28164	0.42303	0.99911	8169	1	0.11214	0.19728	0.33938	0.999938	6468	2	0.11214
AKIRIN1	4	0.42587	0.5723	0.999988	11064	1	0.21666	0.29879	0.4428	0.999938	8484	2	0.21666
AKIRIN2	4	0.30436	0.44655	0.99911	8646	2	0.012195	0.1299	0.26745	0.999938	5122	2	0.012195
AKNA	4	0.14216	0.27899	0.998148	5402	1	-0.029992	0.49412	0.61705	0.999938	11897	1	-0.029992
AKNAD1	4	0.6797	0.70998	0.999988	13666	1	-0.032682	0.78802	0.79175	0.999938	15273	1	-0.032682
AKR1A1	4	0.55313	0.63875	0.999988	12312	1	0.012936	0.37311	0.51835	0.999938	9985	2	0.012936
AKR1B1	4	0.73163	0.74577	0.999988	14375	1	0.019712	0.60582	0.67117	0.999938	12921	1	0.019712
AKR1B10	4	0.81822	0.81865	0.999988	15775	1	0.083968	0.22413	0.36682	0.999938	7013	2	0.083968
AKR1B15	4	0.69054	0.71713	0.999988	13797	1	0.069418	0.1931	0.33512	0.999938	6397	2	0.069418
AKR1C1	4	0.067078	0.1541	0.990205	2980	3	-0.23545	0.82055	0.82108	0.999938	15830	1	-0.23545
AKR1C2	4	0.59835	0.66233	0.999988	12788	1	0.25316	0.04437	0.11068	0.97857	2189	2	0.25316
AKR1C3	4	0.81337	0.81391	0.999988	15687	1	0.21823	0.14451	0.28552	0.999938	5463	2	0.21823
AKR1C4	4	0.8613	0.86165	0.999988	16591	0	0.033266	0.10245	0.21943	0.999938	4222	2	0.033266
AKR1D1	4	0.071715	0.16295	0.990205	3161	2	-0.19159	0.78691	0.79085	0.999938	15254	1	-0.19159
AKR1E2	4	0.43991	0.5869	0.999988	11329	2	-0.056603	0.52753	0.63224	0.999938	12183	1	-0.056603
AKR7A2	4	0.70901	0.72964	0.999988	14061	1	0.14515	0.18896	0.33087	0.999938	6320	2	0.14515
AKR7A3	4	0.38012	0.52463	0.999988	10112	2	-0.00032891	0.36373	0.50886	0.999938	9776	2	-0.00032891
AKT1	4	0.55447	0.63944	0.999988	12322	1	-0.030848	0.71365	0.73566	0.999938	14181	1	-0.030848
AKT1S1	4	0.56575	0.64521	0.999988	12444	1	-0.016926	0.40018	0.54616	0.999938	10547	1	-0.016926
AKT2	4	0.80792	0.80874	0.999988	15608	1	-0.088293	0.83455	0.83485	0.999938	16084	0	-0.088293
AKT3	4	0.9048	0.90502	0.999988	17418	0	0.13576	0.056336	0.13404	0.991808	2612	2	0.13576
AKTIP	4	0.025974	0.072525	0.975779	1436	3	-0.39096	0.73313	0.74924	0.999938	14424	1	-0.39096
ALAD	4	0.07747	0.17369	0.990205	3375	3	-0.22992	0.96395	0.96419	0.999938	18614	0	-0.22992
ALAS1	4	0.57363	0.64926	0.999988	12526	1	0.055353	0.20029	0.34245	0.999938	6525	2	0.055353
ALAS2	4	0.79657	0.79826	0.999988	15407	1	-0.040471	0.75127	0.76247	0.999938	14664	1	-0.040471
ALB	4	0.76974	0.77503	0.999988	14948	1	0.094933	0.77567	0.78136	0.999938	15063	1	0.094933
ALCAM	4	0.0017103	0.0061774	0.826701	141	3	-0.28706	0.96738	0.9676	0.999938	18670	0	-0.28706
ALDH16A1	4	0.87296	0.87326	0.999988	16820	0	0.28586	0.050005	0.12176	0.988733	2383	2	0.28586
ALDH18A1	4	0.5587	0.64159	0.999988	12366	1	0.1166	0.16843	0.30991	0.999938	5924	2	0.1166
ALDH1A1	4	0.0048722	0.016962	0.885923	361	2	-0.056135	0.81924	0.81987	0.999938	15806	1	-0.056135
ALDH1A2	4	0.1356	0.27215	0.998116	5268	1	0.048498	0.35375	0.49875	0.999938	9569	2	0.048498
ALDH1A3	4	0.79084	0.79311	0.999988	15296	1	0.47233	0.0067903	0.023286	0.900232	488	3	0.47233
ALDH1B1	4	0.21608	0.35548	0.99911	6868	2	-0.17949	0.80242	0.80438	0.999938	15509	1	-0.17949
ALDH1L1	4	0.15163	0.28883	0.998148	5593	2	0.07008	0.11093	0.23453	0.999938	4501	2	0.07008
ALDH1L2	4	0.25354	0.39405	0.99911	7600	2	0.054189	0.099701	0.21452	0.999938	4136	2	0.054189
ALDH2	4	0.0070319	0.024079	0.917339	508	1	0.03543	0.40759	0.55381	0.999938	10692	2	0.03543
ALDH3A1	4	0.31403	0.45655	0.999988	8823	2	-0.16794	0.66667	0.70561	0.999938	13610	1	-0.16794
ALDH3A2	4	0.084516	0.18668	0.990205	3632	2	-0.33674	0.9763	0.97653	0.999938	18864	0	-0.33674
ALDH3B1	4	0.11377	0.2394	0.997714	4628	3	-0.21422	0.94627	0.94652	0.999938	18264	0	-0.21422
ALDH3B2	4	0.85438	0.85478	0.999988	16440	0	0.25732	0.085432	0.18868	0.997092	3662	2	0.25732
ALDH4A1	4	0.55637	0.6404	0.999988	12340	1	-0.064015	0.96058	0.96083	0.999938	18535	0	-0.064015
ALDH5A1	4	0.84803	0.84838	0.999988	16324	0	0.29682	0.16623	0.30763	0.999938	5882	2	0.29682
ALDH6A1	4	0.89805	0.89824	0.999988	17276	0	0.30833	0.0070833	0.024248	0.900232	505	3	0.30833
ALDH7A1	4	0.35648	0.50029	0.999988	9635	1	0.17107	0.22673	0.36947	0.999938	7060	2	0.17107
ALDH8A1	4	0.196	0.33467	0.99911	6475	1	0.07761	0.46797	0.60587	0.999938	11665	1	0.07761
ALDH9A1	4	0.34033	0.48366	0.999988	9313	1	0.097406	0.82637	0.82678	0.999938	15932	1	0.097406
ALDOA	4	0.085995	0.18941	0.990205	3684	3	-0.18582	0.9685	0.96871	0.999938	18695	0	-0.18582
ALDOB	4	0.54791	0.63618	0.999988	12264	1	0.096113	0.027779	0.077181	0.943787	1581	2	0.096113
ALDOC	4	0.58829	0.65696	0.999988	12680	1	0.20126	0.058756	0.13864	0.991808	2698	2	0.20126
ALG1	4	0.38102	0.52557	0.999988	10135	1	0.16832	0.22317	0.36586	0.999938	6991	2	0.16832
ALG10	4	0.057321	0.13536	0.990205	2631	2	-0.26994	0.046555	0.11509	0.981845	2269	1	-0.26994
ALG10B	4	0.91876	0.91904	0.999988	17689	0	0.085854	0.69565	0.72379	0.999938	13976	1	0.085854
ALG11	4	0.13473	0.27125	0.998116	5253	2	-0.066279	0.39884	0.54474	0.999938	10514	2	-0.066279
ALG12	4	0.90439	0.90462	0.999988	17404	0	0.18384	0.21762	0.36017	0.999938	6872	2	0.18384
ALG13	4	0.92072	0.92101	0.999988	17739	0	0.59051	0.0059307	0.020487	0.898134	441	3	0.59051
ALG14	4	0.21261	0.35187	0.99911	6802	2	-0.13682	0.73203	0.74849	0.999938	14408	1	-0.13682
ALG1L	4	0.19962	0.33843	0.99911	6550	2	-0.13917	0.7046	0.72966	0.999938	14086	1	-0.13917
ALG1L2	4	0.068636	0.15716	0.990205	3037	3	-0.32983	0.25761	0.40069	0.999938	7666	1	-0.32983
ALG2	4	0.088072	0.19324	0.990205	3770	2	-0.18597	0.32637	0.47087	0.999938	9049	2	-0.18597
ALG3	4	0.79323	0.79526	0.999988	15339	1	0.30982	0.03648	0.094936	0.967984	1894	2	0.30982
ALG5	4	0.077253	0.17331	0.990205	3369	2	-0.10901	0.34166	0.48646	0.999938	9351	2	-0.10901
ALG6	4	0.31576	0.45829	0.999988	8860	1	0.50279	0.012313	0.040691	0.910603	863	3	0.50279
ALG8	4	0.64182	0.68684	0.999988	13232	1	-0.086355	0.43838	0.58542	0.999938	11289	1	-0.086355
ALG9	4	0.02836	0.07757	0.975779	1535	2	-0.22243	0.35428	0.49928	0.999938	9575	2	-0.22243
ALK	4	0.2409	0.38113	0.99911	7379	2	-0.0013422	0.080755	0.18016	0.994422	3506	2	-0.0013422
ALKBH1	4	0.83645	0.83675	0.999988	16092	0	0.19512	0.15453	0.2958	0.999938	5652	2	0.19512
ALKBH2	4	0.89006	0.89027	0.999988	17112	0	0.087993	0.44538	0.59257	0.999938	11425	2	0.087993
ALKBH3	4	0.18414	0.32239	0.99911	6240	1	0.081107	0.41305	0.55943	0.999938	10801	2	0.081107
ALKBH4	4	0.15534	0.29268	0.998148	5662	2	-0.033202	0.4309	0.57774	0.999938	11140	2	-0.033202
ALKBH5	4	0.60863	0.66794	0.999988	12869	1	0.024029	0.37576	0.52105	0.999938	10042	2	0.024029
ALKBH6	4	0.17219	0.31002	0.998148	6004	2	-0.17643	0.68198	0.715	0.999938	13796	1	-0.17643
ALKBH7	4	0.75927	0.76667	0.999988	14784	1	0.021094	0.081887	0.18227	0.994422	3547	1	0.021094
ALKBH8	4	0.33265	0.47581	0.999988	9176	2	-0.010732	0.10087	0.21663	0.999938	4173	2	-0.010732
ALLC	4	0.99026	0.9903	0.999988	19143	0	0.21422	0.0097388	0.032727	0.900232	690	4	0.21422
ALMS1	4	0.83202	0.83237	0.999988	16016	0	0.44937	0.017455	0.055441	0.932672	1149	3	0.44937
ALOX12	4	0.1091	0.23116	0.997714	4473	1	0.05073	0.3598	0.50483	0.999938	9702	2	0.05073
ALOX12B	4	0.074876	0.16892	0.990205	3278	3	-0.17601	0.67499	0.71059	0.999938	13706	1	-0.17601
ALOX15	4	0.15115	0.28834	0.998148	5588	1	0.34882	0.039361	0.10066	0.967984	2008	3	0.34882
ALOX15B	4	0.16629	0.30388	0.998148	5889	2	-0.14214	0.4921	0.6162	0.999938	11881	1	-0.14214
ALOX5	4	0.0096334	0.032401	0.928115	675	3	-0.35996	0.92605	0.92631	0.999938	17882	0	-0.35996
ALOX5AP	4	0.094789	0.20551	0.993553	4005	3	-0.14933	0.70868	0.73234	0.999938	14128	1	-0.14933
ALOXE3	4	0.021432	0.062986	0.975436	1243	3	-0.33336	0.36882	0.51392	0.999938	9890	1	-0.33336
ALPI	4	0.018621	0.056974	0.967431	1138	3	-0.43202	0.69395	0.72266	0.999938	13947	1	-0.43202
ALPK1	4	0.60551	0.66622	0.999988	12855	1	0.219	0.058757	0.13864	0.991808	2699	3	0.219
ALPK2	4	0.68875	0.71593	0.999988	13771	1	0.19007	0.078759	0.17648	0.994422	3425	2	0.19007
ALPK3	4	0.012958	0.042653	0.958232	859	3	-0.35612	0.17183	0.31339	0.999938	5985	1	-0.35612
ALPL	4	0.080546	0.17941	0.990205	3471	3	-0.20876	0.77339	0.77948	0.999938	15020	1	-0.20876
ALPP	4	0.35063	0.49434	0.999988	9521	2	-0.007909	0.42593	0.57263	0.999938	11056	2	-0.007909
ALPPL2	4	0.1562	0.29356	0.998148	5680	2	-0.17362	0.82137	0.82191	0.999938	15845	1	-0.17362
ALS2	4	0.63462	0.68269	0.999988	13150	1	-0.01064	0.1772	0.31881	0.999938	6087	1	-0.01064
ALS2CL	4	0.074096	0.16744	0.990205	3251	3	-0.30499	0.95777	0.958	0.999938	18478	0	-0.30499
ALS2CR11	4	0.98935	0.98936	0.999988	19129	0	0.26793	0.010648	0.035505	0.900232	755	4	0.26793
ALS2CR12	4	0.88105	0.88133	0.999988	16956	0	0.09874	0.40878	0.55503	0.999938	10710	2	0.09874
ALX1	4	0.52879	0.62688	0.999988	12090	1	0.20515	0.065752	0.15209	0.994422	2950	3	0.20515
ALX3	4	0.0026679	0.0095295	0.882917	209	3	-0.40696	0.9358	0.93607	0.999938	18083	0	-0.40696
ALX4	4	0.0075203	0.025667	0.922604	536	2	-0.095778	0.054036	0.12958	0.991752	2530	2	-0.095778
ALYREF	4	0.046758	0.11481	0.990002	2240	3	-0.30433	0.87076	0.87104	0.999938	16801	0	-0.30433
AMACR	4	0.62548	0.67745	0.999988	13049	1	0.13555	0.27133	0.41466	0.999938	7951	2	0.13555
AMBN	4	0.20212	0.34102	0.99911	6602	1	-0.049701	0.93766	0.9379	0.999938	18121	0	-0.049701
AMBP	4	0.076468	0.1719	0.990205	3340	2	-0.25028	0.89199	0.89217	0.999938	17201	0	-0.25028
AMBRA1	4	0.17367	0.31156	0.998148	6029	2	-0.13306	0.7572	0.76695	0.999938	14772	1	-0.13306
AMD1	4	0.010064	0.033713	0.928115	702	4	-0.31132	0.98994	0.98994	0.999938	19129	0	-0.31132
AMDHD1	4	0.12646	0.26151	0.997714	5054	3	-0.16132	0.97171	0.97191	0.999938	18767	0	-0.16132
AMDHD2	4	0.36568	0.50972	0.999988	9825	2	-0.021896	0.12271	0.25508	0.999938	4889	1	-0.021896
AMELX	4	0.049995	0.12111	0.990002	2361	3	-0.20299	0.29374	0.43758	0.999938	8392	1	-0.20299
AMELY	4	0.25256	0.39303	0.99911	7582	1	0.1587	0.27865	0.42217	0.999938	8076	2	0.1587
AMER1	4	0.81321	0.81374	0.999988	15683	1	0.013669	0.3245	0.46897	0.999938	9006	2	0.013669
AMER2	4	0.99679	0.9968	0.999988	19287	0	0.45191	0.0032089	0.011406	0.868225	238	4	0.45191
AMER3	4	0.10717	0.22775	0.996166	4425	3	-0.14627	0.51197	0.6251	0.999938	12047	1	-0.14627
AMFR	4	0.11248	0.23712	0.997714	4573	2	-0.096489	0.8556	0.856	0.999938	16489	0	-0.096489
AMH	4	0.012478	0.04121	0.958232	831	3	-0.33425	0.96188	0.96209	0.999938	18561	0	-0.33425
AMHR2	4	0.446	0.58954	0.999988	11368	1	0.34489	0.027004	0.075544	0.943028	1549	3	0.34489
AMICA1	4	0.20013	0.33895	0.99911	6565	2	-0.13838	0.6867	0.71796	0.999938	13851	1	-0.13838
AMIGO1	4	0.43922	0.58618	0.999988	11311	1	0.074083	0.25616	0.3992	0.999938	7637	1	0.074083
AMIGO2	4	0.068229	0.15637	0.990205	3018	2	-0.11327	0.40896	0.55523	0.999938	10714	2	-0.11327
AMIGO3	4	0.20652	0.3456	0.99911	6688	2	-0.21981	0.91291	0.91322	0.999938	17615	0	-0.21981
AMMECR1	4	0.32319	0.46598	0.999988	9009	2	-0.11515	0.86827	0.86857	0.999938	16756	0	-0.11515
AMMECR1L	4	0.27108	0.41209	0.99911	7968	2	-0.12927	0.11241	0.23714	0.999938	4550	1	-0.12927
AMN	4	0.63897	0.68519	0.999988	13198	1	0.49882	0.0011151	0.0040534	0.832112	90	3	0.49882
AMN1	4	0.20465	0.34364	0.99911	6649	1	0.079836	0.25019	0.39325	0.999938	7520	2	0.079836
AMOT	4	0.63508	0.68294	0.999988	13153	1	0.20097	0.087976	0.19339	0.998893	3743	3	0.20097
AMOTL1	4	0.30499	0.4472	0.99911	8665	2	-0.0018076	0.13124	0.26978	0.999938	5171	2	-0.0018076
AMOTL2	4	0.94804	0.94828	0.999988	18298	0	0.23058	0.070767	0.16162	0.994422	3133	3	0.23058
AMPD1	4	0.15685	0.29421	0.998148	5689	1	0.2558	0.16094	0.30227	0.999938	5775	2	0.2558
AMPD2	4	0.073892	0.16706	0.990205	3243	3	-0.2841	0.2413	0.38423	0.999938	7333	1	-0.2841
AMPD3	4	0.58397	0.65466	0.999988	12631	1	0.41594	0.048858	0.11956	0.987373	2343	3	0.41594
AMPH	4	0.95595	0.95617	0.999988	18480	0	0.59956	0.018529	0.057725	0.932672	1192	3	0.59956
AMT	4	0.088389	0.19385	0.990205	3786	2	-0.1463	0.18374	0.32555	0.999938	6219	1	-0.1463
AMTN	4	0.012006	0.039729	0.953887	805	2	-0.14316	0.31065	0.45484	0.999938	8726	1	-0.14316
AMY1A	4	0.6257	0.67757	0.999988	13050	1	0.23533	0.12948	0.26674	0.999938	5108	3	0.23533
AMY1B	4	0.56191	0.64321	0.999988	12403	1	-0.097177	0.47011	0.60678	0.999938	11682	1	-0.097177
AMY1C	4	0.020883	0.061829	0.975436	1223	3	-0.28578	0.61968	0.67871	0.999938	13069	1	-0.28578
AMY2A	4	0.3668	0.51085	0.999988	9847	2	-0.021792	0.14161	0.28256	0.999938	5418	2	-0.021792
AMY2B	4	0.010487	0.035005	0.933205	726	3	-0.38032	0.91456	0.91488	0.999938	17648	0	-0.38032
AMZ1	4	0.3651	0.50915	0.999988	9810	2	-0.2532	0.38945	0.53503	0.999938	10335	1	-0.2532
AMZ2	4	0.2612	0.40192	0.99911	7761	1	0.095357	0.17612	0.31773	0.999938	6067	2	0.095357
ANAPC1	4	0.023021	0.066307	0.975436	1311	3	-0.40313	0.90652	0.90683	0.999938	17476	0	-0.40313
ANAPC10	4	0.23796	0.37807	0.99911	7314	1	0.050435	0.42197	0.56854	0.999938	10972	2	0.050435
ANAPC11	4	0.0013141	0.0047907	0.803342	112	4	-0.42868	0.99869	0.99869	0.999938	19331	0	-0.42868
ANAPC13	4	0.79519	0.79702	0.999988	15376	1	0.40949	0.074885	0.16936	0.994422	3289	3	0.40949
ANAPC15	4	0.5738	0.64934	0.999988	12527	1	0.091952	0.40694	0.55315	0.999938	10679	2	0.091952
ANAPC16	4	0.81424	0.81473	0.999988	15701	1	0.03313	0.39666	0.54242	0.999938	10468	1	0.03313
ANAPC2	4	0.34075	0.48412	0.999988	9319	2	0.091428	0.099182	0.21357	0.999938	4122	2	0.091428
ANAPC4	4	0.29553	0.43742	0.99911	8447	2	-0.091424	0.86795	0.86823	0.999938	16748	0	-0.091424
ANAPC5	4	0.72754	0.74285	0.999988	14308	1	0.26571	0.19274	0.33475	0.999938	6391	2	0.26571
ANAPC7	4	0.0041102	0.014443	0.885923	310	2	-0.37533	0.76512	0.7729	0.999938	14890	1	-0.37533
ANG	4	0.0067738	0.023241	0.911242	493	3	-0.26967	0.9682	0.9684	0.999938	18688	0	-0.26967
ANGEL1	4	0.23043	0.37034	0.99911	7161	1	0.15678	0.22909	0.37186	0.999938	7101	2	0.15678
ANGEL2	4	0.75361	0.76228	0.999988	14703	1	0.037024	0.72372	0.74267	0.999938	14299	1	0.037024
ANGPT1	4	0.74663	0.75693	0.999988	14610	1	0.17305	0.069395	0.15904	0.994422	3078	3	0.17305
ANGPT2	4	0.19543	0.33408	0.99911	6464	2	-0.17151	0.85278	0.85314	0.999938	16431	0	-0.17151
ANGPT4	4	0.83877	0.83907	0.999988	16132	0	0.069049	0.36252	0.50763	0.999938	9748	2	0.069049
ANGPTL1	4	0.80381	0.80492	0.999988	15541	1	0.075118	0.24476	0.38769	0.999938	7400	2	0.075118
ANGPTL2	4	0.12392	0.25713	0.997714	4965	2	-0.035459	0.51229	0.62525	0.999938	12048	1	-0.035459
ANGPTL3	4	0.93627	0.93651	0.999988	18041	0	0.45955	0.0053012	0.018392	0.889554	394	3	0.45955
ANGPTL4	4	0.94557	0.94585	0.999988	18241	0	0.074532	0.44286	0.59003	0.999938	11379	1	0.074532
ANGPTL5	4	0.38174	0.52629	0.999988	10150	1	0.061018	0.12598	0.26071	0.999938	5001	2	0.061018
ANGPTL6	4	0.18343	0.32165	0.99911	6229	1	-0.083925	0.83805	0.83835	0.999938	16152	0	-0.083925
ANGPTL7	4	0.30149	0.4436	0.99911	8588	2	-0.017623	0.44237	0.58954	0.999938	11370	2	-0.017623
ANHX	4	0.82571	0.82607	0.999988	15907	0	0.0078989	0.74669	0.75908	0.999938	14617	1	0.0078989
ANK1	4	0.015125	0.049294	0.967431	983	1	0.14145	0.11975	0.25001	0.999938	4782	3	0.14145
ANK2	4	0.1636	0.30112	0.998148	5830	2	-0.15893	0.5148	0.62639	0.999938	12073	1	-0.15893
ANK3	4	0.37224	0.51647	0.999988	9963	2	-0.070564	0.25384	0.3969	0.999938	7591	1	-0.070564
ANKAR	4	0.3826	0.52721	0.999988	10162	1	0.25531	0.096044	0.20802	0.999938	4017	3	0.25531
ANKDD1A	4	0.26085	0.40155	0.99911	7756	2	-0.051361	0.19749	0.33958	0.999938	6475	2	-0.051361
ANKDD1B	4	0.038572	0.098295	0.980464	1934	3	-0.27621	0.81149	0.81259	0.999938	15661	1	-0.27621
ANKEF1	4	0.37316	0.51744	0.999988	9980	1	0.25484	0.010982	0.036557	0.900232	784	3	0.25484
ANKFN1	4	0.093847	0.20378	0.993364	3970	3	-0.32715	0.95486	0.95508	0.999938	18409	0	-0.32715
ANKFY1	4	0.15597	0.29334	0.998148	5672	2	-0.19259	0.32787	0.47241	0.999938	9080	2	-0.19259
ANKH	4	0.2205	0.36006	0.99911	6958	1	0.093644	0.35544	0.50042	0.999938	9598	2	0.093644
ANKHD1	4	0.84506	0.84537	0.999988	16263	0	0.20869	0.024538	0.070365	0.936632	1451	2	0.20869
ANKHD1-EIF4EBP3	4	0.69457	0.71986	0.999988	13856	1	0.06605	0.22246	0.36513	0.999938	6978	2	0.06605
ANKIB1	4	0.22485	0.36458	0.99911	7032	2	-0.075353	0.18241	0.32419	0.999938	6189	1	-0.075353
ANKK1	4	0.1264	0.2614	0.997714	5050	2	-0.13453	0.90085	0.90111	0.999938	17375	0	-0.13453
ANKLE1	4	0.021754	0.063683	0.975436	1257	3	-0.45829	0.40569	0.55186	0.999938	10653	1	-0.45829
ANKLE2	4	0.078762	0.1761	0.990205	3419	3	-0.27043	0.64769	0.69441	0.999938	13384	1	-0.27043
ANKMY1	4	0.14932	0.2865	0.998148	5552	2	-0.07176	0.80386	0.80563	0.999938	15540	1	-0.07176
ANKMY2	4	0.0023864	0.0085851	0.8707	189	3	-0.43359	0.83804	0.83833	0.999938	16151	0	-0.43359
ANKRA2	4	0.90239	0.90266	0.999988	17364	0	0.040028	0.72629	0.74449	0.999938	14338	1	0.040028
ANKRD1	4	0.39123	0.53611	0.999988	10331	1	0.093079	0.37567	0.52097	0.999938	10041	2	0.093079
ANKRD10	4	0.7191	0.73674	0.999988	14208	1	0.13411	0.29676	0.4407	0.999938	8446	2	0.13411
ANKRD11	4	0.29068	0.43241	0.99911	8341	2	-0.1157	0.79505	0.7978	0.999938	15395	1	-0.1157
ANKRD12	4	0.0068264	0.023416	0.914168	495	3	-0.18879	0.026413	0.074316	0.943028	1520	1	-0.18879
ANKRD13A	4	0.74042	0.75227	0.999988	14515	1	0.31508	0.04429	0.11051	0.97857	2185	3	0.31508
ANKRD13B	4	0.31541	0.45793	0.999988	8849	1	-0.049745	0.76896	0.77597	0.999938	14938	1	-0.049745
ANKRD13C	4	0.046306	0.11393	0.990002	2224	1	0.033038	0.33155	0.4762	0.999938	9139	1	0.033038
ANKRD13D	4	0.070448	0.16056	0.990205	3105	2	-0.14417	0.42715	0.57388	0.999938	11073	2	-0.14417
ANKRD16	4	0.025279	0.071055	0.975779	1403	3	-0.36892	0.72576	0.74411	0.999938	14331	1	-0.36892
ANKRD17	4	0.091538	0.19952	0.993003	3887	3	-0.10631	0.031213	0.084279	0.95364	1709	1	-0.10631
ANKRD18A	4	0.92903	0.92928	0.999988	17888	0	0.47129	0.0013387	0.0048771	0.858551	110	2	0.47129
ANKRD18B	4	0.63085	0.68047	0.999988	13103	1	0.17165	0.044011	0.10998	0.978249	2177	2	0.17165
ANKRD2	4	0.41252	0.55843	0.999988	10760	2	0.028523	0.037503	0.096973	0.967984	1933	2	0.028523
ANKRD20A1	4	0.71457	0.73349	0.999988	14139	1	0.33575	0.026416	0.074326	0.943028	1521	3	0.33575
ANKRD20A2	4	0.19854	0.3373	0.99911	6528	1	0.317	0.098565	0.21247	0.999938	4096	3	0.317
ANKRD20A3	4	0.08677	0.19086	0.990205	3717	1	0.048597	0.8047	0.80639	0.999938	15555	1	0.048597
ANKRD20A4	4	0.9129	0.9132	0.999988	17569	0	0.16814	0.090147	0.19729	0.998893	3822	2	0.16814
ANKRD22	4	0.10624	0.2261	0.995046	4397	3	-0.14201	0.93001	0.93026	0.999938	17957	0	-0.14201
ANKRD23	4	0.0020949	0.0075513	0.856204	170	4	-0.35612	0.98927	0.98926	0.999938	19115	0	-0.35612
ANKRD24	4	0.76204	0.76882	0.999988	14829	1	0.099004	0.40622	0.5524	0.999938	10666	2	0.099004
ANKRD26	4	0.87413	0.87442	0.999988	16836	0	0.16954	0.097086	0.20989	0.999938	4046	2	0.16954
ANKRD27	4	0.89365	0.89381	0.999988	17183	0	0.12231	0.17956	0.32127	0.999938	6133	2	0.12231
ANKRD28	4	0.77923	0.78298	0.999988	15094	1	0.12583	0.57754	0.65651	0.999938	12646	1	0.12583
ANKRD30A	4	0.9774	0.97758	0.999988	18907	0	0.35434	0.024556	0.070397	0.936632	1453	3	0.35434
ANKRD30B	4	0.021747	0.063668	0.975436	1256	2	-0.047406	0.81249	0.81346	0.999938	15674	1	-0.047406
ANKRD31	4	0.93284	0.93309	0.999988	17972	0	-0.0026522	0.92232	0.92261	0.999938	17814	0	-0.0026522
ANKRD32	4	0.95869	0.95893	0.999988	18529	0	0.40453	0.016426	0.053211	0.922454	1117	3	0.40453
ANKRD33	4	0.62964	0.67978	0.999988	13092	1	0.049073	0.080675	0.18002	0.994422	3503	2	0.049073
ANKRD33B	4	0.81656	0.81699	0.999988	15745	1	-0.12742	0.35898	0.50403	0.999938	9683	1	-0.12742
ANKRD34A	4	0.06519	0.15049	0.990205	2917	3	-0.2799	0.37281	0.51804	0.999938	9975	1	-0.2799
ANKRD34B	4	0.99281	0.99279	0.999988	19207	0	0.42158	0.0071927	0.024601	0.900232	515	4	0.42158
ANKRD34C	4	0.38826	0.53307	0.999988	10264	2	0.087284	0.040385	0.10275	0.969736	2048	2	0.087284
ANKRD35	4	0.10719	0.22778	0.996166	4426	3	-0.17491	0.84037	0.84072	0.999938	16192	0	-0.17491
ANKRD36	4	0.2667	0.40754	0.99911	7883	1	0.22712	0.082565	0.1835	0.996233	3565	2	0.22712
ANKRD36B	4	0.96355	0.96376	0.999988	18615	0	0.17605	0.068514	0.1574	0.994422	3044	3	0.17605
ANKRD37	4	0.0073626	0.025145	0.922604	526	4	-0.332	0.99264	0.99263	0.999938	19188	0	-0.332
ANKRD39	4	0.16792	0.30557	0.998148	5922	2	-0.088901	0.22105	0.36367	0.999938	6946	1	-0.088901
ANKRD40	4	0.97599	0.97623	0.999988	18880	0	0.22783	0.072856	0.16554	0.994422	3216	3	0.22783
ANKRD42	4	0.61632	0.6722	0.999988	12945	1	-0.0871	0.84187	0.84221	0.999938	16225	0	-0.0871
ANKRD44	4	0.052443	0.12588	0.990205	2453	2	-0.16819	0.2417	0.38461	0.999938	7341	2	-0.16819
ANKRD45	4	0.022559	0.065367	0.975436	1288	2	0.045565	0.069275	0.15881	0.994422	3073	2	0.045565
ANKRD46	4	0.81727	0.81769	0.999988	15756	1	0.0083607	0.25031	0.39338	0.999938	7522	1	0.0083607
ANKRD49	4	0.2721	0.41313	0.99911	7986	1	0.23492	0.045228	0.11241	0.979463	2220	2	0.23492
ANKRD50	4	0.35305	0.49679	0.999988	9565	1	-0.044523	0.92869	0.92894	0.999938	17930	0	-0.044523
ANKRD52	4	0.067779	0.1555	0.990205	3009	3	-0.20767	0.97045	0.97068	0.999938	18739	0	-0.20767
ANKRD53	4	0.17246	0.31031	0.998148	6007	2	-0.15736	0.44444	0.5916	0.999938	11407	1	-0.15736
ANKRD54	4	0.06943	0.15864	0.990205	3069	2	-0.12623	0.13792	0.27875	0.999938	5332	1	-0.12623
ANKRD55	4	0.014257	0.046676	0.963966	932	2	-0.37133	0.52776	0.63234	0.999938	12187	1	-0.37133
ANKRD6	4	0.93962	0.93988	0.999988	18131	0	0.027057	0.58327	0.65942	0.999938	12702	1	0.027057
ANKRD60	4	0.28422	0.42564	0.99911	8221	2	0.054257	0.21591	0.3584	0.999938	6833	2	0.054257
ANKRD61	4	0.012825	0.04224	0.958232	850	1	0.074254	0.37145	0.51664	0.999938	9944	2	0.074254
ANKRD62	4	0.84439	0.8447	0.999988	16248	0	-0.011115	0.53942	0.63776	0.999938	12301	1	-0.011115
ANKRD63	4	0.72264	0.73931	0.999988	14246	1	0.14101	0.37288	0.51812	0.999938	9977	2	0.14101
ANKRD65	4	0.062496	0.14527	0.990205	2814	3	-0.40575	0.98439	0.98453	0.999938	19026	0	-0.40575
ANKRD66	4	0.26861	0.40948	0.99911	7923	2	-0.097622	0.60902	0.67288	0.999938	12955	1	-0.097622
ANKRD7	4	0.24995	0.39042	0.99911	7533	2	-0.14219	0.69992	0.72664	0.999938	14031	1	-0.14219
ANKRD9	4	0.025491	0.071516	0.975779	1413	3	-0.34362	0.075427	0.17034	0.994422	3308	1	-0.34362
ANKS1A	4	0.92786	0.92813	0.999988	17869	0	0.18551	0.090167	0.19734	0.998893	3823	3	0.18551
ANKS1B	4	0.12794	0.26407	0.997714	5103	2	-0.06502	0.59998	0.66808	0.999938	12863	1	-0.06502
ANKS3	4	0.075817	0.1707	0.990205	3318	2	-0.22245	0.94902	0.94922	0.999938	18315	0	-0.22245
ANKS4B	4	0.79886	0.80037	0.999988	15455	1	0.10018	0.32545	0.46991	0.999938	9026	2	0.10018
ANKS6	4	0.201	0.33989	0.99911	6582	2	-0.18727	0.87955	0.87984	0.999938	16971	0	-0.18727
ANKUB1	4	0.00074843	0.0027751	0.786561	62	3	-0.56788	0.37625	0.52156	0.999938	10053	1	-0.56788
ANKZF1	4	0.67586	0.70753	0.999988	13613	1	0.12879	0.20696	0.34931	0.999938	6672	2	0.12879
ANLN	4	0.050197	0.12148	0.990002	2370	3	-0.26872	0.3619	0.50699	0.999938	9736	1	-0.26872
ANO1	4	0.34011	0.48343	0.999988	9309	2	-0.16528	0.72786	0.74561	0.999938	14357	1	-0.16528
ANO10	4	0.93146	0.93173	0.999988	17942	0	0.04756	0.75675	0.76661	0.999938	14763	1	0.04756
ANO2	4	0.05092	0.12288	0.990002	2403	2	-0.21261	0.81431	0.81517	0.999938	15705	1	-0.21261
ANO3	4	0.6511	0.69238	0.999988	13328	1	0.032435	0.24255	0.38546	0.999938	7360	2	0.032435
ANO4	4	0.25328	0.39378	0.99911	7597	2	-0.057979	0.12948	0.26672	0.999938	5107	1	-0.057979
ANO5	4	0.48777	0.60784	0.999988	11721	1	0.04502	0.85352	0.85391	0.999938	16445	0	0.04502
ANO6	4	0.69404	0.71948	0.999988	13849	1	-0.074187	0.8881	0.8883	0.999938	17128	0	-0.074187
ANO7	4	0.34711	0.4907	0.999988	9451	1	0.13116	0.11302	0.23825	0.999938	4577	1	0.13116
ANO8	4	0.87633	0.87663	0.999988	16882	0	0.19985	0.19357	0.33556	0.999938	6413	2	0.19985
ANO9	4	0.33582	0.47903	0.999988	9229	1	-0.042324	0.27009	0.41334	0.999938	7923	1	-0.042324
ANOS1	4	0.85242	0.85278	0.999988	16399	0	0.23531	0.066932	0.15431	0.994422	2981	3	0.23531
ANP32A	4	0.14597	0.28298	0.998148	5479	2	-0.22645	0.54875	0.64223	0.999938	12384	1	-0.22645
ANP32B	4	0.59479	0.66044	0.999988	12756	1	0.052981	0.64679	0.69389	0.999938	13371	1	0.052981
ANP32C	4	0.21444	0.35377	0.99911	6838	1	0.47003	0.013675	0.044873	0.919498	944	3	0.47003
ANP32D	4	0.38156	0.52609	0.999988	10147	1	0.22815	0.078433	0.17585	0.994422	3411	2	0.22815
ANP32E	4	0.13653	0.2731	0.998116	5293	1	0.076741	0.34738	0.49228	0.999938	9453	2	0.076741
ANPEP	4	0.16161	0.2991	0.998148	5792	1	0.042201	0.69101	0.72075	0.999938	13909	1	0.042201
ANTXR1	4	0.0068565	0.023515	0.914168	497	4	-0.42193	0.98925	0.98924	0.999938	19114	0	-0.42193
ANTXR2	4	0.83268	0.83301	0.999988	16027	0	0.036001	0.72731	0.74523	0.999938	14349	1	0.036001
ANTXRL	4	0.84111	0.84147	0.999988	16180	0	0.2853	0.032359	0.086601	0.956363	1752	2	0.2853
ANXA1	4	0.96064	0.96089	0.999988	18565	0	0.10315	0.75508	0.7653	0.999938	14739	1	0.10315
ANXA10	4	0.36643	0.51049	0.999988	9839	2	-0.10419	0.31727	0.46158	0.999938	8858	1	-0.10419
ANXA11	4	0.66664	0.70183	0.999988	13496	1	0.15424	0.23291	0.37573	0.999938	7172	2	0.15424
ANXA13	4	0.15074	0.28793	0.998148	5579	1	-0.00395	0.81758	0.81827	0.999938	15773	1	-0.00395
ANXA2	4	0.72433	0.74053	0.999988	14269	1	0.0032638	0.70525	0.73008	0.999938	14093	1	0.0032638
ANXA2R	4	0.81419	0.81469	0.999988	15700	1	-0.040187	0.38257	0.52803	0.999938	10186	1	-0.040187
ANXA3	4	0.59407	0.66007	0.999988	12745	1	0.010428	0.44617	0.5934	0.999938	11447	1	0.010428
ANXA4	4	0.014383	0.047052	0.963966	943	4	-0.24065	0.98562	0.98571	0.999938	19051	0	-0.24065
ANXA5	4	0.29493	0.4368	0.99911	8435	1	0.025743	0.24646	0.38945	0.999938	7439	2	0.025743
ANXA6	4	0.55132	0.63787	0.999988	12301	1	0.137	0.3873	0.53284	0.999938	10284	2	0.137
ANXA7	4	0.56387	0.64423	0.999988	12426	1	-0.038946	0.58523	0.66045	0.999938	12723	1	-0.038946
ANXA8	4	0.38607	0.5308	0.999988	10223	2	-0.12705	0.89067	0.89086	0.999938	17176	0	-0.12705
ANXA8L1	4	0.40396	0.54947	0.999988	10586	2	-0.13138	0.58738	0.66156	0.999938	12740	1	-0.13138
ANXA9	4	0.38517	0.52987	0.999988	10205	2	-0.20872	0.76802	0.77523	0.999938	14928	1	-0.20872
AOAH	4	0.94179	0.94205	0.999988	18168	0	0.11808	0.21349	0.35589	0.999938	6789	2	0.11808
AOC1	4	0.010834	0.0361	0.942109	742	3	-0.51057	0.87337	0.87369	0.999938	16849	0	-0.51057
AOC2	4	0.42165	0.56789	0.999988	10962	1	0.10699	0.25198	0.39504	0.999938	7557	2	0.10699
AOC3	4	0.10431	0.22253	0.994349	4328	3	-0.31517	0.5375	0.63685	0.999938	12283	1	-0.31517
AOX1	4	0.54262	0.63353	0.999988	12221	1	0.22323	0.093764	0.20389	0.999938	3941	3	0.22323
AP1AR	4	0.50194	0.61427	0.999988	11842	1	0.02318	0.29818	0.44218	0.999938	8473	2	0.02318
AP1B1	4	0.73099	0.74531	0.999988	14366	1	0.067492	0.27364	0.41709	0.999938	7995	2	0.067492
AP1G1	4	0.15898	0.29637	0.998148	5736	2	0.044237	0.097101	0.20992	0.999938	4047	2	0.044237
AP1G2	4	0.070308	0.16029	0.990205	3104	3	-0.26715	0.86054	0.86091	0.999938	16595	0	-0.26715
AP1M1	4	0.78012	0.78377	0.999988	15114	1	0.0087993	0.3564	0.50141	0.999938	9618	1	0.0087993
AP1M2	4	0.59255	0.65923	0.999988	12727	1	0.24697	0.11868	0.24811	0.999938	4755	2	0.24697
AP1S1	4	0.03081	0.082645	0.975848	1631	3	-0.27048	0.21792	0.36047	0.999938	6877	1	-0.27048
AP1S2	4	0.23086	0.37077	0.99911	7171	1	0.0050352	0.73408	0.74993	0.999938	14439	1	0.0050352
AP1S3	4	0.047651	0.11654	0.990002	2277	1	-0.098389	0.3513	0.49626	0.999938	9522	1	-0.098389
AP2A1	4	0.38887	0.5337	0.999988	10281	2	0.0077266	0.72664	0.74475	0.999938	14345	1	0.0077266
AP2A2	4	0.27361	0.41476	0.99911	8013	2	-0.10035	0.86138	0.86173	0.999938	16615	0	-0.10035
AP2B1	4	0.65806	0.69655	0.999988	13397	1	-0.11087	0.56512	0.65029	0.999938	12538	1	-0.11087
AP2M1	4	0.31696	0.45953	0.999988	8880	2	-0.082714	0.73274	0.74898	0.999938	14419	1	-0.082714
AP2S1	4	0.34619	0.48972	0.999988	9429	2	-0.088348	0.6869	0.71809	0.999938	13854	1	-0.088348
AP3B1	4	0.024893	0.070244	0.975779	1387	2	-0.1269	0.49254	0.61637	0.999938	11886	1	-0.1269
AP3B2	4	0.58134	0.65325	0.999988	12601	1	-0.12026	0.44196	0.5891	0.999938	11364	1	-0.12026
AP3D1	4	0.25531	0.39582	0.99911	7627	2	-0.063476	0.5351	0.63572	0.999938	12261	1	-0.063476
AP3M1	4	0.11661	0.24436	0.997714	4737	3	-0.24446	0.94718	0.94741	0.999938	18274	0	-0.24446
AP3M2	4	0.18002	0.31811	0.998989	6160	2	-0.21569	0.78875	0.79235	0.999938	15283	1	-0.21569
AP3S1	4	0.0056414	0.019516	0.902372	418	4	-0.28623	0.99436	0.99437	0.999938	19224	0	-0.28623
AP3S2	4	0.90212	0.90238	0.999988	17360	0	0.30622	0.044452	0.11084	0.97857	2192	2	0.30622
AP4B1	4	0.050857	0.12278	0.990002	2401	2	-0.29219	0.21796	0.36051	0.999938	6878	1	-0.29219
AP4E1	4	0.28595	0.42746	0.99911	8258	2	-0.082112	0.04486	0.11168	0.97896	2208	1	-0.082112
AP4M1	4	0.41606	0.56211	0.999988	10837	2	0.0108	0.16115	0.3025	0.999938	5781	2	0.0108
AP4S1	4	0.16211	0.29963	0.998148	5803	2	-0.039013	0.70061	0.72704	0.999938	14037	1	-0.039013
AP5B1	4	0.44555	0.58934	0.999988	11365	1	-0.06069	0.33685	0.48156	0.999938	9268	1	-0.06069
AP5M1	4	0.87962	0.87992	0.999988	16937	0	0.16605	0.11573	0.24294	0.999938	4652	2	0.16605
AP5S1	4	0.26458	0.4054	0.99911	7837	2	-0.075753	0.59021	0.663	0.999938	12772	1	-0.075753
AP5Z1	4	0.63945	0.68547	0.999988	13205	1	-0.09731	0.92053	0.92081	0.999938	17773	0	-0.09731
APAF1	4	0.66925	0.70338	0.999988	13534	1	-0.053822	0.74307	0.75645	0.999938	14558	1	-0.053822
APBA1	4	0.12737	0.26308	0.997714	5088	2	-0.030444	0.27071	0.414	0.999938	7940	2	-0.030444
APBA2	4	0.94214	0.9424	0.999988	18174	0	0.46516	0.022151	0.065407	0.935633	1348	2	0.46516
APBA3	4	0.095093	0.20605	0.993777	4014	3	-0.41976	0.82226	0.82275	0.999938	15857	1	-0.41976
APBB1	4	0.3897	0.53452	0.999988	10296	1	-0.051609	0.56368	0.64956	0.999938	12523	1	-0.051609
APBB1IP	4	0.34301	0.48642	0.999988	9364	2	-0.075856	0.65881	0.70092	0.999938	13520	1	-0.075856
APBB2	4	0.056978	0.13469	0.990205	2617	2	-0.21128	0.8875	0.88769	0.999938	17116	0	-0.21128
APBB3	4	0.41666	0.56275	0.999988	10856	2	-0.021358	0.6863	0.71772	0.999938	13847	1	-0.021358
APC	4	0.00074875	0.0027772	0.786561	63	2	-0.076698	0.89224	0.89241	0.999938	17209	0	-0.076698
APC2	4	0.0058543	0.020226	0.902573	431	2	-0.14002	0.19139	0.33339	0.999938	6366	2	-0.14002
APCDD1	4	0.3021	0.44422	0.99911	8598	1	0.15903	0.096931	0.20958	0.999938	4042	3	0.15903
APCDD1L	4	0.52567	0.62543	0.999988	12051	1	0.18061	0.12776	0.26379	0.999938	5050	2	0.18061
APCS	4	0.80968	0.81038	0.999988	15633	1	0.1347	0.15962	0.30092	0.999938	5755	2	0.1347
APEH	4	0.74667	0.75696	0.999988	14612	1	-0.012012	0.29779	0.44177	0.999938	8465	1	-0.012012
APELA	4	0.90732	0.90762	0.999988	17472	0	0.42013	0.0079564	0.027041	0.900232	576	3	0.42013
APEX1	4	0.073969	0.16719	0.990205	3245	3	-0.26306	0.28767	0.4314	0.999938	8261	1	-0.26306
APEX2	4	0.43858	0.58552	0.999988	11295	2	-0.062663	0.43677	0.58372	0.999938	11256	1	-0.062663
APH1A	4	0.43464	0.58141	0.999988	11228	2	-0.026393	0.32111	0.46553	0.999938	8926	1	-0.026393
APH1B	4	0.58967	0.65768	0.999988	12696	1	0.068937	0.30595	0.45002	0.999938	8632	2	0.068937
API5	4	0.96485	0.96505	0.999988	18639	0	0.10734	0.35775	0.50274	0.999938	9655	2	0.10734
APIP	4	0.87079	0.87107	0.999988	16783	0	0.43747	0.0069011	0.023656	0.900232	498	2	0.43747
APITD1	4	0.0013161	0.004802	0.803342	113	2	-0.37311	0.79206	0.79518	0.999938	15344	1	-0.37311
APITD1-CORT	4	0.063584	0.14736	0.990205	2859	3	-0.29701	0.94314	0.94342	0.999938	18213	0	-0.29701
APLF	4	0.048697	0.11859	0.990002	2310	2	-0.068298	0.80404	0.80579	0.999938	15543	1	-0.068298
APLN	4	0.31852	0.46116	0.999988	8911	2	-0.13824	0.88158	0.88186	0.999938	17002	0	-0.13824
APLNR	4	0.017455	0.054491	0.967431	1081	3	-0.52392	0.29497	0.43886	0.999938	8414	1	-0.52392
APLP1	4	0.27489	0.41604	0.99911	8033	2	-0.071453	0.56922	0.65232	0.999938	12575	1	-0.071453
APLP2	4	0.30603	0.44824	0.999414	8681	1	-0.061592	0.51992	0.62875	0.999938	12118	1	-0.061592
APMAP	4	0.45145	0.59191	0.999988	11417	1	0.052267	0.6472	0.69411	0.999938	13375	1	0.052267
APOA1	4	0.050696	0.12245	0.990002	2392	2	-0.21373	0.53757	0.63688	0.999938	12285	1	-0.21373
APOA1BP	4	0.34443	0.48791	0.999988	9393	2	-0.081213	0.91588	0.91622	0.999938	17670	0	-0.081213
APOA2	4	0.7358	0.74882	0.999988	14442	1	0.078365	0.318	0.46234	0.999938	8872	2	0.078365
APOA4	4	0.54095	0.63274	0.999988	12211	1	0.058889	0.25034	0.39341	0.999938	7523	2	0.058889
APOA5	4	0.062108	0.14453	0.990205	2799	1	0.16089	0.12462	0.2584	0.999938	4963	2	0.16089
APOB	4	0.38891	0.53374	0.999988	10282	2	-0.10648	0.75797	0.7675	0.999938	14781	1	-0.10648
APOBEC1	4	0.87148	0.87177	0.999988	16794	0	0.15149	0.18994	0.33187	0.999938	6337	2	0.15149
APOBEC2	4	0.025914	0.072406	0.975779	1435	3	-0.43662	0.98167	0.98187	0.999938	18969	0	-0.43662
APOBEC3A	4	0.091346	0.19916	0.993003	3880	3	-0.30263	0.1082	0.22978	0.999938	4422	1	-0.30263
APOBEC3B	4	0.74238	0.75374	0.999988	14548	1	-0.007421	0.73914	0.75358	0.999938	14508	1	-0.007421
APOBEC3C	4	0.79488	0.79673	0.999988	15365	1	0.036516	0.86412	0.86441	0.999938	16677	0	0.036516
APOBEC3D	4	0.95186	0.95211	0.999988	18386	0	0.134	0.25637	0.39943	0.999938	7642	2	0.134
APOBEC3F	4	0.83993	0.84025	0.999988	16153	0	0.37599	0.0064375	0.02211	0.900232	464	3	0.37599
APOBEC3G	4	0.91173	0.91207	0.999988	17547	0	0.27712	0.050202	0.12213	0.988733	2389	3	0.27712
APOBEC3H	4	0.0054175	0.018755	0.898944	404	2	-0.027914	0.18439	0.32621	0.999938	6231	2	-0.027914
APOBEC4	4	0.23329	0.37328	0.99911	7227	2	-0.18421	0.76582	0.77347	0.999938	14899	1	-0.18421
APOBR	4	0.99707	0.99708	0.999988	19292	0	0.35493	0.0029302	0.010429	0.868225	219	4	0.35493
APOC1	4	0.86231	0.86267	0.999988	16613	0	-0.010112	0.83675	0.83707	0.999938	16126	0	-0.010112
APOC2	4	0.012262	0.04054	0.957347	820	1	0.15328	0.30205	0.44608	0.999938	8549	2	0.15328
APOC3	4	0.02398	0.068349	0.975436	1351	2	-0.13669	0.67856	0.71283	0.999938	13757	1	-0.13669
APOC4	4	0.096645	0.20883	0.994349	4065	3	-0.17709	0.1704	0.31191	0.999938	5965	1	-0.17709
APOD	4	0.91132	0.91166	0.999988	17542	0	0.31732	0.04085	0.10366	0.969736	2066	3	0.31732
APOE	4	0.098887	0.21282	0.994349	4135	3	-0.32105	0.59112	0.66345	0.999938	12779	1	-0.32105
APOF	4	0.034766	0.090693	0.975848	1786	2	-0.23768	0.95084	0.95108	0.999938	18347	0	-0.23768
APOH	4	0.27797	0.41925	0.99911	8099	2	-0.12616	0.84648	0.84681	0.999938	16306	0	-0.12616
APOL1	4	0.84052	0.84087	0.999988	16166	0	0.20242	0.052318	0.12626	0.98901	2471	2	0.20242
APOL2	4	0.37334	0.51762	0.999988	9985	2	-0.10541	0.83424	0.83453	0.999938	16075	0	-0.10541
APOL3	4	0.40918	0.55495	0.999988	10689	1	-0.016798	0.86365	0.86394	0.999938	16668	0	-0.016798
APOL4	4	0.98561	0.9857	0.999988	19058	0	0.4966	0.0084335	0.028535	0.900232	607	4	0.4966
APOL5	4	0.9289	0.92915	0.999988	17885	0	0.036092	0.85822	0.85859	0.999938	16544	0	0.036092
APOL6	4	0.13306	0.26947	0.997792	5227	2	-0.18764	0.38526	0.53078	0.999938	10238	1	-0.18764
APOLD1	4	0.91263	0.91293	0.999988	17560	0	0.16241	0.31624	0.46054	0.999938	8837	2	0.16241
APOM	4	0.10239	0.21914	0.994349	4258	3	-0.12706	0.54757	0.64169	0.999938	12374	1	-0.12706
APOO	4	0.8652	0.86552	0.999988	16665	0	0.035467	0.37002	0.51517	0.999938	9916	1	0.035467
APOOL	4	0.88513	0.88534	0.999988	17018	0	0.032595	0.83878	0.83909	0.999938	16162	0	0.032595
APOPT1	4	0.0092942	0.031328	0.928115	649	3	-0.47344	0.58957	0.66267	0.999938	12767	1	-0.47344
APP	4	0.39343	0.53842	0.999988	10368	1	0.10391	0.29714	0.44109	0.999938	8459	2	0.10391
APPBP2	4	0.14031	0.27706	0.998148	5365	2	-0.15314	0.56586	0.65066	0.999938	12545	1	-0.15314
APPL1	4	0.014016	0.045914	0.963187	923	4	-0.19463	0.98598	0.98606	0.999938	19058	0	-0.19463
APPL2	4	0.36849	0.51256	0.999988	9879	2	-0.019128	0.038205	0.098366	0.967984	1959	2	-0.019128
APRT	4	0.46993	0.59998	0.999988	11568	1	-0.061493	0.72908	0.74644	0.999938	14370	1	-0.061493
APTX	4	0.096143	0.20794	0.993848	4051	1	0.24994	0.058425	0.13803	0.991808	2688	3	0.24994
AQP1	4	0.37208	0.51631	0.999988	9959	2	-0.14509	0.68308	0.71567	0.999938	13802	1	-0.14509
AQP10	4	0.13398	0.27047	0.998116	5241	1	0.21709	0.10844	0.23022	0.999938	4429	3	0.21709
AQP11	4	0.49446	0.61082	0.999988	11777	1	0.0091282	0.25786	0.40095	0.999938	7669	1	0.0091282
AQP12A	4	0.5917	0.65878	0.999988	12717	1	0.059418	0.30615	0.45022	0.999938	8638	1	0.059418
AQP12B	4	0.32438	0.46723	0.999988	9028	2	-0.065494	0.57367	0.65454	0.999938	12618	1	-0.065494
AQP2	4	0.20081	0.33967	0.99911	6580	2	-0.077391	0.84401	0.84432	0.999938	16268	0	-0.077391
AQP3	4	0.11471	0.24104	0.997714	4662	3	-0.16141	0.95912	0.95937	0.999938	18503	0	-0.16141
AQP4	4	0.060166	0.14083	0.990205	2724	2	-0.074098	0.18081	0.32254	0.999938	6156	2	-0.074098
AQP5	4	0.78345	0.78668	0.999988	15176	1	-0.069679	0.94767	0.94789	0.999938	18287	0	-0.069679
AQP6	4	0.48771	0.60781	0.999988	11720	1	0.46898	0.010784	0.035949	0.900232	766	3	0.46898
AQP7	4	0.13059	0.2669	0.997714	5177	1	0.20549	0.1022	0.21901	0.999938	4213	3	0.20549
AQP8	4	0.0030004	0.010671	0.885804	230	4	-0.26792	0.997	0.99702	0.999938	19297	0	-0.26792
AQP9	4	0.10051	0.21576	0.994349	4183	3	-0.19515	0.79056	0.79388	0.999938	15314	1	-0.19515
AQR	4	0.98966	0.98968	0.999988	19133	0	0.36436	0.010336	0.034524	0.900232	735	4	0.36436
AR	4	0.21236	0.3516	0.99911	6797	2	-0.24621	0.532	0.6343	0.999938	12234	1	-0.24621
ARAF	4	0.89718	0.8974	0.999988	17250	0	0.38611	0.039184	0.10032	0.967984	2000	3	0.38611
ARAP1	4	0.84236	0.84271	0.999988	16203	0	0.11015	0.48714	0.61405	0.999938	11834	1	0.11015
ARAP2	4	0.86667	0.86695	0.999988	16699	0	0.037089	0.76151	0.77016	0.999938	14836	1	0.037089
ARAP3	4	0.32573	0.46861	0.999988	9049	2	0.026215	0.17815	0.31981	0.999938	6106	2	0.026215
ARC	4	0.045209	0.11169	0.98934	2186	2	-0.089883	0.81474	0.81557	0.999938	15714	1	-0.089883
ARCN1	4	0.89235	0.89254	0.999988	17158	0	0.17058	0.16174	0.3031	0.999938	5797	2	0.17058
AREG	4	0.72317	0.73966	0.999988	14252	1	0.14122	0.26949	0.41275	0.999938	7909	2	0.14122
AREL1	4	0.032977	0.087071	0.975848	1715	2	-0.20175	0.5246	0.63091	0.999938	12162	1	-0.20175
ARF1	4	0.56147	0.64297	0.999988	12398	1	-0.026672	0.78508	0.78925	0.999938	15219	1	-0.026672
ARF3	4	0.047203	0.11569	0.990002	2260	1	-0.016416	0.040811	0.10359	0.969736	2064	2	-0.016416
ARF4	4	0.82024	0.8206	0.999988	15820	1	-0.12116	0.91485	0.91519	0.999938	17653	0	-0.12116
ARF5	4	0.074319	0.16785	0.990205	3261	2	-0.27381	0.52381	0.63053	0.999938	12151	1	-0.27381
ARF6	4	0.2507	0.39119	0.99911	7544	2	0.22467	0.04342	0.10881	0.977598	2154	2	0.22467
ARFGAP1	4	0.13926	0.27592	0.998148	5345	2	-0.21446	0.81987	0.82047	0.999938	15819	1	-0.21446
ARFGAP2	4	0.15711	0.2945	0.998148	5698	2	-0.14224	0.83224	0.8326	0.999938	16034	0	-0.14224
ARFGAP3	4	0.41902	0.56514	0.999988	10912	2	-0.061956	0.82447	0.82493	0.999938	15905	1	-0.061956
ARFGEF1	4	0.063191	0.14659	0.990205	2842	2	-0.025476	0.44982	0.59717	0.999938	11516	2	-0.025476
ARFGEF2	4	0.1729	0.31076	0.998148	6015	2	0.07297	0.27961	0.42315	0.999938	8097	2	0.07297
ARFGEF3	4	0.41034	0.5562	0.999988	10710	2	-0.10461	0.71524	0.73672	0.999938	14196	1	-0.10461
ARFIP1	4	0.66918	0.70335	0.999988	13531	1	0.56395	0.0011136	0.0040508	0.832112	89	3	0.56395
ARFIP2	4	2.5826e-05	0.00011786	0.786561	1	1	0.10964	0.63909	0.6895	0.999938	13278	1	0.10964
ARFRP1	4	0.14491	0.28186	0.998148	5451	2	-0.22	0.32667	0.47117	0.999938	9055	1	-0.22
ARG1	4	0.14469	0.28163	0.998148	5448	1	-0.074143	0.66023	0.70175	0.999938	13544	1	-0.074143
ARG2	4	0.78429	0.78742	0.999988	15191	1	0.016165	0.24712	0.39013	0.999938	7456	1	0.016165
ARGFX	4	0.016361	0.05213	0.967431	1038	3	-0.46527	0.58083	0.65817	0.999938	12679	1	-0.46527
ARGLU1	4	0.88929	0.88947	0.999988	17097	0	0.49078	0.063135	0.14702	0.994422	2859	2	0.49078
ARHGAP1	4	0.63817	0.6847	0.999988	13190	1	0.023157	0.1833	0.32509	0.999938	6207	1	0.023157
ARHGAP10	4	0.37662	0.521	0.999988	10049	2	-0.062723	0.23766	0.38055	0.999938	7263	1	-0.062723
ARHGAP11A	4	0.28599	0.4275	0.99911	8259	1	0.32836	0.066855	0.15415	0.994422	2978	3	0.32836
ARHGAP11B	4	0.71296	0.73239	0.999988	14118	1	0.22801	0.097246	0.21016	0.999938	4051	2	0.22801
ARHGAP12	4	0.41553	0.56156	0.999988	10824	1	-0.10249	0.95582	0.95604	0.999938	18436	0	-0.10249
ARHGAP15	4	0.55709	0.64078	0.999988	12345	1	0.064157	0.35118	0.49614	0.999938	9520	2	0.064157
ARHGAP17	4	0.2384	0.3785	0.99911	7325	2	-0.13505	0.85455	0.85495	0.999938	16470	0	-0.13505
ARHGAP18	4	0.098105	0.21144	0.994349	4113	1	0.067049	0.10853	0.23038	0.999938	4434	1	0.067049
ARHGAP19	4	0.81295	0.8135	0.999988	15680	1	-0.13271	0.96337	0.96357	0.999938	18595	0	-0.13271
ARHGAP20	4	0.45196	0.59211	0.999988	11421	1	0.22591	0.031385	0.084611	0.953956	1716	2	0.22591
ARHGAP21	4	0.17025	0.30802	0.998148	5967	2	0.013006	0.12086	0.25191	0.999938	4816	2	0.013006
ARHGAP22	4	0.38338	0.528	0.999988	10180	2	-0.18966	0.77544	0.78116	0.999938	15060	1	-0.18966
ARHGAP23	4	0.29121	0.43297	0.99911	8351	2	-0.17416	0.81327	0.81421	0.999938	15687	1	-0.17416
ARHGAP24	4	0.65452	0.69443	0.999988	13362	1	0.10532	0.36239	0.50749	0.999938	9745	2	0.10532
ARHGAP25	4	0.37385	0.51817	0.999988	9995	2	0.050958	0.28728	0.43097	0.999938	8257	2	0.050958
ARHGAP26	4	0.87494	0.87524	0.999988	16854	0	0.080364	0.53598	0.63613	0.999938	12271	1	0.080364
ARHGAP27	4	0.83597	0.83627	0.999988	16085	0	-0.081219	0.94757	0.9478	0.999938	18283	0	-0.081219
ARHGAP28	4	0.050276	0.12163	0.990002	2372	3	-0.1812	0.69291	0.72197	0.999938	13934	1	-0.1812
ARHGAP29	4	0.72442	0.74058	0.999988	14271	1	-0.079819	0.90014	0.90037	0.999938	17358	0	-0.079819
ARHGAP30	4	0.069712	0.15918	0.990205	3080	2	-0.2165	0.09048	0.1979	0.998895	3836	1	-0.2165
ARHGAP31	4	0.73618	0.7491	0.999988	14450	1	0.10543	0.38047	0.52587	0.999938	10145	2	0.10543
ARHGAP32	4	0.044329	0.10989	0.988391	2152	2	-0.27997	0.89732	0.89753	0.999938	17303	0	-0.27997
ARHGAP33	4	0.86302	0.86336	0.999988	16627	0	0.18084	0.1558	0.29709	0.999938	5678	2	0.18084
ARHGAP35	4	0.0029667	0.010558	0.885804	228	1	-0.073211	0.93028	0.93052	0.999938	17963	0	-0.073211
ARHGAP36	4	0.038406	0.097976	0.980464	1926	1	0.18764	0.11959	0.24974	0.999938	4776	3	0.18764
ARHGAP4	4	0.77156	0.77648	0.999988	14982	1	0.096942	0.43443	0.58134	0.999938	11215	2	0.096942
ARHGAP40	4	0.34424	0.4877	0.999988	9389	1	-0.0073589	0.29155	0.43536	0.999938	8346	1	-0.0073589
ARHGAP42	4	0.99198	0.992	0.999988	19182	0	0.46784	0.008019	0.027229	0.900232	580	4	0.46784
ARHGAP44	4	0.81351	0.81405	0.999988	15690	1	0.064518	0.85882	0.85918	0.999938	16559	0	0.064518
ARHGAP5	4	0.02545	0.071427	0.975779	1411	1	-0.0060179	0.43904	0.58608	0.999938	11303	2	-0.0060179
ARHGAP6	4	0.78247	0.78582	0.999988	15161	1	0.046743	0.07606	0.17158	0.994422	3329	2	0.046743
ARHGAP8	4	0.97361	0.97381	0.999988	18827	0	0.3407	0.060253	0.14154	0.991808	2762	3	0.3407
ARHGAP9	4	0.36252	0.50653	0.999988	9748	1	0.34287	0.020904	0.062773	0.935633	1295	3	0.34287
ARHGDIA	4	0.06555	0.15119	0.990205	2929	2	-0.25133	0.86637	0.86664	0.999938	16724	0	-0.25133
ARHGDIB	4	0.49746	0.61219	0.999988	11803	1	0.099789	0.010572	0.035271	0.900232	750	2	0.099789
ARHGDIG	4	0.022153	0.064519	0.975436	1271	2	-0.10753	0.51575	0.62681	0.999938	12081	1	-0.10753
ARHGEF1	4	0.31195	0.4544	0.999988	8789	2	0.0032587	0.089277	0.1957	0.998893	3789	2	0.0032587
ARHGEF10	4	0.026818	0.074332	0.975779	1471	1	0.0046634	0.65828	0.70059	0.999938	13511	1	0.0046634
ARHGEF10L	4	0.12817	0.26439	0.997714	5111	2	-0.050198	0.77929	0.78435	0.999938	15119	1	-0.050198
ARHGEF11	4	0.43092	0.57756	0.999988	11166	2	-0.13348	0.97904	0.97924	0.999938	18914	0	-0.13348
ARHGEF12	4	0.19539	0.33404	0.99911	6462	1	0.13449	0.24553	0.38849	0.999938	7415	2	0.13449
ARHGEF15	4	0.06744	0.15483	0.990205	3000	2	-0.12463	0.21844	0.36098	0.999938	6889	2	-0.12463
ARHGEF16	4	0.22131	0.36091	0.99911	6971	2	-0.23288	0.018083	0.056787	0.932672	1171	2	-0.23288
ARHGEF17	4	0.16866	0.30636	0.998148	5938	2	-0.43594	0.29666	0.44059	0.999938	8442	1	-0.43594
ARHGEF18	4	0.55123	0.63783	0.999988	12298	1	-0.0024518	0.59123	0.66351	0.999938	12780	1	-0.0024518
ARHGEF19	4	0.39761	0.54279	0.999988	10449	1	0.27159	0.071562	0.16311	0.994422	3163	3	0.27159
ARHGEF2	4	0.91427	0.91459	0.999988	17588	0	0.33257	0.062479	0.14577	0.994422	2837	3	0.33257
ARHGEF25	4	0.72286	0.73946	0.999988	14249	1	0.075007	0.54626	0.64103	0.999938	12366	1	0.075007
ARHGEF26	4	0.39673	0.54184	0.999988	10430	1	0.25171	0.10396	0.22209	0.999938	4276	3	0.25171
ARHGEF28	4	0.0010585	0.0038601	0.786561	91	2	-0.05013	0.69516	0.72346	0.999938	13970	1	-0.05013
ARHGEF3	4	0.97634	0.97657	0.999988	18887	0	0.37546	0.038556	0.099	0.967984	1979	3	0.37546
ARHGEF33	4	0.41559	0.56163	0.999988	10826	2	-0.1603	0.77817	0.78341	0.999938	15107	1	-0.1603
ARHGEF35	4	0.54984	0.63712	0.999988	12285	1	-0.014796	0.22669	0.36943	0.999938	7059	1	-0.014796
ARHGEF37	4	0.11962	0.24969	0.997714	4831	2	0.044529	0.13688	0.27769	0.999938	5314	2	0.044529
ARHGEF38	4	0.96638	0.96659	0.999988	18662	0	0.14102	0.26876	0.41201	0.999938	7899	2	0.14102
ARHGEF39	4	0.25827	0.39886	0.99911	7696	1	0.19068	0.025349	0.072075	0.939844	1484	3	0.19068
ARHGEF4	4	0.2514	0.39191	0.99911	7566	2	0.09175	0.15402	0.29528	0.999938	5649	2	0.09175
ARHGEF40	4	0.095117	0.2061	0.993777	4015	2	-0.05371	0.21952	0.36206	0.999938	6914	2	-0.05371
ARHGEF5	4	0.21629	0.3557	0.99911	6874	2	-0.10678	0.17152	0.31308	0.999938	5981	2	-0.10678
ARHGEF6	4	0.034237	0.089671	0.975848	1766	3	-0.26147	0.83588	0.83617	0.999938	16105	0	-0.26147
ARHGEF7	4	0.26388	0.4047	0.99911	7818	2	-0.022557	0.47654	0.60953	0.999938	11738	1	-0.022557
ARHGEF9	4	0.42182	0.56806	0.999988	10969	2	-0.004866	0.30141	0.44543	0.999938	8535	2	-0.004866
ARID1A	4	0.39322	0.53821	0.999988	10364	2	-0.1729	0.48134	0.61157	0.999938	11789	1	-0.1729
ARID1B	4	0.97541	0.97561	0.999988	18867	0	0.14528	0.33798	0.4827	0.999938	9287	2	0.14528
ARID2	4	0.71727	0.7354	0.999988	14179	1	0.21031	0.13727	0.27808	0.999938	5319	2	0.21031
ARID3A	4	0.073581	0.16646	0.990205	3235	2	-0.15349	0.44539	0.59258	0.999938	11426	1	-0.15349
ARID3B	4	0.73704	0.74974	0.999988	14460	1	0.044304	0.33603	0.4807	0.999938	9244	2	0.044304
ARID3C	4	0.064074	0.14832	0.990205	2874	2	-0.27803	0.49055	0.61554	0.999938	11867	1	-0.27803
ARID4A	4	0.028941	0.078786	0.975779	1562	1	0.14123	0.28859	0.43234	0.999938	8282	2	0.14123
ARID4B	4	0.11382	0.2395	0.997714	4630	3	-0.26701	0.89119	0.89138	0.999938	17188	0	-0.26701
ARID5A	4	0.95551	0.95571	0.999988	18472	0	0.074929	0.62293	0.6805	0.999938	13102	1	0.074929
ARID5B	4	0.46662	0.59851	0.999988	11538	1	0.2545	0.11544	0.24242	0.999938	4644	2	0.2545
ARIH1	4	0.56543	0.64504	0.999988	12438	1	0.51161	0.018315	0.057267	0.932672	1180	2	0.51161
ARIH2	4	0.29814	0.44017	0.99911	8512	1	0.21218	0.067802	0.15603	0.994422	3013	2	0.21218
ARIH2OS	4	0.7553	0.76358	0.999988	14731	1	0.054998	0.36151	0.50659	0.999938	9726	1	0.054998
ARL1	4	0.65889	0.69707	0.999988	13406	1	0.11444	0.12222	0.25424	0.999938	4871	2	0.11444
ARL10	4	0.46193	0.59649	0.999988	11497	1	-0.11695	0.61971	0.67872	0.999938	13070	1	-0.11695
ARL11	4	0.98048	0.9807	0.999988	18961	0	0.27186	0.047864	0.11763	0.985427	2306	3	0.27186
ARL13A	4	0.33669	0.47994	0.999988	9247	1	0.14728	0.034839	0.09161	0.967984	1830	2	0.14728
ARL13B	4	0.40635	0.55199	0.999988	10627	2	-0.027166	0.13796	0.2788	0.999938	5334	1	-0.027166
ARL14	4	0.28243	0.42384	0.99911	8186	2	0.02365	0.20217	0.34437	0.999938	6568	2	0.02365
ARL14EP	4	0.51289	0.61937	0.999988	11944	1	0.097372	0.10559	0.22507	0.999938	4338	2	0.097372
ARL14EPL	4	0.80988	0.81057	0.999988	15637	1	0.24493	0.029537	0.080809	0.953242	1640	3	0.24493
ARL15	4	0.074062	0.16737	0.990205	3250	1	-0.080988	0.83477	0.83506	0.999938	16088	0	-0.080988
ARL16	4	0.30163	0.44375	0.99911	8590	2	-0.11448	0.88851	0.88871	0.999938	17138	0	-0.11448
ARL17A	4	0.69291	0.71872	0.999988	13832	1	0.094819	0.71452	0.73625	0.999938	14187	1	0.094819
ARL17B	4	0.93038	0.93063	0.999988	17920	0	0.043829	0.16797	0.30942	0.999938	5917	1	0.043829
ARL2	4	0.3834	0.52802	0.999988	10181	2	-0.033452	0.85806	0.85842	0.999938	16541	0	-0.033452
ARL2BP	4	0.86596	0.86624	0.999988	16687	0	-0.069049	0.69084	0.72064	0.999938	13907	1	-0.069049
ARL3	4	0.022662	0.065572	0.975436	1292	2	-0.27545	0.5212	0.62933	0.999938	12131	1	-0.27545
ARL4A	4	0.33624	0.47948	0.999988	9238	1	0.69879	0.0022006	0.0079179	0.868225	173	3	0.69879
ARL4C	4	0.40598	0.55161	0.999988	10622	2	-0.10994	0.32269	0.46712	0.999938	8957	1	-0.10994
ARL4D	4	0.22507	0.36482	0.99911	7038	1	-0.17862	0.79696	0.79949	0.999938	15432	1	-0.17862
ARL5A	4	0.043507	0.10831	0.985158	2128	2	-0.21299	0.8774	0.87767	0.999938	16925	0	-0.21299
ARL5B	4	0.34756	0.49115	0.999988	9460	1	0.045175	0.57251	0.65396	0.999938	12608	1	0.045175
ARL5C	4	0.72027	0.73758	0.999988	14217	1	0.20563	0.055071	0.13159	0.991808	2558	3	0.20563
ARL6	4	0.056191	0.13319	0.990205	2586	3	-0.18655	0.31097	0.45514	0.999938	8730	1	-0.18655
ARL6IP1	4	0.69746	0.72182	0.999988	13895	1	0.64982	0.032815	0.087541	0.95825	1765	3	0.64982
ARL6IP4	4	0.41172	0.55762	0.999988	10736	1	0.21422	0.1615	0.30286	0.999938	5790	2	0.21422
ARL6IP5	4	0.92425	0.92456	0.999988	17813	0	0.10086	0.23998	0.38291	0.999938	7310	2	0.10086
ARL6IP6	4	0.080869	0.18	0.990205	3482	1	0.0050279	0.80844	0.80975	0.999938	15618	1	0.0050279
ARL8A	4	0.29462	0.43647	0.99911	8431	2	0.035193	0.27779	0.42132	0.999938	8056	2	0.035193
ARL8B	4	0.55098	0.6377	0.999988	12296	1	0.14495	0.16192	0.30329	0.999938	5800	2	0.14495
ARL9	4	0.30809	0.45032	0.999879	8718	2	-0.14643	0.69275	0.72186	0.999938	13931	1	-0.14643
ARMC1	4	0.27724	0.41848	0.99911	8086	2	-0.13933	0.6875	0.71848	0.999938	13864	1	-0.13933
ARMC10	4	0.0098619	0.033091	0.928115	689	4	-0.34671	0.99014	0.99015	0.999938	19135	0	-0.34671
ARMC12	4	0.056775	0.1343	0.990205	2611	2	-0.19341	0.91786	0.91816	0.999938	17713	0	-0.19341
ARMC2	4	0.31073	0.4531	0.999988	8771	1	0.20611	0.020781	0.06251	0.935633	1289	3	0.20611
ARMC3	4	0.12453	0.25819	0.997714	4985	1	0.077499	0.37623	0.52154	0.999938	10052	2	0.077499
ARMC4	4	0.71286	0.73232	0.999988	14116	1	0.37599	0.048974	0.11978	0.987373	2348	3	0.37599
ARMC5	4	0.1087	0.23048	0.997714	4464	2	-0.12676	0.32851	0.47307	0.999938	9088	2	-0.12676
ARMC6	4	0.029194	0.079316	0.975848	1571	2	-0.20813	0.58818	0.66197	0.999938	12750	1	-0.20813
ARMC7	4	0.3006	0.44265	0.99911	8570	1	0.24984	0.16173	0.30308	0.999938	5796	2	0.24984
ARMC8	4	0.67434	0.70658	0.999988	13596	1	-0.058622	0.95418	0.95442	0.999938	18399	0	-0.058622
ARMC9	4	0.86862	0.86891	0.999988	16736	0	0.06986	0.34199	0.4868	0.999938	9358	1	0.06986
ARMCX1	4	0.56019	0.64232	0.999988	12382	1	-0.25104	0.88376	0.88403	0.999938	17048	0	-0.25104
ARMCX2	4	0.79193	0.7941	0.999988	15316	1	-0.1422	0.54939	0.64252	0.999938	12390	1	-0.1422
ARMCX3	4	0.0073005	0.024938	0.921557	524	4	-0.36428	0.9927	0.99269	0.999938	19189	0	-0.36428
ARMCX4	4	0.086167	0.18971	0.990205	3694	2	-0.33693	0.18558	0.32742	0.999938	6257	1	-0.33693
ARMCX5	4	0.39162	0.53651	0.999988	10336	1	-0.023824	0.71943	0.73967	0.999938	14251	1	-0.023824
ARMCX5-GPRASP2	4	0.88162	0.8819	0.999988	16961	0	0.29096	0.02261	0.066351	0.935633	1369	3	0.29096
ARMCX6	4	0.43072	0.57736	0.999988	11156	2	-0.09473	0.59995	0.66806	0.999938	12862	1	-0.09473
ARMS2	4	0.8645	0.86479	0.999988	16653	0	0.065497	0.81557	0.81638	0.999938	15729	1	0.065497
ARMT1	4	0.71446	0.73341	0.999988	14138	1	0.013193	0.093963	0.20425	0.999938	3951	1	0.013193
ARNT	4	0.84806	0.84841	0.999988	16326	0	0.048877	0.64977	0.69565	0.999938	13409	1	0.048877
ARNT2	4	0.016546	0.052524	0.967431	1045	3	-0.286	0.94849	0.94871	0.999938	18307	0	-0.286
ARNTL	4	0.92034	0.92062	0.999988	17729	0	0.034794	0.79106	0.79432	0.999938	15323	1	0.034794
ARNTL2	4	0.98242	0.98261	0.999988	19001	0	0.18963	0.10656	0.22684	0.999938	4375	3	0.18963
ARPC1A	4	0.37195	0.51617	0.999988	9955	2	-0.088081	0.39432	0.54005	0.999938	10419	1	-0.088081
ARPC1B	4	0.51893	0.62224	0.999988	11996	1	0.095117	0.77573	0.7814	0.999938	15064	1	0.095117
ARPC2	4	0.61818	0.67328	0.999988	12967	1	0.0023603	0.73211	0.74854	0.999938	14409	1	0.0023603
ARPC3	4	0.19679	0.33547	0.99911	6490	2	-0.15478	0.86261	0.86295	0.999938	16643	0	-0.15478
ARPC4	4	0.39646	0.54155	0.999988	10425	1	0.22262	0.084186	0.18645	0.997092	3615	3	0.22262
ARPC4-TTLL3	4	0.95874	0.95898	0.999988	18530	0	0.21683	0.11299	0.23819	0.999938	4575	3	0.21683
ARPC5	4	0.48152	0.60508	0.999988	11672	1	-0.12503	0.9118	0.91213	0.999938	17595	0	-0.12503
ARPC5L	4	0.24099	0.38122	0.99911	7381	1	-0.083394	0.87667	0.87696	0.999938	16915	0	-0.083394
ARPIN	4	0.76061	0.76772	0.999988	14808	1	0.014688	0.39782	0.54367	0.999938	10491	1	0.014688
ARPP19	4	0.99452	0.99453	0.999988	19243	0	0.32336	0.0054841	0.018994	0.889554	412	4	0.32336
ARPP21	4	0.013395	0.044004	0.961731	886	4	-0.34601	0.98661	0.98664	0.999938	19069	0	-0.34601
ARR3	4	0.935	0.93528	0.999988	18014	0	0.030834	0.89404	0.89418	0.999938	17244	0	0.030834
ARRB1	4	0.12657	0.26171	0.997714	5058	3	-0.16983	0.59823	0.66717	0.999938	12842	1	-0.16983
ARRB2	4	0.095185	0.20622	0.993777	4017	1	0.17474	0.21758	0.36013	0.999938	6871	2	0.17474
ARRDC1	4	0.90178	0.90203	0.999988	17353	0	0.048543	0.11722	0.24554	0.999938	4704	1	0.048543
ARRDC2	4	0.10762	0.22858	0.997108	4438	3	-0.15702	0.97878	0.97899	0.999938	18908	0	-0.15702
ARRDC3	4	0.0015897	0.0057428	0.826701	132	3	-0.39858	0.68748	0.71846	0.999938	13863	1	-0.39858
ARRDC4	4	0.9048	0.90502	0.999988	17417	0	0.16652	0.14103	0.28196	0.999938	5406	2	0.16652
ARRDC5	4	0.75353	0.76222	0.999988	14702	1	0.13228	0.22516	0.36787	0.999938	7035	2	0.13228
ARSA	4	0.54774	0.63611	0.999988	12261	1	0.027556	0.32904	0.47363	0.999938	9098	2	0.027556
ARSB	4	0.91471	0.91504	0.999988	17594	0	0.21089	0.31285	0.45711	0.999938	8768	2	0.21089
ARSD	4	0.029101	0.079111	0.975848	1569	3	-0.24966	0.92955	0.92979	0.999938	17946	0	-0.24966
ARSE	4	0.4223	0.56855	0.999988	10977	2	0.12908	0.063013	0.14678	0.994422	2854	2	0.12908
ARSF	4	0.92214	0.92243	0.999988	17774	0	0.014441	0.61062	0.67374	0.999938	12973	1	0.014441
ARSG	4	0.46144	0.59627	0.999988	11492	1	0.029355	0.068149	0.1567	0.994422	3030	1	0.029355
ARSH	4	0.0027928	0.009956	0.885804	215	4	-0.38181	0.98747	0.98748	0.999938	19084	0	-0.38181
ARSI	4	0.69797	0.72217	0.999988	13902	1	0.11835	0.42053	0.56708	0.999938	10948	2	0.11835
ARSJ	4	0.19802	0.33675	0.99911	6516	2	-0.47204	0.87438	0.87467	0.999938	16871	0	-0.47204
ARSK	4	0.084465	0.18657	0.990205	3628	3	-0.17528	0.98295	0.98311	0.999938	18989	0	-0.17528
ART1	4	0.56424	0.64445	0.999988	12432	1	-0.13247	0.84983	0.85019	0.999938	16378	0	-0.13247
ART3	4	0.047402	0.11607	0.990002	2265	2	-0.1007	0.63343	0.68633	0.999938	13218	1	-0.1007
ART4	4	0.87387	0.87417	0.999988	16833	0	0.13012	0.33149	0.47614	0.999938	9135	2	0.13012
ART5	4	0.25054	0.39103	0.99911	7542	2	0.0052826	0.32943	0.47404	0.999938	9107	2	0.0052826
ARTN	4	0.04241	0.1061	0.980464	2086	3	-0.64266	0.98372	0.98384	0.999938	18999	0	-0.64266
ARV1	4	0.87464	0.87494	0.999988	16848	0	0.20051	0.28764	0.43135	0.999938	8260	2	0.20051
ARVCF	4	0.85523	0.85562	0.999988	16459	0	0.37433	0.019746	0.060316	0.932672	1251	3	0.37433
ARX	4	0.75092	0.76022	0.999988	14664	1	0.33933	0.020615	0.062179	0.935633	1280	2	0.33933
AS3MT	4	0.48281	0.60565	0.999988	11685	1	0.0084801	0.88322	0.8835	0.999938	17037	0	0.0084801
ASAH1	4	0.08379	0.18536	0.990205	3604	3	-0.20462	0.97365	0.97385	0.999938	18805	0	-0.20462
ASAH2	4	0.53487	0.62978	0.999988	12152	1	0.0009381	0.019	0.058737	0.932672	1214	1	0.0009381
ASAH2B	4	0.85488	0.85526	0.999988	16451	0	0.18177	0.15457	0.29583	0.999938	5653	2	0.18177
ASAP1	4	0.046904	0.11509	0.990002	2246	2	-0.056741	0.3967	0.54247	0.999938	10470	2	-0.056741
ASAP2	4	0.02884	0.078587	0.975779	1555	1	0.3878	0.03994	0.10182	0.967984	2035	3	0.3878
ASAP3	4	0.032748	0.086608	0.975848	1707	2	-0.34337	0.40744	0.55365	0.999938	10688	1	-0.34337
ASB1	4	0.058749	0.13807	0.990205	2676	3	-0.24577	0.68334	0.71582	0.999938	13806	1	-0.24577
ASB10	4	0.036291	0.0938	0.977513	1857	3	-0.20912	0.60846	0.67258	0.999938	12948	1	-0.20912
ASB11	4	0.1209	0.25189	0.997714	4867	3	-0.14866	0.89365	0.89381	0.999938	17235	0	-0.14866
ASB12	4	0.40224	0.54772	0.999988	10548	1	0.43343	0.014038	0.045984	0.922454	959	3	0.43343
ASB13	4	0.75178	0.76086	0.999988	14677	1	0.18594	0.027273	0.076121	0.943787	1560	2	0.18594
ASB14	4	0.89316	0.89333	0.999988	17175	0	0.27746	0.054244	0.13	0.991808	2533	3	0.27746
ASB15	4	0.41665	0.56274	0.999988	10855	2	-0.089052	0.5385	0.63732	0.999938	12294	1	-0.089052
ASB16	4	0.21673	0.35614	0.99911	6882	2	-0.11209	0.69452	0.72304	0.999938	13956	1	-0.11209
ASB17	4	0.92798	0.92826	0.999988	17871	0	0.33838	0.010338	0.034528	0.900232	736	2	0.33838
ASB18	4	0.71132	0.73127	0.999988	14095	1	-0.039225	0.72012	0.74016	0.999938	14257	1	-0.039225
ASB2	4	0.32446	0.46732	0.999988	9029	2	-0.057204	0.43098	0.57781	0.999938	11143	1	-0.057204
ASB3	4	0.4204	0.56657	0.999988	10940	2	0.017234	0.39955	0.54548	0.999938	10533	2	0.017234
ASB4	4	0.9379	0.93813	0.999988	18094	0	0.12984	0.20944	0.3518	0.999938	6721	2	0.12984
ASB5	4	0.32642	0.46932	0.999988	9057	2	-0.092088	0.080239	0.17922	0.994422	3487	1	-0.092088
ASB6	4	0.57322	0.64905	0.999988	12519	1	0.013962	0.78283	0.78737	0.999938	15180	1	0.013962
ASB7	4	0.34241	0.48584	0.999988	9346	1	-0.062159	0.64798	0.69457	0.999938	13389	1	-0.062159
ASB8	4	0.0079955	0.027161	0.922604	569	3	-0.47117	0.90864	0.90893	0.999938	17529	0	-0.47117
ASB9	4	0.62444	0.67684	0.999988	13032	1	-0.085311	0.47406	0.60848	0.999938	11715	1	-0.085311
ASCC1	4	0.010795	0.035983	0.94032	741	3	-0.52479	0.92509	0.92538	0.999938	17858	0	-0.52479
ASCC2	4	0.50246	0.61449	0.999988	11850	1	0.14578	0.20716	0.3495	0.999938	6677	2	0.14578
ASCC3	4	0.91285	0.91316	0.999988	17567	0	0.25815	0.091087	0.19901	0.999309	3853	3	0.25815
ASCL1	4	0.29277	0.4346	0.99911	8382	2	-0.057917	0.3423	0.4871	0.999938	9365	2	-0.057917
ASCL2	4	0.22188	0.3615	0.99911	6983	2	-0.19019	0.91014	0.91045	0.999938	17557	0	-0.19019
ASCL3	4	0.44837	0.59055	0.999988	11392	1	0.10903	0.31145	0.45565	0.999938	8742	2	0.10903
ASCL4	4	0.67263	0.70551	0.999988	13577	1	0.30304	0.01707	0.05462	0.928589	1138	2	0.30304
ASCL5	4	0.93783	0.93806	0.999988	18092	0	0.17585	0.11999	0.25041	0.999938	4790	3	0.17585
ASF1A	4	0.24702	0.38737	0.99911	7477	1	0.28928	0.08143	0.18143	0.994422	3531	2	0.28928
ASF1B	4	0.74968	0.75925	0.999988	14646	1	0.17583	0.088753	0.1948	0.998893	3771	2	0.17583
ASGR1	4	0.12303	0.25557	0.997714	4935	1	0.10849	0.35111	0.49606	0.999938	9519	2	0.10849
ASGR2	4	0.94922	0.94942	0.999988	18325	0	0.2155	0.13722	0.27803	0.999938	5318	2	0.2155
ASH1L	4	0.0057982	0.020032	0.902573	427	1	0.41365	0.034398	0.090762	0.965409	1818	3	0.41365
ASH2L	4	0.051492	0.12401	0.990205	2420	2	-0.21755	0.91018	0.91049	0.999938	17558	0	-0.21755
ASIC1	4	0.41089	0.5568	0.999988	10722	2	-0.043778	0.79159	0.79478	0.999938	15333	1	-0.043778
ASIC2	4	0.76139	0.76832	0.999988	14817	1	-0.053162	0.5266	0.63181	0.999938	12175	1	-0.053162
ASIC3	4	0.34607	0.48959	0.999988	9426	2	-0.11652	0.63948	0.68974	0.999938	13282	1	-0.11652
ASIC4	4	0.80241	0.80366	0.999988	15508	1	-0.11843	0.93374	0.93403	0.999938	18038	0	-0.11843
ASIC5	4	0.40061	0.54603	0.999988	10511	2	0.079273	0.1704	0.31192	0.999938	5966	2	0.079273
ASIP	4	0.82926	0.82955	0.999988	15994	0	0.11171	0.046355	0.1147	0.980992	2263	2	0.11171
ASL	4	0.025435	0.071403	0.975779	1410	3	-0.36594	0.39497	0.54069	0.999938	10434	1	-0.36594
ASMT	4	0.75672	0.76472	0.999988	14749	1	0.081726	0.79051	0.79384	0.999938	15312	1	0.081726
ASMTL	4	0.30044	0.4425	0.99911	8567	2	-0.033129	0.063191	0.14712	0.994422	2861	2	-0.033129
ASNA1	4	0.072004	0.16348	0.990205	3173	3	-0.28554	0.96548	0.96568	0.999938	18632	0	-0.28554
ASNS	4	0.95074	0.95099	0.999988	18359	0	0.098353	0.24107	0.38402	0.999938	7330	2	0.098353
ASNSD1	4	0.13284	0.26923	0.997792	5223	2	-0.17956	0.96923	0.96943	0.999938	18714	0	-0.17956
ASPA	4	0.3359	0.47912	0.999988	9232	1	0.13607	0.1027	0.21987	0.999938	4232	2	0.13607
ASPDH	4	0.75921	0.76663	0.999988	14783	1	0.078246	0.32055	0.46495	0.999938	8913	2	0.078246
ASPG	4	0.11632	0.24386	0.997714	4730	1	0.058932	0.11481	0.24135	0.999938	4626	1	0.058932
ASPH	4	0.11732	0.24562	0.997714	4760	3	-0.13855	0.88281	0.8831	0.999938	17027	0	-0.13855
ASPHD1	4	0.65622	0.69549	0.999988	13378	1	0.061994	0.58509	0.66037	0.999938	12722	1	0.061994
ASPHD2	4	0.2195	0.35901	0.99911	6944	2	-0.15107	0.92707	0.92735	0.999938	17899	0	-0.15107
ASPM	4	0.065157	0.15043	0.990205	2916	3	-0.32204	0.06201	0.14488	0.992374	2827	1	-0.32204
ASPN	4	0.61151	0.66953	0.999988	12894	1	0.036746	0.21583	0.35831	0.999938	6831	2	0.036746
ASPRV1	4	0.90299	0.90323	0.999988	17373	0	0.29915	0.036197	0.094357	0.967984	1880	3	0.29915
ASPSCR1	4	0.37037	0.51452	0.999988	9924	1	0.14947	0.28285	0.42644	0.999938	8160	2	0.14947
ASRGL1	4	0.28456	0.42599	0.99911	8228	2	-0.10986	0.64939	0.69543	0.999938	13406	1	-0.10986
ASS1	4	0.76155	0.76845	0.999988	14820	1	0.09115	0.057473	0.13622	0.991808	2653	2	0.09115
ASTE1	4	0.24252	0.38271	0.99911	7410	1	0.045381	0.27144	0.41477	0.999938	7953	2	0.045381
ASTL	4	0.02616	0.072931	0.975779	1443	3	-0.28631	0.64561	0.69321	0.999938	13353	1	-0.28631
ASTN1	4	0.39893	0.5442	0.999988	10481	2	-0.018624	0.84733	0.84768	0.999938	16329	0	-0.018624
ASTN2	4	0.33201	0.47513	0.999988	9159	2	-0.10007	0.73704	0.75206	0.999938	14486	1	-0.10007
ASUN	4	0.87911	0.87942	0.999988	16930	0	0.086013	0.32102	0.46545	0.999938	8924	2	0.086013
ASXL1	4	0.58906	0.65736	0.999988	12689	1	0.22307	0.14925	0.29045	0.999938	5557	2	0.22307
ASXL2	4	0.20062	0.33947	0.99911	6574	2	-0.20668	0.12579	0.26036	0.999938	4991	1	-0.20668
ASXL3	4	0.028649	0.078176	0.975779	1544	2	-0.14344	0.33584	0.48053	0.999938	9237	2	-0.14344
ASZ1	4	0.033403	0.08798	0.975848	1728	3	-0.28541	0.83746	0.83778	0.999938	16139	0	-0.28541
ATAD1	4	0.9637	0.96392	0.999988	18616	0	0.31707	0.037031	0.096016	0.967984	1918	2	0.31707
ATAD2	4	0.19811	0.33684	0.99911	6518	2	-0.16305	0.88068	0.88096	0.999938	16989	0	-0.16305
ATAD2B	4	0.50889	0.6175	0.999988	11910	1	0.071397	0.57773	0.65662	0.999938	12649	1	0.071397
ATAD3A	4	0.22227	0.36193	0.99911	6989	2	-0.24232	0.94088	0.94111	0.999938	18177	0	-0.24232
ATAD3B	4	0.42403	0.57041	0.999988	11021	2	-0.14499	0.71282	0.73512	0.999938	14168	1	-0.14499
ATAD3C	4	0.012053	0.039875	0.953887	807	4	-0.33135	0.98795	0.98796	0.999938	19092	0	-0.33135
ATAD5	4	0.53513	0.62991	0.999988	12155	1	0.22959	0.086193	0.1901	0.997092	3690	3	0.22959
ATAT1	4	0.093603	0.20331	0.993364	3960	3	-0.29901	0.92071	0.921	0.999938	17777	0	-0.29901
ATCAY	4	0.99216	0.99217	0.999988	19191	0	0.32987	0.0078426	0.026689	0.900232	564	4	0.32987
ATE1	4	0.97026	0.97047	0.999988	18755	0	0.33277	0.096622	0.20903	0.999938	4034	3	0.33277
ATF1	4	0.25421	0.39471	0.99911	7611	2	-0.26181	0.58293	0.65921	0.999938	12697	1	-0.26181
ATF2	4	0.89421	0.89436	0.999988	17195	0	0.28467	0.036303	0.094578	0.967984	1884	3	0.28467
ATF3	4	0.2207	0.36027	0.99911	6962	2	-0.17475	0.61594	0.67662	0.999938	13035	1	-0.17475
ATF4	4	0.9524	0.95266	0.999988	18400	0	0.33822	0.027021	0.075582	0.943028	1551	3	0.33822
ATF5	4	0.14464	0.28157	0.998148	5447	2	-0.22452	0.076644	0.17261	0.994422	3349	1	-0.22452
ATF6	4	0.7425	0.75383	0.999988	14551	1	0.053538	0.3887	0.53428	0.999938	10317	2	0.053538
ATF6B	4	0.78979	0.79218	0.999988	15279	1	0.051175	0.58773	0.66174	0.999938	12746	1	0.051175
ATF7	4	0.8505	0.85086	0.999988	16368	0	0.30671	0.030881	0.083612	0.95364	1694	3	0.30671
ATF7IP	4	0.068941	0.1577	0.990205	3047	3	-0.16044	0.97479	0.97497	0.999938	18834	0	-0.16044
ATF7IP2	4	0.29209	0.43388	0.99911	8364	2	-0.18699	0.96653	0.96674	0.999938	18656	0	-0.18699
ATG10	4	0.090022	0.19678	0.992359	3837	2	-0.23731	0.16287	0.30425	0.999938	5813	1	-0.23731
ATG101	4	0.3255	0.46838	0.999988	9044	2	-0.11831	0.94191	0.94218	0.999938	18195	0	-0.11831
ATG12	4	0.94599	0.94624	0.999988	18254	0	0.38715	0.038634	0.09916	0.967984	1983	3	0.38715
ATG13	4	0.36652	0.51058	0.999988	9841	2	-0.10555	0.039809	0.10156	0.967984	2028	1	-0.10555
ATG14	4	0.003144	0.011167	0.885923	241	4	-0.27719	0.99686	0.99687	0.999938	19290	0	-0.27719
ATG16L1	4	0.045458	0.11222	0.990002	2193	1	0.10732	0.078108	0.17524	0.994422	3398	2	0.10732
ATG16L2	4	0.30997	0.45231	0.999938	8755	1	-0.018923	0.83582	0.83611	0.999938	16104	0	-0.018923
ATG2A	4	0.040034	0.10131	0.980464	1986	3	-0.26937	0.81151	0.8126	0.999938	15662	1	-0.26937
ATG2B	4	0.39348	0.53848	0.999988	10369	2	-0.13599	0.20138	0.3436	0.999938	6544	1	-0.13599
ATG3	4	0.5901	0.65791	0.999988	12702	1	0.27618	0.063812	0.14832	0.994422	2884	3	0.27618
ATG4A	4	0.19727	0.33599	0.99911	6500	1	0.071361	0.34341	0.48819	0.999938	9389	2	0.071361
ATG4B	4	0.024057	0.068493	0.975436	1355	3	-0.54951	0.75864	0.76801	0.999938	14790	1	-0.54951
ATG4C	4	0.3577	0.50152	0.999988	9654	2	-0.022359	0.44545	0.59264	0.999938	11428	2	-0.022359
ATG4D	4	0.63899	0.6852	0.999988	13199	1	0.32634	0.093101	0.2027	0.999938	3919	3	0.32634
ATG5	4	0.28775	0.42938	0.99911	8292	1	-0.073862	0.76484	0.7727	0.999938	14887	1	-0.073862
ATG7	4	0.24678	0.38712	0.99911	7475	2	-0.10027	0.63215	0.68557	0.999938	13202	1	-0.10027
ATG9A	4	0.30572	0.44791	0.999414	8675	2	-0.13494	0.67657	0.71158	0.999938	13725	1	-0.13494
ATG9B	4	0.30137	0.44346	0.99911	8587	2	-0.14316	0.56699	0.65123	0.999938	12552	1	-0.14316
ATHL1	4	0.18803	0.3264	0.99911	6319	1	0.40933	0.055968	0.13334	0.991808	2596	3	0.40933
ATIC	4	0.99449	0.9945	0.999988	19241	0	0.46936	0.0053082	0.018411	0.889554	395	4	0.46936
ATL1	4	0.075427	0.16991	0.990205	3293	1	0.045128	0.44575	0.59295	0.999938	11435	2	0.045128
ATL2	4	0.37588	0.52026	0.999988	10037	1	-0.081943	0.19297	0.33498	0.999938	6393	1	-0.081943
ATL3	4	0.77662	0.78074	0.999988	15064	1	0.11431	0.28158	0.42515	0.999938	8142	2	0.11431
ATM	4	0.20298	0.34192	0.99911	6614	2	-0.015588	0.32161	0.46603	0.999938	8937	2	-0.015588
ATMIN	4	0.75254	0.76147	0.999988	14688	1	0.052228	0.86499	0.86528	0.999938	16697	0	0.052228
ATN1	4	0.2597	0.40036	0.99911	7728	2	-0.074065	0.38576	0.5313	0.999938	10251	2	-0.074065
ATOH1	4	0.011955	0.039566	0.953887	799	1	0.11084	0.17906	0.32077	0.999938	6123	2	0.11084
ATOH7	4	0.32908	0.47211	0.999988	9113	2	-0.12783	0.82064	0.82118	0.999938	15831	1	-0.12783
ATOH8	4	0.32707	0.47001	0.999988	9072	2	-0.22898	0.16274	0.30412	0.999938	5811	1	-0.22898
ATOX1	4	0.82926	0.82955	0.999988	15926	0	-0.069063	0.35755	0.50255	0.999938	9650	1	-0.069063
ATP10A	4	0.0014957	0.0054068	0.817953	128	4	-0.48537	0.9985	0.99851	0.999938	19323	0	-0.48537
ATP10B	4	0.093027	0.20228	0.993003	3941	2	-0.11692	0.8255	0.82591	0.999938	15922	1	-0.11692
ATP10D	4	0.09915	0.2133	0.994349	4144	2	-0.17849	0.88789	0.88808	0.999938	17120	0	-0.17849
ATP11A	4	0.84083	0.84119	0.999988	16174	0	0.013565	0.77351	0.77958	0.999938	15023	1	0.013565
ATP11AUN	4	0.36493	0.50897	0.999988	9807	1	0.16949	0.2913	0.43512	0.999938	8342	2	0.16949
ATP11B	4	0.68377	0.71265	0.999988	13710	1	0.011811	0.56017	0.64779	0.999938	12498	1	0.011811
ATP11C	4	0.84357	0.84388	0.999988	16236	0	0.073403	0.30603	0.4501	0.999938	8634	1	0.073403
ATP12A	4	0.29632	0.43824	0.99911	8465	1	0.0025748	0.29648	0.44041	0.999938	8440	1	0.0025748
ATP13A1	4	0.32744	0.47038	0.999988	9078	2	-0.14773	0.85363	0.85402	0.999938	16448	0	-0.14773
ATP13A2	4	0.093891	0.20386	0.993364	3972	2	-0.13942	0.50167	0.62045	0.999938	11965	1	-0.13942
ATP13A3	4	0.41528	0.56132	0.999988	10819	1	0.10238	0.52137	0.62942	0.999938	12132	1	0.10238
ATP13A4	4	0.11057	0.23377	0.997714	4510	3	-0.1389	0.95799	0.95823	0.999938	18481	0	-0.1389
ATP13A5	4	0.85409	0.85448	0.999988	16436	0	0.053204	0.10611	0.22603	0.999938	4358	2	0.053204
ATP1A1	4	0.47357	0.6016	0.999988	11603	1	0.068317	0.71105	0.73397	0.999938	14152	1	0.068317
ATP1A2	4	0.67156	0.70486	0.999988	13566	1	0.14938	0.17875	0.32043	0.999938	6118	2	0.14938
ATP1A3	4	0.020319	0.060647	0.975436	1202	3	-0.30514	0.91513	0.91544	0.999938	17656	0	-0.30514
ATP1A4	4	0.34297	0.48638	0.999988	9362	1	0.19748	0.059322	0.13974	0.991808	2726	3	0.19748
ATP1B1	4	0.80364	0.80477	0.999988	15537	1	0.15916	0.068951	0.15819	0.994422	3063	2	0.15916
ATP1B2	4	0.47297	0.60132	0.999988	11595	1	0.16512	0.056929	0.13517	0.991808	2635	3	0.16512
ATP1B3	4	0.25807	0.39866	0.99911	7692	2	-0.05812	0.0018324	0.0066089	0.868225	145	2	-0.05812
ATP1B4	4	0.075816	0.1707	0.990205	3317	1	0.051802	0.58813	0.66194	0.999938	12749	1	0.051802
ATP2A1	4	0.28257	0.42398	0.99911	8190	1	0.035939	0.42799	0.57473	0.999938	11086	2	0.035939
ATP2A2	4	0.16315	0.30064	0.998148	5822	2	-0.13546	0.28441	0.42798	0.999938	8195	2	-0.13546
ATP2A3	4	0.73272	0.74654	0.999988	14393	1	0.43409	0.040901	0.10376	0.969736	2070	3	0.43409
ATP2B1	4	0.61162	0.66958	0.999988	12896	1	-0.09549	0.5127	0.62543	0.999938	12055	1	-0.09549
ATP2B2	4	0.042421	0.10612	0.980464	2088	2	-0.18991	0.82457	0.82502	0.999938	15906	1	-0.18991
ATP2B3	4	0.70589	0.72749	0.999988	14013	1	0.14639	0.30332	0.44738	0.999938	8576	2	0.14639
ATP2B4	4	0.030147	0.081273	0.975848	1608	2	-0.24491	0.2855	0.42913	0.999938	8216	2	-0.24491
ATP2C1	4	0.52	0.62275	0.999988	12002	1	0.077889	0.82742	0.82778	0.999938	15950	1	0.077889
ATP2C2	4	0.28966	0.43136	0.99911	8323	2	-0.023601	0.5406	0.63832	0.999938	12313	1	-0.023601
ATP4A	4	0.28746	0.42904	0.99911	8286	2	-0.15836	0.7761	0.78172	0.999938	15074	1	-0.15836
ATP4B	4	0.014913	0.048661	0.967431	971	3	-0.3368	0.81831	0.81899	0.999938	15787	1	-0.3368
ATP5A1	4	0.23905	0.3792	0.99911	7339	2	-0.13147	0.20834	0.3507	0.999938	6700	1	-0.13147
ATP5B	4	0.76446	0.77073	0.999988	14860	1	0.067194	0.082856	0.18401	0.996233	3575	2	0.067194
ATP5C1	4	0.93598	0.93623	0.999988	18033	0	0.34438	0.039491	0.10094	0.967984	2014	2	0.34438
ATP5D	4	0.024814	0.070073	0.975779	1383	2	-0.23939	0.90035	0.90058	0.999938	17361	0	-0.23939
ATP5E	4	0.52794	0.62649	0.999988	12078	1	0.28053	0.061075	0.14312	0.991808	2792	3	0.28053
ATP5F1	4	0.020731	0.061498	0.975436	1216	3	-0.43662	0.73366	0.74961	0.999938	14432	1	-0.43662
ATP5G1	4	0.20885	0.34802	0.99911	6727	2	-0.0079315	0.14497	0.28601	0.999938	5476	2	-0.0079315
ATP5G2	4	0.84583	0.84614	0.999988	16284	0	0.030378	0.85339	0.85376	0.999938	16442	0	0.030378
ATP5G3	4	0.22047	0.36004	0.99911	6957	2	-0.0040461	0.21206	0.35443	0.999938	6767	2	-0.0040461
ATP5H	4	0.61642	0.67226	0.999988	12947	1	-0.070946	0.63011	0.68445	0.999938	13180	1	-0.070946
ATP5I	4	0.032574	0.086257	0.975848	1700	2	-0.054563	0.22384	0.36654	0.999938	7006	2	-0.054563
ATP5J	4	0.90694	0.90726	0.999988	17461	0	0.32378	0.0821	0.18267	0.995084	3554	3	0.32378
ATP5J2	4	0.19113	0.32965	0.99911	6375	2	-0.2323	0.90323	0.90347	0.999938	17418	0	-0.2323
ATP5J2-PTCD1	4	0.21618	0.35558	0.99911	6872	2	-0.17982	0.69058	0.72047	0.999938	13903	1	-0.17982
ATP5L	4	0.22358	0.36329	0.99911	7009	1	-0.036206	0.90328	0.90353	0.999938	17420	0	-0.036206
ATP5L2	4	0.18852	0.3269	0.99911	6327	1	-0.096525	0.18299	0.32477	0.999938	6201	1	-0.096525
ATP5O	4	0.041381	0.10403	0.980464	2038	3	-0.35883	0.85491	0.85529	0.999938	16476	0	-0.35883
ATP5S	4	0.01252	0.041333	0.958232	833	3	-0.30313	0.24078	0.38373	0.999938	7325	1	-0.30313
ATP5SL	4	0.37116	0.51534	0.999988	9943	2	-0.018276	0.3157	0.45996	0.999938	8828	2	-0.018276
ATP6AP1	4	0.71366	0.73285	0.999988	14128	1	-0.00026515	0.79822	0.8006	0.999938	15453	1	-0.00026515
ATP6AP1L	4	0.067708	0.15537	0.990205	3007	3	-0.15925	0.047552	0.11701	0.985427	2297	1	-0.15925
ATP6AP2	4	0.87799	0.87829	0.999988	16913	0	0.0011604	0.70556	0.73027	0.999938	14096	1	0.0011604
ATP6V0A1	4	0.2043	0.34328	0.99911	6640	1	0.12219	0.27475	0.41822	0.999938	8016	2	0.12219
ATP6V0A2	4	0.022427	0.065087	0.975436	1283	2	-0.31361	0.94192	0.94219	0.999938	18196	0	-0.31361
ATP6V0A4	4	0.79042	0.79273	0.999988	15290	1	-0.081768	0.28148	0.42507	0.999938	8139	1	-0.081768
ATP6V0B	4	0.30271	0.44487	0.99911	8608	1	-0.20898	0.82086	0.8214	0.999938	15834	1	-0.20898
ATP6V0C	4	0.50105	0.61387	0.999988	11833	1	0.014005	0.73861	0.75319	0.999938	14501	1	0.014005
ATP6V0D1	4	0.030595	0.082179	0.975848	1623	3	-0.48573	0.98372	0.98384	0.999938	18998	0	-0.48573
ATP6V0D2	4	0.82162	0.822	0.999988	15841	1	0.26467	0.055161	0.13176	0.991808	2562	2	0.26467
ATP6V0E1	4	0.21418	0.3535	0.99911	6833	1	-0.0013699	0.76924	0.77619	0.999938	14946	1	-0.0013699
ATP6V0E2	4	0.43081	0.57745	0.999988	11159	2	-0.17193	0.48054	0.61123	0.999938	11780	1	-0.17193
ATP6V1A	4	0.022384	0.064996	0.975436	1281	2	-0.23649	0.2096	0.35196	0.999938	6724	1	-0.23649
ATP6V1B1	4	0.10991	0.23262	0.997714	4494	3	-0.23004	0.29175	0.43556	0.999938	8353	1	-0.23004
ATP6V1B2	4	0.11037	0.23344	0.997714	4504	2	-0.05562	0.0013165	0.004803	0.853256	109	2	-0.05562
ATP6V1C1	4	0.049918	0.12095	0.990002	2357	2	-0.16343	0.26563	0.4089	0.999938	7830	1	-0.16343
ATP6V1C2	4	0.72925	0.74405	0.999988	14343	1	-0.049227	0.88059	0.88087	0.999938	16987	0	-0.049227
ATP6V1D	4	0.98668	0.98672	0.999988	19074	0	0.38445	0.013318	0.043766	0.91764	923	4	0.38445
ATP6V1E1	4	0.69544	0.72045	0.999988	13871	1	0.23271	0.049642	0.12106	0.988733	2370	2	0.23271
ATP6V1E2	4	0.8638	0.8641	0.999988	16642	0	0.34563	0.031164	0.084185	0.95364	1707	2	0.34563
ATP6V1F	4	0.41085	0.55674	0.999988	10720	2	-0.15721	0.52431	0.63078	0.999938	12157	1	-0.15721
ATP6V1G1	4	0.34702	0.4906	0.999988	9447	1	0.13566	0.43298	0.57986	0.999938	11186	2	0.13566
ATP6V1G2	4	0.96835	0.96855	0.999988	18710	0	0.24033	0.03109	0.084029	0.95364	1703	3	0.24033
ATP6V1G3	4	0.86847	0.86875	0.999988	16730	0	0.10996	0.33174	0.47637	0.999938	9144	2	0.10996
ATP6V1H	4	0.012851	0.042321	0.958232	853	4	-0.34665	0.98715	0.98716	0.999938	19077	0	-0.34665
ATP7A	4	0.40605	0.55168	0.999988	10623	2	-0.032773	0.27963	0.42316	0.999938	8098	1	-0.032773
ATP7B	4	0.30613	0.44834	0.999414	8684	2	-0.044748	0.87708	0.87738	0.999938	16921	0	-0.044748
ATP8A1	4	0.008675	0.029313	0.928115	605	2	-0.18535	0.96788	0.96807	0.999938	18682	0	-0.18535
ATP8A2	4	0.91719	0.91753	0.999988	17654	0	0.23093	0.056624	0.13461	0.991808	2622	3	0.23093
ATP8B1	4	0.79491	0.79676	0.999988	15366	1	0.092762	0.14547	0.28654	0.999938	5487	2	0.092762
ATP8B2	4	0.89791	0.89811	0.999988	17271	0	0.35699	0.027513	0.076607	0.943787	1567	3	0.35699
ATP8B3	4	0.071478	0.16252	0.990205	3154	3	-0.28547	0.9608	0.96104	0.999938	18539	0	-0.28547
ATP8B4	4	0.82926	0.82955	0.999988	15977	0	-0.026082	0.070746	0.16158	0.994422	3132	2	-0.026082
ATP9A	4	0.14039	0.27714	0.998148	5367	2	-0.13176	0.35309	0.49807	0.999938	9559	1	-0.13176
ATP9B	4	0.81956	0.81997	0.999988	15808	1	0.14863	0.20136	0.34357	0.999938	6543	2	0.14863
ATPAF1	4	0.23209	0.37204	0.99911	7200	2	-0.095989	0.030557	0.082907	0.95364	1676	1	-0.095989
ATPAF2	4	0.011115	0.036987	0.949728	753	3	-0.33087	0.19306	0.33507	0.999938	6396	1	-0.33087
ATPIF1	4	0.39439	0.53944	0.999988	10387	2	0.011889	0.22155	0.36418	0.999938	6957	2	0.011889
ATR	4	0.69361	0.7192	0.999988	13844	1	0.32774	0.077047	0.17337	0.994422	3361	2	0.32774
ATRAID	4	0.12624	0.26111	0.997714	5045	2	-0.18667	0.44464	0.5918	0.999938	11411	1	-0.18667
ATRIP	4	0.89905	0.89927	0.999988	17295	0	0.096949	0.30163	0.44567	0.999938	8542	2	0.096949
ATRN	4	0.18703	0.32537	0.99911	6294	2	-0.1614	0.86481	0.86511	0.999938	16693	0	-0.1614
ATRNL1	4	0.32761	0.47057	0.999988	9081	2	-0.076605	0.086432	0.19054	0.997483	3699	1	-0.076605
ATRX	4	0.76452	0.77078	0.999988	14861	1	0.41062	0.003856	0.013609	0.868225	300	2	0.41062
ATXN1	4	0.34471	0.48816	0.999988	9399	1	-0.10993	0.77366	0.77971	0.999938	15026	1	-0.10993
ATXN10	4	0.62612	0.67779	0.999988	13059	1	0.12834	0.23484	0.37771	0.999938	7218	2	0.12834
ATXN1L	4	0.81873	0.81914	0.999988	15790	1	0.41962	0.014289	0.046766	0.922454	975	3	0.41962
ATXN2	4	0.72631	0.74195	0.999988	14293	1	-0.025562	0.87599	0.87631	0.999938	16901	0	-0.025562
ATXN2L	4	0.35664	0.50045	0.999988	9641	1	-0.0082786	0.86906	0.86936	0.999938	16773	0	-0.0082786
ATXN3	4	0.5367	0.63067	0.999988	12170	1	0.27379	0.063068	0.14689	0.994422	2856	2	0.27379
ATXN3L	4	0.96925	0.96945	0.999988	18731	0	0.12736	0.11167	0.23587	0.999938	4523	3	0.12736
ATXN7	4	0.8955	0.8957	0.999988	17220	0	0.16973	0.11433	0.24049	0.999938	4610	3	0.16973
ATXN7L1	4	0.207	0.34611	0.99911	6700	1	0.25972	0.082152	0.18276	0.995084	3555	3	0.25972
ATXN7L2	4	0.065804	0.15168	0.990205	2938	2	-0.029434	0.37948	0.52485	0.999938	10126	2	-0.029434
ATXN7L3	4	0.353	0.49673	0.999988	9563	2	-0.13071	0.48095	0.61141	0.999938	11784	1	-0.13071
ATXN7L3B	4	0.47361	0.60162	0.999988	11605	1	-0.10257	0.85374	0.85411	0.999938	16452	0	-0.10257
AUH	4	0.98265	0.9828	0.999988	19006	0	0.33963	0.010368	0.03463	0.900232	739	3	0.33963
AUNIP	4	0.97242	0.97263	0.999988	18801	0	0.21469	0.16197	0.30336	0.999938	5802	2	0.21469
AUP1	4	0.29573	0.43763	0.99911	8452	2	0.045617	0.44912	0.59644	0.999938	11501	2	0.045617
AURKA	4	0.94771	0.94794	0.999988	18294	0	0.25417	0.15489	0.29616	0.999938	5658	2	0.25417
AURKAIP1	4	0.73781	0.75032	0.999988	14472	1	0.15719	0.13129	0.26987	0.999938	5172	2	0.15719
AURKB	4	0.3327	0.47585	0.999988	9178	2	-0.047956	0.84629	0.84662	0.999938	16302	0	-0.047956
AURKC	4	0.12873	0.26498	0.997714	5127	2	-0.088551	0.82333	0.82381	0.999938	15878	1	-0.088551
AUTS2	4	0.82926	0.82955	0.999988	15972	0	-0.025868	0.3848	0.53032	0.999938	10225	2	-0.025868
AVEN	4	0.97619	0.97642	0.999988	18885	0	0.31763	0.03638	0.094733	0.967984	1891	3	0.31763
AVIL	4	0.562	0.64325	0.999988	12405	1	0.07554	0.40065	0.54668	0.999938	10558	2	0.07554
AVL9	4	0.70964	0.7301	0.999988	14067	1	-0.12963	0.58922	0.66248	0.999938	12763	1	-0.12963
AVP	4	0.077276	0.17335	0.990205	3370	2	-0.039557	0.67401	0.71002	0.999938	13693	1	-0.039557
AVPI1	4	0.44346	0.58846	0.999988	11350	1	-0.056171	0.91458	0.9149	0.999938	17649	0	-0.056171
AVPR1A	4	0.044261	0.10976	0.988391	2150	1	-0.06672	0.89803	0.89822	0.999938	17315	0	-0.06672
AVPR1B	4	0.99189	0.99191	0.999988	19179	0	0.28812	0.0057468	0.019872	0.892801	431	4	0.28812
AVPR2	4	0.064717	0.14957	0.990205	2902	2	-0.039264	0.18636	0.32823	0.999938	6273	2	-0.039264
AWAT1	4	0.054752	0.13039	0.990205	2535	2	0.0011364	0.27629	0.41975	0.999938	8034	2	0.0011364
AWAT2	4	0.93045	0.93069	0.999988	17921	0	0.0053254	0.15298	0.29418	0.999938	5632	1	0.0053254
AXDND1	4	0.31949	0.46216	0.999988	8931	2	0.0023749	0.33639	0.48109	0.999938	9251	2	0.0023749
AXIN1	4	0.78229	0.78567	0.999988	15156	1	0.027775	0.16165	0.30301	0.999938	5793	1	0.027775
AXIN2	4	0.16436	0.30192	0.998148	5846	2	-0.071315	0.53754	0.63687	0.999938	12284	1	-0.071315
AXL	4	0.96961	0.96979	0.999988	18742	0	0.13561	0.024082	0.06941	0.936632	1431	2	0.13561
AZGP1	4	0.10104	0.21671	0.994349	4202	2	-0.21284	0.96797	0.96817	0.999938	18684	0	-0.21284
AZI2	4	0.091634	0.1997	0.993003	3891	1	0.06392	0.034035	0.090052	0.964131	1807	2	0.06392
AZIN1	4	0.94388	0.94417	0.999988	18202	0	0.20906	0.090475	0.19789	0.998895	3835	2	0.20906
AZIN2	4	0.89189	0.89207	0.999988	17148	0	-0.0026055	0.48218	0.61193	0.999938	11796	1	-0.0026055
AZU1	4	0.71201	0.73172	0.999988	14103	1	0.17105	0.40607	0.55225	0.999938	10661	2	0.17105
B2M	4	0.47702	0.60312	0.999988	11631	1	0.30311	0.054881	0.13122	0.991808	2549	3	0.30311
B3GALNT1	4	0.026362	0.07336	0.975779	1452	2	-0.077386	0.37214	0.51734	0.999938	9964	2	-0.077386
B3GALNT2	4	0.68666	0.71455	0.999988	13751	1	0.25711	0.0939	0.20413	0.999938	3949	3	0.25711
B3GALT1	4	0.25297	0.39346	0.99911	7591	2	0.11504	0.03489	0.091708	0.967984	1832	2	0.11504
B3GALT2	4	0.0064255	0.022071	0.906929	467	3	-0.3296	0.97758	0.97777	0.999938	18882	0	-0.3296
B3GALT4	4	0.0077708	0.026451	0.922604	553	3	-0.57826	0.22563	0.36833	0.999938	7040	1	-0.57826
B3GALT5	4	0.77935	0.78308	0.999988	15097	1	0.31797	0.030619	0.083033	0.95364	1682	3	0.31797
B3GALT6	4	0.046356	0.11402	0.990002	2225	2	-0.19641	0.58603	0.66086	0.999938	12730	1	-0.19641
B3GALTL	4	0.94647	0.94671	0.999988	18265	0	0.099157	0.36153	0.50661	0.999938	9727	2	0.099157
B3GAT1	4	0.072551	0.16453	0.990205	3193	3	-0.16624	0.95917	0.95942	0.999938	18505	0	-0.16624
B3GAT2	4	0.68617	0.71423	0.999988	13743	1	-0.020887	0.2023	0.34452	0.999938	6572	1	-0.020887
B3GAT3	4	0.78274	0.78607	0.999988	15163	1	0.10529	0.36174	0.50682	0.999938	9732	2	0.10529
B3GNT2	4	0.52847	0.62674	0.999988	12086	1	0.21419	0.17364	0.31523	0.999938	6019	2	0.21419
B3GNT3	4	0.10555	0.22483	0.994349	4375	3	-0.28651	0.18489	0.3267	0.999938	6241	1	-0.28651
B3GNT4	4	0.86105	0.86141	0.999988	16587	0	0.14162	0.37057	0.51574	0.999938	9928	2	0.14162
B3GNT5	4	0.0079307	0.026965	0.922604	562	2	0.14999	0.26983	0.4131	0.999938	7916	2	0.14999
B3GNT6	4	0.52054	0.62299	0.999988	12007	1	0.22712	0.21097	0.35337	0.999938	6745	2	0.22712
B3GNT7	4	0.27521	0.41638	0.99911	8040	1	0.048681	0.12771	0.26368	0.999938	5048	2	0.048681
B3GNT8	4	0.21038	0.34959	0.99911	6759	1	0.1618	0.1793	0.32101	0.999938	6126	2	0.1618
B3GNT9	4	0.2617	0.40244	0.99911	7772	2	-0.020605	0.2016	0.34382	0.999938	6552	2	-0.020605
B3GNTL1	4	0.9805	0.98071	0.999988	18962	0	0.15195	0.2705	0.41378	0.999938	7935	2	0.15195
B4GALNT1	4	0.16057	0.298	0.998148	5767	2	-0.10473	0.20791	0.35025	0.999938	6691	1	-0.10473
B4GALNT2	4	0.34393	0.48737	0.999988	9383	2	-0.058813	0.71478	0.73641	0.999938	14190	1	-0.058813
B4GALNT3	4	0.023419	0.067171	0.975436	1328	3	-0.40783	0.89872	0.89895	0.999938	17328	0	-0.40783
B4GALNT4	4	0.040669	0.10259	0.980464	2015	3	-0.34155	0.97465	0.97483	0.999938	18829	0	-0.34155
B4GALT1	4	0.30263	0.44478	0.99911	8607	2	-0.12276	0.61941	0.67855	0.999938	13067	1	-0.12276
B4GALT2	4	0.69342	0.71906	0.999988	13842	1	0.039188	0.44356	0.59072	0.999938	11393	1	0.039188
B4GALT3	4	0.31615	0.45871	0.999988	8867	2	0.21876	0.035438	0.092862	0.967984	1847	2	0.21876
B4GALT4	4	0.43158	0.57825	0.999988	11176	1	0.05633	0.35657	0.50157	0.999938	9621	2	0.05633
B4GALT5	4	0.24149	0.3817	0.99911	7388	1	0.22157	0.11199	0.23643	0.999938	4533	3	0.22157
B4GALT6	4	0.90474	0.90497	0.999988	17416	0	0.55097	0.019678	0.060176	0.932672	1249	3	0.55097
B4GALT7	4	0.17972	0.3178	0.998989	6156	2	-0.1314	0.17389	0.31549	0.999938	6025	2	-0.1314
B4GAT1	4	0.20247	0.34142	0.99911	6608	1	0.050633	0.69518	0.72347	0.999938	13971	1	0.050633
B9D1	4	0.89418	0.89433	0.999988	17193	0	0.028508	0.20291	0.34516	0.999938	6585	1	0.028508
B9D2	4	0.27076	0.41172	0.99911	7961	1	0.1932	0.092754	0.20204	0.999938	3907	2	0.1932
BABAM1	4	0.92188	0.92219	0.999988	17768	0	0.42173	0.030194	0.082184	0.95364	1660	3	0.42173
BACE1	4	0.0021474	0.0077425	0.865855	172	4	-0.44662	0.99785	0.99786	0.999938	19311	0	-0.44662
BACE2	4	0.40527	0.55085	0.999988	10611	2	-0.16891	0.84464	0.84493	0.999938	16275	0	-0.16891
BACH1	4	0.439	0.58595	0.999988	11303	1	-0.05396	0.91081	0.91112	0.999938	17570	0	-0.05396
BACH2	4	0.84503	0.84533	0.999988	16261	0	0.0093218	0.80354	0.80535	0.999938	15532	1	0.0093218
BAD	4	0.10182	0.21811	0.994349	4239	3	-0.31757	0.7339	0.74979	0.999938	14434	1	-0.31757
BAG1	4	0.8647	0.865	0.999988	16657	0	0.31077	0.05493	0.13131	0.991808	2552	2	0.31077
BAG2	4	0.76779	0.77345	0.999988	14915	1	0.21603	0.078395	0.17578	0.994422	3408	3	0.21603
BAG3	4	0.77251	0.77727	0.999988	14995	1	-0.0089561	0.48799	0.61441	0.999938	11843	1	-0.0089561
BAG4	4	0.28992	0.43163	0.99911	8327	2	-0.022804	0.19635	0.33843	0.999938	6455	1	-0.022804
BAG5	4	0.74676	0.75704	0.999988	14613	1	-0.03634	0.9435	0.94378	0.999938	18223	0	-0.03634
BAG6	4	0.037675	0.096583	0.980464	1905	3	-0.29368	0.87023	0.87052	0.999938	16794	0	-0.29368
BAGE2	4	0.31268	0.45515	0.999988	8801	1	0.33777	0.056114	0.13363	0.991808	2604	3	0.33777
BAHCC1	4	0.075155	0.16942	0.990205	3285	3	-0.25695	0.83642	0.83673	0.999938	16121	0	-0.25695
BAHD1	4	0.73026	0.74476	0.999988	14354	1	-0.11233	0.80696	0.80841	0.999938	15590	1	-0.11233
BAIAP2	4	0.1621	0.29962	0.998148	5802	2	0.086142	0.23324	0.37607	0.999938	7180	2	0.086142
BAIAP2L1	4	0.28128	0.42265	0.99911	8162	1	0.00033723	0.094035	0.20437	0.999938	3953	1	0.00033723
BAIAP2L2	4	0.12761	0.26349	0.997714	5097	1	0.017269	0.43998	0.58706	0.999938	11325	2	0.017269
BAIAP3	4	0.003103	0.011021	0.885923	238	4	-0.51169	0.9969	0.99691	0.999938	19292	0	-0.51169
BAK1	4	0.10853	0.23021	0.997714	4460	1	-0.0044567	0.39229	0.53795	0.999938	10379	1	-0.0044567
BAMBI	4	0.011546	0.038306	0.953416	778	1	-0.088888	0.26833	0.41156	0.999938	7888	1	-0.088888
BANF1	4	0.98328	0.98342	0.999988	19017	0	0.33937	0.020444	0.061825	0.935633	1276	3	0.33937
BANF2	4	0.26254	0.40329	0.99911	7790	2	-0.10338	0.49458	0.61726	0.999938	11900	1	-0.10338
BANK1	4	0.79322	0.79525	0.999988	15338	1	0.0417	0.42072	0.56727	0.999938	10953	2	0.0417
BANP	4	0.80341	0.80457	0.999988	15530	1	-0.20754	0.91874	0.91903	0.999938	17728	0	-0.20754
BAP1	4	0.16091	0.29834	0.998148	5774	2	-0.1346	0.79796	0.80038	0.999938	15446	1	-0.1346
BARD1	4	0.23176	0.3717	0.99911	7193	2	-0.18767	0.11604	0.24347	0.999938	4666	1	-0.18767
BARHL1	4	0.37043	0.51458	0.999988	9925	1	0.025253	0.63348	0.68636	0.999938	13219	1	0.025253
BARHL2	4	0.10159	0.2177	0.994349	4233	2	-0.042156	0.32815	0.47269	0.999938	9083	1	-0.042156
BARX1	4	0.91157	0.9119	0.999988	17546	0	0.13874	0.23996	0.38289	0.999938	7309	2	0.13874
BARX2	4	0.27431	0.41546	0.99911	8026	2	-0.10809	0.70153	0.72763	0.999938	14049	1	-0.10809
BASP1	4	0.37053	0.51469	0.999988	9928	2	0.063559	0.25967	0.4028	0.999938	7708	2	0.063559
BATF	4	0.98173	0.98193	0.999988	18992	0	0.37754	0.018837	0.05837	0.932672	1207	3	0.37754
BATF2	4	0.97653	0.97674	0.999988	18891	0	0.44342	0.011456	0.03802	0.910412	807	3	0.44342
BATF3	4	0.67955	0.70989	0.999988	13664	1	0.092966	0.43228	0.57915	0.999938	11170	2	0.092966
BAX	4	0.88693	0.88713	0.999988	17055	0	0.14791	0.081475	0.18151	0.994422	3533	2	0.14791
BAZ1A	4	0.021254	0.062609	0.975436	1237	2	-0.27988	0.7491	0.76088	0.999938	14640	1	-0.27988
BAZ1B	4	0.3054	0.4476	0.999329	8671	2	-0.052439	0.76484	0.7727	0.999938	14886	1	-0.052439
BAZ2A	4	0.93377	0.93405	0.999988	17985	0	0.066438	0.65243	0.69717	0.999938	13437	1	0.066438
BAZ2B	4	0.11794	0.24669	0.997714	4784	3	-0.18402	0.92163	0.92193	0.999938	17802	0	-0.18402
BBC3	4	0.38093	0.52547	0.999988	10133	2	-0.17507	0.61826	0.67791	0.999938	13054	1	-0.17507
BBIP1	4	0.14252	0.27937	0.998148	5407	2	-0.20312	0.9313	0.93155	0.999938	17993	0	-0.20312
BBOX1	4	0.6534	0.69374	0.999988	13349	1	0.12752	0.65725	0.70001	0.999938	13499	1	0.12752
BBS1	4	0.081451	0.18109	0.990205	3509	2	-0.18103	0.60794	0.67232	0.999938	12941	1	-0.18103
BBS10	4	0.035072	0.09132	0.975848	1798	2	-0.11651	0.43668	0.58364	0.999938	11253	2	-0.11651
BBS12	4	0.58651	0.65602	0.999988	12654	1	-0.0055396	0.55197	0.64376	0.999938	12418	1	-0.0055396
BBS2	4	0.33231	0.47545	0.999988	9167	2	0.10107	0.17459	0.31625	0.999938	6039	2	0.10107
BBS4	4	0.94208	0.94235	0.999988	18173	0	0.49092	0.0052446	0.018198	0.889554	387	2	0.49092
BBS5	4	0.73145	0.74565	0.999988	14374	1	0.28743	0.018465	0.0576	0.932672	1188	2	0.28743
BBS7	4	0.81226	0.81283	0.999988	15671	1	-0.034016	0.86553	0.86583	0.999938	16705	0	-0.034016
BBS9	4	0.91474	0.91507	0.999988	17595	0	0.11709	0.34343	0.4882	0.999938	9390	2	0.11709
BBX	4	0.94595	0.9462	0.999988	18253	0	0.20644	0.075524	0.17052	0.994422	3312	2	0.20644
BCAM	4	0.022052	0.064316	0.975436	1266	1	0.059279	0.13264	0.27215	0.999938	5219	2	0.059279
BCAN	4	0.8757	0.876	0.999988	16869	0	0.19193	0.38131	0.52673	0.999938	10162	2	0.19193
BCAP29	4	0.023496	0.067344	0.975436	1333	2	-0.4934	0.34207	0.48689	0.999938	9360	1	-0.4934
BCAP31	4	0.9494	0.94959	0.999988	18327	0	0.48039	0.011662	0.038651	0.910412	820	3	0.48039
BCAR1	4	0.03536	0.091923	0.975848	1815	3	-0.31381	0.74022	0.75436	0.999938	14525	1	-0.31381
BCAR3	4	0.38332	0.52794	0.999988	10179	1	0.13312	0.36107	0.50614	0.999938	9720	2	0.13312
BCAS1	4	0.24082	0.38105	0.99911	7378	2	-0.14965	0.70097	0.72727	0.999938	14042	1	-0.14965
BCAS2	4	0.3726	0.51684	0.999988	9968	2	-0.0632	0.26411	0.40735	0.999938	7804	1	-0.0632
BCAS3	4	0.054049	0.12901	0.990205	2503	2	-0.24619	0.27017	0.41344	0.999938	7927	1	-0.24619
BCAS4	4	0.1868	0.32514	0.99911	6291	2	-0.17464	0.15993	0.30124	0.999938	5761	1	-0.17464
BCAT1	4	0.80669	0.80757	0.999988	15583	1	0.055221	0.023828	0.068921	0.936632	1423	2	0.055221
BCAT2	4	0.088051	0.1932	0.990205	3768	3	-0.1507	0.69513	0.72343	0.999938	13969	1	-0.1507
BCCIP	4	0.30326	0.44543	0.99911	8622	2	-0.063021	0.025045	0.071402	0.937648	1473	1	-0.063021
BCDIN3D	4	0.95834	0.95858	0.999988	18523	0	0.51469	0.038	0.097966	0.967984	1950	3	0.51469
BCHE	4	0.90671	0.90702	0.999988	17458	0	0.15421	0.22068	0.36328	0.999938	6937	2	0.15421
BCKDHA	4	0.041161	0.10358	0.980464	2030	1	0.13717	0.2787	0.42221	0.999938	8078	2	0.13717
BCKDHB	4	0.14285	0.27972	0.998148	5414	2	-0.16716	0.93539	0.93568	0.999938	18077	0	-0.16716
BCKDK	4	0.016401	0.052211	0.967431	1039	3	-0.37509	0.8249	0.82534	0.999938	15917	1	-0.37509
BCL10	4	0.017829	0.055309	0.967431	1097	1	0.21308	0.012876	0.042402	0.916734	894	2	0.21308
BCL11A	4	0.19175	0.33028	0.99911	6391	2	-0.15119	0.16662	0.30803	0.999938	5890	1	-0.15119
BCL11B	4	0.15133	0.28853	0.998148	5590	2	-0.15831	0.68033	0.71394	0.999938	13773	1	-0.15831
BCL2	4	0.14381	0.28069	0.998148	5430	2	-0.073861	0.27282	0.41621	0.999938	7978	1	-0.073861
BCL2A1	4	0.86203	0.86238	0.999988	16606	0	0.23251	0.070477	0.16108	0.994422	3124	3	0.23251
BCL2L1	4	0.088234	0.19355	0.990205	3779	2	-0.15915	0.44632	0.59355	0.999938	11448	2	-0.15915
BCL2L10	4	0.0080591	0.02735	0.922664	574	2	-0.050552	0.2899	0.43368	0.999938	8310	2	-0.050552
BCL2L11	4	0.79129	0.79351	0.999988	15303	1	0.21175	0.042847	0.10769	0.975653	2137	2	0.21175
BCL2L12	4	0.62193	0.67543	0.999988	13001	1	-0.044148	0.6291	0.6839	0.999938	13172	1	-0.044148
BCL2L13	4	3.9287e-05	0.00016592	0.786561	4	2	-0.30897	0.20343	0.34567	0.999938	6596	2	-0.30897
BCL2L14	4	0.77879	0.78259	0.999988	15089	1	0.10098	0.41173	0.5581	0.999938	10776	2	0.10098
BCL2L15	4	0.24341	0.38362	0.99911	7427	2	-0.0083372	0.074062	0.16781	0.994422	3257	2	-0.0083372
BCL2L2	4	0.027172	0.075061	0.975779	1485	2	0.065241	0.036749	0.095456	0.967984	1907	2	0.065241
BCL2L2-PABPN1	4	0.90564	0.90592	0.999988	17435	0	0.11445	0.42721	0.57394	0.999938	11075	2	0.11445
BCL3	4	0.39432	0.53937	0.999988	10386	1	0.28967	0.020849	0.06266	0.935633	1294	3	0.28967
BCL6	4	0.050641	0.12235	0.990002	2390	3	-0.26411	0.96941	0.96961	0.999938	18719	0	-0.26411
BCL6B	4	0.022326	0.064883	0.975436	1279	3	-0.29487	0.97743	0.97761	0.999938	18879	0	-0.29487
BCL7A	4	0.066329	0.15267	0.990205	2952	2	-0.21925	0.96868	0.96889	0.999938	18702	0	-0.21925
BCL7B	4	0.72555	0.74138	0.999988	14286	1	-0.029078	0.71568	0.73704	0.999938	14202	1	-0.029078
BCL7C	4	0.10403	0.22204	0.994349	4321	2	-0.20221	0.39634	0.5421	0.999938	10461	1	-0.20221
BCL9	4	0.27172	0.41273	0.99911	7980	1	0.27427	0.019484	0.059778	0.932672	1236	3	0.27427
BCL9L	4	0.34827	0.4919	0.999988	9477	2	-0.048268	0.44401	0.59118	0.999938	11403	2	-0.048268
BCLAF1	4	0.76988	0.77512	0.999988	14953	1	0.06614	0.33308	0.47776	0.999938	9174	1	0.06614
BCO1	4	0.024031	0.068451	0.975436	1354	2	-0.053436	0.81381	0.81472	0.999938	15693	1	-0.053436
BCO2	4	0.38071	0.52525	0.999988	10128	2	-0.12041	0.56925	0.65233	0.999938	12576	1	-0.12041
BCOR	4	0.34919	0.49285	0.999988	9498	2	-0.19208	0.95909	0.95933	0.999938	18502	0	-0.19208
BCORL1	4	0.1243	0.25778	0.997714	4976	2	0.011543	0.28827	0.43202	0.999938	8277	2	0.011543
BCR	4	0.94645	0.94669	0.999988	18264	0	0.37278	0.045687	0.11336	0.979788	2239	3	0.37278
BCS1L	4	0.6847	0.71322	0.999988	13722	1	-0.038576	0.74506	0.75788	0.999938	14594	1	-0.038576
BDH1	4	0.037879	0.096965	0.980464	1913	3	-0.29216	0.88592	0.88613	0.999938	17089	0	-0.29216
BDH2	4	0.19446	0.33309	0.99911	6445	2	0.16298	0.05829	0.13778	0.991808	2682	2	0.16298
BDKRB1	4	0.18427	0.32252	0.99911	6244	2	0.054729	0.25176	0.39483	0.999938	7549	2	0.054729
BDKRB2	4	0.18618	0.32449	0.99911	6280	2	0.085566	0.17229	0.31384	0.999938	5990	2	0.085566
BDP1	4	0.96667	0.96689	0.999988	18669	0	0.21909	0.092281	0.20115	0.999826	3895	2	0.21909
BEAN1	4	0.38109	0.52563	0.999988	10137	1	-0.083141	0.86633	0.8666	0.999938	16723	0	-0.083141
BECN1	4	0.32032	0.46303	0.999988	8952	2	-0.022262	0.28558	0.42921	0.999938	8219	2	-0.022262
BECN2	4	0.91789	0.91819	0.999988	17671	0	0.4767	0.011682	0.03872	0.910412	822	3	0.4767
BEGAIN	4	0.335	0.47824	0.999988	9212	2	-0.069603	0.2808	0.42434	0.999938	8121	1	-0.069603
BEND2	4	0.034638	0.090442	0.975848	1781	2	-0.17061	0.35792	0.50292	0.999938	9660	1	-0.17061
BEND3	4	0.17322	0.3111	0.998148	6019	2	-0.17398	0.95493	0.95515	0.999938	18411	0	-0.17398
BEND4	4	0.13027	0.26658	0.997714	5168	1	0.09855	0.12439	0.25801	0.999938	4953	3	0.09855
BEND5	4	0.86356	0.86387	0.999988	16639	0	0.01194	0.44501	0.59219	0.999938	11417	2	0.01194
BEND6	4	0.87334	0.87367	0.999988	16826	0	-0.033842	0.90379	0.90403	0.999938	17432	0	-0.033842
BEND7	4	0.34887	0.49249	0.999988	9490	2	-0.09623	0.12924	0.26632	0.999938	5100	2	-0.09623
BEST1	4	0.73652	0.74937	0.999988	14453	1	0.44367	0.0020584	0.0074301	0.868225	164	2	0.44367
BEST2	4	0.72769	0.74296	0.999988	14312	1	0.12024	0.17902	0.32073	0.999938	6122	2	0.12024
BEST3	4	0.35229	0.49599	0.999988	9549	2	-0.033868	0.83785	0.83815	0.999938	16148	0	-0.033868
BEST4	4	0.029851	0.080636	0.975848	1597	1	0.42693	0.01289	0.042444	0.916734	895	2	0.42693
BET1	4	0.78294	0.78623	0.999988	15166	1	0.3265	0.037804	0.09757	0.967984	1944	3	0.3265
BET1L	4	0.2834	0.4248	0.99911	8203	2	-0.099855	0.85377	0.85414	0.999938	16453	0	-0.099855
BEX1	4	0.11688	0.24484	0.997714	4747	3	-0.13144	0.94777	0.94799	0.999938	18289	0	-0.13144
BEX2	4	0.17328	0.31116	0.998148	6021	2	0.060483	0.083028	0.18436	0.996233	3581	2	0.060483
BEX4	4	0.91693	0.91727	0.999988	17648	0	0.35864	0.039826	0.10159	0.967984	2030	3	0.35864
BEX5	4	0.41239	0.5583	0.999988	10756	2	-0.041979	0.34203	0.48684	0.999938	9359	2	-0.041979
BFAR	4	0.9539	0.95415	0.999988	18435	0	0.11913	0.16986	0.31139	0.999938	5951	2	0.11913
BFSP1	4	0.82926	0.82955	0.999988	15979	0	-0.043428	0.63454	0.68698	0.999938	13229	1	-0.043428
BFSP2	4	0.73334	0.74699	0.999988	14405	1	0.1638	0.39396	0.53968	0.999938	10413	2	0.1638
BGLAP	4	0.37105	0.51525	0.999988	9941	2	-0.0077002	0.43294	0.57984	0.999938	11184	2	-0.0077002
BGN	4	0.036067	0.09333	0.976883	1850	3	-0.2634	0.91055	0.91085	0.999938	17565	0	-0.2634
BHLHA15	4	0.058566	0.13774	0.990205	2667	2	-0.23321	0.5709	0.65317	0.999938	12591	1	-0.23321
BHLHA9	4	0.050721	0.1225	0.990002	2394	2	-0.3735	0.10919	0.23149	0.999938	4459	1	-0.3735
BHLHB9	4	0.99479	0.9948	0.999988	19250	0	0.25584	0.0052139	0.018096	0.889554	385	4	0.25584
BHLHE22	4	0.20199	0.34089	0.99911	6600	1	0.1947	0.0083671	0.028336	0.900232	604	2	0.1947
BHLHE23	4	0.028535	0.077929	0.975779	1541	3	-0.41126	0.64705	0.69403	0.999938	13374	1	-0.41126
BHLHE40	4	0.76811	0.77372	0.999988	14921	1	0.28478	0.097922	0.21135	0.999938	4078	3	0.28478
BHLHE41	4	0.78797	0.79061	0.999988	15255	1	0.17907	0.34697	0.49187	0.999938	9445	2	0.17907
BHMT	4	0.013944	0.045693	0.963187	916	4	-0.39087	0.98606	0.98613	0.999938	19061	0	-0.39087
BHMT2	4	0.8264	0.82677	0.999988	15914	0	-0.024232	0.87093	0.87121	0.999938	16805	0	-0.024232
BICC1	4	0.27641	0.4176	0.99911	8068	2	-0.088678	0.41873	0.56521	0.999938	10906	1	-0.088678
BICD1	4	0.33258	0.47574	0.999988	9175	1	0.1097	0.11132	0.23521	0.999938	4510	3	0.1097
BICD2	4	0.25732	0.39788	0.99911	7678	1	-0.11736	0.88114	0.88143	0.999938	16995	0	-0.11736
BID	4	0.94341	0.9437	0.999988	18194	0	0.064729	0.78609	0.79015	0.999938	15239	1	0.064729
BIK	4	0.98056	0.98078	0.999988	18965	0	0.21166	0.12235	0.25446	0.999938	4875	3	0.21166
BIN1	4	0.14041	0.27717	0.998148	5368	1	0.19597	0.099872	0.21481	0.999938	4140	3	0.19597
BIN2	4	0.34395	0.48739	0.999988	9384	1	0.009826	0.7498	0.76138	0.999938	14651	1	0.009826
BIN3	4	0.36081	0.50473	0.999988	9715	1	0.3796	0.036689	0.095345	0.967984	1903	3	0.3796
BIRC2	4	0.7944	0.79633	0.999988	15358	1	0.043529	0.30568	0.44975	0.999938	8623	2	0.043529
BIRC3	4	0.71933	0.7369	0.999988	14209	1	0.18842	0.20513	0.34739	0.999938	6633	2	0.18842
BIRC5	4	0.016554	0.05254	0.967431	1046	2	-0.3454	0.59441	0.66521	0.999938	12807	1	-0.3454
BIRC6	4	0.99373	0.99374	0.999988	19226	0	0.31458	0.0062688	0.021552	0.900232	455	4	0.31458
BIRC7	4	0.22587	0.36563	0.99911	7062	2	-0.15828	0.86099	0.86135	0.999938	16604	0	-0.15828
BIRC8	4	0.21676	0.35618	0.99911	6883	1	0.3926	0.018204	0.057029	0.932672	1175	3	0.3926
BIVM	4	0.16531	0.30288	0.998148	5869	2	-0.13012	0.64018	0.69013	0.999938	13294	1	-0.13012
BIVM-ERCC5	4	0.41071	0.5566	0.999988	10717	1	0.1213	0.4793	0.61073	0.999938	11768	1	0.1213
BLCAP	4	0.17719	0.31514	0.998148	6109	2	0.0012362	0.030355	0.082511	0.95364	1667	2	0.0012362
BLID	4	0.25135	0.39186	0.99911	7563	1	0.075797	0.39147	0.5371	0.999938	10366	2	0.075797
BLK	4	0.33605	0.47926	0.999988	9235	1	-0.092438	0.77341	0.7795	0.999938	15021	1	-0.092438
BLM	4	0.99485	0.99486	0.999988	19252	0	0.27733	0.0051491	0.017892	0.889554	380	4	0.27733
BLMH	4	0.12134	0.25265	0.997714	4883	3	-0.2048	0.96154	0.96175	0.999938	18553	0	-0.2048
BLNK	4	0.037804	0.096823	0.980464	1912	1	-0.070094	0.93785	0.93808	0.999938	18124	0	-0.070094
BLOC1S1	4	0.061852	0.14403	0.990205	2792	2	-0.049353	0.24709	0.3901	0.999938	7455	2	-0.049353
BLOC1S2	4	0.95642	0.95664	0.999988	18491	0	0.14834	0.18857	0.33046	0.999938	6313	2	0.14834
BLOC1S3	4	0.89762	0.89782	0.999988	17261	0	0.25542	0.10929	0.23169	0.999938	4464	3	0.25542
BLOC1S4	4	0.78042	0.78402	0.999988	15123	1	-0.10775	0.93478	0.93506	0.999938	18061	0	-0.10775
BLOC1S5	4	0.89217	0.89235	0.999988	17154	0	0.15762	0.12098	0.2521	0.999938	4823	2	0.15762
BLOC1S6	4	0.10068	0.21606	0.994349	4188	3	-0.13945	0.59656	0.6663	0.999938	12822	1	-0.13945
BLVRA	4	0.077325	0.17343	0.990205	3371	1	-0.0018792	0.34893	0.49385	0.999938	9480	1	-0.0018792
BLVRB	4	0.85074	0.85111	0.999988	16370	0	0.026757	0.72381	0.74275	0.999938	14301	1	0.026757
BLZF1	4	0.95859	0.95882	0.999988	18527	0	0.16904	0.077276	0.17376	0.994422	3369	2	0.16904
BMF	4	0.80957	0.81028	0.999988	15629	1	0.46729	0.015273	0.049725	0.922454	1033	3	0.46729
BMI1	4	0.13206	0.26845	0.997792	5206	2	-0.048518	0.31613	0.46042	0.999938	8833	2	-0.048518
BMP1	4	0.82926	0.82955	0.999988	16006	0	0.03378	0.81837	0.81904	0.999938	15789	1	0.03378
BMP10	4	0.41085	0.55675	0.999988	10721	1	0.008117	0.69323	0.72217	0.999938	13937	1	0.008117
BMP15	4	0.84027	0.84062	0.999988	16162	0	0.20462	0.072676	0.16521	0.994422	3205	3	0.20462
BMP2	4	0.14409	0.28099	0.998148	5433	1	-0.014707	0.91607	0.9164	0.999938	17673	0	-0.014707
BMP2K	4	0.039748	0.10072	0.980464	1977	3	-0.22353	0.76636	0.77389	0.999938	14910	1	-0.22353
BMP3	4	0.38271	0.52732	0.999988	10166	1	0.079195	0.07416	0.16799	0.994422	3261	2	0.079195
BMP4	4	0.092239	0.20079	0.993003	3909	3	-0.14172	0.093843	0.20404	0.999938	3945	1	-0.14172
BMP5	4	0.92921	0.92945	0.999988	17894	0	0.1704	0.18056	0.32229	0.999938	6151	2	0.1704
BMP6	4	0.50713	0.61667	0.999988	11896	1	0.2026	0.11903	0.24873	0.999938	4766	2	0.2026
BMP7	4	0.30353	0.4457	0.99911	8631	2	0.01943	0.11493	0.24154	0.999938	4631	2	0.01943
BMP8A	4	0.79824	0.7998	0.999988	15444	1	0.02412	0.61329	0.67518	0.999938	13003	1	0.02412
BMP8B	4	0.020323	0.060654	0.975436	1203	2	-0.085042	0.52057	0.62904	0.999938	12125	1	-0.085042
BMPER	4	0.064491	0.14912	0.990205	2891	3	-0.39171	0.37799	0.5233	0.999938	10091	1	-0.39171
BMPR1A	4	0.71962	0.73711	0.999988	14212	1	0.11025	0.077621	0.17436	0.994422	3381	2	0.11025
BMPR1B	4	0.12887	0.26512	0.997714	5130	1	0.065395	0.26027	0.40341	0.999938	7725	2	0.065395
BMPR2	4	0.012569	0.041485	0.958232	837	1	0.060063	0.2336	0.37645	0.999938	7189	2	0.060063
BMS1	4	0.45639	0.59404	0.999988	11457	1	-0.10534	0.69455	0.72305	0.999938	13957	1	-0.10534
BMX	4	0.017906	0.055461	0.967431	1102	3	-0.31874	0.92696	0.92723	0.999938	17896	0	-0.31874
BNC1	4	0.7869	0.78971	0.999988	15234	1	0.1149	0.43159	0.57845	0.999938	11152	2	0.1149
BNC2	4	0.48253	0.60552	0.999988	11682	1	-0.047494	0.66073	0.70204	0.999938	13550	1	-0.047494
BNIP1	4	0.97358	0.97378	0.999988	18825	0	0.23371	0.16904	0.31053	0.999938	5936	2	0.23371
BNIP2	4	0.56903	0.64689	0.999988	12480	1	0.021074	0.85449	0.85489	0.999938	16469	0	0.021074
BNIP3	4	0.55977	0.64211	0.999988	12378	1	0.23668	0.053054	0.12767	0.989925	2496	3	0.23668
BNIP3L	4	0.61923	0.67387	0.999988	12979	1	0.25047	0.044995	0.11194	0.979181	2213	3	0.25047
BNIPL	4	0.063338	0.14688	0.990205	2850	3	-0.14009	0.85055	0.85092	0.999938	16388	0	-0.14009
BOC	4	0.22294	0.36264	0.99911	6999	2	-0.16065	0.86781	0.86809	0.999938	16745	0	-0.16065
BOD1	4	0.072689	0.16479	0.990205	3197	2	-0.23771	0.79328	0.79626	0.999938	15364	1	-0.23771
BOD1L1	4	0.40841	0.55415	0.999988	10671	2	0.013421	0.18883	0.33074	0.999938	6316	2	0.013421
BOD1L2	4	0.0097733	0.032829	0.928115	684	4	-0.24256	0.99023	0.99026	0.999938	19136	0	-0.24256
BOK	4	0.011222	0.037302	0.949728	757	3	-0.37613	0.84541	0.84569	0.999938	16286	0	-0.37613
BOLA1	4	0.95265	0.95291	0.999988	18405	0	0.32503	0.0174	0.055333	0.932672	1148	2	0.32503
BOLA2	4	0.062337	0.14499	0.990205	2808	2	-0.2952	0.53745	0.63683	0.999938	12282	1	-0.2952
BOLA2B	4	0.37412	0.51844	0.999988	10000	2	-0.049959	0.84039	0.84075	0.999938	16193	0	-0.049959
BOLA3	4	0.63013	0.68006	0.999988	13097	1	-0.033642	0.33181	0.47645	0.999938	9146	2	-0.033642
BOLL	4	0.040611	0.10247	0.980464	2012	2	-0.032302	0.31311	0.45738	0.999938	8771	1	-0.032302
BOP1	4	0.11101	0.23452	0.997714	4531	2	-0.20615	0.79398	0.79689	0.999938	15374	1	-0.20615
BORA	4	0.42578	0.57222	0.999988	11060	1	0.10261	0.85159	0.85197	0.999938	16413	0	0.10261
BPGM	4	0.3872	0.53195	0.999988	10239	1	0.029767	0.0035335	0.012529	0.868225	271	2	0.029767
BPHL	4	0.92491	0.92518	0.999988	17826	0	0.10963	0.35955	0.50459	0.999938	9696	2	0.10963
BPI	4	0.76621	0.77214	0.999988	14891	1	0.12103	0.40091	0.54693	0.999938	10562	2	0.12103
BPIFA1	4	0.12938	0.26566	0.997714	5142	2	-0.079304	0.55307	0.6443	0.999938	12434	1	-0.079304
BPIFA2	4	0.46219	0.5966	0.999988	11502	1	0.057692	0.34618	0.49103	0.999938	9428	2	0.057692
BPIFA3	4	0.12357	0.25653	0.997714	4952	3	-0.17274	0.93385	0.93413	0.999938	18040	0	-0.17274
BPIFB1	4	0.58317	0.65422	0.999988	12620	1	-0.17616	0.22464	0.36734	0.999938	7026	1	-0.17616
BPIFB2	4	0.67657	0.70799	0.999988	13626	1	0.38742	0.010882	0.036257	0.900232	776	3	0.38742
BPIFB3	4	0.19966	0.33847	0.99911	6552	2	0.0734	0.074812	0.16922	0.994422	3284	2	0.0734
BPIFB4	4	0.40326	0.54876	0.999988	10568	1	-0.076458	0.77238	0.77864	0.999938	14998	1	-0.076458
BPIFB6	4	0.17549	0.31344	0.998148	6063	2	-0.19524	0.84942	0.84978	0.999938	16371	0	-0.19524
BPIFC	4	0.051976	0.12498	0.990205	2434	1	-0.086071	0.77099	0.77754	0.999938	14976	1	-0.086071
BPNT1	4	0.013008	0.042817	0.958232	863	3	-0.39671	0.68047	0.71404	0.999938	13776	1	-0.39671
BPTF	4	0.93697	0.93722	0.999988	18068	0	0.20404	0.12175	0.25343	0.999938	4855	2	0.20404
BPY2	4	0.85761	0.85798	0.999988	16516	0	0.17657	0.10674	0.22714	0.999938	4381	3	0.17657
BPY2B	4	0.36609	0.51014	0.999988	9833	2	0.033868	0.27917	0.4227	0.999938	8088	2	0.033868
BPY2C	4	0.04471	0.11069	0.988803	2164	1	-0.023403	0.83687	0.83719	0.999938	16129	0	-0.023403
BRAF	4	0.17309	0.31097	0.998148	6018	1	-0.026169	0.75792	0.76747	0.999938	14780	1	-0.026169
BRAP	4	0.12219	0.25411	0.997714	4912	3	-0.30113	0.3467	0.49157	0.999938	9439	1	-0.30113
BRAT1	4	0.030783	0.082581	0.975848	1630	2	-0.22342	0.40593	0.5521	0.999938	10659	2	-0.22342
BRCA1	4	0.76407	0.77042	0.999988	14854	1	0.30504	0.030101	0.081979	0.95364	1656	3	0.30504
BRCA2	4	0.20667	0.34577	0.99911	6692	2	-0.21918	0.86022	0.86059	0.999938	16586	0	-0.21918
BRCC3	4	0.72981	0.74445	0.999988	14349	1	0.072444	0.88162	0.8819	0.999938	17004	0	0.072444
BRD1	4	0.14836	0.28549	0.998148	5532	1	0.43903	0.0031713	0.011267	0.868225	235	2	0.43903
BRD2	4	0.27028	0.41122	0.99911	7953	2	-0.22319	0.89775	0.89795	0.999938	17312	0	-0.22319
BRD3	4	0.2958	0.4377	0.99911	8454	2	-0.18178	0.82775	0.82809	0.999938	15955	1	-0.18178
BRD4	4	0.016422	0.052256	0.967431	1040	3	-0.41629	0.87276	0.87307	0.999938	16836	0	-0.41629
BRD7	4	0.28955	0.43126	0.99911	8321	2	-0.11701	0.87411	0.8744	0.999938	16865	0	-0.11701
BRD8	4	0.12121	0.25241	0.997714	4878	2	-0.17508	0.89422	0.89438	0.999938	17247	0	-0.17508
BRD9	4	0.65049	0.69202	0.999988	13321	1	0.14	0.089806	0.19667	0.998893	3808	2	0.14
BRDT	4	0.54227	0.63335	0.999988	12219	1	0.1174	0.038657	0.099207	0.967984	1984	2	0.1174
BRE	4	0.74915	0.75887	0.999988	14640	1	0.09623	0.38991	0.5355	0.999938	10342	2	0.09623
BRF1	4	0.31451	0.45703	0.999988	8830	2	0.19341	0.03081	0.083451	0.95364	1690	2	0.19341
BRF2	4	0.64994	0.69169	0.999988	13317	1	0.29896	0.026837	0.075217	0.943028	1541	2	0.29896
BRI3	4	0.43388	0.58063	0.999988	11209	1	0.32742	0.047067	0.11607	0.982519	2287	2	0.32742
BRI3BP	4	0.17614	0.31409	0.998148	6079	2	-0.22616	0.5663	0.65087	0.999938	12548	1	-0.22616
BRICD5	4	0.43812	0.58502	0.999988	11285	1	0.22262	0.051637	0.12492	0.98901	2442	3	0.22262
BRINP1	4	0.19081	0.32933	0.99911	6369	2	-0.089214	0.78269	0.78725	0.999938	15177	1	-0.089214
BRINP2	4	0.13271	0.26911	0.997792	5220	2	-0.033331	0.28418	0.42775	0.999938	8186	2	-0.033331
BRINP3	4	0.65344	0.69377	0.999988	13350	1	0.32968	0.03837	0.09866	0.967984	1970	3	0.32968
BRIP1	4	0.35825	0.5021	0.999988	9665	2	0.014138	0.04471	0.11138	0.97896	2202	2	0.014138
BRIX1	4	0.71091	0.731	0.999988	14089	1	0.05326	0.3062	0.45027	0.999938	8640	2	0.05326
BRK1	4	0.20243	0.34136	0.99911	6606	2	-0.16883	0.92594	0.92621	0.999938	17879	0	-0.16883
BRMS1	4	0.82926	0.82955	0.999988	15997	0	0.022297	0.86287	0.8632	0.999938	16647	0	0.022297
BRMS1L	4	0.97059	0.9708	0.999988	18763	0	0.17939	0.19486	0.33693	0.999938	6427	2	0.17939
BROX	4	0.44154	0.58764	0.999988	11337	1	0.30826	0.078324	0.17565	0.994422	3404	3	0.30826
BRPF1	4	0.96839	0.96859	0.999988	18712	0	0.16659	0.11667	0.24459	0.999938	4689	3	0.16659
BRPF3	4	0.79875	0.80027	0.999988	15453	1	0.14622	0.44659	0.59383	0.999938	11451	2	0.14622
BRS3	4	0.65307	0.69355	0.999988	13346	1	0.40186	0.028204	0.078077	0.944586	1597	3	0.40186
BRSK1	4	0.82926	0.82955	0.999988	15992	0	0.055952	0.22248	0.36515	0.999938	6979	2	0.055952
BRSK2	4	0.011802	0.039091	0.953887	791	2	-0.33622	0.85101	0.8514	0.999938	16401	0	-0.33622
BRWD1	4	0.00083256	0.0030584	0.786561	72	2	-0.15486	0.18117	0.3229	0.999938	6163	2	-0.15486
BRWD3	4	0.35574	0.49953	0.999988	9624	2	-0.034276	0.396	0.54177	0.999938	10457	2	-0.034276
BSCL2	4	0.53786	0.63122	0.999988	12185	1	0.11894	0.28569	0.42932	0.999938	8222	2	0.11894
BSDC1	4	0.29892	0.44097	0.99911	8536	2	-0.1274	0.67149	0.7085	0.999938	13666	1	-0.1274
BSG	4	0.54651	0.63549	0.999988	12251	1	0.020464	0.39783	0.54368	0.999938	10492	2	0.020464
BSN	4	0.07635	0.1717	0.990205	3337	2	-0.26685	0.90496	0.9052	0.999938	17447	0	-0.26685
BSND	4	0.64395	0.68807	0.999988	13256	1	0.13197	0.21559	0.35808	0.999938	6826	2	0.13197
BSPH1	4	0.0098035	0.032917	0.928115	685	2	-0.072079	0.72082	0.74064	0.999938	14266	1	-0.072079
BSPRY	4	0.10667	0.22683	0.995551	4411	2	-0.042781	0.6682	0.70648	0.999938	13625	1	-0.042781
BST1	4	0.068418	0.15674	0.990205	3027	2	-0.079844	0.29099	0.4348	0.999938	8334	2	-0.079844
BST2	4	0.62919	0.67953	0.999988	13086	1	0.53683	0.0033532	0.011883	0.868225	254	2	0.53683
BSX	4	0.33574	0.47896	0.999988	9228	1	0.18324	0.1859	0.32776	0.999938	6264	2	0.18324
BTAF1	4	0.050685	0.12243	0.990002	2391	2	-0.060761	0.33414	0.47887	0.999938	9200	2	-0.060761
BTBD1	4	0.6462	0.6894	0.999988	13283	1	0.1324	0.36602	0.51114	0.999938	9835	2	0.1324
BTBD10	4	0.58295	0.65409	0.999988	12617	1	0.017397	0.883	0.88328	0.999938	17033	0	0.017397
BTBD11	4	0.35264	0.49636	0.999988	9555	2	-0.069762	0.19556	0.33761	0.999938	6443	1	-0.069762
BTBD16	4	0.7084	0.72921	0.999988	14052	1	0.019877	0.60003	0.6681	0.999938	12864	1	0.019877
BTBD17	4	0.74884	0.75863	0.999988	14636	1	-0.06753	0.10563	0.22515	0.999938	4340	1	-0.06753
BTBD18	4	0.15882	0.29621	0.998148	5731	2	-0.13216	0.76672	0.7742	0.999938	14913	1	-0.13216
BTBD19	4	0.34687	0.49043	0.999988	9441	2	-0.076755	0.55869	0.64709	0.999938	12484	1	-0.076755
BTBD2	4	0.77856	0.78238	0.999988	15086	1	0.17384	0.0759	0.17128	0.994422	3324	3	0.17384
BTBD3	4	0.37018	0.51433	0.999988	9918	2	-0.13713	0.11797	0.24684	0.999938	4724	1	-0.13713
BTBD6	4	0.08303	0.18401	0.990205	3568	3	-0.20356	0.92318	0.92348	0.999938	17826	0	-0.20356
BTBD7	4	0.36412	0.50816	0.999988	9776	1	-0.047237	0.92645	0.92671	0.999938	17890	0	-0.047237
BTBD8	4	0.82042	0.82075	0.999988	15824	1	0.022971	0.021747	0.064562	0.935633	1334	2	0.022971
BTBD9	4	0.014636	0.047831	0.964559	959	2	-0.43618	0.46903	0.60632	0.999938	11675	1	-0.43618
BTC	4	0.69478	0.71999	0.999988	13861	1	0.057808	0.38095	0.52637	0.999938	10154	2	0.057808
BTD	4	0.9367	0.93694	0.999988	18055	0	0.16323	0.41663	0.56312	0.999938	10874	2	0.16323
BTF3	4	0.50684	0.61653	0.999988	11893	1	-0.018152	0.68916	0.71954	0.999938	13883	1	-0.018152
BTF3L4	4	0.51944	0.62249	0.999988	11998	1	0.14516	0.42345	0.57009	0.999938	10998	2	0.14516
BTG1	4	0.084534	0.1867	0.990205	3633	3	-0.21306	0.26725	0.41046	0.999938	7868	1	-0.21306
BTG2	4	0.17351	0.31141	0.998148	6026	2	0.050191	0.10407	0.22228	0.999938	4282	2	0.050191
BTG3	4	0.62642	0.67795	0.999988	13064	1	0.34684	0.035752	0.093462	0.967984	1863	2	0.34684
BTG4	4	0.37804	0.52245	0.999988	10074	2	-0.031067	0.42185	0.56842	0.999938	10969	1	-0.031067
BTK	4	0.11359	0.2391	0.997714	4622	2	-0.13677	0.75314	0.76387	0.999938	14702	1	-0.13677
BTLA	4	0.0056954	0.019717	0.902573	421	2	0.0027339	0.11166	0.23586	0.999938	4522	2	0.0027339
BTN1A1	4	0.33494	0.47816	0.999988	9210	2	-0.14758	0.39671	0.54248	0.999938	10471	1	-0.14758
BTN2A1	4	0.28542	0.42691	0.99911	8243	2	-0.14816	0.13459	0.27535	0.999938	5274	1	-0.14816
BTN2A2	4	0.00063374	0.0024009	0.786561	53	3	-0.42051	0.43634	0.58328	0.999938	11249	1	-0.42051
BTN3A1	4	0.089072	0.19506	0.990676	3811	2	-0.06017	0.26045	0.4036	0.999938	7730	2	-0.06017
BTN3A2	4	0.25914	0.39977	0.99911	7717	2	-0.13622	0.91722	0.91757	0.999938	17694	0	-0.13622
BTN3A3	4	0.84534	0.84562	0.999988	16269	0	0.29473	0.079414	0.17768	0.994422	3450	3	0.29473
BTNL10	4	0.0039667	0.013962	0.885923	297	3	-0.93962	0.61983	0.67879	0.999938	13072	1	-0.93962
BTNL2	4	0.38849	0.53331	0.999988	10269	2	-0.10078	0.93952	0.93977	0.999938	18148	0	-0.10078
BTNL3	4	0.12798	0.26413	0.997714	5106	3	-0.095586	0.92842	0.92868	0.999938	17926	0	-0.095586
BTNL8	4	0.94809	0.94833	0.999988	18300	0	0.15264	0.25942	0.40255	0.999938	7704	2	0.15264
BTNL9	4	0.24734	0.38772	0.99911	7484	2	-0.037822	0.22741	0.37018	0.999938	7071	2	-0.037822
BTRC	4	0.79003	0.79237	0.999988	15285	1	0.098491	0.21319	0.35558	0.999938	6786	2	0.098491
BUB1	4	0.17474	0.3127	0.998148	6049	2	0.1168	0.17426	0.31588	0.999938	6033	2	0.1168
BUB1B	4	0.37013	0.51429	0.999988	9915	1	0.24461	0.15802	0.29934	0.999938	5722	2	0.24461
BUB3	4	0.59849	0.66239	0.999988	12789	1	-0.078262	0.077422	0.17402	0.994422	3373	1	-0.078262
BUD13	4	0.53931	0.63193	0.999988	12195	1	0.28451	0.047045	0.11604	0.982519	2285	3	0.28451
BUD31	4	0.92984	0.93009	0.999988	17911	0	0.099567	0.4604	0.60265	0.999938	11601	1	0.099567
BVES	4	0.091153	0.19882	0.993003	3873	2	-0.066459	0.90195	0.90222	0.999938	17393	0	-0.066459
BYSL	4	0.12624	0.26111	0.997714	5044	1	0.11462	0.1685	0.30998	0.999938	5925	2	0.11462
BZRAP1	4	0.53539	0.63003	0.999988	12158	1	0.26097	0.092943	0.2024	0.999938	3914	3	0.26097
BZW1	4	0.79822	0.79978	0.999988	15442	1	0.47726	0.005643	0.019521	0.890893	423	2	0.47726
BZW2	4	0.41441	0.56037	0.999988	10802	2	-0.098681	0.79137	0.79459	0.999938	15330	1	-0.098681
BAALC	4	0.00023571	0.00089709	0.786561	20	4	-0.49533	0.99976	0.99979	0.999938	19356	0	-0.49533
BAAT	4	0.9179	0.9182	0.999988	17672	0	0.40491	0.014461	0.047295	0.922454	987	3	0.40491
C10orf10	4	0.019662	0.059226	0.970585	1179	2	0.024182	0.5282	0.63255	0.999938	12194	1	0.024182
C10orf105	4	0.9215	0.92179	0.999988	17758	0	0.20907	0.073841	0.1674	0.994422	3253	3	0.20907
C10orf107	4	0.08334	0.18455	0.990205	3583	1	0.25627	0.089585	0.19626	0.998893	3802	3	0.25627
C10orf111	4	0.34231	0.48574	0.999988	9344	2	-0.16606	0.46514	0.60461	0.999938	11641	1	-0.16606
C10orf113	4	0.060926	0.14229	0.990205	2754	1	-0.0043876	0.060138	0.14133	0.991808	2755	1	-0.0043876
C10orf12	4	0.90517	0.90541	0.999988	17426	0	0.093735	0.3692	0.51432	0.999938	9897	2	0.093735
C10orf120	4	0.91865	0.91894	0.999988	17688	0	0.10609	0.26095	0.40412	0.999938	7741	2	0.10609
C10orf126	4	0.70219	0.72503	0.999988	13967	1	-0.04791	0.87101	0.87128	0.999938	16806	0	-0.04791
C10orf128	4	0.78914	0.79162	0.999988	15268	1	-0.060222	0.72945	0.74668	0.999938	14375	1	-0.060222
C10orf131	4	0.97927	0.97948	0.999988	18934	0	0.29084	0.083786	0.1857	0.997092	3605	3	0.29084
C10orf142	4	0.76895	0.77439	0.999988	14930	1	0.29517	0.020682	0.062305	0.935633	1285	2	0.29517
C10orf2	4	0.23115	0.37106	0.99911	7181	1	-0.019361	0.88472	0.88495	0.999938	17069	0	-0.019361
C10orf25	4	0.93921	0.93945	0.999988	18122	0	0.35788	0.0044696	0.015628	0.889554	337	2	0.35788
C10orf32	4	0.89159	0.89177	0.999988	17142	0	0.038149	0.82117	0.82172	0.999938	15841	1	0.038149
C10orf35	4	0.32809	0.47107	0.999988	9090	2	-0.014307	0.44188	0.58902	0.999938	11363	2	-0.014307
C10orf53	4	0.85595	0.85636	0.999988	16478	0	0.074368	0.20207	0.34428	0.999938	6565	2	0.074368
C10orf54	4	0.97711	0.97729	0.999988	18903	0	0.33253	0.031274	0.08439	0.95364	1712	3	0.33253
C10orf55	4	0.94629	0.94655	0.999988	18261	0	0.31546	0.1359	0.27668	0.999938	5299	2	0.31546
C10orf62	4	0.5212	0.62331	0.999988	12012	1	0.18827	0.05683	0.13498	0.991808	2633	3	0.18827
C10orf67	4	0.29912	0.44118	0.99911	8542	2	0.04797	0.10042	0.21581	0.999938	4159	2	0.04797
C10orf71	4	0.94521	0.94548	0.999988	18231	0	0.12399	0.34275	0.48755	0.999938	9374	2	0.12399
C10orf76	4	0.073509	0.16634	0.990205	3231	3	-0.26268	0.96288	0.96309	0.999938	18583	0	-0.26268
C10orf82	4	0.72392	0.74022	0.999988	14264	1	0.018256	0.032474	0.086852	0.95825	1754	1	0.018256
C10orf88	4	0.012672	0.041767	0.958232	843	1	0.10243	0.30128	0.44529	0.999938	8532	2	0.10243
C10orf90	4	0.0025028	0.0089788	0.87579	198	2	-0.32046	0.48824	0.61452	0.999938	11845	1	-0.32046
C10orf91	4	0.61579	0.6719	0.999988	12940	1	0.079965	0.38723	0.53277	0.999938	10283	2	0.079965
C10orf95	4	0.16296	0.30048	0.998148	5816	1	0.18159	0.13037	0.26826	0.999938	5136	3	0.18159
C10orf99	4	0.096957	0.20938	0.994349	4073	1	0.19086	0.31493	0.45921	0.999938	8812	2	0.19086
C11orf1	4	0.26066	0.40135	0.99911	7750	2	-0.088922	0.84827	0.84863	0.999938	16350	0	-0.088922
C11orf16	4	0.36991	0.51406	0.999988	9909	1	0.099353	0.32411	0.46858	0.999938	8996	2	0.099353
C11orf21	4	0.8461	0.84643	0.999988	16290	0	0.067063	0.72793	0.74566	0.999938	14358	1	0.067063
C11orf24	4	0.17559	0.31354	0.998148	6065	1	0.014494	0.027577	0.076743	0.943787	1571	2	0.014494
C11orf30	4	0.85338	0.85375	0.999988	16420	0	0.24393	0.038815	0.099547	0.967984	1988	2	0.24393
C11orf31	4	0.28108	0.42244	0.99911	8158	2	0.023002	0.098003	0.21149	0.999938	4081	2	0.023002
C11orf40	4	0.61637	0.67224	0.999988	12946	1	0.095911	0.53277	0.63465	0.999938	12240	1	0.095911
C11orf42	4	0.27086	0.41183	0.99911	7964	2	-0.14639	0.38505	0.53056	0.999938	10234	2	-0.14639
C11orf44	4	0.033783	0.088749	0.975848	1744	1	0.10656	0.3099	0.45405	0.999938	8708	2	0.10656
C11orf45	4	0.0069671	0.023872	0.917187	504	4	-0.30578	0.99303	0.99303	0.999938	19196	0	-0.30578
C11orf49	4	0.081513	0.1812	0.990205	3512	3	-0.29667	0.9847	0.98483	0.999938	19034	0	-0.29667
C11orf52	4	0.86346	0.86377	0.999988	16637	0	0.16818	0.067133	0.1547	0.994422	2988	3	0.16818
C11orf53	4	0.75431	0.76279	0.999988	14713	1	-0.046679	0.073136	0.16607	0.994422	3224	1	-0.046679
C11orf54	4	0.078823	0.1762	0.990205	3422	3	-0.30089	0.9519	0.95214	0.999938	18365	0	-0.30089
C11orf57	4	0.55304	0.63871	0.999988	12311	1	0.3887	0.052812	0.1272	0.989925	2485	3	0.3887
C11orf58	4	0.43961	0.58657	0.999988	11322	1	0.49141	0.01764	0.05583	0.932672	1155	3	0.49141
C11orf63	4	0.19464	0.3333	0.99911	6448	1	-0.054991	0.33859	0.48331	0.999938	9298	1	-0.054991
C11orf65	4	0.082807	0.18358	0.990205	3561	2	-0.19035	0.82373	0.82419	0.999938	15890	1	-0.19035
C11orf68	4	0.95633	0.95656	0.999988	18487	0	0.14656	0.18198	0.32373	0.999938	6181	2	0.14656
C11orf70	4	0.59096	0.65836	0.999988	12713	1	0.22205	0.049536	0.12085	0.988145	2367	3	0.22205
C11orf71	4	0.43922	0.58618	0.999988	11312	2	0.061971	0.20914	0.3515	0.999938	6717	2	0.061971
C11orf73	4	0.21323	0.3525	0.99911	6814	2	-0.047407	0.86317	0.86349	0.999938	16656	0	-0.047407
C11orf74	4	0.59873	0.66253	0.999988	12792	1	0.10508	0.323	0.46743	0.999938	8965	2	0.10508
C11orf80	4	0.95471	0.95493	0.999988	18456	0	0.12754	0.42404	0.57072	0.999938	11011	2	0.12754
C11orf84	4	0.49232	0.60986	0.999988	11758	1	0.31626	0.04441	0.11076	0.97857	2190	3	0.31626
C11orf85	4	0.39783	0.54304	0.999988	10455	2	-0.10612	0.78819	0.79189	0.999938	15276	1	-0.10612
C11orf86	4	0.6083	0.66776	0.999988	12867	1	0.2507	0.10116	0.21715	0.999938	4186	3	0.2507
C11orf87	4	0.10589	0.22543	0.994349	4389	2	-0.013567	0.10998	0.23289	0.999938	4484	2	-0.013567
C11orf88	4	0.39034	0.5352	0.999988	10310	1	0.11129	0.04984	0.12142	0.988733	2376	2	0.11129
C11orf91	4	0.050054	0.12121	0.990002	2364	2	-0.080022	0.059509	0.14011	0.991808	2733	2	-0.080022
C11orf94	4	0.785	0.788	0.999988	15202	1	0.049366	0.36929	0.51442	0.999938	9899	2	0.049366
C11orf95	4	0.26657	0.40742	0.99911	7880	2	-0.15147	0.65286	0.69743	0.999938	13444	1	-0.15147
C11orf96	4	0.0084359	0.028542	0.928115	593	3	-0.35478	0.97538	0.97557	0.999938	18850	0	-0.35478
C11orf97	4	0.12278	0.25514	0.997714	4931	3	-0.13961	0.10388	0.22195	0.999938	4272	1	-0.13961
C11orf98	4	0.36482	0.50886	0.999988	9803	1	0.16202	0.3046	0.44869	0.999938	8599	2	0.16202
C12orf10	4	0.026631	0.073937	0.975779	1460	3	-0.26487	0.98214	0.98233	0.999938	18983	0	-0.26487
C12orf29	4	0.32531	0.46816	0.999988	9037	1	0.10283	0.42876	0.57552	0.999938	11101	2	0.10283
C12orf4	4	0.68873	0.71592	0.999988	13770	1	-0.00052006	0.20743	0.34977	0.999938	6685	1	-0.00052006
C12orf40	4	0.66006	0.69775	0.999988	13420	1	0.32558	0.055929	0.13326	0.991808	2593	3	0.32558
C12orf42	4	0.98337	0.98351	0.999988	19021	0	0.39805	0.0075503	0.025753	0.900232	543	3	0.39805
C12orf43	4	0.11713	0.24529	0.997714	4753	3	-0.17983	0.97268	0.9729	0.999938	18786	0	-0.17983
C12orf45	4	0.025349	0.071218	0.975779	1407	1	0.29955	0.051242	0.12416	0.98901	2428	3	0.29955
C12orf49	4	0.069798	0.15933	0.990205	3083	3	-0.21562	0.86846	0.86874	0.999938	16762	0	-0.21562
C12orf50	4	0.32218	0.46494	0.999988	8987	2	-0.031817	0.82488	0.82532	0.999938	15916	1	-0.031817
C12orf54	4	0.37544	0.51979	0.999988	10027	2	0.11286	0.12926	0.26636	0.999938	5101	2	0.11286
C12orf56	4	0.29217	0.43397	0.99911	8368	2	0.021988	0.070596	0.1613	0.994422	3126	2	0.021988
C12orf57	4	0.5267	0.62591	0.999988	12065	1	0.069533	0.68929	0.71963	0.999938	13885	1	0.069533
C12orf60	4	0.11586	0.24303	0.997714	4709	3	-0.16401	0.38415	0.52964	0.999938	10213	1	-0.16401
C12orf65	4	0.90021	0.90044	0.999988	17325	0	0.053742	0.36118	0.50624	0.999938	9722	1	0.053742
C12orf66	4	0.0079307	0.026965	0.922604	561	3	-0.27895	0.77524	0.78099	0.999938	15056	1	-0.27895
C12orf71	4	0.64596	0.68926	0.999988	13279	1	-0.071334	0.15712	0.29843	0.999938	5703	1	-0.071334
C12orf73	4	0.43441	0.58117	0.999988	11220	2	-0.18325	0.86295	0.86327	0.999938	16651	0	-0.18325
C12orf74	4	0.9967	0.99671	0.999988	19284	0	0.54841	0.0033047	0.011727	0.868225	246	4	0.54841
C12orf75	4	0.59553	0.66084	0.999988	12761	1	0.17463	0.13239	0.27172	0.999938	5210	3	0.17463
C12orf76	4	0.50213	0.61435	0.999988	11845	1	0.15052	0.2673	0.41052	0.999938	7871	2	0.15052
C12orf77	4	0.90519	0.90543	0.999988	17428	0	0.1158	0.35452	0.49951	0.999938	9580	2	0.1158
C12orf79	4	0.24814	0.38855	0.99911	7496	2	-0.21344	0.29858	0.44257	0.999938	8479	1	-0.21344
C12orf80	4	0.79499	0.79683	0.999988	15368	1	-0.018674	0.34838	0.49331	0.999938	9467	1	-0.018674
C14orf1	4	0.23001	0.36989	0.99911	7149	1	-0.069237	0.83337	0.83369	0.999938	16053	0	-0.069237
C14orf105	4	0.99608	0.99608	0.999988	19268	0	0.34365	0.003921	0.013821	0.868225	308	4	0.34365
C14orf119	4	0.91943	0.91973	0.999988	17702	0	0.14395	0.21806	0.36061	0.999938	6881	2	0.14395
C14orf132	4	0.86523	0.86555	0.999988	16667	0	0.29668	0.076621	0.17257	0.994422	3347	3	0.29668
C14orf142	4	0.29787	0.43989	0.99911	8508	2	-0.11653	0.45731	0.60133	0.999938	11587	1	-0.11653
C14orf159	4	0.034135	0.089476	0.975848	1761	2	-0.20811	0.86239	0.86275	0.999938	16640	0	-0.20811
C14orf166	4	0.97932	0.97953	0.999988	18935	0	0.23412	0.070273	0.16067	0.994422	3114	3	0.23412
C14orf169	4	0.24994	0.3904	0.99911	7532	1	0.31601	0.11329	0.23872	0.999938	4585	2	0.31601
C14orf177	4	0.045857	0.11303	0.990002	2205	1	0.14183	0.26333	0.40656	0.999938	7787	1	0.14183
C14orf178	4	0.10392	0.22183	0.994349	4314	1	0.34456	0.057321	0.13594	0.991808	2646	3	0.34456
C14orf180	4	0.9739	0.97409	0.999988	18832	0	0.51776	0.026828	0.075197	0.943028	1540	3	0.51776
C14orf2	4	0.52941	0.6272	0.999988	12094	1	0.22789	0.10502	0.22403	0.999938	4310	2	0.22789
C14orf28	4	0.85404	0.85443	0.999988	16434	0	0.54878	0.0090121	0.030413	0.900232	644	3	0.54878
C14orf37	4	0.92628	0.92655	0.999988	17845	0	0.28749	0.029248	0.080249	0.951007	1633	3	0.28749
C14orf39	4	0.43741	0.58428	0.999988	11274	2	-0.075967	0.82949	0.82979	0.999938	15987	1	-0.075967
C14orf79	4	0.75959	0.76691	0.999988	14791	1	-0.10227	0.17622	0.31783	0.999938	6069	1	-0.10227
C14orf80	4	0.29284	0.43468	0.99911	8384	1	-0.073949	0.91067	0.91099	0.999938	17568	0	-0.073949
C14orf93	4	0.39683	0.54194	0.999988	10431	1	0.048335	0.33675	0.48147	0.999938	9264	2	0.048335
C15orf26	4	0.7239	0.7402	0.999988	14263	1	0.21817	0.1471	0.28825	0.999938	5516	2	0.21817
C15orf27	4	0.79987	0.80131	0.999988	15474	1	0.010779	0.7466	0.75901	0.999938	14615	1	0.010779
C15orf32	4	0.89448	0.89465	0.999988	17201	0	0.15872	0.10044	0.21587	0.999938	4160	3	0.15872
C15orf38-AP3S2	4	0.28446	0.42589	0.99911	8226	1	0.031765	0.32358	0.468	0.999938	8980	1	0.031765
C15orf39	4	0.99219	0.9922	0.999988	19193	0	0.20141	0.00781	0.02658	0.900232	561	4	0.20141
C15orf40	4	0.33026	0.47333	0.999988	9134	2	-0.10957	0.81002	0.8112	0.999938	15639	1	-0.10957
C15orf41	4	0.93589	0.93616	0.999988	18029	0	0.15653	0.22071	0.36331	0.999938	6938	2	0.15653
C15orf43	4	0.43666	0.58349	0.999988	11259	2	-0.015385	0.46936	0.60645	0.999938	11677	1	-0.015385
C15orf48	4	0.14582	0.28284	0.998148	5475	2	-0.069883	0.20218	0.34438	0.999938	6569	2	-0.069883
C15orf52	4	0.016282	0.051959	0.967431	1036	3	-0.58344	0.97207	0.97227	0.999938	18775	0	-0.58344
C15orf53	4	0.98064	0.98085	0.999988	18968	0	0.27392	0.053744	0.12903	0.991313	2515	3	0.27392
C15orf54	4	0.34764	0.49123	0.999988	9462	2	-0.028249	0.38297	0.52842	0.999938	10196	2	-0.028249
C15orf56	4	0.27025	0.41119	0.99911	7952	2	-0.19468	0.27212	0.41548	0.999938	7964	1	-0.19468
C15orf57	4	0.10666	0.22682	0.995551	4410	3	-0.23607	0.81165	0.81273	0.999938	15663	1	-0.23607
C15orf59	4	0.94822	0.94846	0.999988	18307	0	0.21211	0.08763	0.19275	0.998893	3730	3	0.21211
C15orf61	4	0.15101	0.2882	0.998148	5585	1	0.014446	0.24643	0.38942	0.999938	7438	1	0.014446
C15orf62	4	0.69942	0.72317	0.999988	13921	1	-0.043887	0.40719	0.55342	0.999938	10683	1	-0.043887
C15orf65	4	0.31356	0.45607	0.999988	8813	2	-0.089265	0.18543	0.32725	0.999938	6255	1	-0.089265
C16orf13	4	0.62766	0.67867	0.999988	13074	1	0.0018908	0.58317	0.65936	0.999938	12701	1	0.0018908
C16orf45	4	0.84356	0.84387	0.999988	16235	0	0.33677	0.016578	0.05355	0.923371	1123	3	0.33677
C16orf46	4	0.31158	0.45399	0.999988	8782	2	0.03632	0.27181	0.41515	0.999938	7959	2	0.03632
C16orf47	4	0.43895	0.58589	0.999988	11301	2	-0.016237	0.51939	0.62852	0.999938	12114	1	-0.016237
C16orf52	4	0.32812	0.47109	0.999988	9091	2	-0.12788	0.40538	0.55153	0.999938	10645	1	-0.12788
C16orf54	4	0.36772	0.51179	0.999988	9866	1	0.14228	0.31233	0.45657	0.999938	8759	2	0.14228
C16orf58	4	0.93212	0.93239	0.999988	17954	0	0.20033	0.10205	0.21874	0.999938	4210	3	0.20033
C16orf59	4	0.64428	0.68828	0.999988	13262	1	0.22012	0.16561	0.30699	0.999938	5872	2	0.22012
C16orf62	4	0.30469	0.4469	0.99911	8656	2	-0.10384	0.53228	0.63442	0.999938	12236	1	-0.10384
C16orf70	4	0.0064765	0.022242	0.906929	472	3	-0.40336	0.60275	0.66954	0.999938	12888	1	-0.40336
C16orf71	4	0.88198	0.88227	0.999988	16966	0	0.15154	0.24997	0.39303	0.999938	7518	2	0.15154
C16orf72	4	0.10226	0.21891	0.994349	4253	2	-0.19388	0.3838	0.52927	0.999938	10207	2	-0.19388
C16orf74	4	0.068348	0.15661	0.990205	3022	2	-0.15247	0.67034	0.7078	0.999938	13651	1	-0.15247
C16orf78	4	0.90459	0.90482	0.999988	17410	0	0.074595	0.090047	0.19712	0.998893	3818	1	0.074595
C16orf82	4	0.10211	0.21864	0.994349	4249	1	-0.39757	0.93397	0.93426	0.999938	18046	0	-0.39757
C16orf86	4	0.083059	0.18406	0.990205	3570	3	-0.20043	0.6171	0.67725	0.999938	13043	1	-0.20043
C16orf87	4	0.24249	0.38268	0.99911	7408	2	-0.040502	0.43244	0.57932	0.999938	11173	2	-0.040502
C16orf89	4	0.0015229	0.0055081	0.820449	130	1	0.023309	0.74274	0.75619	0.999938	14556	1	0.023309
C16orf90	4	0.7624	0.7691	0.999988	14832	1	0.071312	0.2819	0.42547	0.999938	8145	2	0.071312
C16orf91	4	0.12477	0.2586	0.997714	4994	2	-0.36265	0.77832	0.78353	0.999938	15111	1	-0.36265
C16orf92	4	0.3587	0.50258	0.999988	9672	1	0.098267	0.35744	0.50244	0.999938	9647	2	0.098267
C16orf93	4	0.18228	0.32047	0.99911	6209	2	0.0033668	0.20522	0.34748	0.999938	6635	2	0.0033668
C16orf95	4	0.41789	0.56401	0.999988	10889	2	-0.025839	0.12509	0.25919	0.999938	4973	1	-0.025839
C16orf96	4	0.063388	0.14697	0.990205	2852	2	-0.20577	0.036448	0.094874	0.967984	1893	1	-0.20577
C16orf97	4	0.66922	0.70336	0.999988	13532	1	0.17392	0.095133	0.20638	0.999938	3987	2	0.17392
C17orf100	4	0.25048	0.39095	0.99911	7541	1	0.10474	0.35152	0.49647	0.999938	9527	2	0.10474
C17orf102	4	0.95605	0.95626	0.999988	18481	0	0.082907	0.29023	0.43401	0.999938	8317	1	0.082907
C17orf104	4	0.74853	0.75838	0.999988	14633	1	-0.038625	0.91149	0.91183	0.999938	17588	0	-0.038625
C17orf105	4	0.32558	0.46845	0.999988	9045	1	0.042616	0.43129	0.57813	0.999938	11148	2	0.042616
C17orf107	4	0.033934	0.089075	0.975848	1753	2	-0.303	0.39818	0.54404	0.999938	10501	1	-0.303
C17orf112	4	0.034146	0.089497	0.975848	1762	2	-0.15151	0.87349	0.8738	0.999938	16852	0	-0.15151
C17orf47	4	0.96398	0.96422	0.999988	18620	0	0.29718	0.03291	0.08772	0.95825	1770	3	0.29718
C17orf49	4	0.82926	0.82955	0.999988	15986	0	-0.13535	0.37759	0.52291	0.999938	10081	1	-0.13535
C17orf50	4	0.39795	0.54315	0.999988	10459	2	-0.19801	0.58402	0.65982	0.999938	12711	1	-0.19801
C17orf51	4	0.02741	0.075553	0.975779	1493	3	-0.28878	0.51414	0.6261	0.999938	12069	1	-0.28878
C17orf53	4	0.042112	0.10551	0.980464	2071	1	0.13769	0.44025	0.58734	0.999938	11329	2	0.13769
C17orf58	4	0.7683	0.77387	0.999988	14923	1	0.00075847	0.076206	0.17183	0.994422	3335	1	0.00075847
C17orf59	4	0.56658	0.64562	0.999988	12457	1	0.18968	0.041612	0.10522	0.973866	2092	2	0.18968
C17orf62	4	0.22775	0.36758	0.99911	7100	2	-0.1513	0.86831	0.8686	0.999938	16757	0	-0.1513
C17orf64	4	0.74279	0.75404	0.999988	14555	1	0.064222	0.030759	0.083334	0.95364	1688	2	0.064222
C17orf67	4	0.091009	0.19857	0.993003	3871	1	0.22399	0.2225	0.36517	0.999938	6980	2	0.22399
C17orf70	4	0.41584	0.56189	0.999988	10833	1	-0.022045	0.16048	0.3018	0.999938	5768	1	-0.022045
C17orf74	4	0.36335	0.50737	0.999988	9760	1	0.10854	0.3175	0.46183	0.999938	8863	2	0.10854
C17orf75	4	0.014359	0.046977	0.963966	941	1	-0.032651	0.68781	0.71866	0.999938	13869	1	-0.032651
C17orf77	4	0.0068778	0.023574	0.914168	499	2	-0.095706	0.74215	0.75579	0.999938	14547	1	-0.095706
C17orf78	4	0.8756	0.87589	0.999988	16867	0	0.15615	0.15853	0.29983	0.999938	5734	2	0.15615
C17orf80	4	0.9466	0.94684	0.999988	18268	0	0.15231	0.32306	0.46749	0.999938	8968	2	0.15231
C17orf82	4	0.36147	0.50544	0.999988	9724	2	-0.13441	0.57103	0.65323	0.999938	12593	1	-0.13441
C17orf85	4	0.36497	0.50901	0.999988	9808	1	0.3108	0.072962	0.16575	0.994422	3218	2	0.3108
C17orf89	4	0.57989	0.65252	0.999988	12584	1	-0.036534	0.90629	0.90658	0.999938	17472	0	-0.036534
C17orf96	4	0.94671	0.94693	0.999988	18272	0	0.33456	0.14036	0.28127	0.999938	5390	2	0.33456
C17orf97	4	0.47521	0.60233	0.999988	11617	1	0.3243	0.067572	0.15558	0.994422	3003	3	0.3243
C17orf98	4	0.78398	0.78715	0.999988	15185	1	0.24375	0.082845	0.184	0.996233	3574	3	0.24375
C17orf99	4	0.31006	0.4524	0.999938	8757	2	-0.17949	0.92762	0.9279	0.999938	17912	0	-0.17949
C18orf21	4	0.19586	0.33452	0.99911	6473	2	-0.19267	0.87673	0.877	0.999938	16916	0	-0.19267
C18orf25	4	0.54858	0.63651	0.999988	12271	1	0.18057	0.15598	0.29729	0.999938	5682	2	0.18057
C18orf32	4	0.94782	0.94805	0.999988	18295	0	0.14278	0.21228	0.35466	0.999938	6772	2	0.14278
C18orf42	4	0.27625	0.41744	0.99911	8064	2	-0.075228	0.58287	0.65919	0.999938	12696	1	-0.075228
C18orf54	4	0.24919	0.38962	0.99911	7517	2	-0.10111	0.66949	0.70726	0.999938	13639	1	-0.10111
C18orf63	4	0.378	0.52241	0.999988	10071	1	0.0057623	0.77619	0.78179	0.999938	15075	1	0.0057623
C18orf65	4	0.75234	0.7613	0.999988	14684	1	0.166	0.10091	0.21669	0.999938	4175	3	0.166
C18orf8	4	0.85357	0.85396	0.999988	16423	0	-0.0013217	0.45417	0.59997	0.999938	11564	1	-0.0013217
C19orf12	4	0.74943	0.75907	0.999988	14645	1	-0.060018	0.58555	0.66061	0.999938	12725	1	-0.060018
C19orf18	4	0.45302	0.59256	0.999988	11430	1	0.18238	0.12679	0.26214	0.999938	5026	3	0.18238
C19orf24	4	0.37552	0.51987	0.999988	10029	2	0.056782	0.30577	0.44983	0.999938	8629	2	0.056782
C19orf25	4	0.97474	0.97491	0.999988	18848	0	0.23948	0.097357	0.21035	0.999938	4055	3	0.23948
C19orf26	4	0.093769	0.20363	0.993364	3967	3	-0.27775	0.53263	0.63459	0.999938	12238	1	-0.27775
C19orf33	4	0.91587	0.9162	0.999988	17617	0	0.060669	0.74928	0.76102	0.999938	14643	1	0.060669
C19orf35	4	0.57447	0.64969	0.999988	12534	1	0.1606	0.16125	0.30259	0.999938	5784	2	0.1606
C19orf38	4	0.68995	0.71674	0.999988	13789	1	0.2612	0.078649	0.17627	0.994422	3421	3	0.2612
C19orf40	4	0.86301	0.86334	0.999988	16626	0	0.078043	0.34598	0.49083	0.999938	9424	2	0.078043
C19orf43	4	0.36044	0.50433	0.999988	9708	2	-0.095952	0.84719	0.84753	0.999938	16326	0	-0.095952
C19orf44	4	0.47152	0.6007	0.999988	11582	1	0.30941	0.048314	0.11851	0.985427	2327	3	0.30941
C19orf45	4	0.09048	0.19761	0.993003	3852	2	-0.092976	0.79327	0.79625	0.999938	15363	1	-0.092976
C19orf47	4	0.081742	0.18163	0.990205	3522	2	-0.21452	0.94867	0.94889	0.999938	18311	0	-0.21452
C19orf48	4	0.86231	0.86267	0.999988	16612	0	-0.061447	0.87881	0.87911	0.999938	16958	0	-0.061447
C19orf52	4	0.040292	0.10183	0.980464	1998	3	-0.61833	0.96101	0.96123	0.999938	18542	0	-0.61833
C19orf53	4	0.28781	0.42944	0.99911	8293	1	0.26317	0.36713	0.51224	0.999938	9856	2	0.26317
C19orf54	4	0.2123	0.35154	0.99911	6796	2	-0.21522	0.69467	0.72313	0.999938	13962	1	-0.21522
C19orf57	4	0.16387	0.30141	0.998148	5834	1	0.064515	0.38156	0.52696	0.999938	10167	2	0.064515
C19orf60	4	0.16584	0.30342	0.998148	5878	2	-0.14404	0.15197	0.29315	0.999938	5607	1	-0.14404
C19orf66	4	0.05894	0.13842	0.990205	2683	3	-0.28866	0.45111	0.5985	0.999938	11534	1	-0.28866
C19orf67	4	0.18201	0.32018	0.99911	6203	2	-0.025117	0.42159	0.56816	0.999938	10965	2	-0.025117
C19orf68	4	0.10792	0.22911	0.997544	4445	2	0.049709	0.041109	0.1042	0.971472	2076	2	0.049709
C19orf70	4	0.57207	0.64845	0.999988	12507	1	0.30343	0.18707	0.32893	0.999938	6284	2	0.30343
C19orf71	4	0.046851	0.11499	0.990002	2244	3	-0.26594	0.88301	0.88329	0.999938	17034	0	-0.26594
C19orf73	4	0.63689	0.68396	0.999988	13176	1	0.048241	0.32342	0.46784	0.999938	8976	1	0.048241
C19orf80	4	0.023403	0.067145	0.975436	1327	3	-0.4288	0.38264	0.5281	0.999938	10189	1	-0.4288
C19orf81	4	0.098535	0.2122	0.994349	4126	1	0.22856	0.082458	0.18332	0.996233	3561	3	0.22856
C19orf84	4	0.10473	0.22329	0.994349	4345	3	-0.39997	0.60513	0.6708	0.999938	12912	1	-0.39997
C1D	4	0.99411	0.99413	0.999988	19233	0	0.30092	0.005891	0.020349	0.897851	436	4	0.30092
C1GALT1	4	0.41811	0.56423	0.999988	10894	1	0.004743	0.83616	0.83647	0.999938	16114	0	0.004743
C1GALT1C1	4	0.49055	0.60909	0.999988	11738	1	0.19682	0.089229	0.19562	0.998893	3787	2	0.19682
C1GALT1C1L	4	0.3671	0.51115	0.999988	9857	1	0.054326	0.36716	0.51226	0.999938	9857	2	0.054326
C1orf100	4	0.23568	0.37575	0.99911	7263	1	0.2153	0.088772	0.19483	0.998893	3772	3	0.2153
C1orf101	4	0.52131	0.62337	0.999988	12013	1	-0.025213	0.83628	0.8366	0.999938	16119	0	-0.025213
C1orf105	4	0.81726	0.81768	0.999988	15755	1	0.080321	0.65591	0.69924	0.999938	13482	1	0.080321
C1orf106	4	0.31822	0.46087	0.999988	8906	1	0.029589	0.1597	0.30101	0.999938	5756	1	0.029589
C1orf109	4	0.28906	0.43075	0.99911	8313	2	-0.17547	0.52938	0.6331	0.999938	12204	1	-0.17547
C1orf110	4	0.36085	0.50478	0.999988	9716	2	-0.10734	0.59742	0.66674	0.999938	12835	1	-0.10734
C1orf111	4	0.95078	0.95102	0.999988	18362	0	0.20736	0.080621	0.17992	0.994422	3498	2	0.20736
C1orf112	4	0.30438	0.44657	0.99911	8647	1	-0.025804	0.27249	0.41585	0.999938	7971	1	-0.025804
C1orf115	4	0.26424	0.40506	0.99911	7828	2	-0.13004	0.49915	0.61933	0.999938	11943	1	-0.13004
C1orf116	4	0.8687	0.86898	0.999988	16738	0	0.087521	0.33248	0.47714	0.999938	9165	2	0.087521
C1orf122	4	0.63669	0.68385	0.999988	13172	1	0.10257	0.39925	0.54517	0.999938	10524	2	0.10257
C1orf123	4	0.37596	0.52034	0.999988	10039	1	0.13357	0.41024	0.55656	0.999938	10744	2	0.13357
C1orf127	4	0.95001	0.95022	0.999988	18340	0	0.16575	0.17009	0.31162	0.999938	5956	2	0.16575
C1orf131	4	0.95631	0.95654	0.999988	18486	0	0.22409	0.11452	0.24083	0.999938	4618	3	0.22409
C1orf137	4	0.22361	0.36332	0.99911	7010	2	-0.044044	0.097579	0.21076	0.999938	4065	2	-0.044044
C1orf141	4	0.08894	0.19484	0.990676	3806	1	0.29732	0.022204	0.065516	0.935633	1350	3	0.29732
C1orf146	4	0.47559	0.60249	0.999988	11620	1	0.16672	0.14073	0.28166	0.999938	5396	2	0.16672
C1orf158	4	0.026725	0.074141	0.975779	1465	2	-0.27859	0.35436	0.49935	0.999938	9577	1	-0.27859
C1orf159	4	0.90645	0.90676	0.999988	17452	0	0.39866	0.023187	0.067568	0.935633	1398	2	0.39866
C1orf162	4	0.45533	0.59357	0.999988	11448	1	-0.067358	0.38462	0.53012	0.999938	10222	1	-0.067358
C1orf167	4	0.99938	0.99939	0.999988	19343	0	0.42354	0.00062378	0.0023676	0.775653	58	4	0.42354
C1orf168	4	0.8351	0.83538	0.999988	16072	0	0.079282	0.3194	0.46378	0.999938	8889	2	0.079282
C1orf174	4	0.91634	0.91667	0.999988	17631	0	0.1885	0.10736	0.22828	0.999938	4397	3	0.1885
C1orf177	4	0.0021934	0.0078959	0.865855	176	2	-0.032579	0.036717	0.095385	0.967984	1904	2	-0.032579
C1orf185	4	0.14598	0.28299	0.998148	5480	1	0.077047	0.41546	0.56191	0.999938	10857	2	0.077047
C1orf186	4	0.012986	0.042743	0.958232	862	3	-0.35477	0.25314	0.39619	0.999938	7577	1	-0.35477
C1orf189	4	0.011341	0.037667	0.949728	768	2	-0.21242	0.073623	0.16698	0.994422	3243	1	-0.21242
C1orf194	4	0.021798	0.063771	0.975436	1258	1	0.455	0.0017034	0.0061518	0.868225	132	3	0.455
C1orf195	4	0.096718	0.20896	0.994349	4067	1	0.12854	0.21444	0.35688	0.999938	6807	2	0.12854
C1orf198	4	0.93835	0.93858	0.999988	18100	0	0.21081	0.21093	0.35333	0.999938	6743	2	0.21081
C1orf204	4	0.88022	0.88051	0.999988	16945	0	-0.022013	0.42517	0.57188	0.999938	11039	1	-0.022013
C1orf21	4	0.29625	0.43818	0.99911	8461	2	0.16276	0.015533	0.050528	0.922454	1052	2	0.16276
C1orf210	4	0.38682	0.53156	0.999988	10233	2	-0.054571	0.14497	0.28601	0.999938	5475	1	-0.054571
C1orf216	4	0.56947	0.64711	0.999988	12483	1	0.10233	0.41236	0.55873	0.999938	10788	2	0.10233
C1orf226	4	0.36851	0.51258	0.999988	9880	2	-0.0042831	0.38902	0.53461	0.999938	10327	2	-0.0042831
C1orf228	4	0.80337	0.80454	0.999988	15529	1	0.23224	0.12665	0.26189	0.999938	5021	2	0.23224
C1orf229	4	0.23973	0.37991	0.99911	7352	2	-0.085988	0.91404	0.91434	0.999938	17640	0	-0.085988
C1orf233	4	0.86069	0.86105	0.999988	16579	0	0.023906	0.33103	0.47567	0.999938	9128	2	0.023906
C1orf234	4	0.14123	0.27803	0.998148	5385	2	-0.25236	0.43378	0.58069	0.999938	11203	1	-0.25236
C1orf27	4	0.2819	0.42328	0.99911	8174	2	-0.080862	0.42561	0.57231	0.999938	11048	1	-0.080862
C1orf43	4	0.98441	0.98454	0.999988	19038	0	0.35725	0.015593	0.050707	0.922454	1057	4	0.35725
C1orf50	4	0.24498	0.38523	0.99911	7445	2	0.046171	0.20701	0.34935	0.999938	6673	2	0.046171
C1orf52	4	0.053761	0.12847	0.990205	2492	1	0.026683	0.66648	0.70549	0.999938	13605	1	0.026683
C1orf53	4	0.41351	0.55947	0.999988	10786	2	-0.050384	0.79274	0.7958	0.999938	15359	1	-0.050384
C1orf54	4	0.35981	0.50369	0.999988	9693	1	0.087859	0.31739	0.46171	0.999938	8861	2	0.087859
C1orf56	4	0.9462	0.94645	0.999988	18259	0	0.31192	0.067254	0.15495	0.994422	2992	3	0.31192
C1orf61	4	0.54765	0.63607	0.999988	12260	1	0.03223	0.59483	0.66542	0.999938	12810	1	0.03223
C1orf64	4	0.93871	0.93891	0.999988	18106	0	0.22408	0.065803	0.15218	0.994422	2951	3	0.22408
C1orf68	4	0.043004	0.1073	0.982039	2114	3	-0.21706	0.96365	0.96387	0.999938	18606	0	-0.21706
C1orf86	4	0.79755	0.79919	0.999988	15425	1	0.20213	0.13423	0.2749	0.999938	5267	2	0.20213
C1orf87	4	0.083194	0.18429	0.990205	3573	2	0.13441	0.022575	0.066282	0.935633	1368	2	0.13441
C1orf94	4	0.027816	0.076423	0.975779	1509	3	-0.25177	0.76731	0.77464	0.999938	14918	1	-0.25177
C1orf95	4	0.03207	0.085204	0.975848	1683	1	-0.41432	0.24844	0.39147	0.999938	7487	2	-0.41432
C1QA	4	0.94114	0.94137	0.999988	18161	0	0.22108	0.04496	0.11187	0.979181	2212	2	0.22108
C1QB	4	0.99279	0.99278	0.999988	19205	0	0.48149	0.0072081	0.024646	0.900232	517	4	0.48149
C1QBP	4	0.7873	0.79006	0.999988	15245	1	0.11873	0.026109	0.073671	0.943028	1507	2	0.11873
C1QC	4	0.19056	0.32906	0.99911	6366	2	-0.12105	0.91359	0.9139	0.999938	17631	0	-0.12105
C1QL1	4	0.96208	0.96228	0.999988	18590	0	0.18426	0.20426	0.3465	0.999938	6608	2	0.18426
C1QL2	4	0.28039	0.42172	0.99911	8142	2	-0.15346	0.88526	0.88548	0.999938	17077	0	-0.15346
C1QL3	4	0.87689	0.87719	0.999988	16893	0	0.01653	0.81838	0.81906	0.999938	15790	1	0.01653
C1QL4	4	0.57325	0.64907	0.999988	12520	1	0.054769	0.0059011	0.020383	0.897851	438	2	0.054769
C1QTNF1	4	0.14813	0.28526	0.998148	5528	1	0.20465	0.12752	0.26336	0.999938	5046	3	0.20465
C1QTNF2	4	0.9906	0.99062	0.999988	19154	0	0.32418	0.0093975	0.031663	0.900232	667	4	0.32418
C1QTNF3	4	0.62622	0.67785	0.999988	13061	1	0.15823	0.1121	0.23663	0.999938	4539	3	0.15823
C1QTNF4	4	0.35294	0.49665	0.999988	9562	1	-0.063297	0.6235	0.68081	0.999938	13109	1	-0.063297
C1QTNF5	4	0.93308	0.93337	0.999988	17974	0	0.059293	0.55583	0.64568	0.999938	12453	1	0.059293
C1QTNF6	4	0.8155	0.81598	0.999988	15721	1	0.093506	0.052472	0.12656	0.98901	2478	1	0.093506
C1QTNF7	4	0.20143	0.34032	0.99911	6589	1	0.051967	0.69228	0.72156	0.999938	13923	1	0.051967
C1QTNF8	4	0.2252	0.36496	0.99911	7043	1	0.26798	0.071487	0.16299	0.994422	3161	3	0.26798
C1QTNF9	4	0.22688	0.36668	0.99911	7084	2	-0.14679	0.093795	0.20394	0.999938	3942	1	-0.14679
C1QTNF9B	4	0.76383	0.77023	0.999988	14850	1	0.49224	0.011128	0.037029	0.901282	793	3	0.49224
C1QTNF9B-AS1	4	0.99798	0.998	0.999988	19311	0	0.49231	0.0020217	0.0072982	0.868225	160	4	0.49231
C1RL	4	0.068784	0.15743	0.990205	3042	3	-0.27237	0.15834	0.29965	0.999938	5730	1	-0.27237
C1S	4	0.42969	0.57627	0.999988	11139	1	-0.089634	0.90009	0.90031	0.999938	17356	0	-0.089634
C2	4	0.062014	0.14435	0.990205	2796	2	-0.1673	0.90834	0.90864	0.999938	17523	0	-0.1673
C20orf141	4	0.94821	0.94845	0.999988	18306	0	0.18827	0.055438	0.13231	0.991808	2572	3	0.18827
C20orf144	4	0.055341	0.13152	0.990205	2557	3	-0.29184	0.27995	0.42349	0.999938	8104	1	-0.29184
C20orf173	4	0.38498	0.52968	0.999988	10202	2	-0.1203	0.97138	0.97157	0.999938	18760	0	-0.1203
C20orf194	4	0.1797	0.31778	0.998989	6155	2	-0.1202	0.57938	0.65746	0.999938	12662	1	-0.1202
C20orf195	4	0.44589	0.58949	0.999988	11367	1	0.074965	0.4197	0.56622	0.999938	10926	2	0.074965
C20orf196	4	0.63305	0.68177	0.999988	13130	1	-0.011944	0.53542	0.63587	0.999938	12266	1	-0.011944
C20orf197	4	0.36765	0.51171	0.999988	9864	2	-0.0064884	0.39322	0.53891	0.999938	10391	2	-0.0064884
C20orf202	4	0.22878	0.3686	0.99911	7121	2	-0.12595	0.11453	0.24084	0.999938	4619	1	-0.12595
C20orf203	4	0.029474	0.079876	0.975848	1582	3	-0.31536	0.11014	0.23318	0.999938	4490	1	-0.31536
C20orf24	4	0.029482	0.079892	0.975848	1583	2	-0.27078	0.39349	0.53918	0.999938	10404	1	-0.27078
C20orf27	4	0.05441	0.12972	0.990205	2519	3	-0.27073	0.76228	0.77073	0.999938	14848	1	-0.27073
C20orf62	4	0.96167	0.96187	0.999988	18585	0	0.29788	0.083285	0.18481	0.996524	3589	2	0.29788
C20orf78	4	0.37498	0.51934	0.999988	10015	2	-0.069973	0.089542	0.19619	0.998893	3799	1	-0.069973
C20orf85	4	0.58653	0.65603	0.999988	12655	1	0.12053	0.44696	0.59423	0.999938	11458	2	0.12053
C20orf96	4	0.36548	0.50954	0.999988	9818	1	-0.068699	0.20977	0.35213	0.999938	6725	1	-0.068699
C21orf140	4	0.53184	0.62835	0.999988	12120	1	0.087685	0.35024	0.49519	0.999938	9504	2	0.087685
C21orf2	4	0.093363	0.20288	0.99304	3955	1	0.16886	0.11642	0.24415	0.999938	4679	3	0.16886
C21orf33	4	0.0088234	0.029812	0.928115	614	4	-0.51637	0.99118	0.99119	0.999938	19158	0	-0.51637
C21orf58	4	0.2102	0.34939	0.99911	6751	1	0.012231	0.90016	0.90039	0.999938	17359	0	0.012231
C21orf59	4	0.097842	0.21097	0.994349	4104	3	-0.22288	0.95142	0.95168	0.999938	18357	0	-0.22288
C21orf62	4	0.37083	0.51502	0.999988	9936	1	0.0020359	0.54668	0.64124	0.999938	12369	1	0.0020359
C21orf91	4	0.0043355	0.015173	0.885923	322	4	-0.28068	0.99566	0.99564	0.999938	19259	0	-0.28068
C22orf15	4	0.85667	0.85704	0.999988	16493	0	0.074345	0.26135	0.40453	0.999938	7750	2	0.074345
C22orf23	4	0.36561	0.50966	0.999988	9824	2	0.01112	0.33277	0.47745	0.999938	9170	2	0.01112
[truncated: 17,365 more rows]

## Sheet: Enzalutamide IC90
id	num	neg|score	neg|p-value	neg|fdr	neg|rank	neg|goodsgrna	neg|lfc	pos|score	pos|p-value	pos|fdr	pos|rank	pos|goodsgrna	pos|lfc
A1BG	4	0.14495	0.27832	0.995484	5408	2	-0.27667	0.33681	0.48207	0.999922	9284	1	-0.27667
A1CF	4	0.61024	0.66463	0.999979	12820	1	-0.079306	0.47381	0.61092	0.999922	11752	1	-0.079306
A2M	4	0.97608	0.9763	0.999979	18847	0	0.2344	0.053161	0.12812	0.977151	2538	2	0.2344
A2ML1	4	0.82656	0.82694	0.999979	15951	0	0.026859	0.87209	0.87239	0.999922	16820	0	0.026859
A3GALT2	4	0.96895	0.96915	0.999979	18698	0	0.17274	0.052075	0.12603	0.976297	2497	3	0.17274
A4GALT	4	0.95147	0.95173	0.999979	18369	0	0.18344	0.28723	0.4317	0.999922	8322	2	0.18344
A4GNT	4	0.95606	0.95628	0.999979	18461	0	0.23945	0.070066	0.16048	0.980432	3167	2	0.23945
ABAT	4	0.29935	0.43979	0.999979	8444	2	-0.14482	0.19099	0.33426	0.999922	6446	1	-0.14482
ABCA1	4	0.53119	0.62273	0.999979	12011	1	-0.015425	0.40043	0.54667	0.999922	10507	2	-0.015425
ABCA10	4	0.43415	0.57799	0.999979	11147	1	0.14034	0.35334	0.49878	0.999922	9576	2	0.14034
ABCA12	4	0.90057	0.90082	0.999979	17395	0	0.25249	0.058697	0.13876	0.980432	2726	2	0.25249
ABCA13	4	0.4283	0.57476	0.999979	11079	1	0.072132	0.23889	0.38281	0.999922	7345	2	0.072132
ABCA2	4	0.24459	0.38255	0.999979	7342	1	0.068736	0.3652	0.51073	0.999922	9793	2	0.068736
ABCA3	4	0.10479	0.22327	0.985684	4382	3	-0.21492	0.77241	0.77929	0.999922	14996	1	-0.21492
ABCA4	4	0.24874	0.38693	0.999979	7416	2	-0.23409	0.042212	0.10669	0.974324	2111	1	-0.23409
ABCA5	4	0.96533	0.96552	0.999979	18614	0	0.21194	0.10076	0.21652	0.985271	4253	3	0.21194
ABCA6	4	0.2211	0.35811	0.999979	6858	1	-0.02327	0.42103	0.56772	0.999922	10920	1	-0.02327
ABCA7	4	0.54703	0.63066	0.999979	12180	1	0.10224	0.10658	0.22694	0.989985	4432	2	0.10224
ABCA8	4	0.14255	0.2758	0.995484	5353	2	-0.16079	0.026919	0.075674	0.972413	1505	1	-0.16079
ABCA9	4	0.36959	0.51295	0.999979	9848	2	-0.16776	0.33548	0.48073	0.999922	9254	1	-0.16776
ABCB1	4	0.31758	0.45881	0.999979	8808	1	0.043119	0.39494	0.54094	0.999922	10385	2	0.043119
ABCB10	4	0.011015	0.03667	0.975351	709	3	-0.27698	0.35855	0.50402	0.999922	9682	1	-0.27698
ABCB11	4	0.30474	0.4454	0.999979	8545	1	0.067159	0.28203	0.42641	0.999922	8207	2	0.067159
ABCB4	4	0.89017	0.89037	0.999979	17185	0	0.078426	0.28807	0.43261	0.999922	8337	1	0.078426
ABCB5	4	0.45384	0.5866	0.999979	11316	1	-0.1905	0.82874	0.82909	0.999922	15940	1	-0.1905
ABCB6	4	0.5986	0.6581	0.999979	12692	1	0.18518	0.1087	0.23072	0.989985	4508	2	0.18518
ABCB7	4	0.032369	0.085127	0.975351	1660	2	-0.33887	0.22937	0.37321	0.999922	7159	1	-0.33887
ABCB8	4	0.84183	0.84217	0.999979	16226	0	0.23353	0.19308	0.33638	0.999922	6482	2	0.23353
ABCB9	4	0.55171	0.63302	0.999979	12230	1	0.060378	0.58712	0.66338	0.999922	12768	1	0.060378
ABCC1	4	0.0079564	0.027041	0.975351	532	3	-0.31914	0.60516	0.67266	0.999922	12947	1	-0.31914
ABCC10	4	0.31415	0.45521	0.999979	8738	1	-0.092559	0.59355	0.66666	0.999922	12827	1	-0.092559
ABCC11	4	0.9695	0.96969	0.999979	18716	0	0.1256	0.019204	0.059489	0.957183	1198	2	0.1256
ABCC12	4	0.72779	0.74088	0.999979	14334	1	0.040629	0.30552	0.45028	0.999922	8674	2	0.040629
ABCC2	4	0.2754	0.41465	0.999979	7977	2	0.036198	0.25373	0.39776	0.999922	7634	2	0.036198
ABCC3	4	0.22183	0.35888	0.999979	6870	2	-0.1643	0.94911	0.94931	0.999922	18316	0	-0.1643
ABCC4	4	0.40222	0.54734	0.999979	10518	1	-0.11435	0.76531	0.77374	0.999922	14891	1	-0.11435
ABCC5	4	0.63277	0.67777	0.999979	13080	1	0.15777	0.41513	0.56175	0.999922	10796	2	0.15777
ABCC6	4	0.91432	0.91464	0.999979	17660	0	0.06222	0.45073	0.59812	0.999922	11475	2	0.06222
ABCC8	4	0.074062	0.16703	0.976971	3280	2	-0.18546	0.75738	0.76782	0.999922	14769	1	-0.18546
ABCC9	4	0.060646	0.14129	0.976971	2787	3	-0.27368	0.73748	0.75331	0.999922	14466	1	-0.27368
ABCD1	4	0.061167	0.14228	0.976971	2804	2	-0.16992	0.76726	0.77527	0.999922	14915	1	-0.16992
ABCD2	4	0.091117	0.19854	0.984435	3895	2	-0.15802	0.80289	0.80512	0.999922	15504	1	-0.15802
ABCD3	4	0.27519	0.41445	0.999979	7972	2	-0.050842	0.29716	0.44184	0.999922	8525	2	-0.050842
ABCD4	4	0.38041	0.52433	0.999979	10078	1	0.059305	0.34972	0.49513	0.999922	9509	2	0.059305
ABCE1	4	0.19771	0.33352	0.999979	6388	2	-0.092464	0.57092	0.65524	0.999922	12606	1	-0.092464
ABCF1	4	0.19737	0.33318	0.999979	6382	2	-0.040608	0.30525	0.45003	0.999922	8669	2	-0.040608
ABCF2	4	0.29756	0.43792	0.999979	8402	2	-0.1012	0.876	0.87631	0.999922	16885	0	-0.1012
ABCF3	4	0.7567	0.76316	0.999979	14731	1	0.27358	0.042663	0.10758	0.974324	2130	2	0.27358
ABCG1	4	0.88146	0.88174	0.999979	17027	0	0.29153	0.1104	0.23369	0.989985	4560	3	0.29153
ABCG2	4	0.87034	0.87062	0.999979	16801	0	0.13587	0.071358	0.1629	0.980432	3217	2	0.13587
ABCG4	4	0.0070409	0.024103	0.975351	474	4	-0.34127	0.99296	0.99295	0.999922	19216	0	-0.34127
ABCG5	4	0.051729	0.12397	0.976971	2436	2	-0.20234	0.090865	0.1987	0.983617	3909	1	-0.20234
ABCG8	4	0.84756	0.84791	0.999979	16341	0	0.060798	0.14101	0.2835	0.99653	5498	2	0.060798
ABHD1	4	0.10786	0.22891	0.985684	4473	2	-0.32576	0.33741	0.48268	0.999922	9294	1	-0.32576
ABHD10	4	0.33798	0.48012	0.999979	9226	2	-0.13663	0.17667	0.31965	0.999922	6184	1	-0.13663
ABHD11	4	0.93953	0.93979	0.999979	18137	0	0.22711	0.036779	0.095787	0.974324	1897	3	0.22711
ABHD12	4	0.67619	0.70463	0.999979	13593	1	0.059092	0.19789	0.34124	0.999922	6564	2	0.059092
ABHD12B	4	0.0017838	0.0064381	0.857767	140	3	-0.59727	0.9816	0.98179	0.999922	18987	0	-0.59727
ABHD13	4	0.092943	0.20191	0.984435	3967	3	-0.12791	0.2425	0.38642	0.999922	7413	1	-0.12791
ABHD14A	4	0.86404	0.86432	0.999979	16674	0	0.082314	0.36602	0.51154	0.999922	9810	2	0.082314
ABHD14B	4	0.67535	0.70406	0.999979	13579	1	0.14785	0.059941	0.14115	0.980432	2769	2	0.14785
ABHD15	4	0.059891	0.13982	0.976971	2764	1	-0.015806	0.80129	0.8037	0.999922	15471	1	-0.015806
ABHD16A	4	0.0486	0.11784	0.976971	2323	3	-0.19773	0.79099	0.7947	0.999922	15291	1	-0.19773
ABHD16B	4	0.87594	0.87624	0.999979	16917	0	-0.010359	0.91536	0.91569	0.999922	17671	0	-0.010359
ABHD17A	4	0.7482	0.75641	0.999979	14607	1	-0.029189	0.08537	0.1887	0.981901	3720	1	-0.029189
ABHD17B	4	0.20964	0.34607	0.999979	6627	2	0.0081596	0.061665	0.14443	0.980432	2833	2	0.0081596
ABHD17C	4	0.31671	0.45788	0.999979	8790	2	0.010116	0.3042	0.44896	0.999922	8650	2	0.010116
ABHD2	4	0.035594	0.091722	0.975351	1800	3	-0.3474	0.91007	0.91038	0.999922	17568	0	-0.3474
ABHD3	4	0.20144	0.3375	0.999979	6466	2	-0.022609	0.17358	0.31659	0.999683	6127	2	-0.022609
ABHD4	4	0.85283	0.85319	0.999979	16443	0	0.032344	0.73681	0.75283	0.999922	14455	1	0.032344
ABHD5	4	0.95713	0.95733	0.999979	18485	0	0.2596	0.18158	0.32469	0.999922	6276	2	0.2596
ABHD6	4	0.048746	0.11814	0.976971	2328	1	0.045514	0.41987	0.56653	0.999922	10898	2	0.045514
ABHD8	4	0.70587	0.72488	0.999979	14016	1	0.028726	0.36643	0.51195	0.999922	9816	2	0.028726
ABI1	4	0.050969	0.12245	0.976971	2410	2	-0.28281	0.47559	0.61168	0.999922	11768	1	-0.28281
ABI2	4	0.17426	0.30898	0.999979	5965	2	-0.21639	0.36768	0.51318	0.999922	9844	1	-0.21639
ABI3	4	0.10283	0.21976	0.985684	4310	1	0.086966	0.37705	0.52272	0.999922	10037	2	0.086966
ABI3BP	4	0.013483	0.04427	0.975351	852	4	-0.4419	0.98652	0.98656	0.999922	19088	0	-0.4419
ABL1	4	0.0049369	0.01717	0.952637	349	3	-0.45789	0.22669	0.37053	0.999922	7106	1	-0.45789
ABL2	4	0.05937	0.13882	0.976971	2746	2	-0.25687	0.69365	0.72373	0.999922	13901	1	-0.25687
ABLIM1	4	0.33519	0.47724	0.999979	9176	2	-0.13867	0.71413	0.73712	0.999922	14167	1	-0.13867
ABLIM2	4	0.029077	0.078335	0.975351	1522	2	-0.3684	0.92199	0.9223	0.999922	17795	0	-0.3684
ABLIM3	4	0.25019	0.38841	0.999979	7445	2	-0.10493	0.82543	0.82593	0.999922	15875	1	-0.10493
ABO	4	0.023362	0.066275	0.975351	1288	3	-0.37049	0.42575	0.57259	0.999922	11026	1	-0.37049
ABR	4	0.63357	0.67823	0.999979	13092	1	-0.086544	0.076108	0.17182	0.981901	3384	1	-0.086544
ABRA	4	0.35944	0.50245	0.999979	9647	2	-0.07068	0.18325	0.3264	0.999922	6308	1	-0.07068
ABRACL	4	0.35407	0.4969	0.999979	9542	2	0.0036409	0.37417	0.51982	0.999922	9973	2	0.0036409
ABT1	4	0.98626	0.98633	0.999979	19062	0	0.43909	0.013744	0.045062	0.940526	918	4	0.43909
ABTB1	4	0.023524	0.066618	0.975351	1295	1	0.033904	0.86696	0.86723	0.999922	16704	0	0.033904
ABTB2	4	0.085243	0.18774	0.982822	3699	3	-0.15844	0.69041	0.72165	0.999922	13860	1	-0.15844
ACACA	4	0.042226	0.10513	0.975351	2070	3	-0.43861	0.16387	0.3067	0.997249	5942	1	-0.43861
ACACB	4	0.98738	0.98739	0.999979	19085	0	0.24286	0.012619	0.041631	0.940526	854	4	0.24286
ACAD10	4	0.85361	0.854	0.999979	16460	0	-0.010366	0.66647	0.70693	0.999922	13593	1	-0.010366
ACAD11	4	0.34506	0.48747	0.999979	9362	2	-0.16144	0.89969	0.8999	0.999922	17353	0	-0.16144
ACAD8	4	0.47804	0.59755	0.999979	11516	1	-0.050084	0.61901	0.68007	0.999922	13075	1	-0.050084
ACAD9	4	0.79557	0.79673	0.999979	15366	1	0.17698	0.3103	0.45514	0.999922	8764	2	0.17698
ACADL	4	0.99676	0.99677	0.999979	19287	0	0.35551	0.003239	0.011493	0.847086	247	4	0.35551
ACADM	4	0.2375	0.37522	0.999979	7201	2	-0.10872	0.58125	0.66035	0.999922	12713	1	-0.10872
ACADS	4	0.64512	0.68513	0.999979	13228	1	-0.024645	0.45718	0.60388	0.999922	11608	1	-0.024645
ACADSB	4	0.31132	0.45226	0.999979	8673	1	0.29538	0.031404	0.084935	0.974324	1667	3	0.29538
ACADVL	4	0.92109	0.92138	0.999979	17779	0	0.28538	0.13536	0.27681	0.996364	5379	3	0.28538
ACAN	4	0.62133	0.67106	0.999979	12947	1	0.077717	0.33559	0.48084	0.999922	9259	2	0.077717
ACAP1	4	0.86028	0.86066	0.999979	16597	0	0.34596	0.027791	0.077506	0.974324	1538	3	0.34596
ACAP2	4	0.80016	0.80109	0.999979	15449	1	-0.036878	0.66211	0.70431	0.999922	13543	1	-0.036878
ACAP3	4	0.64668	0.68607	0.999979	13252	1	0.12609	0.16135	0.30417	0.997249	5897	2	0.12609
ACAT1	4	0.19042	0.32591	0.999979	6260	1	0.0044558	0.45181	0.59925	0.999922	11499	2	0.0044558
ACAT2	4	0.27188	0.41096	0.999979	7912	1	0.2051	0.3048	0.44958	0.999922	8659	2	0.2051
ACBD3	4	0.87328	0.87359	0.999979	16866	0	0.10133	0.37359	0.51921	0.999922	9964	2	0.10133
ACBD4	4	0.40433	0.5495	0.999979	10569	2	-0.020984	0.59262	0.66618	0.999922	12824	1	-0.020984
ACBD5	4	0.10835	0.22979	0.985684	4495	2	-0.10027	0.1133	0.23879	0.991131	4664	1	-0.10027
ACBD6	4	0.81584	0.81618	0.999979	15738	1	0.27159	0.035549	0.09335	0.974324	1843	3	0.27159
ACBD7	4	0.81139	0.81182	0.999979	15650	1	0.049156	0.010777	0.035928	0.93832	736	1	0.049156
ACCS	4	0.91363	0.91394	0.999979	17642	0	-0.0033791	0.45479	0.60237	0.999922	11568	1	-0.0033791
ACCSL	4	0.1205	0.25116	0.99132	4900	1	-0.034125	0.35093	0.49637	0.999922	9528	1	-0.034125
ACD	4	0.0054646	0.018927	0.963993	376	3	-0.3412	0.78736	0.7917	0.999922	15228	1	-0.3412
ACE	4	0.35346	0.49626	0.999979	9531	2	-0.090293	0.44233	0.58954	0.999922	11323	1	-0.090293
ACE2	4	0.75729	0.76364	0.999979	14743	1	-0.028993	0.83095	0.83129	0.999922	15986	1	-0.028993
ACER1	4	0.66321	0.69634	0.999979	13438	1	-0.028905	0.69646	0.72555	0.999922	13943	1	-0.028905
ACER2	4	0.74661	0.75515	0.999979	14581	1	0.19296	0.12534	0.25964	0.994391	5042	2	0.19296
ACER3	4	0.88663	0.88681	0.999979	17127	0	0.2935	0.049691	0.12139	0.974324	2409	3	0.2935
ACHE	4	0.10864	0.23027	0.985684	4507	2	-0.21512	0.41407	0.56063	0.999922	10778	1	-0.21512
ACIN1	4	0.91304	0.91336	0.999979	17625	0	0.2835	0.1203	0.25098	0.993926	4883	3	0.2835
ACKR1	4	0.92552	0.92579	0.999979	17869	0	0.18292	0.044061	0.11034	0.974324	2181	2	0.18292
ACKR2	4	0.036958	0.094436	0.975351	1856	3	-0.20916	0.92242	0.92272	0.999922	17803	0	-0.20916
ACKR3	4	0.33155	0.47345	0.999979	9098	1	-0.062294	0.015329	0.049892	0.946243	1021	1	-0.062294
ACKR4	4	0.68148	0.70817	0.999979	13684	1	0.052674	0.41544	0.56206	0.999922	10802	2	0.052674
ACLY	4	0.81711	0.81745	0.999979	15755	0	0.24062	0.12605	0.26085	0.994391	5061	3	0.24062
ACMSD	4	0.30137	0.44188	0.999979	8474	2	0.17159	0.014268	0.046704	0.942385	957	2	0.17159
ACO1	4	0.93447	0.93476	0.999979	18034	0	0.14374	0.28062	0.42499	0.999922	8174	2	0.14374
ACO2	4	0.026118	0.072084	0.975351	1405	2	-0.40435	0.90531	0.90556	0.999922	17472	0	-0.40435
ACOT1	4	0.19942	0.33534	0.999979	6420	2	0.22418	0.0033143	0.011755	0.847086	254	2	0.22418
ACOT11	4	0.91635	0.91668	0.999979	17697	0	0.10198	0.24292	0.38685	0.999922	7423	2	0.10198
ACOT12	4	0.011833	0.039194	0.975351	756	3	-0.53011	0.9123	0.91261	0.999922	17624	0	-0.53011
ACOT13	4	0.68623	0.71133	0.999979	13753	1	-0.077733	0.84383	0.84414	0.999922	16251	0	-0.077733
ACOT2	4	0.51061	0.61271	0.999979	11810	1	0.093481	0.084355	0.18686	0.981901	3673	2	0.093481
ACOT4	4	0.91447	0.91479	0.999979	17664	0	0.25087	0.072316	0.16473	0.981042	3248	3	0.25087
ACOT6	4	0.87744	0.87772	0.999979	16943	0	0.017559	0.68899	0.72073	0.999922	13844	1	0.017559
ACOT7	4	0.14964	0.28331	0.995484	5503	2	-0.15591	0.80587	0.8077	0.999922	15548	1	-0.15591
ACOT8	4	0.38035	0.52427	0.999979	10077	2	-0.035053	0.79816	0.80091	0.999922	15411	1	-0.035053
ACOT9	4	0.25728	0.39569	0.999979	7602	1	-0.057251	0.53149	0.63633	0.999922	12241	1	-0.057251
ACOX1	4	0.33559	0.47764	0.999979	9186	2	-0.054657	0.13008	0.2678	0.994551	5213	1	-0.054657
ACOX2	4	0.063393	0.14654	0.976971	2882	2	-0.12479	0.20826	0.3518	0.999922	6771	1	-0.12479
ACOX3	4	0.26375	0.4025	0.999979	7740	2	-0.16459	0.51786	0.63012	0.999922	12119	1	-0.16459
ACOXL	4	0.54594	0.63008	0.999979	12165	1	0.027841	0.58177	0.66062	0.999922	12719	1	0.027841
ACP1	4	0.1772	0.31198	0.999979	6021	1	0.033958	0.58429	0.66192	0.999922	12748	1	0.033958
ACP2	4	0.76863	0.77289	0.999979	14940	1	0.13238	0.37862	0.5243	0.999922	10056	2	0.13238
ACP5	4	0.44416	0.58231	0.999979	11227	1	0.030533	0.15834	0.30113	0.99653	5847	1	0.030533
ACP6	4	0.80059	0.80149	0.999979	15457	1	0.00061282	0.84633	0.84667	0.999922	16305	0	0.00061282
ACPP	4	0.97921	0.97942	0.999979	18918	0	0.39012	0.0057593	0.019912	0.886366	435	3	0.39012
ACPT	4	0.20265	0.33877	0.999979	6492	1	0.066663	0.18887	0.33209	0.999922	6410	2	0.066663
ACR	4	0.83155	0.8319	0.999979	16062	0	0.2398	0.083073	0.18457	0.981901	3624	2	0.2398
ACRBP	4	0.033934	0.088391	0.975351	1729	2	-0.13796	0.71264	0.73613	0.999922	14151	1	-0.13796
ACRC	4	0.92022	0.9205	0.999979	17764	0	0.21455	0.092198	0.2011	0.985002	3953	3	0.21455
ACRV1	4	0.25047	0.38871	0.999979	7451	2	-0.1374	0.48063	0.61378	0.999922	11801	1	-0.1374
ACSBG1	4	0.044686	0.11005	0.976903	2178	2	-0.25722	0.96426	0.9645	0.999922	18638	0	-0.25722
ACSBG2	4	0.50622	0.61059	0.999979	11773	1	0.036202	0.82852	0.82885	0.999922	15935	1	0.036202
ACSF2	4	0.69597	0.71804	0.999979	13880	1	0.15165	0.06265	0.14629	0.980432	2871	2	0.15165
ACSF3	4	0.006775	0.023247	0.975351	455	2	0.055409	0.14543	0.28804	0.99653	5591	2	0.055409
ACSL1	4	0.06707	0.15368	0.976971	3015	1	0.22161	0.1003	0.2157	0.985271	4228	2	0.22161
ACSL3	4	0.49937	0.60735	0.999979	11708	1	0.25997	0.12662	0.26185	0.994391	5083	3	0.25997
ACSL4	4	0.023995	0.067592	0.975351	1311	2	-0.092396	0.063634	0.14817	0.980432	2913	2	-0.092396
ACSL5	4	0.04431	0.10928	0.976903	2165	3	-0.2731	0.9296	0.92983	0.999922	17943	0	-0.2731
ACSL6	4	0.68388	0.70974	0.999979	13717	1	0.040695	0.41556	0.56217	0.999922	10805	1	0.040695
ACSM1	4	0.38603	0.53021	0.999979	10199	1	-0.10794	0.45964	0.60493	0.999922	11629	1	-0.10794
ACSM2A	4	0.033313	0.08711	0.975351	1700	3	-0.48815	0.95581	0.95602	0.999922	18448	0	-0.48815
ACSM2B	4	0.37599	0.51969	0.999979	9980	2	0.047525	0.24	0.38397	0.999922	7367	2	0.047525
ACSM3	4	0.095841	0.20723	0.985205	4072	3	-0.19755	0.2118	0.35533	0.999922	6842	1	-0.19755
ACSM4	4	0.2312	0.36865	0.999979	7066	2	-0.20538	0.86991	0.87021	0.999922	16770	0	-0.20538
ACSM5	4	0.37396	0.51757	0.999979	9937	2	-0.13229	0.88972	0.88993	0.999922	17145	0	-0.13229
ACSM6	4	0.54603	0.63013	0.999979	12166	1	0.12451	0.37536	0.52102	0.999922	10003	2	0.12451
ACSS1	4	0.85946	0.85982	0.999979	16578	0	0.56431	0.0059345	0.020501	0.891079	442	3	0.56431
ACSS2	4	0.86519	0.86551	0.999979	16699	0	-0.061188	0.69793	0.72652	0.999922	13969	1	-0.061188
ACSS3	4	0.049832	0.12023	0.976971	2369	2	-0.27383	0.84365	0.84395	0.999922	16247	0	-0.27383
ACTA1	4	0.5894	0.65307	0.999979	12593	1	0.39646	0.00080037	0.0029566	0.747947	75	3	0.39646
ACTA2	4	0.076984	0.17251	0.976971	3403	1	0.44455	0.023621	0.068807	0.959123	1384	3	0.44455
ACTB	4	0.90993	0.91025	0.999979	17575	0	0.10499	0.26539	0.40956	0.999922	7867	2	0.10499
ACTBL2	4	0.082081	0.18198	0.980747	3591	1	-0.14847	0.56415	0.6519	0.999922	12544	1	-0.14847
ACTC1	4	0.22296	0.36009	0.999979	6890	2	-0.061708	0.75903	0.76903	0.999922	14799	1	-0.061708
ACTG1	4	0.48922	0.60262	0.999979	11619	1	-0.083695	0.87346	0.87377	0.999922	16843	0	-0.083695
ACTG2	4	0.20574	0.34199	0.999979	6548	2	-0.10359	0.92492	0.92519	0.999922	17855	0	-0.10359
ACTL10	4	0.86743	0.8677	0.999979	16735	0	0.094919	0.36266	0.50819	0.999922	9753	2	0.094919
ACTL6A	4	0.14013	0.27322	0.995484	5302	1	0.093218	0.21489	0.3585	0.999922	6890	2	0.093218
ACTL6B	4	0.20958	0.34601	0.999979	6625	2	-0.062277	0.29862	0.44333	0.999922	8553	1	-0.062277
ACTL7A	4	0.044792	0.11027	0.976903	2184	2	-0.25075	0.85689	0.85728	0.999922	16511	0	-0.25075
ACTL7B	4	0.83593	0.83623	0.999979	16121	0	0.10131	0.28997	0.43452	0.999922	8369	2	0.10131
ACTL8	4	0.83769	0.838	0.999979	16150	0	0.07858	0.29212	0.43671	0.999922	8413	2	0.07858
ACTL9	4	0.24422	0.38215	0.999979	7333	1	-0.023428	0.79388	0.79721	0.999922	15342	1	-0.023428
ACTN1	4	0.80537	0.80598	0.999979	15536	1	0.19079	0.27686	0.42118	0.999922	8103	2	0.19079
ACTN2	4	0.79534	0.79652	0.999979	15360	1	-0.11983	0.88171	0.882	0.999922	17000	0	-0.11983
ACTN3	4	0.2153	0.35202	0.999979	6741	1	-0.027753	0.76151	0.77088	0.999922	14832	1	-0.027753
ACTN4	4	0.8019	0.80272	0.999979	15480	1	-0.13815	0.85426	0.85466	0.999922	16459	0	-0.13815
ACTR10	4	0.76196	0.76733	0.999979	14820	1	0.29056	0.022837	0.067138	0.959123	1349	2	0.29056
ACTR1A	4	0.0034712	0.012301	0.898879	265	3	-0.52992	0.21998	0.36369	0.999922	6979	1	-0.52992
ACTR1B	4	0.036457	0.093466	0.975351	1836	3	-0.34213	0.6449	0.69439	0.999922	13360	1	-0.34213
ACTR2	4	0.67064	0.70107	0.999979	13535	1	0.24262	0.03881	0.099803	0.974324	1975	3	0.24262
ACTR3	4	0.50252	0.60882	0.999979	11737	1	0.066953	0.84088	0.84123	0.999922	16197	0	0.066953
ACTR3B	4	0.13701	0.26992	0.995484	5236	2	-0.2529	0.32742	0.47254	0.999922	9100	1	-0.2529
ACTR3C	4	0.29602	0.43628	0.999979	8371	2	0.039098	0.35803	0.50349	0.999922	9672	2	0.039098
ACTR5	4	0.78	0.78266	0.999979	15117	1	0.079851	0.37021	0.51574	0.999922	9895	2	0.079851
ACTR6	4	0.22772	0.36504	0.999979	6994	2	-0.15098	0.78545	0.79007	0.999922	15200	1	-0.15098
ACTR8	4	0.75472	0.76153	0.999979	14703	1	0.31876	0.067293	0.1552	0.980432	3058	2	0.31876
ACTRT1	4	0.075826	0.17038	0.976971	3353	3	-0.2163	0.69765	0.72633	0.999922	13963	1	-0.2163
ACTRT2	4	0.98304	0.98318	0.999979	18988	0	0.22031	0.12833	0.26478	0.994391	5147	3	0.22031
ACTRT3	4	0.053476	0.12737	0.976971	2511	3	-0.2639	0.49297	0.61904	0.999922	11915	1	-0.2639
ACVR1	4	0.042513	0.10571	0.975351	2084	3	-0.31174	0.96266	0.96288	0.999922	18596	0	-0.31174
ACVR1B	4	0.44771	0.58386	0.999979	11260	1	0.17037	0.26025	0.40434	0.999922	7756	2	0.17037
ACVR1C	4	0.73412	0.74556	0.999979	14402	1	0.039834	0.36951	0.51502	0.999922	9881	2	0.039834
ACVR2A	4	0.86405	0.86434	0.999979	16675	0	0.21294	0.072569	0.16517	0.981042	3257	3	0.21294
ACVR2B	4	0.74027	0.75026	0.999979	14494	1	0.31815	0.051931	0.12574	0.976262	2494	3	0.31815
ACVRL1	4	0.91713	0.91746	0.999979	17712	0	-0.01611	0.38033	0.52608	0.999922	10088	1	-0.01611
ACY1	4	0.17123	0.3058	0.999979	5907	2	-0.17182	0.91748	0.91781	0.999922	17715	0	-0.17182
ACY3	4	0.040081	0.10078	0.975351	1992	3	-0.30053	0.96457	0.9648	0.999922	18643	0	-0.30053
ACYP1	4	0.16131	0.29542	0.996461	5736	1	0.10734	0.57038	0.65494	0.999922	12601	1	0.10734
ACYP2	4	0.88019	0.88047	0.999979	16999	0	0.19696	0.12113	0.25239	0.993926	4912	3	0.19696
ACAA1	4	0.22895	0.36629	0.999979	7016	2	-0.072355	0.82281	0.8234	0.999922	15831	1	-0.072355
ACAA2	4	0.061538	0.14299	0.976971	2820	3	-0.18543	0.043062	0.10835	0.974324	2147	1	-0.18543
ADA	4	0.12528	0.25751	0.991714	5025	2	-0.079924	0.43186	0.5788	0.999922	11134	2	-0.079924
ADAD1	4	0.37864	0.52244	0.999979	10049	1	0.12282	0.43668	0.58372	0.999922	11223	2	0.12282
ADAD2	4	0.37914	0.52298	0.999979	10060	1	0.22072	0.40117	0.54744	0.999922	10523	2	0.22072
ADAL	4	0.64449	0.68476	0.999979	13223	1	0.26096	0.081175	0.18108	0.981901	3554	2	0.26096
ADAM10	4	0.24283	0.38074	0.999979	7307	1	0.29811	0.097118	0.21004	0.985271	4125	2	0.29811
ADAM11	4	0.40288	0.54804	0.999979	10534	2	-0.029207	0.82068	0.82134	0.999922	15793	1	-0.029207
ADAM12	4	0.66766	0.69916	0.999979	13498	1	0.0065027	0.71497	0.73765	0.999922	14176	1	0.0065027
ADAM15	4	0.79745	0.79851	0.999979	15401	1	-0.062764	0.87606	0.87637	0.999922	16886	0	-0.062764
ADAM17	4	0.96887	0.96907	0.999979	18696	0	0.41689	0.060766	0.14272	0.980432	2799	3	0.41689
ADAM18	4	0.35108	0.49379	0.999979	9481	1	0.061702	0.41135	0.55793	0.999922	10713	1	0.061702
ADAM19	4	0.71729	0.73305	0.999979	14186	1	0.048591	0.79954	0.80217	0.999922	15435	1	0.048591
ADAM2	4	0.7039	0.72356	0.999979	13991	1	-0.070457	0.90639	0.90669	0.999922	17495	0	-0.070457
ADAM20	4	0.31217	0.45315	0.999979	8696	2	0.0097815	0.29335	0.43795	0.999922	8444	2	0.0097815
ADAM21	4	0.057005	0.13426	0.976971	2643	3	-0.14613	0.9551	0.95531	0.999922	18436	0	-0.14613
ADAM22	4	0.84302	0.84334	0.999979	16251	0	0.095048	0.22878	0.3726	0.999922	7153	2	0.095048
ADAM23	4	0.3826	0.52662	0.999979	10127	2	0.18666	0.036933	0.096077	0.974324	1904	2	0.18666
ADAM28	4	0.58731	0.65194	0.999979	12574	1	-0.0054082	0.622	0.68173	0.999922	13108	1	-0.0054082
ADAM29	4	0.97625	0.97649	0.999979	18852	0	0.21924	0.097447	0.21061	0.985271	4137	2	0.21924
ADAM30	4	0.10642	0.22629	0.985684	4427	2	-0.19705	0.91897	0.91926	0.999922	17733	0	-0.19705
ADAM32	4	0.69036	0.71417	0.999979	13804	1	0.0051108	0.10307	0.22061	0.987418	4325	1	0.0051108
ADAM33	4	0.59975	0.65876	0.999979	12702	1	-0.063208	0.37708	0.52275	0.999922	10038	1	-0.063208
ADAM7	4	0.037954	0.096473	0.975351	1904	2	-0.12758	0.035041	0.092299	0.974324	1824	1	-0.12758
ADAM8	4	0.30819	0.44893	0.999979	8613	2	-0.07356	0.75281	0.76444	0.999922	14704	1	-0.07356
ADAM9	4	0.029691	0.079586	0.975351	1548	3	-0.38207	0.27619	0.4205	0.999922	8093	1	-0.38207
ADAMDEC1	4	0.61519	0.66746	0.999979	12864	1	0.05942	0.29604	0.44069	0.999922	8505	2	0.05942
ADAMTS1	4	0.35647	0.49937	0.999979	9586	2	-0.039198	0.085563	0.18905	0.981987	3728	2	-0.039198
ADAMTS10	4	0.033578	0.087648	0.975351	1712	3	-0.33588	0.32565	0.47074	0.999922	9072	1	-0.33588
ADAMTS12	4	0.020674	0.060575	0.975351	1172	2	-0.4729	0.72911	0.74746	0.999922	14370	1	-0.4729
ADAMTS13	4	0.9052	0.90545	0.999979	17492	0	0.12079	0.23367	0.37758	0.999922	7241	2	0.12079
ADAMTS14	4	0.62424	0.67275	0.999979	12989	1	0.16773	0.42297	0.56973	0.999922	10964	2	0.16773
ADAMTS15	4	0.041054	0.10273	0.975351	2025	3	-0.26795	0.93809	0.93831	0.999922	18107	0	-0.26795
ADAMTS16	4	0.039709	0.099995	0.975351	1979	1	0.025673	0.21852	0.3622	0.999922	6953	2	0.025673
ADAMTS17	4	0.059994	0.14004	0.976971	2769	2	-0.05764	0.0011101	0.0040416	0.790458	98	2	-0.05764
ADAMTS18	4	0.27141	0.41047	0.999979	7903	2	-0.076493	0.50105	0.62259	0.999922	11985	1	-0.076493
ADAMTS19	4	0.013999	0.045869	0.975351	882	4	-0.15816	0.986	0.98608	0.999922	19077	0	-0.15816
ADAMTS2	4	0.40796	0.55338	0.999979	10641	1	0.12562	0.16188	0.30472	0.997249	5909	2	0.12562
ADAMTS20	4	0.099255	0.21331	0.985584	4188	2	-0.25037	0.68629	0.71902	0.999922	13819	1	-0.25037
ADAMTS3	4	0.6453	0.68524	0.999979	13229	1	0.30978	0.062176	0.1454	0.980432	2854	3	0.30978
ADAMTS4	4	0.84297	0.84329	0.999979	16250	0	0.043755	0.49537	0.62005	0.999922	11936	1	0.043755
ADAMTS5	4	0.34008	0.48229	0.999979	9262	1	-0.02554	0.87499	0.87527	0.999922	16867	0	-0.02554
ADAMTS6	4	0.01216	0.04021	0.975351	773	2	-0.16935	0.22646	0.37028	0.999922	7100	2	-0.16935
ADAMTS7	4	0.15766	0.29166	0.996406	5668	2	-0.12177	0.89586	0.89607	0.999922	17279	0	-0.12177
ADAMTS8	4	0.78348	0.7858	0.999979	15169	1	0.31464	0.0084658	0.028643	0.921886	599	2	0.31464
ADAMTS9	4	0.0050266	0.017467	0.963598	351	2	-0.11352	0.44781	0.59509	0.999922	11429	1	-0.11352
ADAMTSL1	4	0.002903	0.010331	0.878338	226	4	-0.48801	0.9971	0.9971	0.999922	19298	0	-0.48801
ADAMTSL2	4	0.39494	0.53954	0.999979	10362	2	-0.038448	0.62811	0.68505	0.999922	13184	1	-0.038448
ADAMTSL3	4	0.091105	0.19852	0.984435	3894	3	-0.23949	0.98452	0.98465	0.999922	19049	0	-0.23949
ADAMTSL4	4	0.56117	0.63795	0.999979	12324	1	0.27192	0.014651	0.047872	0.945844	979	2	0.27192
ADAMTSL5	4	0.94213	0.94239	0.999979	18184	0	0.15701	0.31466	0.45959	0.999922	8859	2	0.15701
ADAP1	4	0.99792	0.99793	0.999979	19310	0	0.60244	0.0020832	0.0075109	0.847086	169	4	0.60244
ADAP2	4	0.2365	0.37419	0.999979	7179	2	-0.18373	0.78319	0.78816	0.999922	15166	1	-0.18373
ADAR	4	0.060631	0.14126	0.976971	2785	2	-0.17644	0.57021	0.65486	0.999922	12599	1	-0.17644
ADARB1	4	0.25256	0.39082	0.999979	7503	1	0.039235	0.12929	0.26642	0.994391	5185	2	0.039235
ADARB2	4	0.19681	0.33259	0.999979	6371	2	-0.21453	0.89972	0.89994	0.999922	17355	0	-0.21453
ADAT1	4	0.01046	0.034927	0.975351	677	3	-0.40592	0.71813	0.73984	0.999922	14217	1	-0.40592
ADAT2	4	0.13254	0.26519	0.994616	5163	2	-0.12533	0.080239	0.17937	0.981901	3516	1	-0.12533
ADAT3	4	0.014838	0.04796	0.975351	930	3	-0.4268	0.63223	0.6873	0.999922	13228	1	-0.4268
ADCK1	4	0.69603	0.71808	0.999979	13882	1	0.1116	0.1449	0.28748	0.99653	5579	2	0.1116
ADCK2	4	0.61332	0.66639	0.999979	12848	1	-0.063058	0.13166	0.2705	0.994631	5260	1	-0.063058
ADCK3	4	0.85795	0.85832	0.999979	16544	0	0.40335	0.029396	0.08083	0.974324	1594	3	0.40335
ADCK4	4	0.24346	0.38136	0.999979	7320	2	-0.12653	0.67196	0.71017	0.999922	13656	1	-0.12653
ADCK5	4	0.41217	0.55785	0.999979	10729	1	-0.035567	0.90323	0.90347	0.999922	17432	0	-0.035567
ADCY1	4	0.43375	0.57782	0.999979	11144	1	0.089986	0.41633	0.56298	0.999922	10823	2	0.089986
ADCY10	4	0.24947	0.38768	0.999979	7431	2	-0.07343	0.81771	0.81856	0.999922	15739	1	-0.07343
ADCY2	4	0.10082	0.21617	0.985584	4246	3	-0.28697	0.84579	0.8461	0.999922	16290	0	-0.28697
ADCY3	4	0.83155	0.8319	0.999979	15994	0	-0.043883	0.92642	0.92668	0.999922	17883	0	-0.043883
ADCY4	4	0.25605	0.3944	0.999979	7571	2	-0.074213	0.2927	0.43732	0.999922	8423	2	-0.074213
ADCY5	4	0.79691	0.798	0.999979	15389	1	0.066268	0.43894	0.58605	0.999922	11264	2	0.066268
ADCY6	4	0.78406	0.78633	0.999979	15180	1	0.060877	0.308	0.45275	0.999922	8712	2	0.060877
ADCY7	4	0.6388	0.68133	0.999979	13147	1	0.20258	0.28369	0.42807	0.999922	8233	2	0.20258
ADCY8	4	0.36154	0.50465	0.999979	9687	2	-0.1321	0.76702	0.7751	0.999922	14913	1	-0.1321
ADCY9	4	0.82071	0.82104	0.999979	15827	0	0.029988	0.31759	0.46257	0.999922	8924	2	0.029988
ADCYAP1	4	0.97156	0.97175	0.999979	18758	0	0.47114	0.025888	0.073501	0.962843	1477	3	0.47114
ADCYAP1R1	4	0.11033	0.23324	0.985684	4572	1	-0.045637	0.62424	0.68295	0.999922	13135	1	-0.045637
ADD1	4	0.847	0.84734	0.999979	16331	0	-0.013008	0.48035	0.61367	0.999922	11800	1	-0.013008
ADD2	4	0.41876	0.56471	0.999979	10863	1	0.36844	0.013914	0.04558	0.940526	935	3	0.36844
ADD3	4	0.77628	0.77939	0.999979	15055	1	0.34019	0.052097	0.12607	0.976297	2498	3	0.34019
ADGB	4	0.46775	0.59286	0.999979	11432	1	0.055589	0.18063	0.32372	0.999922	6257	2	0.055589
ADGRA1	4	0.069296	0.15801	0.976971	3100	2	-0.29344	0.87978	0.88007	0.999922	16952	0	-0.29344
ADGRA2	4	0.20232	0.33841	0.999979	6485	2	-0.13604	0.29735	0.44204	0.999922	8529	1	-0.13604
ADGRA3	4	0.10902	0.23092	0.985684	4524	3	-0.17052	0.97114	0.97134	0.999922	18784	0	-0.17052
ADGRB1	4	0.66535	0.69774	0.999979	13465	1	0.20382	0.12672	0.26205	0.994391	5088	2	0.20382
ADGRB2	4	0.71697	0.7328	0.999979	14180	1	-0.011688	0.094322	0.20501	0.985271	4012	1	-0.011688
ADGRB3	4	0.67459	0.7036	0.999979	13569	1	0.028846	0.38501	0.53084	0.999922	10193	2	0.028846
ADGRD1	4	0.15462	0.28848	0.996406	5601	2	-0.39602	0.43793	0.585	0.999922	11247	1	-0.39602
ADGRE1	4	0.46313	0.59078	0.999979	11394	1	-0.031569	0.62553	0.68366	0.999922	13152	1	-0.031569
ADGRE2	4	0.18709	0.32239	0.999979	6200	2	-0.060074	0.3401	0.48536	0.999922	9349	1	-0.060074
ADGRE3	4	0.14087	0.27401	0.995484	5318	1	0.22513	0.1704	0.31333	0.998268	6072	2	0.22513
ADGRE5	4	0.27982	0.4193	0.999979	8064	2	-0.20851	0.85424	0.85464	0.999922	16458	0	-0.20851
ADGRF1	4	0.17125	0.30581	0.999979	5908	1	0.075026	0.39854	0.54465	0.999922	10466	2	0.075026
ADGRF2	4	0.15498	0.28886	0.996406	5610	2	-0.16114	0.83275	0.83308	0.999922	16018	0	-0.16114
ADGRF3	4	0.18544	0.32065	0.999979	6166	2	-0.17958	0.064911	0.15064	0.980432	2968	1	-0.17958
ADGRF4	4	0.24019	0.37804	0.999979	7256	1	0.13226	0.27131	0.41552	0.999922	7997	2	0.13226
ADGRF5	4	0.27218	0.41127	0.999979	7916	2	0.07734	0.19151	0.3348	0.999922	6457	2	0.07734
ADGRG1	4	0.63042	0.67635	0.999979	13054	1	0.30635	0.017829	0.056592	0.956438	1144	3	0.30635
ADGRG2	4	0.15773	0.29174	0.996461	5669	2	-0.16636	0.44429	0.5915	0.999922	11359	1	-0.16636
ADGRG3	4	0.01764	0.054049	0.975351	1053	3	-0.35946	0.70895	0.73368	0.999922	14096	1	-0.35946
ADGRG4	4	0.95721	0.95743	0.999979	18487	0	0.27542	0.084394	0.18692	0.981901	3674	2	0.27542
ADGRG5	4	0.9287	0.92895	0.999979	17923	0	0.13425	0.3006	0.44531	0.999922	8591	2	0.13425
ADGRG6	4	0.10543	0.22447	0.985684	4406	3	-0.23669	0.7044	0.73072	0.999922	14054	1	-0.23669
ADGRG7	4	0.76343	0.76852	0.999979	14855	1	0.0034815	0.2678	0.4119	0.999922	7921	2	0.0034815
ADGRL1	4	0.19787	0.3337	0.999979	6391	2	-0.084602	0.054356	0.13043	0.977694	2583	1	-0.084602
ADGRL2	4	0.60208	0.66004	0.999979	12727	1	-0.0048706	0.29481	0.43943	0.999922	8475	1	-0.0048706
ADGRL3	4	0.086384	0.18987	0.983539	3736	1	0.10477	0.75339	0.76485	0.999922	14710	1	0.10477
ADGRL4	4	0.61493	0.66732	0.999979	12862	1	0.15132	0.086106	0.19005	0.983005	3741	2	0.15132
ADGRV1	4	0.88254	0.88282	0.999979	17052	0	0.13355	0.28582	0.43024	0.999922	8287	2	0.13355
ADH1A	4	0.37028	0.51368	0.999979	9860	2	-0.16566	0.53493	0.63788	0.999922	12286	1	-0.16566
ADH1B	4	0.0028647	0.010225	0.878338	225	2	-0.36151	0.01006	0.033698	0.934318	695	1	-0.36151
ADH1C	4	0.098179	0.2114	0.985289	4153	3	-0.17976	0.98019	0.9804	0.999922	18957	0	-0.17976
ADH4	4	0.53632	0.62524	0.999979	12062	1	0.37093	0.045875	0.11399	0.974324	2249	3	0.37093
ADH5	4	0.28462	0.42428	0.999979	8162	1	-0.0051275	0.48661	0.61632	0.999922	11853	1	-0.0051275
ADH6	4	0.15105	0.28472	0.995484	5537	2	-0.078498	0.56928	0.6544	0.999922	12592	1	-0.078498
ADH7	4	0.043275	0.10722	0.975351	2120	2	-0.24056	0.16563	0.30845	0.997249	5982	1	-0.24056
ADHFE1	4	0.010551	0.035206	0.975351	681	3	-0.47485	0.95341	0.95365	0.999922	18397	0	-0.47485
ADI1	4	0.25256	0.39083	0.999979	7504	2	-0.14759	0.71577	0.7382	0.999922	14183	1	-0.14759
ADIG	4	0.0089867	0.030335	0.975351	592	2	-0.37256	0.68895	0.7207	0.999922	13842	1	-0.37256
ADIPOQ	4	0.97398	0.97416	0.999979	18807	0	0.35879	0.061726	0.14455	0.980432	2838	3	0.35879
ADIPOR1	4	0.11011	0.23288	0.985684	4562	2	-0.08837	0.24309	0.38702	0.999922	7428	2	-0.08837
ADIPOR2	4	0.97239	0.9726	0.999979	18778	0	0.24841	0.030924	0.083987	0.974324	1655	3	0.24841
ADIRF	4	0.3684	0.5117	0.999979	9818	2	-0.0032769	0.15807	0.30086	0.99653	5841	2	-0.0032769
ADK	4	0.4181	0.56404	0.999979	10848	2	-0.038079	0.50524	0.62442	0.999922	12018	1	-0.038079
ADM	4	0.3172	0.45837	0.999979	8799	1	0.1606	0.28778	0.4323	0.999922	8335	2	0.1606
ADM2	4	0.96657	0.96678	0.999979	18643	0	0.18133	0.080574	0.17998	0.981901	3529	3	0.18133
ADM5	4	0.83155	0.8319	0.999979	16044	0	0.14644	0.057275	0.13606	0.980432	2677	2	0.14644
ADNP	4	0.012473	0.041195	0.975351	786	4	-0.22091	0.98753	0.98753	0.999922	19118	0	-0.22091
ADNP2	4	0.0077215	0.026299	0.975351	519	3	-0.48577	0.65607	0.70086	0.999922	13486	1	-0.48577
ADO	4	0.0066477	0.022811	0.975351	448	2	-0.15818	0.0032759	0.011628	0.847086	251	2	-0.15818
ADORA1	4	0.61738	0.66873	0.999979	12892	1	0.17592	0.23911	0.38304	0.999922	7351	2	0.17592
ADORA2A	4	0.53516	0.62467	0.999979	12052	1	0.15892	0.2728	0.41706	0.999922	8031	2	0.15892
ADORA2B	4	0.059053	0.13818	0.976971	2731	2	-0.35727	0.97591	0.97614	0.999922	18867	0	-0.35727
ADORA3	4	0.72752	0.74067	0.999979	14332	1	-0.047259	0.88444	0.88469	0.999922	17048	0	-0.047259
ADPGK	4	0.40506	0.5503	0.999979	10583	2	-0.096715	0.40394	0.55025	0.999922	10578	1	-0.096715
ADPRH	4	0.014092	0.046154	0.975351	890	2	-0.033555	0.12022	0.25083	0.993926	4880	2	-0.033555
ADPRHL1	4	0.40183	0.54691	0.999979	10511	2	0.084053	0.06137	0.14388	0.980432	2822	2	0.084053
ADPRHL2	4	0.83445	0.83473	0.999979	16090	0	-0.0019415	0.74625	0.7596	0.999922	14603	1	-0.0019415
ADPRM	4	0.066855	0.15326	0.976971	3011	2	-0.1585	0.044311	0.11081	0.974324	2192	1	-0.1585
ADRA1A	4	0.88568	0.8859	0.999979	17113	0	0.20212	0.10941	0.23198	0.989985	4529	3	0.20212
ADRA1B	4	0.10907	0.23102	0.985684	4525	3	-0.20995	0.93207	0.93233	0.999922	17986	0	-0.20995
ADRA1D	4	0.30467	0.44534	0.999979	8543	2	-0.24503	0.32134	0.46638	0.999922	8996	1	-0.24503
ADRA2A	4	0.043969	0.10862	0.975351	2155	3	-0.28703	0.8704	0.87068	0.999922	16781	0	-0.28703
ADRA2B	4	0.56179	0.63826	0.999979	12330	1	0.092426	0.44957	0.59692	0.999922	11458	2	0.092426
ADRA2C	4	0.84907	0.84942	0.999979	16372	0	-0.052115	0.74889	0.76156	0.999922	14642	1	-0.052115
ADRB1	4	0.86113	0.86148	0.999979	16611	0	0.076712	0.53111	0.63616	0.999922	12237	1	0.076712
ADRB2	4	0.010828	0.036085	0.975351	697	2	-0.32129	0.88614	0.88636	0.999922	17087	0	-0.32129
ADRB3	4	0.76704	0.77153	0.999979	14912	1	0.0033113	0.48397	0.61518	0.999922	11824	1	0.0033113
ADRBK1	4	0.063938	0.14762	0.976971	2906	2	-0.28887	0.97754	0.97773	0.999922	18907	0	-0.28887
ADRBK2	4	0.39434	0.53893	0.999979	10352	2	0.012308	0.38608	0.53194	0.999922	10216	2	0.012308
ADRM1	4	0.2631	0.40181	0.999979	7729	2	-0.049407	0.74904	0.76167	0.999922	14644	1	-0.049407
ADSL	4	0.32076	0.46216	0.999979	8869	1	-0.11373	0.80005	0.80259	0.999922	15449	1	-0.11373
ADSS	4	0.93929	0.93954	0.999979	18135	0	0.30354	0.057909	0.13728	0.980432	2695	3	0.30354
ADSSL1	4	0.69401	0.71668	0.999979	13859	1	-0.010212	0.24027	0.38423	0.999922	7370	1	-0.010212
ADTRP	4	0.42783	0.57426	0.999979	11065	2	-0.097546	0.86677	0.86704	0.999922	16700	0	-0.097546
AEBP1	4	0.71096	0.72854	0.999979	14098	1	0.015236	0.75543	0.76635	0.999922	14745	1	0.015236
AEBP2	4	0.33342	0.47541	0.999979	9139	1	0.18842	0.0571	0.13571	0.980432	2671	2	0.18842
AEN	4	0.66568	0.69794	0.999979	13471	1	0.18302	0.12358	0.25666	0.994391	4989	3	0.18302
AES	4	0.045056	0.11079	0.976903	2192	3	-0.31477	0.80951	0.81097	0.999922	15613	1	-0.31477
AFAP1	4	0.91336	0.91368	0.999979	17633	0	0.29759	0.18244	0.32557	0.999922	6289	2	0.29759
AFAP1L1	4	0.66142	0.6952	0.999979	13411	1	0.13669	0.19697	0.34032	0.999922	6548	2	0.13669
AFAP1L2	4	0.99334	0.99333	0.999979	19213	0	0.35315	0.0066621	0.022863	0.896213	491	4	0.35315
AFF1	4	0.6841	0.70988	0.999979	13718	1	0.011132	0.35167	0.4971	0.999922	9546	1	0.011132
AFF2	4	0.82855	0.82885	0.999979	15986	0	0.2077	0.05424	0.13022	0.977589	2579	2	0.2077
AFF3	4	0.049144	0.11891	0.976971	2339	2	-0.16355	0.55152	0.64572	0.999922	12434	1	-0.16355
AFF4	4	0.0021559	0.0077727	0.857767	173	4	-0.34939	0.99784	0.99785	0.999922	19316	0	-0.34939
AFG3L2	4	0.012291	0.040622	0.975351	778	3	-0.46671	0.98259	0.98276	0.999922	19011	0	-0.46671
AFM	4	0.7959	0.79704	0.999979	15372	1	0.40199	0.05024	0.12244	0.974324	2431	3	0.40199
AFMID	4	0.4279	0.57433	0.999979	11067	2	0.080743	0.1023	0.21927	0.986243	4304	2	0.080743
AFP	4	0.059349	0.13878	0.976971	2745	1	-0.024474	0.60728	0.67379	0.999922	12966	1	-0.024474
AFTPH	4	0.82049	0.82081	0.999979	15824	0	-0.028123	0.92058	0.92086	0.999922	17763	0	-0.028123
AGA	4	0.045458	0.11164	0.976903	2213	2	-0.20195	0.1242	0.2577	0.994391	5011	2	-0.20195
AGAP1	4	0.81198	0.81238	0.999979	15662	1	-0.029784	0.57131	0.65542	0.999922	12611	1	-0.029784
AGAP11	4	0.32029	0.46164	0.999979	8860	2	-0.11797	0.19961	0.34301	0.999922	6601	1	-0.11797
AGAP2	4	0.34229	0.48463	0.999979	9306	1	-0.07846	0.86148	0.86183	0.999922	16603	0	-0.07846
AGAP3	4	0.87508	0.87536	0.999979	16894	0	0.033702	0.79075	0.79448	0.999922	15286	1	0.033702
AGAP4	4	0.39955	0.54447	0.999979	10461	2	-0.075604	0.25218	0.3962	0.999922	7608	1	-0.075604
AGAP5	4	0.37458	0.51822	0.999979	9952	2	-0.096494	0.8015	0.80388	0.999922	15475	1	-0.096494
AGAP6	4	0.36592	0.50918	0.999979	9770	1	0.15615	0.13909	0.28152	0.99653	5461	2	0.15615
AGAP9	4	0.31989	0.46122	0.999979	8853	2	-0.27741	0.93549	0.93577	0.999922	18054	0	-0.27741
AGBL1	4	0.22019	0.35714	0.999979	6839	2	-0.24454	0.94644	0.94669	0.999922	18255	0	-0.24454
AGBL2	4	0.89946	0.89969	0.999979	17370	0	0.07562	0.41019	0.55671	0.999922	10690	1	0.07562
AGBL3	4	0.55922	0.63692	0.999979	12298	1	0.15297	0.14937	0.29208	0.99653	5665	2	0.15297
AGBL4	4	0.90949	0.9098	0.999979	17565	0	0.15235	0.098147	0.21184	0.985271	4158	3	0.15235
AGBL5	4	0.96925	0.96945	0.999979	18712	0	0.33168	0.048774	0.11963	0.974324	2371	3	0.33168
AGER	4	0.50761	0.61127	0.999979	11787	1	-0.0028174	0.8283	0.82865	0.999922	15931	1	-0.0028174
AGFG1	4	0.77288	0.77642	0.999979	15003	1	-0.0041102	0.88007	0.88035	0.999922	16956	0	-0.0041102
AGFG2	4	0.26534	0.40414	0.999979	7775	1	0.064109	0.23945	0.3834	0.999922	7357	2	0.064109
AGGF1	4	0.15975	0.29376	0.996461	5697	1	0.45133	0.022583	0.066617	0.959123	1332	3	0.45133
AGK	4	0.91255	0.91286	0.999979	17614	0	0.21706	0.38324	0.52901	0.999922	10149	2	0.21706
AGL	4	0.0016776	0.0060618	0.857767	130	1	0.14887	0.022407	0.066248	0.959123	1328	2	0.14887
AGMAT	4	0.83155	0.8319	0.999979	16052	0	0.0095684	0.5277	0.6346	0.999922	12207	1	0.0095684
AGMO	4	0.10388	0.22162	0.985684	4348	2	-0.043514	0.40698	0.5534	0.999922	10630	1	-0.043514
AGO1	4	0.076167	0.17102	0.976971	3371	2	-0.17954	0.074452	0.1687	0.981901	3316	1	-0.17954
AGO2	4	0.40348	0.54862	0.999979	10547	2	-0.018048	0.79709	0.79998	0.999922	15386	1	-0.018048
AGO3	4	0.31922	0.46052	0.999979	8834	2	-0.20221	0.97389	0.97408	0.999922	18830	0	-0.20221
AGO4	4	0.15409	0.2879	0.996406	5590	2	-0.20017	0.46387	0.60671	0.999922	11662	1	-0.20017
AGPAT1	4	0.80407	0.80476	0.999979	15512	1	0.044066	0.69677	0.72576	0.999922	13951	1	0.044066
AGPAT2	4	0.096478	0.20834	0.985205	4093	1	0.026606	0.60869	0.67452	0.999922	12984	1	0.026606
AGPAT3	4	0.119	0.24857	0.989978	4862	2	-0.18838	0.5203	0.63124	0.999922	12140	1	-0.18838
AGPAT4	4	0.22157	0.3586	0.999979	6867	2	0.06975	0.084935	0.18791	0.981901	3698	2	0.06975
AGPAT5	4	0.7888	0.79053	0.999979	15253	1	-0.12244	0.68185	0.71626	0.999922	13764	1	-0.12244
AGPAT6	4	0.064076	0.1479	0.976971	2910	2	-0.16424	0.67377	0.71128	0.999922	13671	1	-0.16424
AGPAT9	4	0.077325	0.17311	0.976971	3415	2	-0.082353	0.57862	0.6591	0.999922	12693	1	-0.082353
AGPS	4	0.86118	0.86152	0.999979	16612	0	0.013799	0.13384	0.27423	0.994986	5337	1	0.013799
AGR2	4	0.032145	0.084652	0.975351	1650	2	-0.14321	0.66341	0.70509	0.999922	13562	1	-0.14321
AGR3	4	0.14981	0.28348	0.995484	5507	2	-0.20178	0.30328	0.44806	0.999922	8635	1	-0.20178
AGRN	4	0.80122	0.8021	0.999979	15470	1	0.39945	0.028306	0.078569	0.974324	1556	3	0.39945
AGRP	4	0.99375	0.99375	0.999979	19222	0	0.37693	0.0046337	0.016195	0.85392	366	4	0.37693
AGT	4	0.025856	0.071513	0.975351	1390	2	-0.22148	0.22563	0.36943	0.999922	7083	1	-0.22148
AGTPBP1	4	0.01003	0.033611	0.975351	656	3	-0.36662	0.97642	0.97663	0.999922	18875	0	-0.36662
AGTR1	4	0.18913	0.32454	0.999979	6234	2	-0.26869	0.40974	0.55624	0.999922	10679	1	-0.26869
AGTR2	4	0.28821	0.42812	0.999979	8228	2	-0.079741	0.92629	0.92656	0.999922	17877	0	-0.079741
AGTRAP	4	0.31284	0.45388	0.999979	8705	1	0.32277	0.065042	0.15089	0.980432	2975	3	0.32277
AGXT	4	0.7072	0.72585	0.999979	14037	1	0.1111	0.22114	0.36489	0.999922	7005	2	0.1111
AGXT2	4	0.025372	0.070491	0.975351	1369	3	-0.34019	0.94834	0.94857	0.999922	18301	0	-0.34019
AHCTF1	4	0.81709	0.81742	0.999979	15754	0	0.086562	0.79616	0.79913	0.999922	15371	1	0.086562
AHCY	4	0.01088	0.036251	0.975351	700	3	-0.34595	0.49696	0.62077	0.999922	11947	1	-0.34595
AHCYL1	4	0.8049	0.80555	0.999979	15528	1	0.22328	0.27269	0.41694	0.999922	8027	2	0.22328
AHCYL2	4	0.011414	0.037901	0.975351	730	4	-0.18164	0.98859	0.98858	0.999922	19137	0	-0.18164
AHDC1	4	0.37965	0.52351	0.999979	10068	1	-0.041749	0.4694	0.60902	0.999922	11714	1	-0.041749
AHI1	4	0.25399	0.39231	0.999979	7530	2	-0.14015	0.53181	0.63647	0.999922	12248	1	-0.14015
AHNAK	4	0.73494	0.74618	0.999979	14413	1	-0.030435	0.56862	0.6541	0.999922	12585	1	-0.030435
AHNAK2	4	0.23196	0.36944	0.999979	7083	1	0.27135	0.069981	0.16031	0.980432	3163	2	0.27135
AHR	4	0.25681	0.39518	0.999979	7589	2	-0.099708	0.26062	0.40472	0.999922	7763	1	-0.099708
AHRR	4	0.25019	0.38841	0.999979	7444	2	-0.12576	0.3872	0.53304	0.999922	10242	1	-0.12576
AHSA1	4	0.35227	0.495	0.999979	9503	2	-0.087311	0.84267	0.843	0.999922	16231	0	-0.087311
AHSA2	4	0.080733	0.17944	0.979756	3546	2	-0.1749	0.85938	0.85971	0.999922	16558	0	-0.1749
AHSG	4	0.38945	0.53377	0.999979	10260	1	0.38121	0.012404	0.040972	0.940526	839	2	0.38121
AHSP	4	0.76736	0.77178	0.999979	14918	1	0.010278	0.73968	0.75488	0.999922	14501	1	0.010278
AICDA	4	0.2118	0.34828	0.999979	6671	2	-0.28303	0.95989	0.96013	0.999922	18542	0	-0.28303
AIDA	4	0.13069	0.26322	0.994227	5122	1	0.31124	0.037869	0.097964	0.974324	1939	3	0.31124
AIF1	4	0.063928	0.1476	0.976971	2905	2	-0.24461	0.83524	0.83552	0.999922	16077	0	-0.24461
AIF1L	4	0.90839	0.9087	0.999979	17543	0	0.13029	0.32702	0.47213	0.999922	9094	2	0.13029
AIFM1	4	0.12724	0.25959	0.992027	5064	1	-0.015603	0.31475	0.45967	0.999922	8861	1	-0.015603
AIFM2	4	0.10207	0.21844	0.985684	4286	3	-0.22426	0.67264	0.71058	0.999922	13664	1	-0.22426
AIFM3	4	0.71935	0.73459	0.999979	14214	1	0.051587	0.84595	0.84626	0.999922	16296	0	0.051587
AIG1	4	0.80631	0.80686	0.999979	15552	1	-0.060553	0.96128	0.96148	0.999922	18563	0	-0.060553
AIM1	4	0.00053295	0.0020204	0.707595	54	3	-0.53042	0.94353	0.94381	0.999922	18213	0	-0.53042
AIM1L	4	0.048994	0.11861	0.976971	2334	3	-0.28552	0.74092	0.75578	0.999922	14512	1	-0.28552
AIM2	4	0.75861	0.76468	0.999979	14763	1	-0.0018855	0.81402	0.81509	0.999922	15681	1	-0.0018855
AIMP1	4	0.7539	0.76092	0.999979	14687	1	0.098514	0.72098	0.7418	0.999922	14259	1	0.098514
AIMP2	4	0.01541	0.049176	0.975351	949	3	-0.70803	0.48019	0.6136	0.999922	11799	1	-0.70803
AIP	4	0.89412	0.89427	0.999979	17273	0	0.086297	0.18497	0.32811	0.999922	6345	2	0.086297
AIPL1	4	0.97899	0.9792	0.999979	18913	0	0.23972	0.12078	0.25179	0.993926	4899	3	0.23972
AIRE	4	0.83155	0.8319	0.999979	16079	0	0.22267	0.14309	0.28563	0.99653	5543	2	0.22267
AJAP1	4	0.21282	0.34938	0.999979	6689	2	-0.15685	0.84233	0.84267	0.999922	16225	0	-0.15685
AJUBA	4	0.84326	0.84358	0.999979	16259	0	-0.040438	0.21994	0.36364	0.999922	6978	1	-0.040438
AK1	4	0.042135	0.10495	0.975351	2065	2	-0.21934	0.53945	0.64	0.999922	12323	1	-0.21934
AK2	4	0.51369	0.61419	0.999979	11841	1	0.082703	0.31525	0.46017	0.999922	8876	2	0.082703
AK3	4	0.039609	0.099799	0.975351	1973	2	-0.16193	0.84035	0.8407	0.999922	16188	0	-0.16193
AK4	4	0.98704	0.98705	0.999979	19076	0	0.29252	0.012955	0.042645	0.940526	876	4	0.29252
AK5	4	0.11708	0.24516	0.988379	4803	2	-0.33114	0.96503	0.96524	0.999922	18653	0	-0.33114
AK6	4	0.79623	0.79733	0.999979	15377	1	0.23925	0.26654	0.41068	0.999922	7892	2	0.23925
AK7	4	0.21465	0.3513	0.999979	6730	2	0.24974	0.0083118	0.028144	0.921886	587	2	0.24974
AK8	4	0.05178	0.12408	0.976971	2437	3	-0.41704	0.97681	0.977	0.999922	18887	0	-0.41704
AK9	4	0.62198	0.67144	0.999979	12953	1	0.092464	0.045309	0.11284	0.974324	2228	2	0.092464
AKAP1	4	0.036839	0.094213	0.975351	1848	3	-0.37713	0.97703	0.97721	0.999922	18893	0	-0.37713
AKAP10	4	0.9065	0.90681	0.999979	17513	0	0.16365	0.11316	0.23854	0.991131	4657	2	0.16365
AKAP11	4	0.034689	0.089866	0.975351	1762	2	0.08268	0.18728	0.33048	0.999922	6379	2	0.08268
AKAP12	4	0.22375	0.3609	0.999979	6905	2	-0.18071	0.9725	0.97271	0.999922	18807	0	-0.18071
AKAP13	4	0.26041	0.39898	0.999979	7671	1	0.10305	0.4111	0.55767	0.999922	10708	2	0.10305
AKAP14	4	0.30568	0.44635	0.999979	8559	1	0.0051975	0.82975	0.83008	0.999922	15966	1	0.0051975
AKAP17A	4	0.9629	0.9631	0.999979	18575	0	0.23412	0.047167	0.11653	0.974324	2298	3	0.23412
AKAP2	4	0.40685	0.55222	0.999979	10619	2	-0.082812	0.88161	0.88189	0.999922	16995	0	-0.082812
AKAP3	4	0.058905	0.13788	0.976971	2726	2	-0.057161	0.48435	0.61536	0.999922	11828	1	-0.057161
AKAP4	4	0.89294	0.89313	0.999979	17248	0	0.20941	0.12039	0.25112	0.993926	4887	3	0.20941
AKAP5	4	0.26862	0.40749	0.999979	7851	2	-0.13815	0.78293	0.78796	0.999922	15163	1	-0.13815
AKAP6	4	0.94245	0.94274	0.999979	18192	0	0.067015	0.40508	0.55141	0.999922	10593	2	0.067015
AKAP7	4	0.62632	0.67395	0.999979	13013	1	0.34333	0.063787	0.14847	0.980432	2923	3	0.34333
AKAP8	4	0.45829	0.5886	0.999979	11356	1	-0.071946	0.96522	0.96542	0.999922	18657	0	-0.071946
AKAP8L	4	0.8357	0.83599	0.999979	16117	0	-0.13402	0.81524	0.81623	0.999922	15698	1	-0.13402
AKAP9	4	0.024102	0.067804	0.975351	1313	2	-0.23366	0.95136	0.95162	0.999922	18351	0	-0.23366
AKIP1	4	0.474	0.59572	0.999979	11483	1	0.011964	0.41331	0.5599	0.999922	10757	2	0.011964
AKIRIN1	4	0.65635	0.6921	0.999979	13362	1	0.17957	0.31601	0.46094	0.999922	8889	2	0.17957
AKIRIN2	4	0.51501	0.61483	0.999979	11851	1	0.3492	0.095676	0.20745	0.985271	4067	2	0.3492
AKNA	4	0.52966	0.622	0.999979	11995	1	0.33778	0.039178	0.10058	0.974324	1997	3	0.33778
AKNAD1	4	0.47333	0.59541	0.999979	11479	1	0.11771	0.22216	0.36593	0.999922	7023	2	0.11771
AKR1A1	4	0.13911	0.27212	0.995484	5281	2	-0.12844	0.65347	0.69932	0.999922	13453	1	-0.12844
AKR1B1	4	0.76054	0.76621	0.999979	14793	1	-0.056583	0.94356	0.94384	0.999922	18214	0	-0.056583
AKR1B10	4	0.44946	0.58465	0.999979	11278	1	0.024236	0.61662	0.67874	0.999922	13051	1	0.024236
AKR1B15	4	0.91367	0.91399	0.999979	17644	0	0.016752	0.83293	0.83326	0.999922	16021	0	0.016752
AKR1C1	4	0.084765	0.18685	0.982489	3677	3	-0.2739	0.46358	0.60658	0.999922	11657	1	-0.2739
AKR1C2	4	0.77853	0.78133	0.999979	15095	1	0.098172	0.26742	0.41154	0.999922	7914	2	0.098172
AKR1C3	4	0.81317	0.81353	0.999979	15688	1	0.14297	0.28546	0.42989	0.999922	8281	2	0.14297
AKR1C4	4	0.8893	0.88948	0.999979	17170	0	0.17213	0.15317	0.29589	0.99653	5746	2	0.17213
AKR1D1	4	0.19754	0.33335	0.999979	6385	2	-0.13708	0.62422	0.68293	0.999922	13134	1	-0.13708
AKR1E2	4	0.28219	0.42176	0.999979	8116	2	-0.11526	0.93257	0.93285	0.999922	18001	0	-0.11526
AKR7A2	4	0.11655	0.24419	0.987578	4787	2	0.092151	0.097423	0.21057	0.985271	4136	2	0.092151
AKR7A3	4	0.32914	0.47094	0.999979	9045	1	0.032277	0.34598	0.49133	0.999922	9441	2	0.032277
AKT1	4	0.3951	0.53971	0.999979	10370	2	0.060419	0.25569	0.39969	0.999922	7667	2	0.060419
AKT1S1	4	0.094338	0.20447	0.985076	4017	2	-0.24085	0.52419	0.63302	0.999922	12170	1	-0.24085
AKT2	4	0.71111	0.72865	0.999979	14100	1	-0.13722	0.97192	0.97212	0.999922	18791	0	-0.13722
AKT3	4	0.902	0.90226	0.999979	17425	0	0.36115	0.01965	0.060461	0.957183	1220	3	0.36115
AKTIP	4	0.016274	0.051086	0.975351	985	3	-0.43723	0.96888	0.96908	0.999922	18733	0	-0.43723
ALAD	4	0.61971	0.67011	0.999979	12922	1	-0.027583	0.85225	0.85263	0.999922	16413	0	-0.027583
ALAS1	4	0.14611	0.27958	0.995484	5429	1	-0.097017	0.94295	0.94324	0.999922	18200	0	-0.097017
ALAS2	4	0.79149	0.79298	0.999979	15299	1	0.093917	0.35403	0.49949	0.999922	9591	2	0.093917
ALB	4	0.44652	0.58333	0.999979	11249	1	0.21051	0.11615	0.24373	0.993557	4748	3	0.21051
ALCAM	4	0.01182	0.039156	0.975351	754	3	-0.33393	0.96268	0.96289	0.999922	18597	0	-0.33393
ALDH16A1	4	0.76066	0.76631	0.999979	14796	1	0.49688	0.0071285	0.024387	0.896213	523	3	0.49688
ALDH18A1	4	0.33033	0.47216	0.999979	9068	1	0.17542	0.23335	0.37725	0.999922	7232	2	0.17542
ALDH1A1	4	0.21904	0.35591	0.999979	6813	1	0.0134	0.72212	0.74261	0.999922	14274	1	0.0134
ALDH1A2	4	0.70547	0.72463	0.999979	14008	1	-0.0075114	0.23319	0.37707	0.999922	7228	1	-0.0075114
ALDH1A3	4	0.73194	0.74392	0.999979	14375	1	0.06312	0.60329	0.67168	0.999922	12926	1	0.06312
ALDH1B1	4	0.033195	0.086857	0.975351	1690	3	-0.36095	0.78959	0.7935	0.999922	15268	1	-0.36095
ALDH1L1	4	0.11974	0.24987	0.990818	4882	3	-0.21129	0.37607	0.52173	0.999922	10017	1	-0.21129
ALDH1L2	4	0.41349	0.55922	0.999979	10758	2	-0.019496	0.86692	0.86719	0.999922	16702	0	-0.019496
ALDH2	4	0.50344	0.60926	0.999979	11746	1	-0.019422	0.58013	0.65982	0.999922	12703	1	-0.019422
ALDH3A1	4	0.94698	0.9472	0.999979	18285	0	0.26218	0.096412	0.20874	0.985271	4097	3	0.26218
ALDH3A2	4	0.0012082	0.0043924	0.814569	104	2	-0.53431	0.97563	0.97584	0.999922	18863	0	-0.53431
ALDH3B1	4	0.42515	0.57147	0.999979	10999	2	-0.15122	0.63757	0.69027	0.999922	13282	1	-0.15122
ALDH3B2	4	0.65906	0.69375	0.999979	13390	1	0.1679	0.12067	0.25159	0.993926	4894	3	0.1679
ALDH4A1	4	0.075306	0.16936	0.976971	3329	2	-0.19711	0.62383	0.68272	0.999922	13129	1	-0.19711
ALDH5A1	4	0.61438	0.66701	0.999979	12857	1	0.048694	0.7221	0.74259	0.999922	14272	1	0.048694
ALDH6A1	4	0.83995	0.84029	0.999979	16191	0	0.22979	0.04367	0.10959	0.974324	2171	2	0.22979
ALDH7A1	4	0.60125	0.65958	0.999979	12717	1	0.59147	0.0034144	0.012098	0.847086	262	3	0.59147
ALDH8A1	4	0.18706	0.32236	0.999979	6198	2	-0.10826	0.22805	0.3719	0.999922	7135	1	-0.10826
ALDH9A1	4	0.71091	0.72852	0.999979	14097	1	-0.013751	0.64684	0.69549	0.999922	13379	1	-0.013751
ALDOA	4	0.064563	0.14883	0.976971	2931	3	-0.23509	0.97207	0.97227	0.999922	18797	0	-0.23509
ALDOB	4	0.18485	0.32002	0.999979	6153	2	-0.043017	0.36078	0.50627	0.999922	9720	2	-0.043017
ALDOC	4	0.0049751	0.0173	0.957157	350	1	0.13251	0.049121	0.1203	0.974324	2386	2	0.13251
ALG1	4	0.23964	0.37748	0.999979	7242	2	0.020732	0.36291	0.50845	0.999922	9759	2	0.020732
ALG10	4	0.07096	0.16114	0.976971	3180	2	-0.20673	0.17354	0.31653	0.999683	6125	1	-0.20673
ALG10B	4	0.41168	0.55734	0.999979	10717	1	0.056006	0.41852	0.56517	0.999922	10867	1	0.056006
ALG11	4	0.89452	0.8947	0.999979	17279	0	0.30864	0.03805	0.098343	0.974324	1946	2	0.30864
ALG12	4	0.45613	0.58763	0.999979	11337	1	0.27775	0.050189	0.12234	0.974324	2427	2	0.27775
ALG13	4	0.56624	0.64062	0.999979	12365	1	0.31299	0.083956	0.18614	0.981901	3656	3	0.31299
ALG14	4	0.18681	0.32211	0.999979	6195	2	-0.18858	0.1429	0.28544	0.99653	5540	1	-0.18858
ALG1L	4	0.10362	0.22115	0.985684	4337	3	-0.24537	0.95254	0.9528	0.999922	18379	0	-0.24537
ALG1L2	4	0.73899	0.74926	0.999979	14473	1	0.2273	0.073034	0.16605	0.981042	3277	2	0.2273
ALG2	4	0.2923	0.43243	0.999979	8312	2	0.075577	0.060393	0.14202	0.980432	2788	2	0.075577
ALG3	4	0.82146	0.82181	0.999979	15841	0	0.022342	0.075914	0.17146	0.981901	3378	2	0.022342
ALG5	4	0.055419	0.13119	0.976971	2589	3	-0.25788	0.94892	0.94912	0.999922	18309	0	-0.25788
ALG6	4	0.93244	0.93271	0.999979	17991	0	0.25748	0.10934	0.23184	0.989985	4527	2	0.25748
ALG8	4	0.11724	0.24544	0.988395	4807	2	-0.21276	0.10197	0.21868	0.985476	4297	1	-0.21276
ALG9	4	0.060526	0.14107	0.976971	2781	2	0.044603	0.065528	0.15183	0.980432	2993	2	0.044603
ALK	4	0.30103	0.44152	0.999979	8468	1	0.085409	0.29148	0.43605	0.999922	8404	2	0.085409
ALKBH1	4	0.99118	0.9912	0.999979	19161	0	0.3112	0.0088152	0.029785	0.925558	619	4	0.3112
ALKBH2	4	0.82479	0.82517	0.999979	15914	0	0.026261	0.48886	0.61728	0.999922	11872	1	0.026261
ALKBH3	4	0.25232	0.39059	0.999979	7498	2	-0.19911	0.97714	0.97731	0.999922	18897	0	-0.19911
ALKBH4	4	0.094898	0.20551	0.985076	4035	2	-0.017595	0.37261	0.5182	0.999922	9945	2	-0.017595
ALKBH5	4	0.86073	0.86109	0.999979	16604	0	0.37674	0.056962	0.13544	0.980432	2666	3	0.37674
ALKBH6	4	0.065666	0.151	0.976971	2970	3	-0.31947	0.74682	0.76004	0.999922	14612	1	-0.31947
ALKBH7	4	0.21934	0.35623	0.999979	6819	2	-0.11896	0.19288	0.33618	0.999922	6478	1	-0.11896
ALKBH8	4	0.58629	0.65139	0.999979	12563	1	-0.027899	0.89514	0.89534	0.999922	17257	0	-0.027899
ALLC	4	0.96701	0.96724	0.999979	18656	0	0.28056	0.057674	0.1368	0.980432	2687	3	0.28056
ALMS1	4	0.97849	0.9787	0.999979	18901	0	0.27699	0.053904	0.12956	0.97745	2565	3	0.27699
ALOX12	4	0.71508	0.73142	0.999979	14152	1	0.017286	0.83187	0.83222	0.999922	16003	1	0.017286
ALOX12B	4	0.11956	0.24955	0.990514	4877	2	-0.14855	0.77214	0.77907	0.999922	14991	1	-0.14855
ALOX15	4	0.10853	0.2301	0.985684	4502	1	0.23768	0.1197	0.24995	0.993926	4865	2	0.23768
ALOX15B	4	0.017316	0.05335	0.975351	1042	3	-0.43337	0.49409	0.61949	0.999922	11922	1	-0.43337
ALOX5	4	0.0044168	0.015446	0.933887	318	2	-0.27991	0.79091	0.79462	0.999922	15290	1	-0.27991
ALOX5AP	4	0.17206	0.30665	0.999979	5924	2	-0.03228	0.34619	0.49155	0.999922	9446	2	-0.03228
ALOXE3	4	0.0090378	0.0305	0.975351	595	3	-0.34471	0.7058	0.73161	0.999922	14067	1	-0.34471
ALPI	4	0.21522	0.35194	0.999979	6739	2	-0.16958	0.94319	0.94347	0.999922	18205	0	-0.16958
ALPK1	4	0.41452	0.56026	0.999979	10771	2	-0.078469	0.94867	0.94889	0.999922	18306	0	-0.078469
ALPK2	4	0.28257	0.42217	0.999979	8124	2	-0.10248	0.2733	0.41761	0.999922	8039	1	-0.10248
ALPK3	4	0.087299	0.19158	0.983539	3763	3	-0.1657	0.25753	0.40156	0.999922	7705	1	-0.1657
ALPL	4	0.055161	0.13067	0.976971	2580	2	-0.16582	0.83348	0.83379	0.999922	16032	0	-0.16582
ALPP	4	0.36659	0.50985	0.999979	9783	2	-0.10957	0.88435	0.88461	0.999922	17047	0	-0.10957
ALPPL2	4	0.078256	0.1748	0.976971	3455	2	-0.17899	0.94114	0.94136	0.999922	18174	0	-0.17899
ALS2	4	0.86559	0.86589	0.999979	16705	0	0.15308	0.52763	0.63457	0.999922	12206	1	0.15308
ALS2CL	4	0.058579	0.1373	0.976971	2711	2	-0.22967	0.13667	0.27901	0.99653	5413	1	-0.22967
ALS2CR11	4	0.78802	0.78985	0.999979	15242	1	0.39256	0.018833	0.058695	0.957183	1182	3	0.39256
ALS2CR12	4	0.54626	0.63024	0.999979	12169	1	-0.079257	0.59218	0.66594	0.999922	12818	1	-0.079257
ALX1	4	0.04461	0.10989	0.976903	2173	1	0.025859	0.48114	0.61399	0.999922	11805	1	0.025859
ALX3	4	0.083176	0.18398	0.981139	3627	3	-0.15669	0.9259	0.92617	0.999922	17871	0	-0.15669
ALX4	4	0.14786	0.28142	0.995484	5471	2	0.12752	0.048865	0.11981	0.974324	2374	2	0.12752
ALYREF	4	0.2804	0.41989	0.999979	8078	2	-0.12147	0.88417	0.88444	0.999922	17043	0	-0.12147
AMACR	4	0.96556	0.96577	0.999979	18617	0	0.1108	0.16698	0.3098	0.997249	6011	2	0.1108
AMBN	4	0.27321	0.41238	0.999979	7935	2	-0.12743	0.93857	0.93879	0.999922	18122	0	-0.12743
AMBP	4	0.73103	0.74325	0.999979	14369	1	-0.094732	0.87268	0.87298	0.999922	16828	0	-0.094732
AMBRA1	4	0.0085454	0.028906	0.975351	562	3	-0.38775	0.29842	0.44315	0.999922	8548	1	-0.38775
AMD1	4	0.006015	0.020751	0.967828	414	4	-0.39216	0.99399	0.99401	0.999922	19239	0	-0.39216
AMDHD1	4	0.40144	0.54649	0.999979	10502	2	-0.11285	0.97119	0.97139	0.999922	18785	0	-0.11285
AMDHD2	4	0.39508	0.53969	0.999979	10368	2	-0.0724	0.15707	0.29988	0.99653	5818	1	-0.0724
AMELX	4	0.52348	0.61896	0.999979	11938	1	-0.024956	0.26251	0.40662	0.999922	7806	1	-0.024956
AMELY	4	0.25677	0.39514	0.999979	7588	2	-0.1344	0.87037	0.87065	0.999922	16779	0	-0.1344
AMER1	4	0.58472	0.65052	0.999979	12543	1	0.056389	0.87391	0.87421	0.999922	16848	0	0.056389
AMER2	4	0.97818	0.97837	0.999979	18895	0	0.51313	0.023784	0.069146	0.959123	1395	3	0.51313
AMER3	4	0.21672	0.35349	0.999979	6770	1	-0.06136	0.85169	0.85207	0.999922	16405	0	-0.06136
AMFR	4	0.039134	0.098847	0.975351	1951	3	-0.26561	0.44996	0.5973	0.999922	11463	1	-0.26561
AMH	4	0.0027304	0.009753	0.865396	216	3	-0.4297	0.96473	0.96494	0.999922	18646	0	-0.4297
AMHR2	4	0.32909	0.47087	0.999979	9043	2	-0.051105	0.61998	0.68063	0.999922	13084	1	-0.051105
AMICA1	4	0.78313	0.78547	0.999979	15165	1	0.11792	0.12325	0.25607	0.994391	4981	3	0.11792
AMIGO1	4	0.26424	0.40299	0.999979	7750	1	0.077359	0.40655	0.55296	0.999922	10620	2	0.077359
AMIGO2	4	0.11157	0.23543	0.985684	4619	3	-0.21475	0.44416	0.59138	0.999922	11355	1	-0.21475
AMIGO3	4	0.064714	0.14914	0.976971	2936	3	-0.20684	0.95219	0.95245	0.999922	18370	0	-0.20684
AMMECR1	4	0.47513	0.59623	0.999979	11493	1	0.062645	0.42076	0.56746	0.999922	10916	2	0.062645
AMMECR1L	4	0.053288	0.12701	0.976971	2505	3	-0.21543	0.20474	0.34821	0.999922	6706	1	-0.21543
AMN	4	0.69739	0.71903	0.999979	13904	1	0.30784	0.01382	0.045296	0.940526	925	2	0.30784
AMN1	4	0.55023	0.63225	0.999979	12211	1	0.17708	0.13314	0.27302	0.994635	5315	2	0.17708
AMOT	4	0.28411	0.42373	0.999979	8155	2	0.12781	0.10625	0.22638	0.989985	4421	2	0.12781
AMOTL1	4	0.24753	0.38565	0.999979	7390	2	-0.12293	0.21659	0.36022	0.999922	6917	1	-0.12293
AMOTL2	4	0.96616	0.96639	0.999979	18635	0	0.24545	0.094967	0.20617	0.985271	4040	3	0.24545
AMPD1	4	0.86804	0.86831	0.999979	16750	0	0.26811	0.10757	0.22871	0.989985	4463	2	0.26811
AMPD2	4	0.017929	0.05468	0.975351	1061	3	-0.38522	0.44797	0.59525	0.999922	11432	1	-0.38522
AMPD3	4	0.43986	0.58043	0.999979	11192	1	0.25278	0.033958	0.090178	0.974324	1778	2	0.25278
AMPH	4	0.99186	0.99188	0.999979	19181	0	0.78272	0.0022653	0.0081602	0.847086	178	4	0.78272
AMT	4	0.92825	0.92851	0.999979	17917	0	0.0089276	0.71365	0.73678	0.999922	14161	1	0.0089276
AMTN	4	0.1734	0.30807	0.999979	5951	1	0.082007	0.26686	0.41098	0.999922	7901	2	0.082007
AMY1A	4	0.10421	0.22222	0.985684	4360	1	-0.036221	0.42223	0.56895	0.999922	10949	1	-0.036221
AMY1B	4	0.092801	0.20164	0.984435	3960	2	-0.20058	0.74356	0.75768	0.999922	14556	1	-0.20058
AMY1C	4	0.4089	0.55437	0.999979	10660	2	-0.020625	0.1692	0.31212	0.998268	6047	2	-0.020625
AMY2A	4	0.63284	0.6778	0.999979	13081	1	-0.021985	0.72248	0.74287	0.999922	14281	1	-0.021985
AMY2B	4	0.086621	0.19031	0.983539	3742	3	-0.25951	0.55614	0.64797	0.999922	12477	1	-0.25951
AMZ1	4	0.82339	0.82374	0.999979	15888	0	0.04478	0.079681	0.17833	0.981901	3496	1	0.04478
AMZ2	4	0.87048	0.87077	0.999979	16804	0	0.10648	0.28955	0.43411	0.999922	8362	2	0.10648
ANAPC1	4	0.17483	0.30958	0.999979	5975	2	-0.092258	0.29093	0.43549	0.999922	8391	1	-0.092258
ANAPC10	4	0.12406	0.25626	0.991714	4999	1	0.041956	0.81668	0.81757	0.999922	15719	1	0.041956
ANAPC11	4	0.028032	0.076155	0.975351	1473	2	-0.23608	0.56045	0.65005	0.999922	12513	1	-0.23608
ANAPC13	4	0.45616	0.58765	0.999979	11338	1	-0.089765	0.50416	0.62396	0.999922	12010	1	-0.089765
ANAPC15	4	0.77237	0.77597	0.999979	14997	1	-0.087116	0.94774	0.94797	0.999922	18288	0	-0.087116
ANAPC16	4	0.33148	0.47337	0.999979	9097	2	0.0015714	0.25696	0.40096	0.999922	7689	2	0.0015714
ANAPC2	4	0.74814	0.75637	0.999979	14606	1	0.062249	0.17644	0.31942	0.999922	6180	1	0.062249
ANAPC4	4	0.017424	0.05359	0.975351	1048	2	-0.16995	0.82152	0.82217	0.999922	15810	1	-0.16995
ANAPC5	4	0.32246	0.46389	0.999979	8910	1	0.44591	0.019346	0.059801	0.957183	1203	3	0.44591
ANAPC7	4	0.067561	0.15468	0.976971	3034	2	-0.17601	0.40984	0.55635	0.999922	10683	1	-0.17601
ANG	4	0.17322	0.30788	0.999979	5949	2	-0.10223	0.86378	0.86409	0.999922	16641	0	-0.10223
ANGEL1	4	0.56996	0.64259	0.999979	12403	1	0.34792	0.04141	0.10508	0.974324	2080	3	0.34792
ANGEL2	4	0.49126	0.60354	0.999979	11640	1	0.10201	0.2112	0.35477	0.999922	6822	1	0.10201
ANGPT1	4	0.41708	0.56298	0.999979	10832	1	0.10022	0.25974	0.40382	0.999922	7748	2	0.10022
ANGPT2	4	0.84634	0.84667	0.999979	16318	0	0.11982	0.33015	0.47535	0.999922	9143	2	0.11982
ANGPT4	4	0.60584	0.66216	0.999979	12766	1	0.10846	0.40435	0.55064	0.999922	10585	2	0.10846
ANGPTL1	4	0.39499	0.53958	0.999979	10363	1	0.0077599	0.56514	0.6524	0.999922	12551	1	0.0077599
ANGPTL2	4	0.095197	0.20606	0.985076	4048	2	0.25036	0.023047	0.067567	0.959123	1360	2	0.25036
ANGPTL3	4	0.2159	0.35264	0.999979	6755	2	-0.022783	0.35487	0.50034	0.999922	9608	2	-0.022783
ANGPTL4	4	0.13095	0.2635	0.994227	5126	2	-0.10141	0.22483	0.36863	0.999922	7071	2	-0.10141
ANGPTL5	4	0.92892	0.92917	0.999979	17929	0	0.16576	0.25181	0.39585	0.999922	7602	2	0.16576
ANGPTL6	4	0.92488	0.92516	0.999979	17861	0	0.25315	0.13253	0.27195	0.994631	5292	3	0.25315
ANGPTL7	4	0.56509	0.64002	0.999979	12352	1	-0.016562	0.75066	0.76284	0.999922	14670	1	-0.016562
ANHX	4	0.43889	0.58001	0.999979	11183	1	0.20311	0.10658	0.22694	0.989985	4431	3	0.20311
ANK1	4	0.10981	0.23233	0.985684	4548	2	-0.041773	0.62006	0.68068	0.999922	13086	1	-0.041773
ANK2	4	0.95014	0.95036	0.999979	18348	0	0.3219	0.027967	0.077878	0.974324	1544	3	0.3219
ANK3	4	0.038506	0.097518	0.975351	1923	2	-0.13637	0.081015	0.18078	0.981901	3551	1	-0.13637
ANKAR	4	0.10789	0.22895	0.985684	4475	2	0.072068	0.029477	0.080998	0.974324	1597	2	0.072068
ANKDD1A	4	0.59022	0.65351	0.999979	12599	1	0.072047	0.73565	0.75202	0.999922	14439	1	0.072047
ANKDD1B	4	0.034595	0.089695	0.975351	1757	3	-0.30509	0.24484	0.38878	0.999922	7461	1	-0.30509
ANKEF1	4	0.54606	0.63015	0.999979	12167	1	0.1387	0.026969	0.075778	0.972413	1508	2	0.1387
ANKFN1	4	0.066364	0.15234	0.976971	2995	3	-0.15369	0.97798	0.97817	0.999922	18914	0	-0.15369
ANKFY1	4	0.79066	0.7922	0.999979	15282	1	0.051657	0.65342	0.69929	0.999922	13452	1	0.051657
ANKH	4	0.019	0.056984	0.975351	1107	2	-0.18552	0.32009	0.4651	0.999922	8968	2	-0.18552
ANKHD1	4	0.7574	0.76371	0.999979	14745	1	0.099722	0.18081	0.3239	0.999922	6258	2	0.099722
ANKHD1-EIF4EBP3	4	0.58645	0.65147	0.999979	12565	1	0.041726	0.75762	0.76798	0.999922	14772	1	0.041726
ANKIB1	4	0.07608	0.17088	0.976971	3367	3	-0.22401	0.50871	0.62602	0.999922	12051	1	-0.22401
ANKK1	4	0.17698	0.31174	0.999979	6017	2	-0.19981	0.90547	0.90573	0.999922	17480	0	-0.19981
ANKLE1	4	0.1712	0.30577	0.999979	5906	2	-0.22458	0.79791	0.8007	0.999922	15403	1	-0.22458
ANKLE2	4	0.42135	0.56742	0.999979	10924	2	-0.066831	0.60165	0.67082	0.999922	12912	1	-0.066831
ANKMY1	4	0.14571	0.27914	0.995484	5420	2	-0.18126	0.76573	0.77407	0.999922	14896	1	-0.18126
ANKMY2	4	0.064715	0.14914	0.976971	2937	2	-0.27256	0.90662	0.90692	0.999922	17498	0	-0.27256
ANKRA2	4	0.79576	0.79689	0.999979	15370	1	-0.092678	0.45879	0.60456	0.999922	11623	1	-0.092678
ANKRD1	4	0.007981	0.027114	0.975351	533	2	-0.095337	0.15693	0.29972	0.99653	5814	2	-0.095337
ANKRD10	4	0.90981	0.91014	0.999979	17572	0	0.055648	0.37305	0.51865	0.999922	9953	1	0.055648
ANKRD11	4	0.26946	0.40838	0.999979	7873	2	-0.06866	0.67761	0.71361	0.999922	13722	1	-0.06866
ANKRD12	4	0.20695	0.34329	0.999979	6571	1	0.25872	0.042912	0.10807	0.974324	2139	2	0.25872
ANKRD13A	4	0.88501	0.88524	0.999979	17095	0	0.11899	0.3604	0.50585	0.999922	9713	2	0.11899
ANKRD13B	4	0.0099277	0.033285	0.975351	652	3	-0.40153	0.53513	0.63798	0.999922	12288	1	-0.40153
ANKRD13C	4	0.58117	0.64856	0.999979	12514	1	0.22312	0.070767	0.16178	0.980432	3191	3	0.22312
ANKRD13D	4	0.26004	0.3986	0.999979	7662	2	-0.066418	0.71538	0.73793	0.999922	14178	1	-0.066418
ANKRD16	4	0.08626	0.18963	0.983539	3730	2	-0.18929	0.78663	0.79108	0.999922	15220	1	-0.18929
ANKRD17	4	0.036179	0.09289	0.975351	1822	3	-0.23178	0.09125	0.19939	0.984047	3923	1	-0.23178
ANKRD18A	4	0.91297	0.91329	0.999979	17620	0	0.55998	0.0013094	0.0047692	0.794914	115	3	0.55998
ANKRD18B	4	0.92745	0.92773	0.999979	17901	0	0.23227	0.1677	0.31056	0.997743	6026	2	0.23227
ANKRD2	4	0.96986	0.97005	0.999979	18726	0	0.16971	0.25064	0.3947	0.999922	7579	2	0.16971
ANKRD20A1	4	0.87926	0.87956	0.999979	16976	0	0.46772	0.016357	0.053016	0.952801	1076	3	0.46772
ANKRD20A2	4	0.86194	0.8623	0.999979	16625	0	0.16029	0.12628	0.26124	0.994391	5075	2	0.16029
ANKRD20A3	4	0.67834	0.70606	0.999979	13628	1	-0.046597	0.14529	0.28789	0.99653	5586	1	-0.046597
ANKRD20A4	4	0.97494	0.97512	0.999979	18823	0	0.095492	0.095089	0.2064	0.985271	4047	1	0.095492
ANKRD22	4	0.010096	0.033809	0.975351	661	4	-0.25147	0.9899	0.98991	0.999922	19160	0	-0.25147
ANKRD23	4	0.003585	0.012697	0.902953	272	4	-0.39766	0.98958	0.9896	0.999922	19156	0	-0.39766
ANKRD24	4	0.71425	0.73084	0.999979	14142	1	0.073684	0.80385	0.80593	0.999922	15523	1	0.073684
ANKRD26	4	0.79069	0.79223	0.999979	15283	1	0.14079	0.11524	0.24212	0.993557	4714	3	0.14079
ANKRD27	4	0.87766	0.87794	0.999979	16945	0	0.027427	0.39941	0.54557	0.999922	10489	1	0.027427
ANKRD28	4	0.56255	0.6387	0.999979	12336	1	0.34989	0.079365	0.17773	0.981901	3484	3	0.34989
ANKRD30A	4	0.99273	0.99272	0.999979	19197	0	0.31742	0.0072709	0.024843	0.896213	533	4	0.31742
ANKRD30B	4	0.28075	0.42027	0.999979	8088	2	-0.12849	0.79541	0.7985	0.999922	15362	1	-0.12849
ANKRD31	4	0.69616	0.71817	0.999979	13887	1	0.057557	0.15115	0.29386	0.99653	5694	1	0.057557
ANKRD32	4	0.75991	0.76571	0.999979	14784	1	0.1125	0.72089	0.74174	0.999922	14257	1	0.1125
ANKRD33	4	0.61116	0.66515	0.999979	12826	1	0.40073	0.0023415	0.0084287	0.847086	184	2	0.40073
ANKRD33B	4	0.83536	0.83563	0.999979	16109	0	0.19841	0.10617	0.22622	0.989985	4418	3	0.19841
ANKRD34A	4	0.57344	0.64444	0.999979	12439	1	0.24178	0.080164	0.17923	0.981901	3513	3	0.24178
ANKRD34B	4	0.4832	0.59987	0.999979	11571	1	0.18805	0.064348	0.14954	0.980432	2945	2	0.18805
ANKRD34C	4	0.22419	0.36136	0.999979	6915	2	-0.16541	0.011136	0.037049	0.939525	761	1	-0.16541
ANKRD35	4	0.88269	0.88298	0.999979	17055	0	-0.0068013	0.20947	0.35302	0.999922	6797	1	-0.0068013
ANKRD36	4	0.312	0.45298	0.999979	8693	1	0.43421	0.071647	0.16344	0.980432	3225	3	0.43421
ANKRD36B	4	0.30611	0.44679	0.999979	8569	2	-0.093435	0.78918	0.79317	0.999922	15258	1	-0.093435
ANKRD37	4	0.29882	0.43925	0.999979	8430	1	0.068059	0.79511	0.79825	0.999922	15359	1	0.068059
ANKRD39	4	0.46797	0.59297	0.999979	11436	1	0.087968	0.84609	0.84641	0.999922	16298	0	0.087968
ANKRD40	4	0.58595	0.65121	0.999979	12557	1	-0.06044	0.87784	0.87812	0.999922	16916	0	-0.06044
ANKRD42	4	0.22861	0.36594	0.999979	7011	2	-0.23849	0.77287	0.77967	0.999922	15004	1	-0.23849
ANKRD44	4	0.97411	0.9743	0.999979	18810	0	0.21483	0.051865	0.12562	0.976262	2490	3	0.21483
ANKRD45	4	0.22272	0.35985	0.999979	6885	1	0.30255	0.03818	0.098588	0.974324	1949	3	0.30255
ANKRD46	4	0.99202	0.99204	0.999979	19186	0	0.42981	0.0079755	0.027097	0.920628	569	4	0.42981
ANKRD49	4	0.30082	0.44132	0.999979	8466	2	-0.047044	0.44555	0.59278	0.999922	11382	2	-0.047044
ANKRD50	4	0.01878	0.056484	0.975351	1094	3	-0.32493	0.88854	0.88873	0.999922	17125	0	-0.32493
ANKRD52	4	0.1045	0.22274	0.985684	4372	3	-0.20635	0.33817	0.48344	0.999922	9309	1	-0.20635
ANKRD53	4	0.92379	0.92409	0.999979	17840	0	0.11358	0.23374	0.37764	0.999922	7244	2	0.11358
ANKRD54	4	0.31834	0.4596	0.999979	8822	2	0.2387	0.075117	0.16992	0.981901	3345	2	0.2387
ANKRD55	4	0.39281	0.53732	0.999979	10322	2	-0.072289	0.55883	0.64929	0.999922	12499	1	-0.072289
ANKRD6	4	0.41134	0.557	0.999979	10710	1	0.010054	0.67189	0.71013	0.999922	13655	1	0.010054
ANKRD60	4	0.38004	0.52393	0.999979	10071	1	0.0092372	0.42401	0.57082	0.999922	10985	2	0.0092372
ANKRD61	4	0.64984	0.68807	0.999979	13297	1	0.048331	0.68041	0.71535	0.999922	13747	1	0.048331
ANKRD62	4	0.65288	0.68991	0.999979	13326	1	0.060488	0.16626	0.30909	0.997249	5996	2	0.060488
ANKRD63	4	0.53954	0.62685	0.999979	12092	1	0.41013	0.048184	0.1185	0.974324	2346	3	0.41013
ANKRD65	4	0.42804	0.57447	0.999979	11072	2	-0.0755	0.59183	0.66576	0.999922	12813	1	-0.0755
ANKRD66	4	0.42517	0.5715	0.999979	11001	2	0.010089	0.23855	0.38246	0.999922	7337	2	0.010089
ANKRD7	4	0.33986	0.48207	0.999979	9259	2	-0.073619	0.77468	0.78112	0.999922	15030	1	-0.073619
ANKRD9	4	0.67574	0.70434	0.999979	13586	1	0.10759	0.28469	0.42909	0.999922	8259	2	0.10759
ANKS1A	4	0.31116	0.45209	0.999979	8670	1	0.10615	0.36202	0.50755	0.999922	9742	1	0.10615
ANKS1B	4	0.31336	0.45443	0.999979	8718	2	-0.041177	0.62026	0.68077	0.999922	13091	1	-0.041177
ANKS3	4	0.32651	0.46813	0.999979	8994	2	-0.14249	0.92504	0.92532	0.999922	17856	0	-0.14249
ANKS4B	4	0.80847	0.80896	0.999979	15587	1	0.037399	0.82717	0.82759	0.999922	15909	1	0.037399
ANKS6	4	0.13704	0.26995	0.995484	5237	2	-0.096106	0.95939	0.95965	0.999922	18530	0	-0.096106
ANKUB1	4	0.025135	0.069971	0.975351	1359	3	-0.33607	0.33308	0.47832	0.999922	9207	1	-0.33607
ANKZF1	4	0.80886	0.80934	0.999979	15595	1	0.20654	0.12718	0.26279	0.994391	5107	3	0.20654
ANLN	4	0.013797	0.045225	0.975351	868	2	-0.18746	0.65358	0.69939	0.999922	13455	1	-0.18746
ANO1	4	0.85422	0.85462	0.999979	16470	0	0.14346	0.086915	0.19157	0.983005	3769	2	0.14346
ANO10	4	0.34735	0.48991	0.999979	9404	2	-0.10862	0.87493	0.87522	0.999922	16865	0	-0.10862
ANO2	4	0.083283	0.18417	0.981139	3632	3	-0.19987	0.98264	0.9828	0.999922	19012	0	-0.19987
ANO3	4	0.59959	0.65866	0.999979	12700	1	0.041235	0.7925	0.79601	0.999922	15321	1	0.041235
ANO4	4	0.374	0.51761	0.999979	9939	1	0.058604	0.10701	0.22769	0.989985	4446	2	0.058604
ANO5	4	0.10166	0.21767	0.985684	4272	3	-0.10804	0.96791	0.9681	0.999922	18714	0	-0.10804
ANO6	4	0.10361	0.22113	0.985684	4336	2	-0.2121	0.89032	0.89053	0.999922	17156	0	-0.2121
ANO7	4	0.81511	0.81544	0.999979	15725	1	0.29914	0.065004	0.15081	0.980432	2972	3	0.29914
ANO8	4	0.41046	0.55604	0.999979	10693	2	0.041558	0.24475	0.38868	0.999922	7460	2	0.041558
ANO9	4	0.69248	0.7156	0.999979	13837	1	0.11665	0.21293	0.35649	0.999922	6854	2	0.11665
ANOS1	4	0.76272	0.76794	0.999979	14837	1	0.046858	0.48517	0.61572	0.999922	11837	1	0.046858
ANP32A	4	0.025051	0.069784	0.975351	1355	2	-0.15779	0.035976	0.094197	0.974324	1860	2	-0.15779
ANP32B	4	0.72357	0.73772	0.999979	14277	1	0.063261	0.74605	0.75946	0.999922	14599	1	0.063261
ANP32C	4	0.83492	0.83522	0.999979	16101	0	0.20642	0.12722	0.26286	0.994391	5109	3	0.20642
ANP32D	4	0.64739	0.68651	0.999979	13263	1	0.3167	0.063649	0.1482	0.980432	2916	3	0.3167
ANP32E	4	0.21771	0.35455	0.999979	6789	2	-0.10364	0.53187	0.63651	0.999922	12249	1	-0.10364
ANPEP	4	0.12149	0.25289	0.99132	4932	1	0.35661	0.051356	0.12462	0.974601	2475	2	0.35661
ANTXR1	4	0.034063	0.088638	0.975351	1734	3	-0.25952	0.84406	0.84436	0.999922	16257	0	-0.25952
ANTXR2	4	0.15247	0.2862	0.996189	5562	2	-0.16095	0.44129	0.58848	0.999922	11308	1	-0.16095
ANTXRL	4	0.95924	0.9595	0.999979	18516	0	0.30342	0.063366	0.14765	0.980432	2898	2	0.30342
ANXA1	4	0.42665	0.57303	0.999979	11036	1	-0.068512	0.89076	0.89095	0.999922	17165	0	-0.068512
ANXA10	4	0.91435	0.91467	0.999979	17662	0	0.019857	0.84833	0.84868	0.999922	16341	0	0.019857
ANXA11	4	0.72672	0.74008	0.999979	14321	1	-0.029565	0.55578	0.64779	0.999922	12472	1	-0.029565
ANXA13	4	0.010982	0.036557	0.975351	707	2	-0.1741	0.81548	0.81647	0.999922	15702	1	-0.1741
ANXA2	4	0.9262	0.92648	0.999979	17879	0	0.10335	0.208	0.35152	0.999922	6769	2	0.10335
ANXA2R	4	0.83155	0.8319	0.999979	15997	0	0.22483	0.19425	0.33756	0.999922	6493	2	0.22483
ANXA3	4	0.91539	0.91573	0.999979	17679	0	0.40397	0.04009	0.10242	0.974324	2027	3	0.40397
ANXA4	4	0.094218	0.20426	0.985076	4013	3	-0.16713	0.95399	0.95422	0.999922	18411	0	-0.16713
ANXA5	4	0.94721	0.94744	0.999979	18290	0	0.33265	0.013416	0.04407	0.940526	899	3	0.33265
ANXA6	4	0.38772	0.53197	0.999979	10231	2	-0.14395	0.92379	0.92409	0.999922	17831	0	-0.14395
ANXA7	4	0.77721	0.78019	0.999979	15071	1	-0.04421	0.44953	0.59687	0.999922	11457	1	-0.04421
ANXA8	4	0.29416	0.43431	0.999979	8343	2	-0.078734	0.38191	0.52767	0.999922	10122	2	-0.078734
ANXA8L1	4	0.028684	0.077518	0.975351	1504	3	-0.33509	0.93522	0.9355	0.999922	18046	0	-0.33509
ANXA9	4	0.8478	0.84813	0.999979	16346	0	0.15718	0.38903	0.53492	0.999922	10283	2	0.15718
AOAH	4	0.67048	0.70098	0.999979	13532	1	0.17088	0.30301	0.44779	0.999922	8630	2	0.17088
AOC1	4	0.016368	0.051292	0.975351	989	3	-0.46425	0.93885	0.93906	0.999922	18129	0	-0.46425
AOC2	4	0.47115	0.59441	0.999979	11458	1	0.12149	0.1177	0.24641	0.993569	4796	3	0.12149
AOC3	4	0.42031	0.56632	0.999979	10905	1	-0.084608	0.67173	0.71004	0.999922	13652	1	-0.084608
AOX1	4	0.96478	0.96498	0.999979	18601	0	0.40589	0.011122	0.037006	0.939525	759	2	0.40589
AP1AR	4	0.12808	0.2605	0.992027	5080	1	0.14507	0.1117	0.23598	0.989985	4604	2	0.14507
AP1B1	4	0.26371	0.40246	0.999979	7739	2	-0.15992	0.94659	0.94683	0.999922	18260	0	-0.15992
AP1G1	4	0.037151	0.094853	0.975351	1865	2	-0.1302	0.31459	0.45953	0.999922	8858	2	-0.1302
AP1G2	4	0.42519	0.57152	0.999979	11002	2	-0.08061	0.85755	0.85794	0.999922	16525	0	-0.08061
AP1M1	4	0.23977	0.37759	0.999979	7243	2	-0.050335	0.13699	0.27939	0.99653	5423	1	-0.050335
AP1M2	4	0.098487	0.21195	0.985289	4165	2	0.01803	0.22681	0.37064	0.999922	7111	2	0.01803
AP1S1	4	0.029301	0.078804	0.975351	1531	2	-0.02149	0.11844	0.24774	0.993774	4827	2	-0.02149
AP1S2	4	0.52307	0.61874	0.999979	11932	1	-0.045386	0.85062	0.85098	0.999922	16385	0	-0.045386
AP1S3	4	0.077762	0.1739	0.976971	3431	1	0.014966	0.58971	0.66466	0.999922	12800	1	0.014966
AP2A1	4	0.91165	0.91199	0.999979	17601	0	0.087667	0.36515	0.51068	0.999922	9792	1	0.087667
AP2A2	4	0.11604	0.24329	0.987578	4768	1	0.0047993	0.78867	0.79275	0.999922	15245	1	0.0047993
AP2B1	4	0.023908	0.067417	0.975351	1305	3	-0.36206	0.98332	0.98347	0.999922	19020	0	-0.36206
AP2M1	4	0.55773	0.63615	0.999979	12282	1	0.060226	0.59104	0.66534	0.999922	12810	1	0.060226
AP2S1	4	0.31929	0.46059	0.999979	8839	1	-0.072037	0.77745	0.7834	0.999922	15081	1	-0.072037
AP3B1	4	0.01584	0.050128	0.975351	964	1	-0.048859	0.24931	0.39335	0.999922	7557	1	-0.048859
AP3B2	4	0.75782	0.76405	0.999979	14748	1	0.20081	0.12397	0.25731	0.994391	5006	2	0.20081
AP3D1	4	0.42428	0.57055	0.999979	10981	1	0.13848	0.20453	0.348	0.999922	6703	2	0.13848
AP3M1	4	0.0070185	0.024036	0.975351	472	4	-0.54429	0.98921	0.9892	0.999922	19152	0	-0.54429
AP3M2	4	0.19086	0.32637	0.999979	6265	1	0.101	0.37659	0.52225	0.999922	10027	2	0.101
AP3S1	4	0.058776	0.13765	0.976971	2720	3	-0.34897	0.87403	0.87432	0.999922	16852	0	-0.34897
AP3S2	4	0.80176	0.8026	0.999979	15478	1	0.1949	0.18265	0.3258	0.999922	6294	2	0.1949
AP4B1	4	0.82473	0.8251	0.999979	15912	0	0.027935	0.122	0.25391	0.994198	4945	2	0.027935
AP4E1	4	0.84461	0.84491	0.999979	16285	0	0.10091	0.029851	0.081745	0.974324	1611	2	0.10091
AP4M1	4	0.71198	0.72922	0.999979	14115	1	0.12153	0.36784	0.51333	0.999922	9845	2	0.12153
AP4S1	4	0.17961	0.31455	0.999979	6071	1	0.14213	0.29801	0.44273	0.999922	8540	2	0.14213
AP5B1	4	0.45544	0.58732	0.999979	11331	1	0.36463	0.06581	0.15238	0.980432	3004	3	0.36463
AP5M1	4	0.71833	0.73383	0.999979	14202	1	0.16337	0.20953	0.35308	0.999922	6799	2	0.16337
AP5S1	4	0.87297	0.87328	0.999979	16857	0	-0.017359	0.55563	0.64772	0.999922	12470	1	-0.017359
AP5Z1	4	0.84059	0.84094	0.999979	16199	0	0.16362	0.21409	0.35768	0.999922	6879	2	0.16362
APAF1	4	0.98328	0.98342	0.999979	18997	0	0.20516	0.016719	0.054066	0.952801	1098	4	0.20516
APBA1	4	0.99476	0.99477	0.999979	19240	0	0.32283	0.005243	0.018187	0.876483	401	4	0.32283
APBA2	4	0.94841	0.94864	0.999979	18308	0	0.47175	0.0051295	0.017828	0.876175	394	2	0.47175
APBA3	4	0.015783	0.050001	0.975351	960	3	-0.48221	0.69427	0.72412	0.999922	13913	1	-0.48221
APBB1	4	0.072355	0.16383	0.976971	3224	2	-0.029815	0.87261	0.8729	0.999922	16825	0	-0.029815
APBB1IP	4	0.19372	0.32934	0.999979	6317	2	-0.051155	0.24424	0.38818	0.999922	7451	1	-0.051155
APBB2	4	0.33203	0.47392	0.999979	9108	1	0.10731	0.4223	0.56902	0.999922	10952	2	0.10731
APBB3	4	0.30275	0.44333	0.999979	8507	2	0.044902	0.20207	0.3455	0.999922	6649	2	0.044902
APC	4	0.0019871	0.0071627	0.857767	160	1	-0.048681	0.22417	0.36798	0.999922	7053	1	-0.048681
APC2	4	0.11868	0.24797	0.989603	4852	2	-0.023324	0.034387	0.091023	0.974324	1800	2	-0.023324
APCDD1	4	0.60484	0.6616	0.999979	12756	1	0.15257	0.18182	0.32493	0.999922	6280	2	0.15257
APCDD1L	4	0.62274	0.67189	0.999979	12966	1	0.38555	0.01133	0.037631	0.939937	774	2	0.38555
APCS	4	0.4224	0.56853	0.999979	10944	1	0.0075759	0.081402	0.18152	0.981901	3561	1	0.0075759
APEH	4	0.13889	0.27188	0.995484	5277	2	-0.12259	0.13472	0.27575	0.995281	5364	1	-0.12259
APELA	4	0.86429	0.8646	0.999979	16678	0	0.41415	0.075752	0.17113	0.981901	3372	3	0.41415
APEX1	4	0.16957	0.30408	0.999979	5876	2	-0.091275	0.084404	0.18694	0.981901	3675	1	-0.091275
APEX2	4	0.12078	0.25164	0.99132	4908	3	-0.14631	0.9281	0.92837	0.999922	17917	0	-0.14631
APH1A	4	0.13232	0.26495	0.994616	5158	2	-0.14418	0.14726	0.28994	0.99653	5624	2	-0.14418
APH1B	4	0.78148	0.784	0.999979	15140	1	0.026073	0.36865	0.51415	0.999922	9861	1	0.026073
API5	4	0.74999	0.75782	0.999979	14625	1	-0.0019257	0.8426	0.84294	0.999922	16230	0	-0.0019257
APIP	4	0.81047	0.81091	0.999979	15629	1	0.21744	0.11599	0.24343	0.993557	4741	3	0.21744
APITD1	4	0.0058497	0.020212	0.963993	406	2	-0.25988	0.74345	0.75761	0.999922	14553	1	-0.25988
APITD1-CORT	4	0.060039	0.14012	0.976971	2771	1	-0.044268	0.891	0.89119	0.999922	17173	0	-0.044268
APLF	4	0.057321	0.13489	0.976971	2658	2	-0.22068	0.66399	0.70547	0.999922	13568	1	-0.22068
APLN	4	0.76814	0.77247	0.999979	14932	1	-0.03547	0.85913	0.85948	0.999922	16555	0	-0.03547
APLNR	4	0.0052996	0.018386	0.963993	365	4	-0.5009	0.9947	0.99472	0.999922	19255	0	-0.5009
APLP1	4	0.21026	0.34671	0.999979	6640	2	-0.16324	0.18618	0.32936	0.999922	6360	1	-0.16324
APLP2	4	0.81604	0.81639	0.999979	15739	1	0.047519	0.3444	0.48973	0.999922	9414	2	0.047519
APMAP	4	0.055989	0.1323	0.976971	2612	2	-0.011577	0.42072	0.56742	0.999922	10914	2	-0.011577
APOA1	4	0.1443	0.2776	0.995484	5395	1	0.11155	0.41571	0.56234	0.999922	10808	2	0.11155
APOA1BP	4	0.68347	0.70947	0.999979	13710	1	0.097019	0.21659	0.36022	0.999922	6918	2	0.097019
APOA2	4	0.45705	0.58804	0.999979	11342	1	0.016156	0.76378	0.77258	0.999922	14868	1	0.016156
APOA4	4	0.1793	0.31423	0.999979	6063	2	-0.097326	0.96045	0.96068	0.999922	18555	0	-0.097326
APOA5	4	0.99175	0.99177	0.999979	19176	0	0.2008	0.0082477	0.027963	0.921886	585	4	0.2008
APOB	4	0.93127	0.93152	0.999979	17966	0	0.047123	0.45519	0.60279	0.999922	11577	2	0.047123
APOBEC1	4	0.076686	0.17195	0.976971	3392	3	-0.15839	0.69054	0.72172	0.999922	13863	1	-0.15839
APOBEC2	4	0.040711	0.10206	0.975351	2013	2	-0.17371	0.81791	0.81875	0.999922	15742	1	-0.17371
APOBEC3A	4	0.17725	0.31204	0.999979	6023	2	-0.15443	0.89467	0.89486	0.999922	17245	0	-0.15443
APOBEC3B	4	0.63011	0.67617	0.999979	13052	1	0.13932	0.16446	0.30727	0.997249	5957	2	0.13932
APOBEC3C	4	0.84592	0.84624	0.999979	16310	0	0.017999	0.83271	0.83304	0.999922	16017	1	0.017999
APOBEC3D	4	0.98595	0.98602	0.999979	19045	0	0.32227	0.014052	0.046024	0.940526	947	4	0.32227
APOBEC3F	4	0.88447	0.88471	0.999979	17081	0	0.11555	0.11772	0.24645	0.993569	4798	3	0.11555
APOBEC3G	4	0.7903	0.79188	0.999979	15277	1	0.11639	0.26203	0.40614	0.999922	7799	2	0.11639
APOBEC3H	4	0.19822	0.33407	0.999979	6399	2	0.024537	0.18851	0.33172	0.999922	6403	2	0.024537
APOBEC4	4	0.13727	0.27018	0.995484	5242	2	-0.22576	0.95577	0.95599	0.999922	18446	0	-0.22576
APOBR	4	0.87841	0.87872	0.999979	16960	0	0.21377	0.061946	0.14496	0.980432	2846	3	0.21377
APOC1	4	0.70572	0.72479	0.999979	14014	1	0.00012583	0.74348	0.75764	0.999922	14555	1	0.00012583
APOC2	4	0.06818	0.15589	0.976971	3058	2	-0.18688	0.33734	0.48261	0.999922	9291	2	-0.18688
APOC3	4	0.087871	0.19263	0.983539	3780	3	-0.16683	0.97015	0.97037	0.999922	18760	0	-0.16683
APOC4	4	0.31836	0.45961	0.999979	8823	1	0.066391	0.036448	0.095149	0.974324	1882	1	0.066391
APOD	4	0.77091	0.77473	0.999979	14969	1	0.43485	0.034994	0.092196	0.974324	1821	3	0.43485
APOE	4	0.33094	0.47281	0.999979	9084	1	0.095788	0.27111	0.41534	0.999922	7995	2	0.095788
APOF	4	0.0013694	0.004984	0.857767	111	3	-0.4877	0.82418	0.82475	0.999922	15852	1	-0.4877
APOH	4	0.15343	0.28723	0.996406	5582	1	0.37937	0.020984	0.063264	0.959123	1269	3	0.37937
APOL1	4	0.87544	0.87574	0.999979	16903	0	0.16918	0.06565	0.15207	0.980432	2998	3	0.16918
APOL2	4	0.59062	0.65371	0.999979	12602	1	0.20502	0.11944	0.24953	0.993926	4857	3	0.20502
APOL3	4	0.057423	0.13508	0.976971	2663	1	0.0096738	0.76179	0.77108	0.999922	14838	1	0.0096738
APOL4	4	0.99433	0.99434	0.999979	19234	0	0.43277	0.0035669	0.012632	0.847086	279	4	0.43277
APOL5	4	0.10064	0.21584	0.985584	4236	2	-0.22482	0.8818	0.88209	0.999922	17003	0	-0.22482
APOL6	4	0.24814	0.3863	0.999979	7403	1	0.068596	0.081956	0.18254	0.981901	3584	2	0.068596
APOLD1	4	0.23496	0.3726	0.999979	7151	1	-0.14119	0.58477	0.66216	0.999922	12753	1	-0.14119
APOM	4	0.18421	0.31938	0.999979	6145	2	-0.023481	0.37901	0.5247	0.999922	10067	2	-0.023481
APOO	4	0.86171	0.86206	0.999979	16621	0	0.14892	0.11639	0.24414	0.993557	4758	3	0.14892
APOOL	4	0.72062	0.73552	0.999979	14233	1	0.050533	0.84179	0.84213	0.999922	16216	0	0.050533
APOPT1	4	0.061691	0.14328	0.976971	2826	2	-0.13361	0.86383	0.86412	0.999922	16643	0	-0.13361
APP	4	0.62128	0.67103	0.999979	12946	1	-0.10065	0.74595	0.75937	0.999922	14597	1	-0.10065
APPBP2	4	0.0084051	0.028455	0.975351	552	2	-0.28704	0.091442	0.19973	0.984047	3930	1	-0.28704
APPL1	4	0.66771	0.69918	0.999979	13499	1	-0.044964	0.89583	0.89604	0.999922	17278	0	-0.044964
APPL2	4	0.27497	0.4142	0.999979	7966	1	0.12783	0.071524	0.16321	0.980432	3221	2	0.12783
APRT	4	0.043588	0.10787	0.975351	2134	2	-0.21936	0.83473	0.83502	0.999922	16062	0	-0.21936
APTX	4	0.53919	0.62669	0.999979	12090	1	0.30423	0.022619	0.066683	0.959123	1337	3	0.30423
AQP1	4	0.45045	0.5851	0.999979	11285	1	0.022855	0.5145	0.62861	0.999922	12088	1	0.022855
AQP10	4	0.07455	0.16795	0.976971	3300	1	0.43596	0.016492	0.053407	0.952801	1084	3	0.43596
AQP11	4	0.8221	0.82244	0.999979	15855	0	0.030906	0.26344	0.40758	0.999922	7825	1	0.030906
AQP12A	4	0.90062	0.90088	0.999979	17396	0	0.043334	0.63503	0.68889	0.999922	13257	1	0.043334
AQP12B	4	0.76476	0.76961	0.999979	14875	1	0.051441	0.28739	0.43186	0.999922	8326	2	0.051441
AQP2	4	0.046917	0.11455	0.976971	2267	3	-0.33067	0.24179	0.38572	0.999922	7394	1	-0.33067
AQP3	4	0.32984	0.47168	0.999979	9061	2	-0.043113	0.66886	0.7083	0.999922	13618	1	-0.043113
AQP4	4	0.80344	0.80418	0.999979	15503	1	0.014478	0.34954	0.49496	0.999922	9506	1	0.014478
AQP5	4	0.15752	0.29151	0.996406	5663	2	-0.27276	0.76759	0.77554	0.999922	14920	1	-0.27276
AQP6	4	0.79976	0.8007	0.999979	15443	1	-0.049907	0.92839	0.92865	0.999922	17923	0	-0.049907
AQP7	4	0.44764	0.58383	0.999979	11258	1	-0.034119	0.086577	0.19093	0.983005	3755	1	-0.034119
AQP8	4	0.49164	0.60371	0.999979	11643	1	-0.083555	0.91329	0.91361	0.999922	17638	0	-0.083555
AQP9	4	0.063638	0.14704	0.976971	2891	2	-0.16332	0.89167	0.89185	0.999922	17188	0	-0.16332
AQR	4	0.78724	0.78918	0.999979	15224	1	0.42273	0.039469	0.10116	0.974324	2008	3	0.42273
AR	4	0.72559	0.73921	0.999979	14306	1	0.073399	0.28046	0.42483	0.999922	8172	2	0.073399
ARAF	4	0.26163	0.40028	0.999979	7700	2	0.099109	0.077077	0.17356	0.981901	3416	2	0.099109
ARAP1	4	0.70633	0.72522	0.999979	14025	1	0.41014	0.04158	0.10542	0.974324	2088	3	0.41014
ARAP2	4	0.88489	0.88511	0.999979	17091	0	0.1602	0.12193	0.25377	0.993947	4944	3	0.1602
ARAP3	4	0.97174	0.97194	0.999979	18763	0	0.45513	0.012396	0.040946	0.940526	836	3	0.45513
ARC	4	0.11061	0.23375	0.985684	4584	2	-0.071508	0.39586	0.54192	0.999922	10405	2	-0.071508
ARCN1	4	0.88825	0.88845	0.999979	17151	0	0.17205	0.2605	0.40459	0.999922	7761	2	0.17205
AREG	4	0.96265	0.96286	0.999979	18569	0	0.10334	0.55701	0.64839	0.999922	12480	1	0.10334
AREL1	4	0.011624	0.038548	0.975351	743	4	-0.18803	0.98838	0.98839	0.999922	19134	0	-0.18803
ARF1	4	0.8062	0.80675	0.999979	15548	1	-0.00096697	0.62138	0.68139	0.999922	13102	1	-0.00096697
ARF3	4	0.32688	0.46853	0.999979	9003	1	-0.010422	0.069275	0.15898	0.980432	3129	1	-0.010422
ARF4	4	0.90411	0.90434	0.999979	17465	0	0.054424	0.55709	0.64844	0.999922	12482	1	0.054424
ARF5	4	0.72727	0.7405	0.999979	14328	1	0.052274	0.52219	0.63209	0.999922	12154	1	0.052274
ARF6	4	0.84178	0.84212	0.999979	16225	0	0.53076	0.032921	0.088029	0.974324	1737	3	0.53076
ARFGAP1	4	0.39652	0.54119	0.999979	10402	2	-0.1315	0.8951	0.89528	0.999922	17254	0	-0.1315
ARFGAP2	4	0.1131	0.23818	0.985684	4672	3	-0.14897	0.93535	0.93562	0.999922	18052	0	-0.14897
ARFGAP3	4	0.87663	0.87693	0.999979	16933	0	-0.035204	0.612	0.6763	0.999922	13013	1	-0.035204
ARFGEF1	4	0.030709	0.081715	0.975351	1592	2	-0.034868	0.4301	0.57702	0.999922	11109	2	-0.034868
ARFGEF2	4	0.16061	0.29467	0.996461	5715	1	0.027955	0.003585	0.012697	0.847086	282	2	0.027955
ARFGEF3	4	0.22086	0.35786	0.999979	6853	2	-0.091952	0.54394	0.64211	0.999922	12360	1	-0.091952
ARFIP1	4	0.87939	0.8797	0.999979	16981	0	0.53456	0.0087384	0.029525	0.925558	615	3	0.53456
ARFIP2	4	2.5826e-05	0.00011786	0.55033	3	2	-0.15943	0.89304	0.89322	0.999922	17213	0	-0.15943
ARFRP1	4	0.010884	0.036262	0.975351	701	3	-0.5078	0.46617	0.60766	0.999922	11684	1	-0.5078
ARG1	4	0.30737	0.44808	0.999979	8596	1	0.18408	0.17495	0.318	0.999683	6154	2	0.18408
ARG2	4	0.13155	0.26414	0.994227	5143	2	-0.044601	0.16873	0.31164	0.998268	6041	2	-0.044601
ARGFX	4	0.033531	0.087561	0.975351	1711	3	-0.33831	0.80996	0.81138	0.999922	15619	1	-0.33831
ARGLU1	4	0.83434	0.83463	0.999979	16087	0	-0.054192	0.075621	0.17088	0.981901	3368	1	-0.054192
ARHGAP1	4	0.77261	0.77619	0.999979	15000	1	-0.052603	0.89759	0.89781	0.999922	17316	0	-0.052603
ARHGAP10	4	0.2585	0.39695	0.999979	7632	2	-0.15555	0.74139	0.75613	0.999922	14525	1	-0.15555
ARHGAP11A	4	0.85808	0.85845	0.999979	16549	0	0.044158	0.86375	0.86405	0.999922	16639	0	0.044158
ARHGAP11B	4	0.95059	0.95084	0.999979	18357	0	0.089587	0.75118	0.76321	0.999922	14681	1	0.089587
ARHGAP12	4	0.63332	0.67808	0.999979	13088	1	0.22293	0.27332	0.41763	0.999922	8040	2	0.22293
ARHGAP15	4	0.41824	0.56418	0.999979	10852	2	-0.039062	0.77278	0.7796	0.999922	15003	1	-0.039062
ARHGAP17	4	0.95222	0.95248	0.999979	18394	0	0.089624	0.75867	0.76878	0.999922	14794	1	0.089624
ARHGAP18	4	0.25984	0.39838	0.999979	7659	2	-0.046357	0.45785	0.60416	0.999922	11613	1	-0.046357
ARHGAP19	4	0.12719	0.25955	0.992027	5063	2	-0.15178	0.85179	0.85217	0.999922	16407	0	-0.15178
ARHGAP20	4	0.81917	0.81954	0.999979	15797	0	0.059203	0.10706	0.22777	0.989985	4449	2	0.059203
ARHGAP21	4	0.17916	0.3141	0.999979	6062	1	0.15389	0.13747	0.27989	0.99653	5428	2	0.15389
ARHGAP22	4	0.62718	0.67448	0.999979	13020	1	-0.039425	0.35791	0.50335	0.999922	9670	2	-0.039425
ARHGAP23	4	0.89215	0.89233	0.999979	17231	0	0.076777	0.50081	0.62248	0.999922	11982	1	0.076777
ARHGAP24	4	0.69599	0.71805	0.999979	13881	1	0.08815	0.42606	0.57291	0.999922	11031	2	0.08815
ARHGAP25	4	0.47205	0.59482	0.999979	11467	1	0.090889	0.20734	0.35088	0.999922	6759	2	0.090889
ARHGAP26	4	0.18929	0.32471	0.999979	6237	1	0.042489	0.73755	0.75336	0.999922	14468	1	0.042489
ARHGAP27	4	0.87331	0.87363	0.999979	16868	0	0.036625	0.64575	0.69487	0.999922	13370	1	0.036625
ARHGAP28	4	0.25459	0.39291	0.999979	7545	2	-0.082635	0.9339	0.93418	0.999922	18020	0	-0.082635
ARHGAP29	4	0.53452	0.62435	0.999979	12044	1	0.041927	0.77997	0.78549	0.999922	15117	1	0.041927
ARHGAP30	4	0.76162	0.76708	0.999979	14813	1	0.0062147	0.61637	0.67862	0.999922	13048	1	0.0062147
ARHGAP31	4	0.9002	0.90043	0.999979	17387	0	0.12343	0.24305	0.38699	0.999922	7426	2	0.12343
ARHGAP32	4	0.11681	0.24466	0.987605	4797	2	-0.22132	0.46759	0.60827	0.999922	11696	1	-0.22132
ARHGAP33	4	0.42448	0.57074	0.999979	10986	2	-0.050823	0.14248	0.28502	0.99653	5529	1	-0.050823
ARHGAP35	4	0.051827	0.12418	0.976971	2439	2	-0.1387	0.2199	0.36359	0.999922	6977	1	-0.1387
ARHGAP36	4	0.68078	0.70769	0.999979	13668	1	0.42306	0.017152	0.055133	0.954826	1117	3	0.42306
ARHGAP4	4	0.84932	0.84968	0.999979	16375	0	-0.022629	0.30304	0.44782	0.999922	8632	1	-0.022629
ARHGAP40	4	0.71534	0.73161	0.999979	14155	1	0.30155	0.16704	0.30987	0.997249	6014	2	0.30155
ARHGAP42	4	0.81966	0.82003	0.999979	15809	0	0.17979	0.11241	0.2372	0.989985	4637	2	0.17979
ARHGAP44	4	0.53435	0.62427	0.999979	12040	1	0.00021941	0.73251	0.74979	0.999922	14406	1	0.00021941
ARHGAP5	4	0.037904	0.096364	0.975351	1902	1	0.023161	0.8036	0.80571	0.999922	15517	1	0.023161
ARHGAP6	4	0.49666	0.60606	0.999979	11682	1	-0.034543	0.30925	0.45404	0.999922	8745	1	-0.034543
ARHGAP8	4	0.81482	0.81515	0.999979	15718	1	0.010565	0.40587	0.55226	0.999922	10607	1	0.010565
ARHGAP9	4	0.32968	0.47152	0.999979	9058	1	0.20237	0.017421	0.055714	0.956416	1127	2	0.20237
ARHGDIA	4	0.01844	0.055775	0.975351	1080	1	-0.0014114	0.51227	0.6276	0.999922	12074	1	-0.0014114
ARHGDIB	4	0.69276	0.7158	0.999979	13843	1	0.13882	0.014461	0.047295	0.945115	969	2	0.13882
ARHGDIG	4	0.040958	0.10254	0.975351	2021	3	-0.27064	0.28951	0.43407	0.999922	8361	1	-0.27064
ARHGEF1	4	0.75194	0.75936	0.999979	14655	1	0.19766	0.094068	0.20453	0.985271	4002	2	0.19766
ARHGEF10	4	0.1151	0.24163	0.987379	4738	1	-0.026493	0.81704	0.81793	0.999922	15725	1	-0.026493
ARHGEF10L	4	0.10004	0.21474	0.985584	4214	2	-0.06263	0.25235	0.39637	0.999922	7612	2	-0.06263
ARHGEF11	4	0.37359	0.51718	0.999979	9928	2	-0.067151	0.42189	0.5686	0.999922	10940	1	-0.067151
ARHGEF12	4	0.23386	0.37146	0.999979	7129	1	0.14585	0.23224	0.3761	0.999922	7205	2	0.14585
ARHGEF15	4	0.013285	0.04366	0.975351	842	2	-0.037973	0.079308	0.17763	0.981901	3481	2	-0.037973
ARHGEF16	4	0.17622	0.31098	0.999979	6001	2	-0.45257	0.68157	0.7161	0.999922	13760	1	-0.45257
ARHGEF17	4	0.34902	0.49166	0.999979	9446	1	-0.26947	0.58924	0.66444	0.999922	12792	1	-0.26947
ARHGEF18	4	0.58485	0.65059	0.999979	12544	1	0.08279	0.47677	0.61216	0.999922	11772	1	0.08279
ARHGEF19	4	0.17816	0.31302	0.999979	6040	1	0.010689	0.45055	0.59794	0.999922	11473	1	0.010689
ARHGEF2	4	0.84763	0.84797	0.999979	16342	0	0.19073	0.070791	0.16182	0.980432	3193	3	0.19073
ARHGEF25	4	0.57311	0.64428	0.999979	12436	1	0.078108	0.28033	0.42469	0.999922	8170	2	0.078108
ARHGEF26	4	0.39987	0.54481	0.999979	10468	1	-0.0040158	0.72281	0.74311	0.999922	14287	1	-0.0040158
ARHGEF28	4	0.021216	0.06173	0.975351	1192	3	-0.30082	0.90246	0.90273	0.999922	17417	0	-0.30082
ARHGEF3	4	0.87075	0.87103	0.999979	16806	0	0.51619	0.0073294	0.025032	0.896213	540	3	0.51619
ARHGEF33	4	0.12237	0.2544	0.991714	4961	3	-0.19528	0.96419	0.96443	0.999922	18635	0	-0.19528
ARHGEF35	4	0.96336	0.96356	0.999979	18584	0	0.10178	0.30831	0.45306	0.999922	8722	2	0.10178
ARHGEF37	4	0.65417	0.69072	0.999979	13335	1	0.15365	0.3336	0.47887	0.999922	9216	2	0.15365
ARHGEF38	4	0.48363	0.60006	0.999979	11576	1	0.027192	0.045009	0.11222	0.974324	2216	2	0.027192
ARHGEF39	4	0.40334	0.54849	0.999979	10544	2	0.1122	0.050969	0.12385	0.974601	2459	2	0.1122
ARHGEF4	4	0.89665	0.89687	0.999979	17314	0	0.19582	0.0073402	0.025073	0.896213	541	2	0.19582
ARHGEF40	4	0.19673	0.33251	0.999979	6368	2	0.002424	0.21502	0.35862	0.999922	6892	2	0.002424
ARHGEF5	4	0.1612	0.29529	0.996461	5734	1	0.060136	0.34429	0.48961	0.999922	9411	2	0.060136
ARHGEF6	4	0.35272	0.49547	0.999979	9513	1	0.064111	0.39835	0.54446	0.999922	10460	1	0.064111
ARHGEF7	4	0.3567	0.49959	0.999979	9596	1	0.043217	0.17961	0.32269	0.999922	6240	2	0.043217
ARHGEF9	4	0.98409	0.98424	0.999979	19009	0	0.30778	0.015905	0.051654	0.94837	1054	4	0.30778
ARID1A	4	0.30768	0.44838	0.999979	8604	1	0.071805	0.57217	0.65584	0.999922	12620	1	0.071805
ARID1B	4	0.70159	0.72194	0.999979	13958	1	-0.077526	0.90986	0.91018	0.999922	17565	0	-0.077526
ARID2	4	0.61563	0.66771	0.999979	12873	1	0.13937	0.0090855	0.030648	0.925558	639	2	0.13937
ARID3A	4	0.070058	0.15946	0.976971	3140	2	-0.079761	0.52497	0.63338	0.999922	12179	1	-0.079761
ARID3B	4	0.87031	0.87058	0.999979	16800	0	0.03285	0.11594	0.24336	0.993557	4739	1	0.03285
ARID3C	4	0.087961	0.1928	0.983539	3782	3	-0.21539	0.12631	0.26128	0.994391	5076	1	-0.21539
ARID4A	4	0.15046	0.28415	0.995484	5525	1	0.081936	0.40785	0.55428	0.999922	10643	2	0.081936
ARID4B	4	0.19675	0.33252	0.999979	6369	1	0.03661	0.39237	0.53832	0.999922	10339	2	0.03661
ARID5A	4	0.47696	0.59706	0.999979	11507	1	0.16902	0.3136	0.45854	0.999922	8838	2	0.16902
ARID5B	4	0.26301	0.4017	0.999979	7726	2	-0.184	0.67314	0.71089	0.999922	13668	1	-0.184
ARIH1	4	0.83923	0.83957	0.999979	16180	0	0.40891	0.021035	0.063375	0.959123	1272	2	0.40891
ARIH2	4	0.12509	0.25732	0.991714	5018	1	0.30645	0.032894	0.087972	0.974324	1735	3	0.30645
ARIH2OS	4	0.0013681	0.0049784	0.857767	109	2	-0.17196	0.28356	0.42794	0.999922	8232	2	-0.17196
ARL1	4	0.71409	0.73073	0.999979	14139	1	0.17433	0.063732	0.14836	0.980432	2920	2	0.17433
ARL10	4	0.081845	0.18154	0.980741	3584	3	-0.18572	0.7771	0.78311	0.999922	15070	1	-0.18572
ARL11	4	0.86562	0.86593	0.999979	16706	0	0.13263	0.31257	0.45747	0.999922	8816	2	0.13263
ARL13A	4	0.26457	0.40333	0.999979	7759	1	0.3025	0.015482	0.05036	0.94837	1027	2	0.3025
ARL13B	4	0.97636	0.97659	0.999979	18856	0	0.23879	0.061785	0.14466	0.980432	2840	3	0.23879
ARL14	4	0.359	0.502	0.999979	9638	1	0.26929	0.021276	0.063879	0.959123	1279	3	0.26929
ARL14EP	4	0.15974	0.29375	0.996461	5696	2	-0.072176	0.42723	0.57409	0.999922	11054	2	-0.072176
ARL14EPL	4	0.75343	0.76054	0.999979	14679	1	0.15964	0.10182	0.21842	0.985271	4291	3	0.15964
ARL15	4	0.23576	0.37343	0.999979	7161	2	-0.16159	0.95566	0.95588	0.999922	18442	0	-0.16159
ARL16	4	0.17593	0.31068	0.999979	5995	2	-0.071134	0.44046	0.58761	0.999922	11291	2	-0.071134
ARL17A	4	0.75836	0.76447	0.999979	14759	1	-0.036165	0.83374	0.83405	0.999922	16038	0	-0.036165
ARL17B	4	0.5122	0.61348	0.999979	11823	1	0.27887	0.044243	0.11068	0.974324	2190	3	0.27887
ARL2	4	0.89541	0.89561	0.999979	17292	0	0.072409	0.31266	0.45757	0.999922	8820	2	0.072409
ARL2BP	4	0.31313	0.45419	0.999979	8711	2	-0.044414	0.32276	0.46779	0.999922	9021	2	-0.044414
ARL3	4	0.089305	0.19522	0.983539	3838	2	-0.10532	0.16896	0.31186	0.998268	6044	1	-0.10532
ARL4A	4	0.89748	0.8977	0.999979	17333	0	0.9131	0.0010393	0.0037814	0.790458	92	3	0.9131
ARL4C	4	0.24188	0.37975	0.999979	7291	2	-0.081534	0.84663	0.84698	0.999922	16314	0	-0.081534
ARL4D	4	0.86812	0.86841	0.999979	16753	0	0.072452	0.32737	0.4725	0.999922	9098	2	0.072452
ARL5A	4	0.057165	0.13457	0.976971	2649	2	-0.20694	0.77174	0.77876	0.999922	14982	1	-0.20694
ARL5B	4	0.11145	0.23523	0.985684	4614	3	-0.21885	0.91154	0.91188	0.999922	17602	0	-0.21885
ARL5C	4	0.46665	0.59235	0.999979	11424	1	0.20196	0.056555	0.13468	0.980432	2650	3	0.20196
ARL6	4	0.04466	0.11	0.976903	2175	3	-0.11284	0.11533	0.24229	0.993557	4718	1	-0.11284
ARL6IP1	4	0.70971	0.72762	0.999979	14077	1	0.65849	0.023763	0.069098	0.959123	1391	3	0.65849
ARL6IP4	4	0.13126	0.26384	0.994227	5135	2	-0.047682	0.081354	0.18143	0.981901	3558	2	-0.047682
ARL6IP5	4	0.67225	0.70208	0.999979	13549	1	0.2133	0.080546	0.17993	0.981901	3527	3	0.2133
ARL6IP6	4	0.046125	0.11299	0.976971	2238	3	-0.26639	0.47992	0.61349	0.999922	11797	1	-0.26639
ARL8A	4	0.22135	0.35837	0.999979	6866	1	0.25345	0.10013	0.21536	0.985271	4223	3	0.25345
ARL8B	4	0.63849	0.68115	0.999979	13143	1	0.15776	0.13324	0.2732	0.994664	5318	2	0.15776
ARL9	4	0.96818	0.96838	0.999979	18680	0	0.22521	0.18321	0.32636	0.999922	6307	2	0.22521
ARMC1	4	0.6336	0.67825	0.999979	13093	1	0.059408	0.32567	0.47075	0.999922	9073	2	0.059408
ARMC10	4	0.25413	0.39244	0.999979	7534	2	-0.025318	0.83411	0.83441	0.999922	16049	0	-0.025318
ARMC12	4	0.22956	0.36695	0.999979	7029	2	-0.11465	0.98082	0.98102	0.999922	18968	0	-0.11465
ARMC2	4	0.79214	0.79356	0.999979	15306	1	0.23778	0.023625	0.068818	0.959123	1385	3	0.23778
ARMC3	4	0.36355	0.50675	0.999979	9722	2	-0.12947	0.87233	0.87264	0.999922	16823	0	-0.12947
ARMC4	4	0.36474	0.50796	0.999979	9746	2	-0.048686	0.80916	0.81065	0.999922	15610	1	-0.048686
ARMC5	4	0.84821	0.84857	0.999979	16356	0	-0.083115	0.25691	0.4009	0.999922	7687	1	-0.083115
ARMC6	4	0.12519	0.25742	0.991714	5021	2	-0.25559	0.91945	0.91975	0.999922	17743	0	-0.25559
ARMC7	4	0.10933	0.2315	0.985684	4536	2	0.071868	0.20097	0.34441	0.999922	6632	2	0.071868
ARMC8	4	0.31518	0.4563	0.999979	8762	2	0.0053301	0.28406	0.42844	0.999922	8245	2	0.0053301
ARMC9	4	0.6486	0.6873	0.999979	13279	1	0.1836	0.11932	0.24929	0.993926	4853	2	0.1836
ARMCX1	4	0.058559	0.13726	0.976971	2710	1	-0.28607	0.66922	0.70851	0.999922	13626	1	-0.28607
ARMCX2	4	0.87915	0.87945	0.999979	16974	0	0.002955	0.62771	0.68483	0.999922	13180	1	0.002955
ARMCX3	4	0.0077343	0.026342	0.975351	520	4	-0.33324	0.99227	0.99227	0.999922	19204	0	-0.33324
ARMCX4	4	0.13967	0.27272	0.995484	5296	2	0.091386	0.16201	0.30485	0.997249	5912	2	0.091386
ARMCX5	4	0.93678	0.93702	0.999979	18081	0	0.17369	0.1238	0.25701	0.994391	5000	3	0.17369
ARMCX5-GPRASP2	4	0.33682	0.47891	0.999979	9204	2	-0.0042884	0.080578	0.17999	0.981901	3530	2	-0.0042884
ARMCX6	4	0.12088	0.25182	0.99132	4912	2	-0.19764	0.92507	0.92536	0.999922	17857	0	-0.19764
ARMS2	4	0.58448	0.65038	0.999979	12539	1	0.052	0.44317	0.5904	0.999922	11338	2	0.052
ARMT1	4	0.40366	0.54884	0.999979	10552	2	-0.034036	0.64418	0.69398	0.999922	13350	1	-0.034036
ARNT	4	0.18083	0.31582	0.999979	6098	2	0.26146	0.022393	0.066221	0.959123	1326	2	0.26146
ARNT2	4	0.050406	0.12135	0.976971	2385	3	-0.24371	0.93718	0.93743	0.999922	18094	0	-0.24371
ARNTL	4	0.23059	0.36803	0.999979	7054	2	-0.16547	0.94725	0.94749	0.999922	18276	0	-0.16547
ARNTL2	4	0.01879	0.056505	0.975351	1095	3	-0.36175	0.89386	0.89401	0.999922	17233	0	-0.36175
ARPC1A	4	0.96327	0.96347	0.999979	18581	0	0.22418	0.084201	0.1866	0.981901	3667	3	0.22418
ARPC1B	4	0.85615	0.85655	0.999979	16510	0	0.26589	0.11075	0.23431	0.989985	4570	3	0.26589
ARPC2	4	0.038748	0.098013	0.975351	1932	2	-0.20793	0.72793	0.74667	0.999922	14357	1	-0.20793
ARPC3	4	0.04383	0.10837	0.975351	2149	3	-0.31722	0.66346	0.70513	0.999922	13564	1	-0.31722
ARPC4	4	0.9784	0.97861	0.999979	18899	0	0.47367	0.020262	0.06177	0.959123	1244	3	0.47367
ARPC4-TTLL3	4	0.28297	0.42257	0.999979	8130	1	0.1143	0.29501	0.43962	0.999922	8481	2	0.1143
ARPC5	4	0.31888	0.46014	0.999979	8830	2	-0.17107	0.70314	0.7299	0.999922	14041	1	-0.17107
ARPC5L	4	0.10591	0.22534	0.985684	4418	3	-0.22486	0.86052	0.86089	0.999922	16584	0	-0.22486
ARPIN	4	0.8679	0.86818	0.999979	16745	0	-0.014244	0.098009	0.2116	0.985271	4156	1	-0.014244
ARPP19	4	0.98737	0.98738	0.999979	19084	0	0.6809	0.00018132	0.00070893	0.643381	20	4	0.6809
ARPP21	4	0.029904	0.080035	0.975351	1559	3	-0.2853	0.94076	0.94099	0.999922	18166	0	-0.2853
ARR3	4	0.89273	0.89292	0.999979	17242	0	0.14625	0.1712	0.31417	0.998474	6091	2	0.14625
ARRB1	4	0.072488	0.16407	0.976971	3230	3	-0.26714	0.37636	0.52202	0.999922	10020	1	-0.26714
ARRB2	4	0.06761	0.15477	0.976971	3038	1	0.20366	0.098983	0.21332	0.985271	4187	3	0.20366
ARRDC1	4	0.68933	0.71344	0.999979	13792	1	0.36766	0.063924	0.14873	0.980432	2929	3	0.36766
ARRDC2	4	0.0088056	0.02976	0.975351	581	4	-0.303	0.99119	0.99121	0.999922	19184	0	-0.303
ARRDC3	4	0.0064666	0.022201	0.975351	438	3	-0.2622	0.95179	0.95204	0.999922	18361	0	-0.2622
ARRDC4	4	0.94265	0.94293	0.999979	18197	0	0.35702	0.040635	0.10351	0.974324	2054	3	0.35702
ARRDC5	4	0.56293	0.63886	0.999979	12340	1	-0.085289	0.58405	0.6618	0.999922	12743	1	-0.085289
ARSA	4	0.13017	0.26271	0.994227	5115	1	-0.060208	0.66805	0.70782	0.999922	13611	1	-0.060208
ARSB	4	0.91921	0.91949	0.999979	17742	0	0.38531	0.022754	0.066959	0.959123	1343	3	0.38531
ARSD	4	0.11092	0.23428	0.985684	4594	2	-0.16565	0.89104	0.89122	0.999922	17174	0	-0.16565
ARSE	4	0.51279	0.61375	0.999979	11827	1	0.25686	0.035528	0.093311	0.974324	1841	2	0.25686
ARSF	4	0.09226	0.20062	0.984435	3941	3	-0.19356	0.92614	0.9264	0.999922	17876	0	-0.19356
ARSG	4	0.07172	0.1626	0.976971	3207	2	-0.13377	0.22313	0.36693	0.999922	7039	1	-0.13377
ARSH	4	0.0038978	0.013745	0.914617	291	3	-0.3072	0.96065	0.96091	0.999922	18558	0	-0.3072
ARSI	4	0.17564	0.31039	0.999979	5992	2	-0.12632	0.71047	0.73471	0.999922	14117	1	-0.12632
ARSJ	4	0.3326	0.47454	0.999979	9119	2	-0.3359	0.87675	0.87704	0.999922	16899	0	-0.3359
ARSK	4	0.18419	0.31936	0.999979	6144	2	-0.12995	0.89281	0.89301	0.999922	17210	0	-0.12995
ART1	4	0.36078	0.50384	0.999979	9672	2	-0.25474	0.11472	0.24123	0.993268	4702	1	-0.25474
ART3	4	0.16396	0.29816	0.997329	5789	2	-0.10951	0.81389	0.81498	0.999922	15679	1	-0.10951
ART4	4	0.0070957	0.024286	0.975351	476	3	-0.43891	0.25014	0.39419	0.999922	7570	1	-0.43891
ART5	4	0.73707	0.74781	0.999979	14451	1	0.13711	0.27938	0.42374	0.999922	8153	2	0.13711
ARTN	4	0.81773	0.81808	0.999979	15767	0	-0.094291	0.90151	0.90179	0.999922	17396	0	-0.094291
ARV1	4	0.7092	0.72726	0.999979	14067	1	-0.026583	0.64862	0.69655	0.999922	13395	1	-0.026583
ARVCF	4	0.81674	0.81708	0.999979	15750	1	0.13087	0.41284	0.5594	0.999922	10745	2	0.13087
ARX	4	0.67388	0.70316	0.999979	13560	1	0.028413	0.64177	0.69263	0.999922	13328	1	0.028413
AS3MT	4	0.25449	0.39281	0.999979	7543	2	-0.19204	0.8697	0.86999	0.999922	16766	0	-0.19204
ASAH1	4	0.3402	0.48241	0.999979	9264	2	-0.1037	0.80041	0.80291	0.999922	15453	1	-0.1037
ASAH2	4	0.57897	0.64743	0.999979	12489	1	0.026147	0.035192	0.092618	0.974324	1830	2	0.026147
ASAH2B	4	0.26295	0.40163	0.999979	7723	2	-0.093151	0.74488	0.75862	0.999922	14579	1	-0.093151
ASAP1	4	0.32488	0.46644	0.999979	8954	2	0.0042398	0.15389	0.29665	0.99653	5758	2	0.0042398
ASAP2	4	0.20247	0.33859	0.999979	6488	1	-0.042874	0.092691	0.20202	0.985271	3964	1	-0.042874
ASAP3	4	0.93469	0.93497	0.999979	18040	0	0.079752	0.13306	0.27286	0.994631	5312	1	0.079752
ASB1	4	0.0053329	0.018487	0.963993	367	3	-0.33222	0.44209	0.58929	0.999922	11320	1	-0.33222
ASB10	4	0.34883	0.49146	0.999979	9439	2	-0.072223	0.77944	0.78504	0.999922	15106	1	-0.072223
ASB11	4	0.55763	0.6361	0.999979	12281	1	0.018649	0.68148	0.71605	0.999922	13759	1	0.018649
ASB12	4	0.39019	0.53455	0.999979	10275	1	0.44327	0.020068	0.061355	0.959123	1237	3	0.44327
ASB13	4	0.92452	0.9248	0.999979	17855	0	0.28743	0.074005	0.16786	0.981901	3302	3	0.28743
ASB14	4	0.7503	0.75806	0.999979	14629	1	0.11088	0.16461	0.30744	0.997249	5961	2	0.11088
ASB15	4	0.30772	0.44842	0.999979	8605	1	0.025081	0.50768	0.62554	0.999922	12043	1	0.025081
ASB16	4	0.1285	0.26093	0.992027	5091	2	-0.18669	0.11519	0.24204	0.993557	4713	1	-0.18669
ASB17	4	0.63078	0.67656	0.999979	13057	1	0.2105	0.069191	0.15881	0.980432	3127	2	0.2105
ASB18	4	0.32022	0.46155	0.999979	8857	1	0.42741	0.055599	0.13284	0.980432	2618	3	0.42741
ASB2	4	0.90583	0.90611	0.999979	17501	0	0.19623	0.12396	0.25728	0.994391	5005	3	0.19623
ASB3	4	0.31683	0.45799	0.999979	8792	2	-0.067573	0.72535	0.74485	0.999922	14321	1	-0.067573
ASB4	4	0.98336	0.9835	0.999979	19001	0	0.22989	0.016644	0.053843	0.952801	1092	4	0.22989
ASB5	4	0.32077	0.46216	0.999979	8870	2	-0.071731	0.58043	0.65997	0.999922	12706	1	-0.071731
ASB6	4	0.10911	0.23107	0.985684	4527	2	-0.057821	0.39884	0.54499	0.999922	10477	2	-0.057821
ASB7	4	0.36	0.50301	0.999979	9657	2	-0.084145	0.56361	0.65161	0.999922	12540	1	-0.084145
ASB8	4	0.0073915	0.025234	0.975351	495	2	0.047619	0.2165	0.36013	0.999922	6915	2	0.047619
ASB9	4	0.76467	0.76954	0.999979	14873	1	0.18585	0.12663	0.26188	0.994391	5084	2	0.18585
ASCC1	4	0.005192	0.018035	0.963993	359	3	-0.52492	0.45413	0.60167	0.999922	11553	1	-0.52492
ASCC2	4	0.31928	0.46059	0.999979	8838	2	0.040798	0.28236	0.42677	0.999922	8213	2	0.040798
ASCC3	4	0.90135	0.90162	0.999979	17412	0	0.037614	0.68137	0.71597	0.999922	13758	1	0.037614
ASCL1	4	0.41282	0.55851	0.999979	10746	2	-0.0029592	0.29314	0.43775	0.999922	8436	1	-0.0029592
ASCL2	4	0.33784	0.47997	0.999979	9221	2	-0.062243	0.56641	0.65301	0.999922	12562	1	-0.062243
ASCL3	4	0.033459	0.087416	0.975351	1707	2	-0.26232	0.95573	0.95595	0.999922	18445	0	-0.26232
ASCL4	4	0.6312	0.6768	0.999979	13064	1	0.19206	0.071487	0.16315	0.980432	3220	2	0.19206
ASCL5	4	0.65106	0.68881	0.999979	13310	1	0.079493	0.48849	0.6171	0.999922	11869	1	0.079493
ASF1A	4	0.31108	0.45198	0.999979	8668	2	0.2816	0.0021632	0.0078003	0.847086	175	2	0.2816
ASF1B	4	0.92191	0.92222	0.999979	17801	0	0.001188	0.77574	0.78201	0.999922	15045	1	0.001188
ASGR1	4	0.42081	0.56687	0.999979	10915	2	-0.044043	0.77704	0.78306	0.999922	15069	1	-0.044043
ASGR2	4	0.80264	0.80344	0.999979	15493	1	0.28473	0.1261	0.26093	0.994391	5064	2	0.28473
ASH1L	4	0.09024	0.19694	0.984063	3875	1	0.22915	0.094673	0.20565	0.985271	4026	3	0.22915
ASH2L	4	0.10221	0.21868	0.985684	4291	3	-0.1773	0.98449	0.98462	0.999922	19048	0	-0.1773
ASIC1	4	0.14813	0.28172	0.995484	5475	1	0.00882	0.40977	0.55627	0.999922	10681	2	0.00882
ASIC2	4	0.82546	0.82582	0.999979	15931	0	0.35591	0.020532	0.062328	0.959123	1252	3	0.35591
ASIC3	4	0.045994	0.11272	0.976971	2233	3	-0.23519	0.8068	0.80854	0.999922	15568	1	-0.23519
ASIC4	4	0.28996	0.42993	0.999979	8265	2	-0.10902	0.86247	0.86282	0.999922	16622	0	-0.10902
ASIC5	4	0.10593	0.22539	0.985684	4419	3	-0.25139	0.85017	0.85054	0.999922	16374	0	-0.25139
ASIP	4	0.83155	0.8319	0.999979	16070	0	0.076007	0.32257	0.4676	0.999922	9017	2	0.076007
ASL	4	0.43366	0.5778	0.999979	11143	1	0.16837	0.18949	0.33274	0.999922	6422	2	0.16837
ASMT	4	0.34925	0.4919	0.999979	9451	1	0.031156	0.29083	0.43539	0.999922	8390	2	0.031156
ASMTL	4	0.70276	0.72276	0.999979	13977	1	-0.017726	0.0049751	0.0173	0.872409	384	1	-0.017726
ASNA1	4	0.20365	0.33979	0.999979	6508	1	0.075604	0.29531	0.43992	0.999922	8489	2	0.075604
ASNS	4	0.44715	0.58361	0.999979	11255	1	0.054421	0.44675	0.59403	0.999922	11405	2	0.054421
ASNSD1	4	0.099295	0.21339	0.985584	4189	3	-0.23253	0.97065	0.97086	0.999922	18774	0	-0.23253
ASPA	4	0.13036	0.2629	0.994227	5119	1	0.18088	0.065228	0.15127	0.980432	2983	3	0.18088
ASPDH	4	0.8908	0.89098	0.999979	17197	0	0.096272	0.22475	0.36855	0.999922	7068	2	0.096272
ASPG	4	0.1755	0.31026	0.999979	5990	1	-0.11732	0.036046	0.094339	0.974324	1865	1	-0.11732
ASPH	4	0.31725	0.45843	0.999979	8803	2	-0.15642	0.75508	0.76608	0.999922	14738	1	-0.15642
ASPHD1	4	0.75097	0.75859	0.999979	14641	1	0.17628	0.084662	0.18741	0.981901	3685	3	0.17628
ASPHD2	4	0.10209	0.21846	0.985684	4288	1	0.16714	0.35501	0.50046	0.999922	9613	2	0.16714
ASPM	4	0.18308	0.31821	0.999979	6127	1	0.42082	0.021576	0.064529	0.959123	1292	2	0.42082
ASPN	4	0.84114	0.8415	0.999979	16213	0	0.064203	0.29953	0.44424	0.999922	8566	2	0.064203
ASPRV1	4	0.16115	0.29525	0.996461	5731	1	0.0010293	0.13598	0.27784	0.99653	5394	1	0.0010293
ASPSCR1	4	0.85334	0.85372	0.999979	16453	0	0.2656	0.12027	0.25092	0.993926	4882	3	0.2656
ASRGL1	4	0.89163	0.89181	0.999979	17218	0	0.10249	0.38342	0.52921	0.999922	10156	2	0.10249
ASS1	4	0.39863	0.54346	0.999979	10439	2	-0.049358	0.38709	0.53294	0.999922	10240	1	-0.049358
ASTE1	4	0.34239	0.48473	0.999979	9309	2	-0.11482	0.3538	0.49926	0.999922	9586	1	-0.11482
ASTL	4	0.41569	0.56153	0.999979	10799	2	-0.065264	0.82907	0.8294	0.999922	15950	1	-0.065264
ASTN1	4	0.9539	0.95414	0.999979	18423	0	0.031926	0.71817	0.73987	0.999922	14219	1	0.031926
ASTN2	4	0.12188	0.25354	0.99132	4951	3	-0.18298	0.91017	0.91048	0.999922	17569	0	-0.18298
ASUN	4	0.10568	0.22491	0.985684	4412	3	-0.15701	0.56401	0.65182	0.999922	12542	1	-0.15701
ASXL1	4	0.30165	0.44219	0.999979	8482	2	-0.041293	0.57518	0.65733	0.999922	12661	1	-0.041293
ASXL2	4	0.79021	0.79179	0.999979	15275	1	0.022134	0.79646	0.7994	0.999922	15376	1	0.022134
ASXL3	4	0.44106	0.58096	0.999979	11201	1	0.036227	0.74237	0.75683	0.999922	14543	1	0.036227
ASZ1	4	0.047229	0.11518	0.976971	2278	3	-0.23988	0.82743	0.82784	0.999922	15915	1	-0.23988
ATAD1	4	0.72816	0.74115	0.999979	14340	1	0.24452	0.11621	0.24382	0.993557	4749	3	0.24452
ATAD2	4	0.41611	0.56197	0.999979	10813	1	0.08434	0.65498	0.70021	0.999922	13470	1	0.08434
ATAD2B	4	0.59714	0.65731	0.999979	12674	1	-0.0023141	0.78429	0.78912	0.999922	15190	1	-0.0023141
ATAD3A	4	0.078771	0.1758	0.976971	3478	3	-0.26533	0.98465	0.98478	0.999922	19051	0	-0.26533
ATAD3B	4	0.47479	0.59607	0.999979	11490	1	-0.08978	0.84215	0.84251	0.999922	16220	0	-0.08978
ATAD3C	4	0.23072	0.36817	0.999979	7059	2	-0.18323	0.90147	0.90174	0.999922	17395	0	-0.18323
ATAD5	4	0.86745	0.86771	0.999979	16736	0	0.2029	0.30044	0.44516	0.999922	8587	2	0.2029
ATAT1	4	0.16173	0.29585	0.996461	5745	2	-0.17679	0.90218	0.90244	0.999922	17412	0	-0.17679
ATCAY	4	0.99021	0.99024	0.999979	19145	0	0.39611	0.0097861	0.03287	0.934318	679	4	0.39611
ATE1	4	0.96517	0.96537	0.999979	18609	0	0.37643	0.0063977	0.021989	0.891079	476	3	0.37643
ATF1	4	0.2078	0.34416	0.999979	6592	2	-0.097123	0.39648	0.5425	0.999922	10418	2	-0.097123
ATF2	4	0.68112	0.70792	0.999979	13676	1	0.24007	0.027518	0.076911	0.974324	1522	2	0.24007
ATF3	4	0.23599	0.37368	0.999979	7169	2	-0.04877	0.34984	0.49526	0.999922	9511	2	-0.04877
ATF4	4	0.90996	0.91028	0.999979	17576	0	0.29165	0.015548	0.050573	0.94837	1031	3	0.29165
ATF5	4	0.098009	0.2111	0.985289	4145	2	-0.14302	0.027222	0.076317	0.974324	1514	1	-0.14302
ATF6	4	0.050833	0.12219	0.976971	2403	2	-0.077353	0.10325	0.22093	0.98783	4330	2	-0.077353
ATF6B	4	0.83649	0.8368	0.999979	16131	0	-0.0134	0.40895	0.55542	0.999922	10665	1	-0.0134
ATF7	4	0.75485	0.76164	0.999979	14705	1	0.29515	0.019999	0.061204	0.959123	1233	3	0.29515
ATF7IP	4	0.0026266	0.009391	0.857767	212	4	-0.29841	0.99737	0.99738	0.999922	19303	0	-0.29841
ATF7IP2	4	0.23949	0.37731	0.999979	7237	2	-0.11797	0.30827	0.45303	0.999922	8720	1	-0.11797
ATG10	4	0.78746	0.78937	0.999979	15231	1	-0.016569	0.5558	0.6478	0.999922	12473	1	-0.016569
ATG101	4	0.084908	0.18713	0.982489	3682	3	-0.2035	0.98179	0.98199	0.999922	18992	0	-0.2035
ATG12	4	0.77087	0.7747	0.999979	14968	1	0.4589	0.015036	0.049026	0.946243	1001	3	0.4589
ATG13	4	0.034419	0.089359	0.975351	1748	3	-0.25907	0.20252	0.34599	0.999922	6657	1	-0.25907
ATG14	4	0.29366	0.4338	0.999979	8335	1	-0.10158	0.90159	0.90186	0.999922	17399	0	-0.10158
ATG16L1	4	0.037302	0.095153	0.975351	1874	1	0.12546	0.14656	0.28923	0.99653	5611	2	0.12546
ATG16L2	4	0.091635	0.19949	0.984435	3920	2	-0.072125	0.35409	0.49955	0.999922	9593	2	-0.072125
ATG2A	4	0.1947	0.33042	0.999979	6337	2	-0.10852	0.34951	0.49492	0.999922	9505	2	-0.10852
ATG2B	4	0.87985	0.88014	0.999979	16994	0	0.23284	0.10084	0.21666	0.985271	4256	3	0.23284
ATG3	4	0.034382	0.089276	0.975351	1746	2	-0.25017	0.40275	0.54906	0.999922	10558	1	-0.25017
ATG4A	4	0.2501	0.38834	0.999979	7442	1	-0.020276	0.56746	0.65352	0.999922	12575	1	-0.020276
ATG4B	4	0.087715	0.19234	0.983539	3773	3	-0.24593	0.35922	0.50469	0.999922	9699	1	-0.24593
ATG4C	4	0.038955	0.098452	0.975351	1944	3	-0.20638	0.8861	0.88632	0.999922	17085	0	-0.20638
ATG4D	4	0.62223	0.67158	0.999979	12959	1	0.10576	0.28321	0.42759	0.999922	8227	2	0.10576
ATG5	4	0.049741	0.12007	0.976971	2364	2	-0.2067	0.94392	0.94421	0.999922	18222	0	-0.2067
ATG7	4	0.067708	0.15497	0.976971	3041	2	-0.24319	0.8656	0.86591	0.999922	16679	0	-0.24319
ATG9A	4	0.65146	0.68905	0.999979	13314	1	-0.059795	0.89512	0.89531	0.999922	17256	0	-0.059795
ATG9B	4	0.12168	0.25321	0.99132	4939	1	0.11153	0.3132	0.45813	0.999922	8830	2	0.11153
ATHL1	4	0.045758	0.11226	0.976971	2223	1	0.31831	0.014522	0.047494	0.945844	972	2	0.31831
ATIC	4	0.22686	0.36415	0.999979	6974	1	0.35158	0.23689	0.38082	0.999922	7295	2	0.35158
ATL1	4	0.50231	0.60873	0.999979	11734	1	0.15424	0.085144	0.18829	0.981901	3708	3	0.15424
ATL2	4	0.87931	0.87962	0.999979	16978	0	-0.056496	0.10426	0.2227	0.988118	4362	1	-0.056496
ATL3	4	0.70199	0.72223	0.999979	13965	1	0.02252	0.079608	0.17819	0.981901	3494	1	0.02252
ATM	4	0.042862	0.10642	0.975351	2100	2	-0.10325	0.6633	0.70502	0.999922	13561	1	-0.10325
ATMIN	4	0.91123	0.91154	0.999979	17597	0	0.01154	0.8826	0.88289	0.999922	17017	0	0.01154
ATN1	4	0.78074	0.78333	0.999979	15128	1	-0.029444	0.89968	0.89989	0.999922	17352	0	-0.029444
ATOH1	4	0.033481	0.087459	0.975351	1708	1	0.23717	0.075651	0.17094	0.981901	3370	3	0.23717
ATOH7	4	0.69814	0.71956	0.999979	13917	1	-0.090707	0.92164	0.92194	0.999922	17787	0	-0.090707
ATOH8	4	0.10491	0.2235	0.985684	4387	2	-0.27452	0.8909	0.89109	0.999922	17170	0	-0.27452
ATOX1	4	0.75101	0.75862	0.999979	14642	1	-0.092953	0.52993	0.63564	0.999922	12230	1	-0.092953
ATP10A	4	0.083872	0.18524	0.981139	3655	2	-0.25009	0.74711	0.76026	0.999922	14615	1	-0.25009
ATP10B	4	0.27424	0.41347	0.999979	7954	2	-0.10288	0.818	0.81883	0.999922	15745	1	-0.10288
ATP10D	4	0.11426	0.24018	0.986535	4712	2	-0.18192	0.87029	0.87057	0.999922	16777	0	-0.18192
ATP11A	4	0.011198	0.037233	0.975351	718	4	-0.29344	0.9888	0.9888	0.999922	19141	0	-0.29344
ATP11AUN	4	0.077197	0.17289	0.976971	3413	3	-0.23578	0.91264	0.91294	0.999922	17628	0	-0.23578
ATP11B	4	0.41193	0.55759	0.999979	10726	1	-0.013827	0.5822	0.66084	0.999922	12723	1	-0.013827
ATP11C	4	0.54913	0.6317	0.999979	12198	1	-0.010466	0.63532	0.68904	0.999922	13261	1	-0.010466
ATP12A	4	0.11339	0.23869	0.985819	4687	3	-0.11184	0.40429	0.55059	0.999922	10584	1	-0.11184
ATP13A1	4	0.52404	0.61926	0.999979	11947	1	-0.090996	0.033984	0.090225	0.974324	1779	1	-0.090996
ATP13A2	4	0.03622	0.092978	0.975351	1824	3	-0.20496	0.67836	0.71409	0.999922	13730	1	-0.20496
ATP13A3	4	0.5183	0.61645	0.999979	11884	1	0.078738	0.33097	0.47619	0.999922	9158	2	0.078738
ATP13A4	4	0.084073	0.18561	0.981998	3660	3	-0.17302	0.42524	0.57207	0.999922	11016	1	-0.17302
ATP13A5	4	0.84238	0.84273	0.999979	16238	0	-0.071616	0.67825	0.71402	0.999922	13728	1	-0.071616
ATP1A1	4	0.26637	0.4052	0.999979	7794	2	-0.051036	0.51672	0.6296	0.999922	12105	1	-0.051036
ATP1A2	4	0.076475	0.17159	0.976971	3382	2	-0.12462	0.57458	0.65703	0.999922	12655	1	-0.12462
ATP1A3	4	0.15653	0.29045	0.996406	5639	2	-0.02861	0.73341	0.7504	0.999922	14417	1	-0.02861
ATP1A4	4	0.37927	0.52312	0.999979	10062	2	-0.1155	0.059645	0.14057	0.980432	2759	1	-0.1155
ATP1B1	4	0.23757	0.3753	0.999979	7202	2	-0.0052873	0.27971	0.42408	0.999922	8158	2	-0.0052873
ATP1B2	4	0.56287	0.63884	0.999979	12339	1	0.14932	0.030911	0.083957	0.974324	1654	2	0.14932
ATP1B3	4	0.62732	0.67455	0.999979	13023	1	0.32965	0.029313	0.080668	0.974324	1592	3	0.32965
ATP1B4	4	0.52185	0.61819	0.999979	11922	1	0.01778	0.90732	0.90762	0.999922	17510	0	0.01778
ATP2A1	4	0.20134	0.3374	0.999979	6462	1	-0.1015	0.90922	0.90954	0.999922	17552	0	-0.1015
ATP2A2	4	0.52339	0.61891	0.999979	11936	1	-0.1042	0.7553	0.76626	0.999922	14742	1	-0.1042
ATP2A3	4	0.94506	0.94533	0.999979	18244	0	0.4944	0.040804	0.10383	0.974324	2061	2	0.4944
ATP2B1	4	0.43681	0.57908	0.999979	11170	1	0.091436	0.19966	0.34305	0.999922	6602	2	0.091436
ATP2B2	4	0.62555	0.67353	0.999979	13007	1	0.10094	0.37456	0.5202	0.999922	9984	2	0.10094
ATP2B3	4	0.865	0.8653	0.999979	16692	0	-0.05824	0.52635	0.63399	0.999922	12193	1	-0.05824
ATP2B4	4	0.077568	0.17354	0.976971	3426	2	-0.053065	0.86801	0.86829	0.999922	16733	0	-0.053065
ATP2C1	4	0.0090342	0.03049	0.975351	594	3	-0.31895	0.9666	0.96681	0.999922	18694	0	-0.31895
ATP2C2	4	0.4539	0.58662	0.999979	11318	1	0.016383	0.22298	0.36679	0.999922	7036	1	0.016383
ATP4A	4	0.30489	0.44556	0.999979	8551	1	0.05835	0.78007	0.78557	0.999922	15119	1	0.05835
ATP4B	4	0.0026234	0.0093782	0.857767	211	2	-0.18335	0.26416	0.40831	0.999922	7844	2	-0.18335
ATP5A1	4	0.42528	0.57161	0.999979	11006	2	-0.12386	0.40758	0.55401	0.999922	10638	1	-0.12386
ATP5B	4	0.8589	0.85926	0.999979	16565	0	0.35398	0.13316	0.27306	0.994635	5316	2	0.35398
ATP5C1	4	0.8914	0.89159	0.999979	17211	0	0.059016	0.2109	0.35447	0.999922	6815	1	0.059016
ATP5D	4	0.17613	0.31089	0.999979	6000	1	0.038606	0.70931	0.73394	0.999922	14099	1	0.038606
ATP5E	4	0.094626	0.20502	0.985076	4026	3	-0.30099	0.73068	0.74855	0.999922	14390	1	-0.30099
ATP5F1	4	0.055941	0.1322	0.976971	2610	3	-0.33371	0.98444	0.98458	0.999922	19046	0	-0.33371
ATP5G1	4	0.025957	0.071722	0.975351	1394	1	0.075353	0.44071	0.58789	0.999922	11297	1	0.075353
ATP5G2	4	0.01161	0.038506	0.975351	741	3	-0.54558	0.96002	0.96025	0.999922	18546	0	-0.54558
ATP5G3	4	0.47862	0.59783	0.999979	11524	1	0.17093	0.17612	0.31912	0.999922	6176	2	0.17093
ATP5H	4	0.51783	0.6162	0.999979	11879	1	0.11079	0.26096	0.40507	0.999922	7775	2	0.11079
ATP5I	4	0.29131	0.43136	0.999979	8288	2	0.1477	0.032226	0.086606	0.974324	1699	2	0.1477
ATP5J	4	0.23612	0.3738	0.999979	7172	2	0.03216	0.14883	0.29154	0.99653	5653	2	0.03216
ATP5J2	4	0.45607	0.58759	0.999979	11336	1	-0.051218	0.42442	0.57121	0.999922	10998	1	-0.051218
ATP5J2-PTCD1	4	0.0046298	0.01618	0.93676	334	4	-0.34348	0.99537	0.99538	0.999922	19267	0	-0.34348
ATP5L	4	0.76836	0.77266	0.999979	14937	1	-0.033528	0.71558	0.73807	0.999922	14180	1	-0.033528
ATP5L2	4	0.12191	0.2536	0.99132	4953	2	-0.15637	0.074306	0.16842	0.981901	3311	2	-0.15637
ATP5O	4	0.23625	0.37393	0.999979	7175	2	-0.16628	0.4178	0.56447	0.999922	10852	1	-0.16628
ATP5S	4	0.017143	0.052977	0.975351	1035	3	-0.2993	0.049443	0.1209	0.974324	2401	1	-0.2993
ATP5SL	4	0.73	0.74247	0.999979	14358	1	0.23304	0.12262	0.25494	0.994198	4963	3	0.23304
ATP6AP1	4	0.21874	0.3556	0.999979	6809	2	-0.14221	0.62686	0.68438	0.999922	13170	1	-0.14221
ATP6AP1L	4	0.18316	0.3183	0.999979	6130	1	-0.053337	0.18441	0.32756	0.999922	6331	1	-0.053337
ATP6AP2	4	0.74972	0.75759	0.999979	14623	1	-0.078893	0.24927	0.39331	0.999922	7556	1	-0.078893
ATP6V0A1	4	0.010419	0.034797	0.975351	674	2	-0.32697	0.88895	0.88914	0.999922	17132	0	-0.32697
ATP6V0A2	4	0.24452	0.38248	0.999979	7340	2	-0.16867	0.68495	0.71815	0.999922	13805	1	-0.16867
ATP6V0A4	4	0.22882	0.36615	0.999979	7014	1	0.099856	0.44777	0.59504	0.999922	11428	2	0.099856
ATP6V0B	4	0.2039	0.34005	0.999979	6514	2	-0.32292	0.93517	0.93545	0.999922	18043	0	-0.32292
ATP6V0C	4	0.28092	0.42044	0.999979	8092	2	-0.11605	0.90976	0.91007	0.999922	17563	0	-0.11605
ATP6V0D1	4	0.83155	0.8319	0.999979	16024	0	-0.038576	0.31673	0.46168	0.999922	8903	1	-0.038576
ATP6V0D2	4	0.86947	0.86977	0.999979	16783	0	0.15733	0.11399	0.23997	0.992034	4683	3	0.15733
ATP6V0E1	4	0.019944	0.059021	0.975351	1146	2	-0.10324	0.31813	0.46313	0.999922	8937	2	-0.10324
ATP6V0E2	4	0.81698	0.81732	0.999979	15752	0	0.070979	0.55324	0.64653	0.999922	12456	1	0.070979
ATP6V1A	4	0.17277	0.30741	0.999979	5940	1	0.15125	0.11644	0.24423	0.993557	4759	3	0.15125
ATP6V1B1	4	0.53417	0.62419	0.999979	12037	1	-0.090818	0.19517	0.33849	0.999922	6506	1	-0.090818
ATP6V1B2	4	0.2009	0.33693	0.999979	6448	2	-0.31853	0.46297	0.60631	0.999922	11650	1	-0.31853
ATP6V1C1	4	0.017625	0.054015	0.975351	1052	2	-0.25053	0.95813	0.95835	0.999922	18503	0	-0.25053
ATP6V1C2	4	0.77641	0.77949	0.999979	15056	1	0.023634	0.26144	0.40556	0.999922	7786	1	0.023634
ATP6V1D	4	0.83526	0.83554	0.999979	16108	0	0.013314	0.26288	0.40701	0.999922	7810	1	0.013314
ATP6V1E1	4	0.93675	0.937	0.999979	18080	0	0.45343	0.019903	0.060993	0.959123	1230	3	0.45343
ATP6V1E2	4	0.92468	0.92497	0.999979	17858	0	0.35154	0.062537	0.14607	0.980432	2867	3	0.35154
ATP6V1F	4	0.19145	0.327	0.999979	6277	2	-0.083792	0.45542	0.60305	0.999922	11584	2	-0.083792
ATP6V1G1	4	0.54397	0.62907	0.999979	12142	1	0.081314	0.32993	0.47514	0.999922	9140	2	0.081314
ATP6V1G2	4	0.93495	0.93523	0.999979	18044	0	0.35949	0.01285	0.042316	0.940526	867	3	0.35949
ATP6V1G3	4	0.84185	0.84219	0.999979	16227	0	0.23636	0.056912	0.13536	0.980432	2663	3	0.23636
ATP6V1H	4	0.17912	0.31405	0.999979	6061	2	-0.10945	0.62018	0.68073	0.999922	13088	1	-0.10945
ATP7A	4	0.19326	0.32887	0.999979	6310	2	-0.11679	0.75497	0.76599	0.999922	14735	1	-0.11679
ATP7B	4	0.049642	0.11987	0.976971	2360	1	0.020188	0.68299	0.71696	0.999922	13775	1	0.020188
ATP8A1	4	0.039859	0.10031	0.975351	1985	3	-0.27869	0.53759	0.63912	0.999922	12304	1	-0.27869
ATP8A2	4	0.42119	0.56725	0.999979	10921	2	-0.065305	0.8407	0.84106	0.999922	16194	0	-0.065305
ATP8B1	4	0.74328	0.75261	0.999979	14535	1	0.1041	0.12529	0.25955	0.994391	5041	2	0.1041
ATP8B2	4	0.9876	0.98761	0.999979	19093	0	0.32342	0.012401	0.040965	0.940526	838	4	0.32342
ATP8B3	4	0.083863	0.18522	0.981139	3654	3	-0.25945	0.97819	0.97839	0.999922	18917	0	-0.25945
ATP8B4	4	0.83155	0.8319	0.999979	16048	0	0.34357	0.048938	0.11995	0.974324	2379	2	0.34357
ATP9A	4	0.012554	0.041432	0.975351	794	3	-0.4599	0.9554	0.9556	0.999922	18439	0	-0.4599
ATP9B	4	0.92296	0.92327	0.999979	17825	0	0.069043	0.57136	0.65545	0.999922	12613	1	0.069043
ATPAF1	4	0.66961	0.7004	0.999979	13521	1	0.19396	0.22265	0.36645	0.999922	7030	2	0.19396
ATPAF2	4	0.028118	0.076353	0.975351	1479	3	-0.29263	0.52754	0.63454	0.999922	12204	1	-0.29263
ATPIF1	4	0.87138	0.87166	0.999979	16825	0	0.1595	0.23291	0.37679	0.999922	7221	2	0.1595
ATR	4	0.011688	0.038741	0.975351	746	4	-0.26071	0.98831	0.98833	0.999922	19131	0	-0.26071
ATRAID	4	0.48171	0.5992	0.999979	11556	1	-0.03903	0.21396	0.35754	0.999922	6876	1	-0.03903
ATRIP	4	0.90772	0.908	0.999979	17528	0	0.10871	0.2699	0.41405	0.999922	7971	2	0.10871
ATRN	4	0.79383	0.79516	0.999979	15332	1	0.15161	0.23822	0.38213	0.999922	7332	2	0.15161
ATRNL1	4	0.51804	0.61632	0.999979	11883	1	0.06984	0.42258	0.56932	0.999922	10960	2	0.06984
ATRX	4	0.3579	0.50083	0.999979	9621	2	0.17786	0.072989	0.16597	0.981042	3273	2	0.17786
ATXN1	4	0.33984	0.48205	0.999979	9258	2	-0.040764	0.42661	0.57346	0.999922	11041	2	-0.040764
ATXN10	4	0.66492	0.69745	0.999979	13462	1	0.069573	0.017523	0.055924	0.956416	1130	2	0.069573
ATXN1L	4	0.18653	0.3218	0.999979	6189	1	0.20024	0.19676	0.34009	0.999922	6543	2	0.20024
ATXN2	4	0.67441	0.70349	0.999979	13567	1	-0.033088	0.85091	0.85129	0.999922	16390	0	-0.033088
ATXN2L	4	0.2987	0.43911	0.999979	8426	2	-0.21179	0.91673	0.91707	0.999922	17699	0	-0.21179
ATXN3	4	0.58821	0.65242	0.999979	12584	1	0.067825	0.01349	0.044291	0.940526	902	1	0.067825
ATXN3L	4	0.85349	0.85387	0.999979	16457	0	0.060429	0.69295	0.72326	0.999922	13891	1	0.060429
ATXN7	4	0.4813	0.59899	0.999979	11549	1	0.17279	0.073721	0.16733	0.981901	3297	2	0.17279
ATXN7L1	4	0.27176	0.41082	0.999979	7909	1	0.31264	0.042112	0.10649	0.974324	2108	3	0.31264
ATXN7L2	4	0.065304	0.1503	0.976971	2959	2	-0.14967	0.16423	0.30706	0.997249	5950	1	-0.14967
ATXN7L3	4	0.10715	0.22759	0.985684	4449	2	-0.11657	0.50649	0.62499	0.999922	12029	1	-0.11657
ATXN7L3B	4	0.023761	0.067124	0.975351	1300	3	-0.47511	0.2471	0.3911	0.999922	7509	1	-0.47511
AUH	4	0.7516	0.75907	0.999979	14650	1	0.27937	0.028032	0.078025	0.974324	1546	3	0.27937
AUNIP	4	0.71133	0.7288	0.999979	14103	1	0.1385	0.11645	0.24425	0.993557	4760	2	0.1385
AUP1	4	0.85677	0.85715	0.999979	16521	0	0.20781	0.096953	0.20971	0.985271	4118	3	0.20781
AURKA	4	0.7774	0.78036	0.999979	15075	1	0.18666	0.24917	0.39319	0.999922	7552	2	0.18666
AURKAIP1	4	0.42145	0.56753	0.999979	10925	2	-0.054838	0.77444	0.78094	0.999922	15028	1	-0.054838
AURKB	4	0.030103	0.08045	0.975351	1568	2	-0.13772	0.92095	0.92123	0.999922	17774	0	-0.13772
AURKC	4	0.50619	0.61057	0.999979	11772	1	-0.016845	0.64208	0.69279	0.999922	13332	1	-0.016845
AUTS2	4	0.7093	0.72733	0.999979	14069	1	-0.17319	0.96616	0.96639	0.999922	18683	0	-0.17319
AVEN	4	0.9741	0.97429	0.999979	18809	0	0.24531	0.048	0.11815	0.974324	2337	3	0.24531
AVIL	4	0.24032	0.37818	0.999979	7260	2	-0.13494	0.90268	0.90294	0.999922	17424	0	-0.13494
AVL9	4	0.83155	0.8319	0.999979	16036	0	0.15735	0.12722	0.26285	0.994391	5108	2	0.15735
AVP	4	0.43028	0.57636	0.999979	11114	1	0.28917	0.11678	0.24483	0.993569	4769	2	0.28917
AVPI1	4	0.39648	0.54115	0.999979	10400	1	-0.09597	0.44141	0.58859	0.999922	11311	1	-0.09597
AVPR1A	4	0.67961	0.70688	0.999979	13647	1	-0.050537	0.91862	0.91891	0.999922	17728	0	-0.050537
AVPR1B	4	0.092596	0.20125	0.984435	3955	2	-0.071077	0.092763	0.20217	0.985271	3965	2	-0.071077
AVPR2	4	0.90401	0.90425	0.999979	17463	0	0.082143	0.22693	0.37076	0.999922	7116	2	0.082143
AWAT1	4	0.016401	0.051361	0.975351	992	2	-0.44642	0.26886	0.413	0.999922	7944	1	-0.44642
AWAT2	4	0.30452	0.44517	0.999979	8539	1	0.037006	0.46455	0.60697	0.999922	11669	1	0.037006
AXDND1	4	0.71164	0.72902	0.999979	14109	1	0.11227	0.11108	0.23485	0.989985	4580	2	0.11227
AXIN1	4	0.70861	0.72682	0.999979	14056	1	0.16701	0.13148	0.27019	0.994631	5252	3	0.16701
AXIN2	4	0.10226	0.21876	0.985684	4292	2	-0.092424	0.65792	0.70189	0.999922	13502	1	-0.092424
AXL	4	0.83758	0.83789	0.999979	16148	0	0.3505	0.011888	0.039366	0.940526	806	3	0.3505
AZGP1	4	0.25228	0.39055	0.999979	7496	2	-0.14003	0.80852	0.81007	0.999922	15601	1	-0.14003
AZI2	4	0.0027605	0.0098399	0.865396	219	2	-0.023801	0.26107	0.40517	0.999922	7777	2	-0.023801
AZIN1	4	0.59729	0.65739	0.999979	12677	1	0.066869	0.19297	0.33626	0.999922	6480	2	0.066869
AZIN2	4	0.69988	0.72082	0.999979	13932	1	0.030027	0.69201	0.72267	0.999922	13880	1	0.030027
AZU1	4	0.59849	0.65804	0.999979	12689	1	0.081644	0.34981	0.49522	0.999922	9510	2	0.081644
B2M	4	0.90429	0.90452	0.999979	17470	0	0.33746	0.026156	0.074075	0.96592	1484	3	0.33746
B3GALNT1	4	0.12261	0.25471	0.991714	4967	2	0.066436	0.091337	0.19955	0.984047	3924	2	0.066436
B3GALNT2	4	0.27971	0.41917	0.999979	8062	1	0.51274	0.0061604	0.021232	0.891079	459	3	0.51274
B3GALT1	4	0.80512	0.80574	0.999979	15531	1	0.17326	0.096119	0.20824	0.985271	4084	3	0.17326
B3GALT2	4	0.05228	0.12505	0.976971	2461	2	-0.1275	0.82653	0.827	0.999922	15898	1	-0.1275
B3GALT4	4	0.80098	0.80185	0.999979	15465	1	0.13993	0.33299	0.47822	0.999922	9202	2	0.13993
B3GALT5	4	0.85991	0.86027	0.999979	16587	0	0.20998	0.16004	0.30282	0.997249	5872	2	0.20998
B3GALT6	4	0.046358	0.11346	0.976971	2245	3	-0.30019	0.63112	0.68669	0.999922	13219	1	-0.30019
B3GALTL	4	0.23378	0.37138	0.999979	7127	1	0.16003	0.29417	0.43876	0.999922	8458	2	0.16003
B3GAT1	4	0.38911	0.53342	0.999979	10254	2	-0.067681	0.76521	0.77366	0.999922	14888	1	-0.067681
B3GAT2	4	0.14469	0.27803	0.995484	5401	1	0.59329	0.020019	0.061241	0.959123	1236	3	0.59329
B3GAT3	4	0.85073	0.8511	0.999979	16405	0	-0.16733	0.35629	0.50175	0.999922	9635	1	-0.16733
B3GNT2	4	0.39519	0.53982	0.999979	10373	2	-0.15968	0.32469	0.46978	0.999922	9054	1	-0.15968
B3GNT3	4	0.32988	0.47172	0.999979	9062	2	0.029207	0.16427	0.30711	0.997249	5951	2	0.029207
B3GNT4	4	0.55299	0.63367	0.999979	12238	1	-0.11046	0.89509	0.89528	0.999922	17253	0	-0.11046
B3GNT5	4	0.0061582	0.021227	0.973796	421	2	0.30378	0.035698	0.093642	0.974324	1850	2	0.30378
B3GNT6	4	0.66971	0.70048	0.999979	13523	1	0.062627	0.2815	0.4259	0.999922	8195	2	0.062627
B3GNT7	4	0.34534	0.4878	0.999979	9369	1	0.19163	0.10545	0.2249	0.989936	4398	2	0.19163
B3GNT8	4	0.81142	0.81186	0.999979	15651	1	0.043082	0.27748	0.42183	0.999922	8116	1	0.043082
B3GNT9	4	0.062364	0.1446	0.976971	2853	2	-0.15487	0.19341	0.33668	0.999922	6485	2	-0.15487
B3GNTL1	4	0.49557	0.60553	0.999979	11671	1	0.44676	0.0054898	0.019016	0.886366	413	3	0.44676
B4GALNT1	4	0.63959	0.68183	0.999979	13159	1	0.034901	0.43142	0.57837	0.999922	11129	1	0.034901
B4GALNT2	4	0.41594	0.56179	0.999979	10810	2	-0.10117	0.78419	0.78904	0.999922	15186	1	-0.10117
B4GALNT3	4	0.11936	0.24919	0.990514	4871	3	-0.17776	0.98529	0.9854	0.999922	19061	0	-0.17776
B4GALNT4	4	0.20954	0.34598	0.999979	6624	2	-0.21597	0.6335	0.68804	0.999922	13242	1	-0.21597
B4GALT1	4	0.78393	0.78622	0.999979	15178	1	0.01664	0.86503	0.86534	0.999922	16664	0	0.01664
B4GALT2	4	0.26085	0.39944	0.999979	7681	2	-0.20342	0.54288	0.64159	0.999922	12350	1	-0.20342
B4GALT3	4	0.10018	0.215	0.985584	4220	2	-0.053736	0.27197	0.41619	0.999922	8009	2	-0.053736
B4GALT4	4	0.61347	0.66648	0.999979	12851	1	0.051596	0.5721	0.65581	0.999922	12618	1	0.051596
B4GALT5	4	0.19811	0.33396	0.999979	6398	2	0.12144	0.12681	0.26219	0.994391	5092	2	0.12144
B4GALT6	4	0.90855	0.90884	0.999979	17550	0	0.24315	0.12907	0.26604	0.994391	5175	3	0.24315
B4GALT7	4	0.40824	0.55367	0.999979	10645	1	0.22728	0.1181	0.24714	0.993569	4815	3	0.22728
B4GAT1	4	0.33759	0.47972	0.999979	9215	2	-0.16791	0.96587	0.96608	0.999922	18675	0	-0.16791
B9D1	4	0.8271	0.82745	0.999979	15963	0	-0.028374	0.15046	0.29319	0.99653	5681	1	-0.028374
B9D2	4	0.78474	0.7869	0.999979	15188	1	0.23018	0.044722	0.11165	0.974324	2206	2	0.23018
BABAM1	4	0.29596	0.43621	0.999979	8369	2	-0.25253	0.64547	0.69471	0.999922	13367	1	-0.25253
BACE1	4	0.114	0.23973	0.986535	4702	3	-0.14831	0.91434	0.91465	0.999922	17653	0	-0.14831
BACE2	4	0.27744	0.41682	0.999979	8019	2	-0.13796	0.80153	0.80391	0.999922	15476	1	-0.13796
BACH1	4	0.72205	0.73658	0.999979	14254	1	-0.041142	0.77757	0.7835	0.999922	15085	1	-0.041142
BACH2	4	0.12163	0.25313	0.99132	4937	2	-0.0489	0.095904	0.20786	0.985271	4073	2	-0.0489
BAD	4	0.89404	0.89418	0.999979	17270	0	0.10128	0.83897	0.8393	0.999922	16161	0	0.10128
BAG1	4	0.79121	0.79272	0.999979	15293	1	0.031838	0.32665	0.47175	0.999922	9086	2	0.031838
BAG2	4	0.30249	0.44305	0.999979	8501	1	0.11379	0.45517	0.60276	0.999922	11576	2	0.11379
BAG3	4	0.10734	0.22796	0.985684	4458	1	0.11937	0.15882	0.30158	0.996583	5857	2	0.11937
BAG4	4	0.40245	0.54757	0.999979	10523	2	0.060605	0.27737	0.42172	0.999922	8115	2	0.060605
BAG5	4	0.56639	0.64069	0.999979	12367	1	-0.093778	0.89911	0.89933	0.999922	17342	0	-0.093778
BAG6	4	0.00012216	0.00048702	0.656869	14	4	-0.48693	0.99988	0.99989	0.999922	19361	0	-0.48693
BAGE2	4	0.84572	0.84603	0.999979	16305	0	0.0037238	0.69988	0.72783	0.999922	13995	1	0.0037238
BAHCC1	4	0.33841	0.48055	0.999979	9234	2	-0.007277	0.35439	0.49985	0.999922	9599	2	-0.007277
BAHD1	4	0.1081	0.22932	0.985684	4483	1	0.25527	0.049439	0.12089	0.974324	2400	2	0.25527
BAIAP2	4	0.052919	0.12628	0.976971	2487	2	-0.061305	0.92447	0.92475	0.999922	17846	0	-0.061305
BAIAP2L1	4	0.56525	0.64011	0.999979	12354	1	0.35154	0.036436	0.095123	0.974324	1881	3	0.35154
BAIAP2L2	4	0.058855	0.1378	0.976971	2723	1	0.085173	0.44734	0.59464	0.999922	11415	2	0.085173
BAIAP3	4	0.089084	0.19484	0.983539	3827	3	-0.15337	0.82169	0.82235	0.999922	15814	1	-0.15337
BAK1	4	0.90105	0.90132	0.999979	17405	0	0.16299	0.13473	0.27576	0.995281	5365	2	0.16299
BAMBI	4	7.7782e-05	0.00031573	0.590909	10	3	-0.68665	0.95828	0.95851	0.999922	18505	0	-0.68665
BANF1	4	0.7925	0.79391	0.999979	15312	1	0.24432	0.070546	0.16138	0.980432	3182	3	0.24432
BANF2	4	0.76926	0.77338	0.999979	14947	1	0.27331	0.082348	0.18327	0.981901	3598	2	0.27331
BANK1	4	0.48548	0.6009	0.999979	11595	1	0.056632	0.21353	0.35709	0.999922	6868	1	0.056632
BANP	4	0.23324	0.3708	0.999979	7110	2	-0.46896	0.66981	0.7089	0.999922	13632	1	-0.46896
BAP1	4	0.12535	0.25759	0.991714	5028	2	-0.2561	0.59207	0.66588	0.999922	12817	1	-0.2561
BARD1	4	0.095916	0.20735	0.985205	4074	2	-0.24256	0.47218	0.61022	0.999922	11736	1	-0.24256
BARHL1	4	0.186	0.32126	0.999979	6177	2	-0.024047	0.40696	0.55337	0.999922	10628	2	-0.024047
BARHL2	4	0.51239	0.61357	0.999979	11825	1	0.053505	0.3725	0.51808	0.999922	9942	1	0.053505
BARX1	4	0.98967	0.98968	0.999979	19134	0	0.32391	0.010333	0.034519	0.93749	713	4	0.32391
BARX2	4	0.0054555	0.018894	0.963993	375	4	-0.34201	0.99454	0.99455	0.999922	19251	0	-0.34201
BASP1	4	0.54677	0.63052	0.999979	12177	1	0.42199	0.027891	0.077727	0.974324	1542	3	0.42199
BATF	4	0.30852	0.44925	0.999979	8618	2	-0.20852	0.2543	0.39831	0.999922	7643	1	-0.20852
BATF2	4	0.96918	0.96939	0.999979	18707	0	0.61951	0.0012571	0.0045806	0.790458	110	3	0.61951
BATF3	4	0.838	0.83831	0.999979	16161	0	0.17749	0.057769	0.13699	0.980432	2689	2	0.17749
BAX	4	0.9338	0.93408	0.999979	18023	0	0.28268	0.038826	0.099835	0.974324	1977	3	0.28268
BAZ1A	4	0.24812	0.38627	0.999979	7402	2	-0.085901	0.43593	0.58295	0.999922	11212	1	-0.085901
BAZ1B	4	0.1698	0.30431	0.999979	5882	2	-0.22083	0.9254	0.92567	0.999922	17862	0	-0.22083
BAZ2A	4	0.089841	0.19619	0.983539	3862	3	-0.29262	0.90567	0.90594	0.999922	17483	0	-0.29262
BAZ2B	4	0.067245	0.15405	0.976971	3021	2	-0.1228	0.85953	0.85988	0.999922	16563	0	-0.1228
BBC3	4	0.51507	0.61486	0.999979	11852	1	0.12385	0.19925	0.34262	0.999922	6592	2	0.12385
BBIP1	4	0.12559	0.25783	0.991813	5033	2	-0.23766	0.94352	0.94381	0.999922	18212	0	-0.23766
BBOX1	4	0.10153	0.21744	0.985684	4269	3	-0.25977	0.96019	0.96043	0.999922	18552	0	-0.25977
BBS1	4	0.7845	0.78672	0.999979	15184	1	-0.097583	0.54496	0.64258	0.999922	12369	1	-0.097583
BBS10	4	0.057873	0.13595	0.976971	2685	3	-0.20742	0.91992	0.92021	0.999922	17754	0	-0.20742
BBS12	4	0.74643	0.75502	0.999979	14578	1	-0.013191	0.69497	0.72458	0.999922	13919	1	-0.013191
BBS2	4	0.1446	0.27793	0.995484	5399	1	0.043876	0.090576	0.19817	0.983617	3897	1	0.043876
BBS4	4	0.33389	0.47592	0.999979	9147	2	0.31444	0.0046663	0.016291	0.854879	369	2	0.31444
BBS5	4	0.065893	0.15145	0.976971	2978	2	0.064633	0.059119	0.13957	0.980432	2741	2	0.064633
BBS7	4	0.8131	0.81347	0.999979	15686	1	-0.013967	0.72024	0.74132	0.999922	14245	1	-0.013967
BBS9	4	0.81628	0.81662	0.999979	15743	1	0.099749	0.16918	0.31211	0.998268	6046	2	0.099749
BBX	4	0.98727	0.98729	0.999979	19081	0	0.2667	0.012727	0.04193	0.940526	861	4	0.2667
BCAM	4	0.18702	0.32233	0.999979	6197	2	-0.16491	0.62611	0.68396	0.999922	13159	1	-0.16491
BCAN	4	0.4354	0.57849	0.999979	11157	1	0.3055	0.046917	0.11603	0.974324	2286	3	0.3055
BCAP29	4	0.087769	0.19244	0.983539	3776	2	-0.27261	0.4129	0.55945	0.999922	10747	1	-0.27261
BCAP31	4	0.90499	0.90522	0.999979	17484	0	0.14128	0.089662	0.19651	0.983617	3860	2	0.14128
BCAR1	4	0.19759	0.33341	0.999979	6387	2	-0.034955	0.7577	0.76804	0.999922	14775	1	-0.034955
BCAR3	4	0.27103	0.41007	0.999979	7897	2	0.028773	0.24497	0.38891	0.999922	7464	2	0.028773
BCAS1	4	0.35638	0.49928	0.999979	9585	2	-0.0033685	0.3394	0.48466	0.999922	9334	2	-0.0033685
BCAS2	4	0.97513	0.97533	0.999979	18826	0	0.36959	0.026491	0.074788	0.969023	1493	3	0.36959
BCAS3	4	0.012502	0.041284	0.975351	788	4	-0.388	0.9875	0.9875	0.999922	19117	0	-0.388
BCAS4	4	0.77297	0.77651	0.999979	15005	1	0.085989	0.14694	0.28961	0.99653	5616	1	0.085989
BCAT1	4	0.88755	0.88773	0.999979	17145	0	0.20559	0.068247	0.15705	0.980432	3089	3	0.20559
BCAT2	4	0.06511	0.14992	0.976971	2948	3	-0.1829	0.23281	0.37667	0.999922	7219	1	-0.1829
BCCIP	4	0.11256	0.23719	0.985684	4652	3	-0.30883	0.14822	0.29092	0.99653	5641	1	-0.30883
BCDIN3D	4	0.14616	0.27962	0.995484	5430	1	0.21567	0.12735	0.26309	0.994391	5114	2	0.21567
BCHE	4	0.84619	0.84651	0.999979	16316	0	-0.026662	0.28556	0.42999	0.999922	8282	1	-0.026662
BCKDHA	4	0.015329	0.049	0.975351	947	2	0.12737	0.061221	0.14357	0.980432	2817	2	0.12737
BCKDHB	4	0.083028	0.18372	0.981139	3619	2	-0.13768	0.83636	0.83668	0.999922	16102	0	-0.13768
BCKDK	4	0.27343	0.41263	0.999979	7939	1	0.16079	0.31012	0.45496	0.999922	8760	2	0.16079
BCL10	4	0.059447	0.13896	0.976971	2747	3	-0.24049	0.10516	0.22433	0.989936	4387	1	-0.24049
BCL11A	4	0.82044	0.82077	0.999979	15822	0	0.020973	0.64091	0.69216	0.999922	13318	1	0.020973
BCL11B	4	0.083528	0.1846	0.981139	3641	2	-0.19562	0.80048	0.80297	0.999922	15454	1	-0.19562
BCL2	4	0.39824	0.54306	0.999979	10433	2	0.081393	0.22426	0.36806	0.999922	7055	2	0.081393
BCL2A1	4	0.88609	0.88631	0.999979	17120	0	0.15436	0.10647	0.22675	0.989985	4426	3	0.15436
BCL2L1	4	0.01113	0.037034	0.975351	714	4	-0.54601	0.98887	0.98886	0.999922	19145	0	-0.54601
BCL2L10	4	0.20182	0.33788	0.999979	6472	1	0.032509	0.33292	0.47816	0.999922	9198	2	0.032509
BCL2L11	4	0.98304	0.98319	0.999979	18989	0	0.3181	0.011494	0.038137	0.940526	780	3	0.3181
BCL2L12	4	0.48441	0.60042	0.999979	11584	1	0.27272	0.054748	0.13119	0.978632	2595	3	0.27272
BCL2L13	4	0.00067375	0.0025292	0.707595	63	2	-0.22729	0.20655	0.35007	0.999922	6747	2	-0.22729
BCL2L14	4	0.98789	0.98791	0.999979	19097	0	0.2932	0.012106	0.040035	0.940526	820	4	0.2932
BCL2L15	4	0.18984	0.3253	0.999979	6249	1	0.15459	0.068082	0.15675	0.980432	3088	2	0.15459
BCL2L2	4	0.24864	0.38683	0.999979	7414	2	-0.056791	0.10767	0.22892	0.989985	4467	1	-0.056791
BCL2L2-PABPN1	4	0.97644	0.97666	0.999979	18859	0	0.21864	0.2871	0.43158	0.999922	8317	2	0.21864
BCL3	4	0.01538	0.049111	0.975351	948	1	-0.05717	0.26411	0.40827	0.999922	7843	1	-0.05717
BCL6	4	0.072301	0.16373	0.976971	3222	2	-0.20847	0.85295	0.85332	0.999922	16424	0	-0.20847
BCL6B	4	0.035773	0.092072	0.975351	1805	2	-0.12879	0.41584	0.56247	0.999922	10812	1	-0.12879
BCL7A	4	0.84267	0.843	0.999979	16243	0	-0.020487	0.91119	0.9115	0.999922	17596	0	-0.020487
BCL7B	4	0.80628	0.80682	0.999979	15551	1	0.10323	0.25802	0.40206	0.999922	7716	2	0.10323
BCL7C	4	0.37701	0.52075	0.999979	10007	1	0.25522	0.08907	0.19547	0.983617	3835	3	0.25522
BCL9	4	0.30363	0.44424	0.999979	8524	1	0.30232	0.13243	0.27178	0.994631	5287	3	0.30232
BCL9L	4	0.62405	0.67265	0.999979	12987	1	0.1909	0.15215	0.29484	0.99653	5719	1	0.1909
BCLAF1	4	0.87305	0.87334	0.999979	16859	0	0.058413	0.42709	0.57395	0.999922	11051	2	0.058413
BCO1	4	0.025349	0.07045	0.975351	1368	1	0.13796	0.17873	0.32178	0.999922	6227	2	0.13796
BCO2	4	0.25159	0.38988	0.999979	7480	2	-0.20106	0.89462	0.8948	0.999922	17244	0	-0.20106
BCOR	4	0.68363	0.70958	0.999979	13713	1	0.13679	0.43077	0.57773	0.999922	11119	2	0.13679
BCORL1	4	0.41748	0.5634	0.999979	10839	2	0.14624	0.13958	0.28201	0.99653	5472	2	0.14624
BCR	4	0.96714	0.96737	0.999979	18660	0	0.4471	0.029093	0.080219	0.974324	1586	3	0.4471
BCS1L	4	0.96293	0.96313	0.999979	18576	0	0.34148	0.068285	0.15714	0.980432	3090	3	0.34148
BDH1	4	0.36652	0.50979	0.999979	9780	2	-0.11892	0.6043	0.67222	0.999922	12938	1	-0.11892
BDH2	4	0.72368	0.7378	0.999979	14280	1	0.34871	0.030059	0.082185	0.974324	1623	3	0.34871
BDKRB1	4	0.95261	0.95287	0.999979	18397	0	0.1746	0.12458	0.25836	0.994391	5020	2	0.1746
BDKRB2	4	0.02464	0.068939	0.975351	1336	2	0.13667	0.084211	0.18661	0.981901	3668	2	0.13667
BDP1	4	0.92768	0.92796	0.999979	17907	0	0.31496	0.046238	0.11472	0.974324	2262	3	0.31496
BEAN1	4	0.21745	0.35429	0.999979	6782	1	0.073409	0.31145	0.45632	0.999922	8791	2	0.073409
BECN1	4	0.0019725	0.007108	0.857767	158	2	-0.43018	0.29382	0.4384	0.999922	8453	1	-0.43018
BECN2	4	0.85229	0.85267	0.999979	16432	0	0.26862	0.096588	0.20905	0.985271	4104	2	0.26862
BEGAIN	4	0.61299	0.66619	0.999979	12840	1	0.11815	0.079904	0.17873	0.981901	3503	2	0.11815
BEND2	4	0.2255	0.36269	0.999979	6945	2	-0.10894	0.96211	0.96232	0.999922	18584	0	-0.10894
BEND3	4	0.089597	0.19574	0.983539	3852	3	-0.23538	0.94185	0.9421	0.999922	18185	0	-0.23538
BEND4	4	0.079268	0.17672	0.976971	3500	1	0.093163	0.020934	0.06316	0.959123	1267	3	0.093163
BEND5	4	0.1439	0.2772	0.995484	5388	2	-0.080863	0.26506	0.40922	0.999922	7860	2	-0.080863
BEND6	4	0.23708	0.37479	0.999979	7194	2	-0.11029	0.86117	0.86152	0.999922	16596	0	-0.11029
BEND7	4	0.68023	0.70732	0.999979	13661	1	0.21688	0.21377	0.35734	0.999922	6873	2	0.21688
BEST1	4	0.22746	0.36479	0.999979	6988	1	0.31611	0.078537	0.17619	0.981901	3459	3	0.31611
BEST2	4	0.43482	0.57826	0.999979	11153	1	0.24999	0.086936	0.1916	0.983005	3771	2	0.24999
BEST3	4	0.35476	0.49762	0.999979	9556	2	-0.1651	0.89833	0.89854	0.999922	17331	0	-0.1651
BEST4	4	0.13468	0.26748	0.995484	5197	1	0.12531	0.12799	0.26418	0.994391	5137	2	0.12531
BET1	4	0.33244	0.47437	0.999979	9117	2	0.045783	0.35254	0.49797	0.999922	9563	2	0.045783
BET1L	4	0.41265	0.55834	0.999979	10742	1	-0.11809	0.85621	0.85661	0.999922	16499	0	-0.11809
BEX1	4	0.70189	0.72215	0.999979	13964	1	0.1266	0.14612	0.28875	0.99653	5603	2	0.1266
BEX2	4	0.058263	0.1367	0.976971	2700	1	0.21131	0.11802	0.24698	0.993569	4811	2	0.21131
BEX4	4	0.1394	0.27241	0.995484	5289	2	-0.11516	0.14152	0.28403	0.99653	5510	1	-0.11516
BEX5	4	0.58285	0.64945	0.999979	12527	1	0.077171	0.77259	0.77945	0.999922	14999	1	0.077171
BFAR	4	0.66633	0.69835	0.999979	13479	1	0.35042	0.02745	0.076774	0.974324	1519	3	0.35042
BFSP1	4	0.27357	0.41278	0.999979	7941	2	-0.47012	0.75337	0.76484	0.999922	14709	1	-0.47012
BFSP2	4	0.11609	0.24338	0.987578	4771	1	0.18717	0.33857	0.48383	0.999922	9318	2	0.18717
BGLAP	4	0.043803	0.10832	0.975351	2146	2	-0.18824	0.64229	0.69291	0.999922	13334	1	-0.18824
BGN	4	0.084935	0.18717	0.982489	3683	2	0.0038358	0.11684	0.24492	0.993569	4771	2	0.0038358
BHLHA15	4	0.10415	0.22212	0.985684	4359	3	-0.19275	0.89369	0.89385	0.999922	17229	0	-0.19275
BHLHA9	4	0.010712	0.035725	0.975351	690	3	-0.42445	0.3034	0.44817	0.999922	8637	1	-0.42445
BHLHB9	4	0.9936	0.99361	0.999979	19217	0	0.3292	0.0063964	0.021985	0.891079	475	4	0.3292
BHLHE22	4	0.41502	0.56083	0.999979	10783	2	0.29444	0.0060176	0.020761	0.891079	447	2	0.29444
BHLHE23	4	0.018473	0.05585	0.975351	1082	3	-0.48235	0.43721	0.58427	0.999922	11236	1	-0.48235
BHLHE40	4	0.83797	0.83827	0.999979	16160	0	0.23745	0.069701	0.15979	0.980432	3150	3	0.23745
BHLHE41	4	0.87018	0.87047	0.999979	16797	0	0.10359	0.32548	0.47055	0.999922	9066	2	0.10359
BHMT	4	0.35257	0.49532	0.999979	9511	1	0.28703	0.03686	0.095943	0.974324	1901	3	0.28703
BHMT2	4	0.69746	0.71908	0.999979	13905	1	0.019617	0.33236	0.47757	0.999922	9184	1	0.019617
BICC1	4	0.48193	0.59929	0.999979	11558	1	0.071772	0.38322	0.52899	0.999922	10148	2	0.071772
BICD1	4	0.62503	0.67322	0.999979	13002	1	0.1115	0.11109	0.23486	0.989985	4581	2	0.1115
BICD2	4	0.42373	0.56999	0.999979	10971	1	0.19501	0.033078	0.08835	0.974324	1742	2	0.19501
BID	4	0.98609	0.98616	0.999979	19052	0	0.26181	0.013915	0.045587	0.940526	936	4	0.26181
BIK	4	0.41331	0.55904	0.999979	10754	2	0.064356	0.1598	0.30256	0.997249	5870	2	0.064356
BIN1	4	0.23471	0.37235	0.999979	7147	2	-0.06219	0.661	0.70367	0.999922	13537	1	-0.06219
BIN2	4	0.80885	0.80933	0.999979	15594	1	-0.10067	0.080481	0.17981	0.981901	3525	1	-0.10067
BIN3	4	0.39043	0.53479	0.999979	10283	2	-0.09096	0.46891	0.60882	0.999922	11709	1	-0.09096
BIRC2	4	0.20236	0.33845	0.999979	6486	2	-0.16676	0.97242	0.97263	0.999922	18804	0	-0.16676
BIRC3	4	0.55535	0.63489	0.999979	12262	1	0.12053	0.56014	0.6499	0.999922	12511	1	0.12053
BIRC5	4	0.6881	0.71256	0.999979	13779	1	0.009128	0.62198	0.68171	0.999922	13107	1	0.009128
BIRC6	4	0.69355	0.71636	0.999979	13851	1	-0.013447	0.31151	0.45639	0.999922	8793	1	-0.013447
BIRC7	4	0.044011	0.1087	0.975351	2158	1	0.19574	0.16598	0.30882	0.997249	5989	2	0.19574
BIRC8	4	0.41276	0.55844	0.999979	10745	1	-0.044995	0.67046	0.70929	0.999922	13640	1	-0.044995
BIVM	4	0.38345	0.5275	0.999979	10143	2	-0.13056	0.79083	0.79455	0.999922	15288	1	-0.13056
BIVM-ERCC5	4	0.69284	0.71585	0.999979	13845	1	0.079253	0.30004	0.44476	0.999922	8577	2	0.079253
BLCAP	4	0.64798	0.68687	0.999979	13271	1	0.065772	0.075816	0.17127	0.981901	3373	2	0.065772
BLID	4	0.051926	0.12435	0.976971	2444	1	-0.033461	0.75189	0.76375	0.999922	14695	1	-0.033461
BLK	4	0.81906	0.81943	0.999979	15793	0	0.1522	0.14272	0.28525	0.99653	5534	2	0.1522
BLM	4	0.80901	0.80948	0.999979	15598	1	0.24018	0.07256	0.16516	0.981042	3256	2	0.24018
BLMH	4	0.036315	0.093182	0.975351	1829	3	-0.315	0.98159	0.98179	0.999922	18986	0	-0.315
BLNK	4	0.25863	0.3971	0.999979	7637	2	-0.13319	0.76752	0.77548	0.999922	14919	1	-0.13319
BLOC1S1	4	0.12541	0.25765	0.991714	5030	2	-0.077681	0.26033	0.40442	0.999922	7757	2	-0.077681
BLOC1S2	4	0.99874	0.99874	0.999979	19331	0	0.40791	0.0012611	0.0045949	0.790458	111	4	0.40791
BLOC1S3	4	0.83408	0.83437	0.999979	16083	0	0.41507	0.02209	0.0656	0.959123	1314	3	0.41507
BLOC1S4	4	0.93631	0.93654	0.999979	18071	0	0.21913	0.084083	0.18637	0.981901	3660	3	0.21913
BLOC1S5	4	0.50312	0.6091	0.999979	11740	1	0.042523	0.66485	0.70596	0.999922	13572	1	0.042523
BLOC1S6	4	0.41783	0.56376	0.999979	10844	1	0.12837	0.12146	0.25298	0.993926	4922	3	0.12837
BLVRA	4	0.61526	0.6675	0.999979	12866	1	0.12206	0.18893	0.33215	0.999922	6411	2	0.12206
BLVRB	4	0.97681	0.97699	0.999979	18863	0	0.242	0.10927	0.23171	0.989985	4524	3	0.242
BLZF1	4	0.84832	0.84867	0.999979	16358	0	0.10507	0.29117	0.43573	0.999922	8398	2	0.10507
BMF	4	0.40956	0.55509	0.999979	10674	1	0.58874	0.0015529	0.0056083	0.847086	124	3	0.58874
BMI1	4	0.78261	0.78502	0.999979	15158	1	-0.010754	0.83847	0.83876	0.999922	16152	0	-0.010754
BMP1	4	0.34901	0.49165	0.999979	9445	2	-0.26155	0.94335	0.94364	0.999922	18210	0	-0.26155
BMP10	4	0.0033461	0.011858	0.886703	256	2	-0.24013	0.64901	0.69678	0.999922	13399	1	-0.24013
BMP15	4	0.031972	0.084302	0.975351	1637	2	-0.14188	0.32269	0.46773	0.999922	9020	2	-0.14188
BMP2	4	0.13487	0.26769	0.995484	5202	2	-0.24434	0.73772	0.75349	0.999922	14473	1	-0.24434
BMP2K	4	0.039336	0.099247	0.975351	1963	2	-0.082505	0.19981	0.3432	0.999922	6605	2	-0.082505
BMP3	4	0.0065694	0.022563	0.975351	445	1	0.18616	0.019153	0.059388	0.957183	1194	2	0.18616
BMP4	4	0.6496	0.68791	0.999979	13293	1	0.075197	0.34812	0.49355	0.999922	9486	2	0.075197
BMP5	4	0.93149	0.93176	0.999979	17971	0	0.2737	0.063438	0.14778	0.980432	2902	3	0.2737
BMP6	4	0.61692	0.66847	0.999979	12885	1	0.11963	0.42891	0.5758	0.999922	11088	2	0.11963
BMP7	4	0.27625	0.41554	0.999979	7992	2	-0.1446	0.2065	0.35002	0.999922	6746	1	-0.1446
BMP8A	4	0.080087	0.17825	0.978764	3526	3	-0.29763	0.80813	0.80973	0.999922	15594	1	-0.29763
BMP8B	4	0.54556	0.62988	0.999979	12161	1	-0.13171	0.099729	0.21465	0.985271	4209	1	-0.13171
BMPER	4	0.083243	0.18411	0.981139	3630	1	0.25168	0.069064	0.15858	0.980432	3124	2	0.25168
BMPR1A	4	0.98446	0.9846	0.999979	19020	0	0.20092	0.015538	0.050543	0.94837	1030	4	0.20092
BMPR1B	4	0.041262	0.10315	0.975351	2035	1	0.051958	0.85227	0.85265	0.999922	16414	0	0.051958
BMPR2	4	0.08841	0.19363	0.983539	3794	1	0.13746	0.323	0.46804	0.999922	9026	2	0.13746
BMS1	4	0.18487	0.32004	0.999979	6154	2	-0.037565	0.12962	0.26698	0.994391	5199	2	-0.037565
BMX	4	0.0062558	0.021516	0.975351	426	3	-0.3853	0.33064	0.47585	0.999922	9153	1	-0.3853
BNC1	4	0.7801	0.78276	0.999979	15118	1	-0.051993	0.86128	0.86164	0.999922	16598	0	-0.051993
BNC2	4	0.83422	0.83451	0.999979	16085	0	-0.097277	0.96397	0.9642	0.999922	18626	0	-0.097277
BNIP1	4	0.95644	0.95666	0.999979	18469	0	0.16746	0.1333	0.2733	0.994664	5320	3	0.16746
BNIP2	4	0.26522	0.40401	0.999979	7770	2	-0.095665	0.87084	0.87112	0.999922	16793	0	-0.095665
BNIP3	4	0.75177	0.75921	0.999979	14653	1	0.076699	0.66608	0.7067	0.999922	13588	1	0.076699
BNIP3L	4	0.81749	0.81783	0.999979	15761	0	-0.021853	0.70622	0.73188	0.999922	14070	1	-0.021853
BNIPL	4	0.024146	0.067893	0.975351	1315	3	-0.41916	0.39483	0.54083	0.999922	10384	1	-0.41916
BOC	4	0.23922	0.37703	0.999979	7231	1	-0.0017491	0.76376	0.77257	0.999922	14867	1	-0.0017491
BOD1	4	0.10073	0.21601	0.985584	4243	1	0.17131	0.11526	0.24217	0.993557	4715	3	0.17131
BOD1L1	4	0.8661	0.86638	0.999979	16712	0	-0.02462	0.45571	0.60327	0.999922	11592	1	-0.02462
BOD1L2	4	0.13096	0.26351	0.994227	5127	1	-0.079455	0.68938	0.72097	0.999922	13851	1	-0.079455
BOK	4	0.15097	0.28465	0.995484	5533	1	-0.04855	0.95596	0.95618	0.999922	18452	0	-0.04855
BOLA1	4	0.94899	0.9492	0.999979	18322	0	0.077669	0.23754	0.38145	0.999922	7308	1	0.077669
BOLA2	4	0.069921	0.15919	0.976971	3134	3	-0.27159	0.84387	0.84419	0.999922	16253	0	-0.27159
BOLA2B	4	0.30694	0.44763	0.999979	8588	1	-0.13266	0.92676	0.92701	0.999922	17889	0	-0.13266
BOLA3	4	0.034437	0.089399	0.975351	1749	1	-0.496	0.62218	0.68183	0.999922	13110	1	-0.496
BOLL	4	0.03338	0.087244	0.975351	1704	1	0.021004	0.86503	0.86534	0.999922	16665	0	0.021004
BOP1	4	0.41587	0.56173	0.999979	10806	2	-0.12078	0.73127	0.74895	0.999922	14395	1	-0.12078
BORA	4	0.64379	0.68433	0.999979	13218	1	0.19689	0.20007	0.34346	0.999922	6608	2	0.19689
BPGM	4	0.042387	0.10545	0.975351	2077	2	-0.41464	0.027475	0.076828	0.974324	1520	1	-0.41464
BPHL	4	0.33445	0.4765	0.999979	9158	1	0.24863	0.06957	0.15953	0.980432	3142	3	0.24863
BPI	4	0.36542	0.50868	0.999979	9754	2	-0.05092	0.3616	0.50711	0.999922	9732	1	-0.05092
BPIFA1	4	0.19389	0.32953	0.999979	6320	2	-0.013046	0.2612	0.40532	0.999922	7780	2	-0.013046
BPIFA2	4	0.53503	0.6246	0.999979	12050	1	0.02136	0.097005	0.20981	0.985271	4120	1	0.02136
BPIFA3	4	0.29711	0.43744	0.999979	8392	1	0.058459	0.62377	0.6827	0.999922	13128	1	0.058459
BPIFB1	4	0.82847	0.82876	0.999979	15984	0	-0.051944	0.017064	0.05495	0.954811	1114	1	-0.051944
BPIFB2	4	0.45423	0.58676	0.999979	11322	1	0.12829	0.028133	0.078248	0.974324	1549	2	0.12829
BPIFB3	4	0.32387	0.46537	0.999979	8936	2	-0.14536	0.60805	0.6742	0.999922	12976	1	-0.14536
BPIFB4	4	0.32111	0.46252	0.999979	8876	1	0.0051225	0.82534	0.82584	0.999922	15873	1	0.0051225
BPIFB6	4	0.012294	0.040627	0.975351	779	4	-0.23698	0.98771	0.98772	0.999922	19122	0	-0.23698
BPIFC	4	0.031951	0.084259	0.975351	1635	3	-0.4179	0.68251	0.71666	0.999922	13770	1	-0.4179
BPNT1	4	0.12787	0.26026	0.992027	5075	2	-0.1485	0.30639	0.45114	0.999922	8687	1	-0.1485
BPTF	4	0.97811	0.9783	0.999979	18894	0	0.23552	0.060743	0.14268	0.980432	2796	3	0.23552
BPY2	4	0.38868	0.53298	0.999979	10247	2	0.0002104	0.30163	0.44638	0.999922	8608	2	0.0002104
BPY2B	4	0.13242	0.26505	0.994616	5159	2	-0.15268	0.49724	0.62089	0.999922	11950	1	-0.15268
BPY2C	4	0.023205	0.065934	0.975351	1279	2	-0.22132	0.91327	0.91358	0.999922	17637	0	-0.22132
BRAF	4	0.88908	0.88927	0.999979	17165	0	0.10856	0.5946	0.6672	0.999922	12838	1	0.10856
BRAP	4	0.45786	0.58841	0.999979	11351	1	-0.21703	0.89029	0.8905	0.999922	17155	0	-0.21703
BRAT1	4	0.19917	0.33507	0.999979	6418	2	-0.14544	0.32323	0.46827	0.999922	9030	1	-0.14544
BRCA1	4	0.27963	0.41909	0.999979	8061	1	0.37946	0.02259	0.066629	0.959123	1334	3	0.37946
BRCA2	4	0.034639	0.089765	0.975351	1760	3	-0.27189	0.89824	0.89846	0.999922	17329	0	-0.27189
BRCC3	4	0.059549	0.13916	0.976971	2751	3	-0.35223	0.85897	0.85933	0.999922	16552	0	-0.35223
BRD1	4	0.80494	0.80558	0.999979	15529	1	0.30855	0.084645	0.18737	0.981901	3684	3	0.30855
BRD2	4	0.034903	0.090286	0.975351	1768	2	-0.61798	0.96257	0.96279	0.999922	18592	0	-0.61798
BRD3	4	0.058971	0.13803	0.976971	2729	3	-0.26875	0.89734	0.89756	0.999922	17313	0	-0.26875
BRD4	4	0.79945	0.80043	0.999979	15434	1	0.10411	0.82927	0.82959	0.999922	15956	1	0.10411
BRD7	4	0.44996	0.58488	0.999979	11282	1	-0.063088	0.77979	0.78533	0.999922	15111	1	-0.063088
BRD8	4	0.02975	0.079711	0.975351	1551	3	-0.34212	0.45659	0.60364	0.999922	11601	1	-0.34212
BRD9	4	0.20426	0.34042	0.999979	6523	1	0.25404	0.10384	0.22196	0.988118	4348	3	0.25404
BRDT	4	0.75689	0.76332	0.999979	14733	1	0.36251	0.023575	0.068714	0.959123	1382	3	0.36251
BRE	4	0.37348	0.51705	0.999979	9924	2	-0.080315	0.90525	0.9055	0.999922	17471	0	-0.080315
BRF1	4	0.056138	0.13259	0.976971	2617	2	-0.11531	0.29814	0.44287	0.999922	8544	1	-0.11531
BRF2	4	0.35113	0.49385	0.999979	9483	2	0.1104	0.17918	0.32227	0.999922	6234	2	0.1104
BRI3	4	0.52394	0.61921	0.999979	11944	1	0.38353	0.061919	0.14492	0.980432	2845	2	0.38353
BRI3BP	4	0.096191	0.20783	0.985205	4084	2	-0.16879	0.89307	0.89325	0.999922	17214	0	-0.16879
BRICD5	4	0.28055	0.42006	0.999979	8082	1	0.18469	0.067951	0.15648	0.980432	3083	3	0.18469
BRINP1	4	0.29278	0.43292	0.999979	8321	2	-0.083995	0.55472	0.64726	0.999922	12466	1	-0.083995
BRINP2	4	0.01956	0.058216	0.975351	1130	3	-0.3538	0.78242	0.78754	0.999922	15156	1	-0.3538
BRINP3	4	0.60897	0.66392	0.999979	12805	1	0.17743	0.2262	0.37002	0.999922	7095	2	0.17743
BRIP1	4	0.29678	0.4371	0.999979	8385	2	-0.017797	0.3494	0.49481	0.999922	9503	1	-0.017797
BRIX1	4	0.40461	0.54982	0.999979	10576	1	0.049879	0.36715	0.51265	0.999922	9830	2	0.049879
BRK1	4	0.039091	0.09874	0.975351	1949	3	-0.33117	0.97738	0.97755	0.999922	18903	0	-0.33117
BRMS1	4	0.45933	0.58907	0.999979	11365	1	-0.17705	0.41034	0.55687	0.999922	10694	2	-0.17705
BRMS1L	4	0.61164	0.66544	0.999979	12832	1	0.42747	0.0042509	0.014897	0.852658	334	3	0.42747
BROX	4	0.80249	0.80331	0.999979	15488	1	0.18599	0.12416	0.25763	0.994391	5009	2	0.18599
BRPF1	4	0.9582	0.95843	0.999979	18498	0	0.17432	0.096571	0.20902	0.985271	4102	3	0.17432
BRPF3	4	0.80244	0.80326	0.999979	15487	1	0.074834	0.44627	0.59354	0.999922	11393	2	0.074834
BRS3	4	0.96385	0.96408	0.999979	18590	0	0.32689	0.059755	0.14079	0.980432	2764	3	0.32689
BRSK1	4	0.83155	0.8319	0.999979	16063	0	0.14855	0.092596	0.20185	0.985271	3963	2	0.14855
BRSK2	4	0.013079	0.043038	0.975351	826	4	-0.35263	0.98692	0.98695	0.999922	19100	0	-0.35263
BRWD1	4	0.043112	0.10689	0.975351	2110	1	-0.057286	0.22178	0.36553	0.999922	7017	1	-0.057286
BRWD3	4	0.72731	0.74053	0.999979	14329	1	0.36684	0.037264	0.096758	0.974324	1915	3	0.36684
BSCL2	4	0.22939	0.36676	0.999979	7025	2	0.10681	0.045393	0.11301	0.974324	2231	2	0.10681
BSDC1	4	0.80291	0.80369	0.999979	15496	1	0.011287	0.88577	0.88597	0.999922	17078	0	0.011287
BSG	4	0.21887	0.35574	0.999979	6810	1	0.06863	0.06324	0.14742	0.980432	2895	2	0.06863
BSN	4	0.018912	0.056767	0.975351	1103	2	-0.35626	0.92972	0.92996	0.999922	17945	0	-0.35626
BSND	4	0.89304	0.89321	0.999979	17249	0	0.37847	0.05272	0.12725	0.976297	2518	2	0.37847
BSPH1	4	0.24685	0.38492	0.999979	7381	1	0.095994	0.3665	0.51201	0.999922	9818	2	0.095994
BSPRY	4	0.024234	0.068065	0.975351	1318	2	-0.16917	0.80673	0.80847	0.999922	15566	1	-0.16917
BST1	4	0.28787	0.42776	0.999979	8223	1	0.07569	0.031516	0.085182	0.974324	1669	2	0.07569
BST2	4	0.80222	0.80304	0.999979	15485	1	0.38839	0.043298	0.10882	0.974324	2154	2	0.38839
BSX	4	0.21921	0.35609	0.999979	6816	2	-0.045675	0.79653	0.79946	0.999922	15378	1	-0.045675
BTAF1	4	0.038105	0.096785	0.975351	1910	1	0.15873	0.090524	0.19808	0.983617	3895	3	0.15873
BTBD1	4	0.90892	0.90923	0.999979	17553	0	0.10303	0.36707	0.51257	0.999922	9829	2	0.10303
BTBD10	4	0.86354	0.86384	0.999979	16656	0	-0.005472	0.66009	0.70315	0.999922	13530	1	-0.005472
BTBD11	4	0.63643	0.67992	0.999979	13125	1	-0.0039223	0.30917	0.45396	0.999922	8743	1	-0.0039223
BTBD16	4	0.49601	0.60575	0.999979	11676	1	0.14031	0.31931	0.46432	0.999922	8952	2	0.14031
BTBD17	4	0.38192	0.52589	0.999979	10114	2	0.09209	0.069585	0.15956	0.980432	3143	2	0.09209
BTBD18	4	0.0034305	0.012159	0.89182	264	3	-0.26796	0.94312	0.9434	0.999922	18203	0	-0.26796
BTBD19	4	0.25818	0.39662	0.999979	7624	2	-0.11849	0.042312	0.10688	0.974324	2115	1	-0.11849
BTBD2	4	0.5701	0.64267	0.999979	12405	1	0.15144	0.1749	0.31794	0.999683	6153	2	0.15144
BTBD3	4	0.4069	0.55227	0.999979	10621	2	-0.0043793	0.32435	0.46943	0.999922	9045	1	-0.0043793
BTBD6	4	0.083834	0.18517	0.981139	3653	3	-0.21869	0.52593	0.6338	0.999922	12186	1	-0.21869
BTBD7	4	0.46794	0.59295	0.999979	11435	1	0.06504	0.29872	0.44344	0.999922	8554	1	0.06504
BTBD8	4	0.83155	0.8319	0.999979	16007	0	0.089473	0.18125	0.32435	0.999922	6268	2	0.089473
BTBD9	4	0.0074994	0.025599	0.975351	504	3	-0.56708	0.36991	0.51545	0.999922	9891	1	-0.56708
BTC	4	0.56741	0.64123	0.999979	12379	1	0.041806	0.36725	0.51277	0.999922	9833	2	0.041806
BTD	4	0.9424	0.94268	0.999979	18190	0	0.24651	0.12149	0.25304	0.993926	4923	3	0.24651
BTF3	4	0.50384	0.60945	0.999979	11749	1	0.18735	0.091919	0.20059	0.984494	3945	3	0.18735
BTF3L4	4	0.90951	0.90983	0.999979	17566	0	0.13446	0.36562	0.51114	0.999922	9799	2	0.13446
BTG1	4	0.049683	0.11995	0.976971	2361	3	-0.24962	0.96545	0.96566	0.999922	18660	0	-0.24962
BTG2	4	0.8238	0.82416	0.999979	15894	0	0.18488	0.082854	0.18414	0.981901	3615	2	0.18488
BTG3	4	0.4921	0.60393	0.999979	11647	1	0.24859	0.082303	0.18317	0.981901	3596	3	0.24859
BTG4	4	0.084307	0.18603	0.982178	3666	1	-0.026327	0.82635	0.82681	0.999922	15894	1	-0.026327
BTK	4	0.078338	0.17497	0.976971	3458	3	-0.221	0.91124	0.91156	0.999922	17598	0	-0.221
BTLA	4	0.050635	0.1218	0.976971	2395	2	-0.16012	0.36552	0.51105	0.999922	9798	2	-0.16012
BTN1A1	4	0.85071	0.85108	0.999979	16404	0	0.12153	0.32039	0.46542	0.999922	8976	2	0.12153
BTN2A1	4	0.066338	0.15228	0.976971	2994	3	-0.21623	0.95491	0.95513	0.999922	18431	0	-0.21623
BTN2A2	4	0.099069	0.213	0.985584	4182	3	-0.11922	0.91267	0.91298	0.999922	17629	0	-0.11922
BTN3A1	4	0.17318	0.30783	0.999979	5948	1	0.1477	0.033346	0.088928	0.974324	1752	2	0.1477
BTN3A2	4	0.12181	0.25342	0.99132	4946	3	-0.11717	0.96394	0.96417	0.999922	18624	0	-0.11717
BTN3A3	4	0.84459	0.84489	0.999979	16284	0	0.34804	0.011642	0.038594	0.940526	790	2	0.34804
BTNL10	4	0.018561	0.056032	0.975351	1087	2	-0.40202	0.83693	0.83725	0.999922	16113	0	-0.40202
BTNL2	4	0.34565	0.48812	0.999979	9375	1	0.0014245	0.59742	0.66862	0.999922	12870	1	0.0014245
BTNL3	4	0.14947	0.28312	0.995484	5498	2	-0.12677	0.92301	0.92333	0.999922	17813	0	-0.12677
BTNL8	4	0.42857	0.57503	0.999979	11086	2	-0.079742	0.9415	0.94174	0.999922	18182	0	-0.079742
BTNL9	4	0.11497	0.24141	0.987048	4736	3	-0.16598	0.43519	0.5822	0.999922	11200	1	-0.16598
BTRC	4	0.36789	0.51118	0.999979	9811	2	0.06545	0.04476	0.11173	0.974324	2208	2	0.06545
BUB1	4	0.67981	0.70701	0.999979	13650	1	-0.16266	0.69311	0.72337	0.999922	13894	1	-0.16266
BUB1B	4	0.47051	0.59411	0.999979	11454	1	0.027564	0.16873	0.31164	0.998268	6042	2	0.027564
BUB3	4	0.0033426	0.011846	0.886703	255	2	-0.25795	0.38609	0.53194	0.999922	10217	1	-0.25795
BUD13	4	0.39435	0.53895	0.999979	10353	2	-0.1401	0.547	0.64358	0.999922	12385	1	-0.1401
BUD31	4	0.80694	0.8075	0.999979	15566	1	0.13599	0.10556	0.2251	0.989968	4403	3	0.13599
BVES	4	0.010253	0.034295	0.975351	668	2	-0.20698	0.84795	0.84829	0.999922	16337	0	-0.20698
BYSL	4	0.11783	0.24643	0.989169	4823	1	0.32238	0.076584	0.17267	0.981901	3401	3	0.32238
BZRAP1	4	0.095569	0.20673	0.985076	4061	1	0.12886	0.018695	0.0584	0.957183	1177	2	0.12886
BZW1	4	0.50326	0.60917	0.999979	11743	1	0.25994	0.11467	0.24115	0.993268	4701	2	0.25994
BZW2	4	0.4044	0.54958	0.999979	10570	2	-0.097126	0.78215	0.78734	0.999922	15150	1	-0.097126
BAALC	4	0.010065	0.033719	0.975351	660	3	-0.50662	0.96534	0.96554	0.999922	18659	0	-0.50662
BAAT	4	0.96208	0.96228	0.999979	18562	0	0.52735	0.018149	0.057256	0.957183	1154	3	0.52735
C10orf10	4	0.063149	0.14608	0.976971	2878	2	-0.15935	0.76278	0.77181	0.999922	14853	1	-0.15935
C10orf105	4	0.82768	0.82802	0.999979	15969	0	0.10461	0.14506	0.28766	0.99653	5583	2	0.10461
C10orf107	4	0.45744	0.58822	0.999979	11346	1	0.04965	0.63856	0.69083	0.999922	13292	1	0.04965
C10orf111	4	0.56617	0.64058	0.999979	12364	1	0.19742	0.1042	0.2226	0.988118	4358	3	0.19742
C10orf113	4	0.68461	0.71021	0.999979	13730	1	0.17807	0.059053	0.13942	0.980432	2737	3	0.17807
C10orf12	4	0.42184	0.56795	0.999979	10933	2	0.048104	0.023422	0.068378	0.959123	1372	2	0.048104
C10orf120	4	0.30192	0.44245	0.999979	8487	2	0.088848	0.15703	0.29983	0.99653	5817	2	0.088848
C10orf126	4	0.39772	0.54249	0.999979	10420	1	-0.052766	0.67759	0.71359	0.999922	13721	1	-0.052766
C10orf128	4	0.32633	0.46794	0.999979	8986	2	0.031252	0.27943	0.42379	0.999922	8154	2	0.031252
C10orf131	4	0.98766	0.98767	0.999979	19094	0	0.41109	0.012341	0.040779	0.940526	833	4	0.41109
C10orf142	4	0.24166	0.37952	0.999979	7286	1	0.36539	0.0063362	0.021788	0.891079	471	3	0.36539
C10orf2	4	0.77615	0.77928	0.999979	15051	1	-0.012502	0.34501	0.49031	0.999922	9425	1	-0.012502
C10orf25	4	0.56593	0.64047	0.999979	12360	1	0.20909	0.12474	0.25864	0.994391	5026	3	0.20909
C10orf32	4	0.95001	0.95021	0.999979	18345	0	0.10073	0.41335	0.55993	0.999922	10758	2	0.10073
C10orf35	4	0.33358	0.47558	0.999979	9141	2	-0.033359	0.3825	0.5283	0.999922	10136	1	-0.033359
C10orf53	4	0.70257	0.72263	0.999979	13974	1	0.078832	0.7223	0.74275	0.999922	14276	1	0.078832
C10orf54	4	0.54527	0.62973	0.999979	12157	1	0.072441	0.42902	0.57592	0.999922	11092	2	0.072441
C10orf55	4	0.6399	0.682	0.999979	13162	1	0.16203	0.053018	0.12783	0.976423	2535	3	0.16203
C10orf62	4	0.15106	0.28474	0.995484	5538	1	-0.080809	0.73914	0.75449	0.999922	14494	1	-0.080809
C10orf67	4	0.34403	0.4864	0.999979	9344	1	0.093634	0.56078	0.65023	0.999922	12518	1	0.093634
C10orf71	4	0.96662	0.96684	0.999979	18646	0	0.1037	0.42753	0.5744	0.999922	11062	2	0.1037
C10orf76	4	0.054744	0.12987	0.976971	2561	3	-0.31951	0.92355	0.92385	0.999922	17823	0	-0.31951
C10orf82	4	0.042572	0.10582	0.975351	2086	3	-0.23282	0.064371	0.14958	0.980432	2946	1	-0.23282
C10orf88	4	0.83734	0.83765	0.999979	16143	0	0.08163	0.78562	0.79022	0.999922	15202	1	0.08163
C10orf90	4	0.3036	0.44421	0.999979	8523	2	-0.096117	0.89205	0.89223	0.999922	17199	0	-0.096117
C10orf91	4	0.12878	0.26123	0.992027	5097	1	0.22371	0.040072	0.10239	0.974324	2026	3	0.22371
C10orf95	4	0.22123	0.35824	0.999979	6863	2	-0.19976	0.63435	0.68852	0.999922	13250	1	-0.19976
C10orf99	4	0.89314	0.89331	0.999979	17252	0	0.62694	0.0038518	0.013595	0.847086	310	3	0.62694
C11orf1	4	0.35327	0.49606	0.999979	9526	2	-0.11355	0.27221	0.41644	0.999922	8017	1	-0.11355
C11orf16	4	0.91521	0.91553	0.999979	17674	0	0.12241	0.38253	0.52833	0.999922	10137	2	0.12241
C11orf21	4	0.35419	0.49702	0.999979	9545	2	-0.066029	0.83035	0.83068	0.999922	15976	1	-0.066029
C11orf24	4	0.8756	0.87589	0.999979	16906	0	-0.013657	0.006775	0.023247	0.896213	500	1	-0.013657
C11orf30	4	0.92354	0.92384	0.999979	17833	0	0.24336	0.016833	0.054399	0.952801	1105	2	0.24336
C11orf31	4	0.13078	0.26331	0.994227	5125	2	-0.25054	0.74363	0.75775	0.999922	14558	1	-0.25054
C11orf40	4	0.82521	0.82559	0.999979	15924	0	0.20725	0.074524	0.16882	0.981901	3320	3	0.20725
C11orf42	4	0.64847	0.6872	0.999979	13278	1	0.22365	0.13357	0.27376	0.994664	5325	3	0.22365
C11orf44	4	0.14763	0.28118	0.995484	5467	1	0.0044762	0.24854	0.39258	0.999922	7535	1	0.0044762
C11orf45	4	0.0088803	0.029992	0.975351	585	2	-0.01709	0.2306	0.37447	0.999922	7180	2	-0.01709
C11orf49	4	0.0045737	0.015985	0.934734	331	4	-0.41819	0.99543	0.99543	0.999922	19268	0	-0.41819
C11orf52	4	0.81962	0.81999	0.999979	15807	0	-0.003929	0.92518	0.92547	0.999922	17859	0	-0.003929
C11orf53	4	0.75924	0.76517	0.999979	14774	1	0.077464	0.40855	0.55502	0.999922	10657	2	0.077464
C11orf54	4	0.07064	0.16056	0.976971	3170	3	-0.2742	0.89859	0.89881	0.999922	17334	0	-0.2742
C11orf57	4	0.79574	0.79688	0.999979	15369	1	0.58986	0.032599	0.087384	0.974324	1722	3	0.58986
C11orf58	4	0.23928	0.3771	0.999979	7235	2	-0.030411	0.67439	0.71163	0.999922	13682	1	-0.030411
C11orf63	4	0.35676	0.49967	0.999979	9597	2	0.13232	0.05998	0.14123	0.980432	2770	2	0.13232
C11orf65	4	0.31505	0.45617	0.999979	8760	2	-0.077319	0.68255	0.71668	0.999922	13771	1	-0.077319
C11orf68	4	0.81823	0.8186	0.999979	15776	0	0.081707	0.23121	0.37506	0.999922	7190	2	0.081707
C11orf70	4	0.42881	0.57528	0.999979	11087	1	0.26329	0.034621	0.091465	0.974324	1806	3	0.26329
C11orf71	4	0.1776	0.31242	0.999979	6030	2	-0.025773	0.22388	0.36768	0.999922	7047	2	-0.025773
C11orf73	4	0.46391	0.59113	0.999979	11404	1	-0.12642	0.3351	0.48037	0.999922	9248	1	-0.12642
C11orf74	4	0.89194	0.89212	0.999979	17227	0	0.096507	0.33947	0.48474	0.999922	9336	2	0.096507
C11orf80	4	0.13995	0.27302	0.995484	5301	1	0.20813	0.13526	0.27664	0.996364	5376	2	0.20813
C11orf84	4	0.87354	0.87385	0.999979	16870	0	0.20398	0.14735	0.29003	0.99653	5626	2	0.20398
C11orf85	4	0.055941	0.1322	0.976971	2611	3	-0.27105	0.92592	0.92619	0.999922	17872	0	-0.27105
C11orf86	4	0.28917	0.42912	0.999979	8247	2	-0.053118	0.1443	0.28685	0.99653	5567	2	-0.053118
C11orf87	4	0.15855	0.29255	0.996461	5678	2	-0.04959	0.32882	0.47397	0.999922	9119	2	-0.04959
C11orf88	4	0.17725	0.31204	0.999979	6024	2	-0.071595	0.51546	0.62903	0.999922	12096	1	-0.071595
C11orf91	4	0.071329	0.16186	0.976971	3193	2	-0.063965	0.085322	0.18862	0.981901	3718	2	-0.063965
C11orf94	4	0.10293	0.21993	0.985684	4315	3	-0.1265	0.50295	0.62341	0.999922	11996	1	-0.1265
C11orf95	4	0.40561	0.55092	0.999979	10593	2	-0.05475	0.46675	0.60791	0.999922	11689	1	-0.05475
C11orf96	4	0.016897	0.052439	0.975351	1022	3	-0.42278	0.6479	0.69611	0.999922	13388	1	-0.42278
C11orf97	4	0.042662	0.106	0.975351	2092	1	0.25234	0.063727	0.14835	0.980432	2919	2	0.25234
C11orf98	4	0.70778	0.72622	0.999979	14045	1	0.24042	0.054455	0.13063	0.977758	2587	3	0.24042
C12orf10	4	0.028505	0.077133	0.975351	1496	3	-0.25369	0.96371	0.96392	0.999922	18618	0	-0.25369
C12orf29	4	0.16657	0.30087	0.999607	5828	1	-0.088464	0.27074	0.41491	0.999922	7984	1	-0.088464
C12orf4	4	0.87344	0.87376	0.999979	16869	0	0.1357	0.25479	0.39881	0.999922	7656	2	0.1357
C12orf40	4	0.9136	0.91391	0.999979	17639	0	0.43557	0.011046	0.036771	0.939525	756	3	0.43557
C12orf42	4	0.92616	0.92642	0.999979	17878	0	0.28514	0.048223	0.11858	0.974324	2349	3	0.28514
C12orf43	4	0.62021	0.6704	0.999979	12925	1	-0.019881	0.68125	0.7159	0.999922	13756	1	-0.019881
C12orf45	4	0.09949	0.21374	0.985584	4194	2	-0.085165	0.69657	0.72562	0.999922	13946	1	-0.085165
C12orf49	4	0.0015432	0.0055786	0.857767	123	3	-0.38058	0.68305	0.717	0.999922	13776	1	-0.38058
C12orf50	4	0.47498	0.59616	0.999979	11492	1	-0.039573	0.90259	0.90285	0.999922	17422	0	-0.039573
C12orf54	4	0.053884	0.12819	0.976971	2525	2	-0.17303	0.39733	0.54338	0.999922	10439	2	-0.17303
C12orf56	4	0.81782	0.81818	0.999979	15770	0	0.5063	0.0045802	0.016011	0.85392	361	3	0.5063
C12orf57	4	0.79998	0.8009	0.999979	15445	1	0.0040692	0.35929	0.50477	0.999922	9701	1	0.0040692
C12orf60	4	0.60641	0.66248	0.999979	12773	1	-0.06974	0.219	0.36267	0.999922	6962	1	-0.06974
C12orf65	4	0.2081	0.34447	0.999979	6598	2	-0.024781	0.21564	0.35929	0.999922	6899	2	-0.024781
C12orf66	4	0.00024946	0.00095078	0.695071	24	2	-0.30758	0.61108	0.67578	0.999922	13004	1	-0.30758
C12orf71	4	0.29747	0.43782	0.999979	8400	2	-0.11262	0.31716	0.46211	0.999922	8914	1	-0.11262
C12orf73	4	0.77036	0.77429	0.999979	14961	1	0.12918	0.40075	0.547	0.999922	10512	2	0.12918
C12orf74	4	0.92188	0.92219	0.999979	17800	0	0.26488	0.096528	0.20894	0.985271	4101	3	0.26488
C12orf75	4	0.72541	0.73907	0.999979	14300	1	-0.089815	0.64036	0.69185	0.999922	13313	1	-0.089815
C12orf76	4	0.17062	0.30516	0.999979	5895	1	0.33295	0.012149	0.040166	0.940526	825	3	0.33295
C12orf77	4	0.89933	0.89957	0.999979	17368	0	0.11907	0.29913	0.44387	0.999922	8558	2	0.11907
C12orf79	4	0.8252	0.82558	0.999979	15923	0	0.10378	0.30403	0.4488	0.999922	8645	2	0.10378
C12orf80	4	0.88745	0.88764	0.999979	17144	0	0.018878	0.3376	0.48287	0.999922	9298	1	0.018878
C14orf1	4	0.037172	0.094903	0.975351	1866	2	-0.25872	0.82954	0.82987	0.999922	15964	1	-0.25872
C14orf105	4	0.99822	0.99823	0.999979	19320	0	0.29972	0.0017818	0.0064284	0.847086	144	4	0.29972
C14orf119	4	0.078054	0.17443	0.976971	3446	1	-0.0044942	0.36765	0.51314	0.999922	9842	1	-0.0044942
C14orf132	4	0.90504	0.90528	0.999979	17486	0	0.1529	0.16082	0.3036	0.997249	5886	2	0.1529
C14orf142	4	0.046427	0.1136	0.976971	2248	3	-0.22775	0.80548	0.80736	0.999922	15544	1	-0.22775
C14orf159	4	0.36633	0.50959	0.999979	9777	1	0.013835	0.46362	0.6066	0.999922	11658	1	0.013835
C14orf166	4	0.49715	0.60629	0.999979	11690	1	0.17756	0.12088	0.25197	0.993926	4902	2	0.17756
C14orf169	4	0.88204	0.88233	0.999979	17041	0	0.36272	0.022794	0.067041	0.959123	1344	3	0.36272
C14orf177	4	0.28043	0.41992	0.999979	8080	1	0.27715	0.097575	0.21084	0.985271	4142	3	0.27715
C14orf178	4	0.32688	0.46853	0.999979	9002	1	0.43428	0.038528	0.099212	0.974324	1962	3	0.43428
C14orf180	4	0.94015	0.94039	0.999979	18150	0	0.16654	0.25955	0.40362	0.999922	7745	2	0.16654
C14orf2	4	0.07747	0.17338	0.976971	3421	1	0.022758	0.16314	0.30595	0.997249	5929	1	0.022758
C14orf28	4	0.93016	0.9304	0.999979	17950	0	0.52392	0.0057482	0.019875	0.886366	433	3	0.52392
C14orf37	4	0.66314	0.69629	0.999979	13436	1	-0.023273	0.28273	0.42713	0.999922	8221	1	-0.023273
C14orf39	4	0.059122	0.13834	0.976971	2735	3	-0.21817	0.95507	0.95528	0.999922	18435	0	-0.21817
C14orf79	4	0.62214	0.67153	0.999979	12957	1	0.20839	0.095388	0.20694	0.985271	4057	3	0.20839
C14orf80	4	0.56034	0.63749	0.999979	12314	1	0.079806	0.32674	0.47184	0.999922	9088	2	0.079806
C14orf93	4	0.25313	0.39142	0.999979	7512	2	-0.075245	0.901	0.90127	0.999922	17385	0	-0.075245
C15orf26	4	0.53612	0.62514	0.999979	12058	1	0.38241	0.030073	0.082209	0.974324	1624	3	0.38241
C15orf27	4	0.87597	0.87627	0.999979	16919	0	0.0067079	0.14772	0.29041	0.99653	5633	1	0.0067079
C15orf32	4	0.09667	0.20868	0.985205	4098	1	0.086668	0.61521	0.678	0.999922	13041	1	0.086668
C15orf38-AP3S2	4	0.85036	0.85072	0.999979	16395	0	0.020564	0.41092	0.55749	0.999922	10701	2	0.020564
C15orf39	4	0.87393	0.87423	0.999979	16875	0	0.15084	0.12506	0.25916	0.994391	5034	3	0.15084
C15orf40	4	0.92703	0.9273	0.999979	17893	0	0.10439	0.37611	0.52178	0.999922	10018	2	0.10439
C15orf41	4	0.12862	0.26106	0.992027	5094	2	-0.051916	0.74891	0.76157	0.999922	14643	1	-0.051916
C15orf43	4	0.38884	0.53314	0.999979	10249	2	-0.16227	0.95057	0.95082	0.999922	18335	0	-0.16227
C15orf48	4	0.31172	0.45268	0.999979	8683	2	-0.051672	0.38816	0.53404	0.999922	10262	2	-0.051672
C15orf52	4	0.052619	0.1257	0.976971	2472	2	-0.42343	0.79415	0.79743	0.999922	15349	1	-0.42343
C15orf53	4	0.85829	0.85865	0.999979	16552	0	0.099617	0.098869	0.21311	0.985271	4183	2	0.099617
C15orf54	4	0.49973	0.60754	0.999979	11711	1	0.031213	0.35179	0.4972	0.999922	9549	1	0.031213
C15orf56	4	0.91041	0.91073	0.999979	17582	0	0.04606	0.10235	0.21935	0.986243	4306	1	0.04606
C15orf57	4	0.013081	0.043043	0.975351	827	1	0.026962	0.64108	0.69225	0.999922	13322	1	0.026962
C15orf59	4	0.52075	0.61764	0.999979	11909	1	0.22376	0.056025	0.13368	0.980432	2632	3	0.22376
C15orf61	4	0.17816	0.31302	0.999979	6041	1	0.037325	0.35896	0.50445	0.999922	9691	2	0.037325
C15orf62	4	0.99574	0.99573	0.999979	19261	0	0.32194	0.0042575	0.014921	0.852658	337	4	0.32194
C15orf65	4	0.21728	0.35412	0.999979	6780	2	-0.075909	0.79949	0.80211	0.999922	15433	1	-0.075909
C16orf13	4	0.40784	0.55325	0.999979	10636	2	-0.10327	0.92323	0.92354	0.999922	17818	0	-0.10327
C16orf45	4	0.68731	0.71203	0.999979	13767	1	0.15855	0.14685	0.28952	0.99653	5614	2	0.15855
C16orf46	4	0.54865	0.63147	0.999979	12191	1	-0.0096967	0.70314	0.7299	0.999922	14040	1	-0.0096967
C16orf47	4	0.34942	0.49207	0.999979	9456	2	0.06175	0.25055	0.39461	0.999922	7576	2	0.06175
C16orf52	4	0.32242	0.46386	0.999979	8909	1	0.0071045	0.84222	0.84257	0.999922	16222	0	0.0071045
C16orf54	4	0.82654	0.82692	0.999979	15950	0	0.17572	0.1013	0.21749	0.985271	4271	3	0.17572
C16orf58	4	0.97708	0.97726	0.999979	18870	0	0.26513	0.13393	0.27439	0.995104	5338	2	0.26513
C16orf59	4	0.34935	0.49201	0.999979	9454	2	0.0073896	0.27106	0.41528	0.999922	7993	2	0.0073896
C16orf62	4	0.0013684	0.0049794	0.857767	110	2	-0.65202	0.57675	0.65813	0.999922	12673	1	-0.65202
C16orf70	4	0.23859	0.37635	0.999979	7221	1	-0.091146	0.94585	0.9461	0.999922	18248	0	-0.091146
C16orf71	4	0.97	0.97021	0.999979	18730	0	0.22905	0.052463	0.12678	0.976297	2512	3	0.22905
C16orf72	4	0.0087272	0.029488	0.975351	576	3	-0.8005	0.77977	0.78531	0.999922	15110	1	-0.8005
C16orf74	4	0.044534	0.10973	0.976903	2170	2	-0.14915	0.5676	0.65358	0.999922	12577	1	-0.14915
C16orf78	4	0.73534	0.74649	0.999979	14421	1	0.09753	0.28903	0.43359	0.999922	8350	2	0.09753
C16orf82	4	0.016575	0.05174	0.975351	1002	3	-0.80237	0.98332	0.98347	0.999922	19031	0	-0.80237
C16orf86	4	0.26661	0.40543	0.999979	7800	2	-0.14862	0.79464	0.79785	0.999922	15355	1	-0.14862
C16orf87	4	0.50657	0.61075	0.999979	11777	1	0.26558	0.030464	0.083017	0.974324	1639	3	0.26558
C16orf89	4	0.0042545	0.014911	0.927008	311	2	-0.19297	0.59721	0.66852	0.999922	12867	1	-0.19297
C16orf90	4	0.72291	0.73725	0.999979	14268	1	0.38469	0.0096903	0.032579	0.934318	674	3	0.38469
C16orf91	4	0.064862	0.14942	0.976971	2942	3	-0.37579	0.66798	0.70778	0.999922	13610	1	-0.37579
C16orf92	4	0.32646	0.46807	0.999979	8993	2	-0.12896	0.10104	0.21701	0.985271	4262	1	-0.12896
C16orf93	4	0.26148	0.40012	0.999979	7699	2	0.031607	0.32093	0.46598	0.999922	8987	2	0.031607
C16orf95	4	0.41261	0.55829	0.999979	10740	2	0.033191	0.17035	0.31329	0.998268	6071	2	0.033191
C16orf96	4	0.24562	0.38361	0.999979	7357	2	-0.086381	0.014512	0.047465	0.945844	971	1	-0.086381
C16orf97	4	0.073336	0.16566	0.976971	3257	2	-0.12036	0.33935	0.48461	0.999922	9330	1	-0.12036
C17orf100	4	0.16482	0.29905	0.998245	5801	1	0.058985	0.83912	0.83946	0.999922	16164	0	0.058985
C17orf102	4	0.77583	0.77898	0.999979	15047	1	-0.12937	0.11146	0.23554	0.989985	4594	1	-0.12937
C17orf104	4	0.28114	0.42068	0.999979	8096	1	0.076946	0.41224	0.55881	0.999922	10731	1	0.076946
C17orf105	4	0.8918	0.89198	0.999979	17222	0	0.35273	0.028804	0.079625	0.974324	1574	3	0.35273
C17orf107	4	0.39067	0.53505	0.999979	10286	2	-0.097284	0.47109	0.60975	0.999922	11726	1	-0.097284
C17orf112	4	0.0354	0.091348	0.975351	1794	2	-0.1185	0.86892	0.86922	0.999922	16750	0	-0.1185
C17orf47	4	0.85643	0.85681	0.999979	16515	0	0.15138	0.20228	0.34572	0.999922	6653	2	0.15138
C17orf49	4	0.72549	0.73913	0.999979	14303	1	-0.16458	0.52161	0.63184	0.999922	12152	1	-0.16458
C17orf50	4	0.70186	0.72214	0.999979	13963	1	0.035785	0.38397	0.52979	0.999922	10170	2	0.035785
C17orf51	4	0.18136	0.31638	0.999979	6106	2	-0.11509	0.59758	0.6687	0.999922	12872	1	-0.11509
C17orf53	4	0.57068	0.64298	0.999979	12414	1	0.19803	0.71712	0.73913	0.999922	14201	1	0.19803
C17orf58	4	0.73465	0.74596	0.999979	14410	1	0.17156	0.063584	0.14808	0.980432	2910	2	0.17156
C17orf59	4	0.88414	0.88441	0.999979	17076	0	0.13792	0.099347	0.21395	0.985271	4198	1	0.13792
C17orf62	4	0.47317	0.59533	0.999979	11476	1	0.083857	0.30995	0.45478	0.999922	8754	2	0.083857
C17orf64	4	0.28011	0.4196	0.999979	8074	2	-0.046859	0.19178	0.33506	0.999922	6460	1	-0.046859
C17orf67	4	0.50978	0.6123	0.999979	11802	1	0.39365	0.02261	0.066668	0.959123	1335	2	0.39365
C17orf70	4	0.39377	0.53831	0.999979	10342	2	-0.12341	0.27249	0.41673	0.999922	8023	1	-0.12341
C17orf74	4	0.91618	0.91651	0.999979	17694	0	0.29372	0.073524	0.16696	0.981901	3290	3	0.29372
C17orf75	4	0.08421	0.18587	0.982178	3662	3	-0.18825	0.97636	0.97659	0.999922	18873	0	-0.18825
C17orf77	4	0.045857	0.11246	0.976971	2228	2	-0.18871	0.25276	0.39678	0.999922	7617	1	-0.18871
C17orf78	4	0.96495	0.96516	0.999979	18606	0	0.17522	0.013643	0.044775	0.940526	911	2	0.17522
C17orf80	4	0.85146	0.85183	0.999979	16419	0	0.18693	0.13716	0.27955	0.99653	5425	2	0.18693
C17orf82	4	0.34498	0.4874	0.999979	9359	2	-0.028013	0.43227	0.57924	0.999922	11143	2	-0.028013
C17orf85	4	0.21656	0.35332	0.999979	6768	2	-0.099523	0.69616	0.72536	0.999922	13939	1	-0.099523
C17orf89	4	0.83521	0.83549	0.999979	16106	0	-0.010476	0.72675	0.74585	0.999922	14348	1	-0.010476
C17orf96	4	0.90835	0.90865	0.999979	17542	0	0.33503	0.064819	0.15047	0.980432	2963	3	0.33503
C17orf97	4	0.48044	0.59862	0.999979	11541	1	0.0057476	0.22567	0.36947	0.999922	7084	2	0.0057476
C17orf98	4	0.9492	0.9494	0.999979	18330	0	0.2249	0.14562	0.28824	0.99653	5594	2	0.2249
C17orf99	4	0.094727	0.20519	0.985076	4028	2	-0.42234	0.92325	0.92357	0.999922	17819	0	-0.42234
C18orf21	4	0.28864	0.42856	0.999979	8239	2	-0.14807	0.96548	0.96568	0.999922	18661	0	-0.14807
C18orf25	4	0.93778	0.93802	0.999979	18104	0	0.2349	0.13509	0.27637	0.996037	5372	2	0.2349
C18orf32	4	0.70944	0.72743	0.999979	14072	1	0.077025	0.21128	0.35484	0.999922	6825	2	0.077025
C18orf42	4	0.58794	0.65228	0.999979	12582	1	0.068461	0.32048	0.4655	0.999922	8977	2	0.068461
C18orf54	4	0.078442	0.17515	0.976971	3465	2	-0.031047	0.58137	0.66042	0.999922	12715	1	-0.031047
C18orf63	4	0.81459	0.81492	0.999979	15713	1	0.0051314	0.92509	0.92538	0.999922	17858	0	0.0051314
C18orf65	4	0.8709	0.87118	0.999979	16809	0	0.11958	0.40102	0.5473	0.999922	10519	2	0.11958
C18orf8	4	0.93982	0.94008	0.999979	18144	0	0.10865	0.32064	0.46568	0.999922	8981	2	0.10865
C19orf12	4	0.070434	0.16016	0.976971	3157	3	-0.33814	0.82462	0.82515	0.999922	15860	1	-0.33814
C19orf18	4	0.41707	0.56297	0.999979	10831	2	0.13074	0.079949	0.17882	0.981901	3505	2	0.13074
C19orf24	4	0.53266	0.62344	0.999979	12019	1	0.017113	0.40001	0.5462	0.999922	10499	1	0.017113
C19orf25	4	0.13779	0.27074	0.995484	5253	2	-0.017337	0.091634	0.2001	0.984299	3935	2	-0.017337
C19orf26	4	0.51983	0.61721	0.999979	11897	1	0.003115	0.22458	0.36839	0.999922	7063	1	0.003115
C19orf33	4	0.90525	0.9055	0.999979	17493	0	0.36332	0.043565	0.10938	0.974324	2167	3	0.36332
C19orf35	4	0.76552	0.77025	0.999979	14886	1	0.13805	0.22466	0.36847	0.999922	7065	2	0.13805
C19orf38	4	0.14267	0.27591	0.995484	5356	1	0.080634	0.21534	0.35896	0.999922	6895	1	0.080634
C19orf40	4	0.056578	0.13345	0.976971	2631	3	-0.17764	0.75792	0.76822	0.999922	14783	1	-0.17764
C19orf43	4	0.68299	0.70915	0.999979	13706	1	0.10835	0.29549	0.44011	0.999922	8494	2	0.10835
C19orf44	4	0.88744	0.88763	0.999979	17143	0	0.064409	0.79157	0.79519	0.999922	15303	1	0.064409
C19orf45	4	0.17132	0.30589	0.999979	5909	2	-0.080225	0.86142	0.86176	0.999922	16601	0	-0.080225
C19orf47	4	0.25887	0.39737	0.999979	7640	2	-0.1021	0.72232	0.74276	0.999922	14277	1	-0.1021
C19orf48	4	0.6668	0.69864	0.999979	13483	1	0.18595	0.12364	0.25675	0.994391	4990	3	0.18595
C19orf52	4	0.066177	0.15196	0.976971	2990	3	-0.39575	0.28667	0.43112	0.999922	8307	1	-0.39575
C19orf53	4	0.036137	0.092803	0.975351	1820	2	0.012094	0.12996	0.26759	0.994551	5208	2	0.012094
C19orf54	4	0.53702	0.62561	0.999979	12069	1	0.070359	0.37662	0.52227	0.999922	10028	2	0.070359
C19orf57	4	0.51076	0.61277	0.999979	11814	1	0.17456	0.24614	0.39012	0.999922	7489	2	0.17456
C19orf60	4	0.10522	0.22407	0.985684	4398	2	-0.10708	0.10326	0.22094	0.98783	4331	1	-0.10708
C19orf66	4	0.23774	0.37547	0.999979	7203	2	-0.1318	0.17553	0.31854	0.999683	6166	1	-0.1318
C19orf67	4	0.34476	0.48718	0.999979	9352	1	-0.058192	0.95462	0.95485	0.999922	18419	0	-0.058192
C19orf68	4	0.14429	0.27759	0.995484	5393	2	0.11966	0.0088803	0.029992	0.925558	624	2	0.11966
C19orf70	4	0.11265	0.23735	0.985684	4657	2	-0.24417	0.95962	0.95986	0.999922	18534	0	-0.24417
C19orf71	4	0.032776	0.085975	0.975351	1676	3	-0.27172	0.80999	0.81141	0.999922	15620	1	-0.27172
C19orf73	4	0.7695	0.77359	0.999979	14953	1	-0.051738	0.032272	0.086713	0.974324	1701	1	-0.051738
C19orf80	4	0.13134	0.26392	0.994227	5138	2	-0.18088	0.52932	0.63535	0.999922	12223	1	-0.18088
C19orf81	4	0.3094	0.45023	0.999979	8636	2	0.13797	0.020715	0.062706	0.959123	1259	2	0.13797
C19orf84	4	0.8367	0.83701	0.999979	16135	0	0.21792	0.26571	0.40991	0.999922	7877	2	0.21792
C1D	4	0.86453	0.86483	0.999979	16684	0	-0.04887	0.94647	0.94671	0.999922	18257	0	-0.04887
C1GALT1	4	0.29402	0.43416	0.999979	8340	2	-0.018186	0.24869	0.39273	0.999922	7540	2	-0.018186
C1GALT1C1	4	0.3632	0.50639	0.999979	9713	1	0.39208	0.015432	0.050205	0.947528	1026	3	0.39208
C1GALT1C1L	4	0.93151	0.93178	0.999979	17974	0	0.015795	0.5002	0.62223	0.999922	11975	1	0.015795
C1orf100	4	0.28144	0.421	0.999979	8101	1	0.42837	0.0089867	0.030335	0.925558	632	3	0.42837
C1orf101	4	0.05804	0.13626	0.976971	2690	2	-0.21486	0.94059	0.94083	0.999922	18164	0	-0.21486
C1orf105	4	0.85605	0.85646	0.999979	16508	0	0.0078877	0.47842	0.61286	0.999922	11788	1	0.0078877
C1orf106	4	0.7259	0.73945	0.999979	14309	1	-0.018937	0.80495	0.8069	0.999922	15537	1	-0.018937
C1orf109	4	0.17941	0.31435	0.999979	6066	2	-0.02468	0.2809	0.42527	0.999922	8181	2	-0.02468
C1orf110	4	0.31062	0.45151	0.999979	8659	2	-0.00059569	0.34641	0.49179	0.999922	9452	2	-0.00059569
C1orf111	4	0.75994	0.76573	0.999979	14785	1	0.073105	0.24744	0.39144	0.999922	7519	2	0.073105
C1orf112	4	0.024724	0.069116	0.975351	1338	2	-0.2254	0.11217	0.2368	0.989985	4628	1	-0.2254
C1orf115	4	0.54891	0.63159	0.999979	12195	1	0.38652	0.089526	0.19627	0.983617	3853	3	0.38652
C1orf116	4	0.85042	0.85079	0.999979	16396	0	-0.06834	0.73602	0.75227	0.999922	14443	1	-0.06834
C1orf122	4	0.75758	0.76385	0.999979	14746	1	-0.093493	0.74591	0.75935	0.999922	14596	1	-0.093493
C1orf123	4	0.2812	0.42074	0.999979	8097	1	-0.057075	0.91164	0.91198	0.999922	17605	0	-0.057075
C1orf127	4	0.81427	0.8146	0.999979	15708	1	0.12719	0.13981	0.28226	0.99653	5476	2	0.12719
C1orf131	4	0.51884	0.61672	0.999979	11888	1	0.30409	0.11301	0.23828	0.991087	4654	3	0.30409
C1orf137	4	0.53785	0.62601	0.999979	12078	1	0.31414	0.10729	0.22821	0.989985	4457	3	0.31414
C1orf141	4	0.42843	0.5749	0.999979	11082	1	0.093658	0.051033	0.12398	0.974601	2460	2	0.093658
C1orf146	4	0.38621	0.53041	0.999979	10201	1	0.38472	0.034345	0.090944	0.974324	1797	2	0.38472
C1orf158	4	0.18781	0.32316	0.999979	6211	1	0.038986	0.64029	0.69181	0.999922	13311	1	0.038986
C1orf159	4	0.80667	0.80723	0.999979	15558	1	0.13051	0.39726	0.54331	0.999922	10436	2	0.13051
C1orf162	4	0.013469	0.044223	0.975351	849	3	-0.39032	0.035946	0.094146	0.974324	1858	1	-0.39032
C1orf167	4	0.9977	0.9977	0.999979	19308	0	0.36609	0.0022986	0.0082789	0.847086	183	4	0.36609
C1orf168	4	0.47419	0.5958	0.999979	11484	1	0.077427	0.33678	0.48205	0.999922	9283	2	0.077427
C1orf174	4	0.99275	0.99275	0.999979	19199	0	0.38182	0.0072452	0.024763	0.896213	530	4	0.38182
C1orf177	4	0.01391	0.045565	0.975351	876	2	-0.19393	0.48964	0.61761	0.999922	11882	1	-0.19393
C1orf185	4	0.26907	0.40797	0.999979	7863	2	-0.086899	0.90747	0.90776	0.999922	17512	0	-0.086899
C1orf186	4	0.10135	0.21712	0.985684	4263	2	-0.13233	0.88066	0.88094	0.999922	16976	0	-0.13233
C1orf189	4	0.046954	0.11463	0.976971	2268	2	-0.21936	0.44259	0.58982	0.999922	11328	1	-0.21936
C1orf194	4	0.089951	0.19641	0.983656	3865	1	0.11377	0.17008	0.31303	0.998268	6067	2	0.11377
C1orf195	4	0.0091881	0.030991	0.975351	604	1	0.073714	0.16008	0.30287	0.997249	5874	2	0.073714
C1orf198	4	0.3869	0.5311	0.999979	10213	2	-0.049096	0.47297	0.61054	0.999922	11748	1	-0.049096
C1orf204	4	0.93841	0.93863	0.999979	18119	0	0.041209	0.78574	0.79032	0.999922	15205	1	0.041209
C1orf21	4	0.67484	0.70375	0.999979	13573	1	0.23977	0.046403	0.11504	0.974324	2268	3	0.23977
C1orf210	4	0.16117	0.29527	0.996461	5732	2	-0.089635	0.03202	0.08618	0.974324	1692	1	-0.089635
C1orf216	4	0.6141	0.66684	0.999979	12854	1	0.026473	0.53315	0.63707	0.999922	12266	1	0.026473
C1orf226	4	0.41436	0.5601	0.999979	10768	2	0.053468	0.25914	0.4032	0.999922	7736	2	0.053468
C1orf228	4	0.62772	0.67478	0.999979	13028	1	-0.18868	0.95264	0.9529	0.999922	18381	0	-0.18868
C1orf229	4	0.17606	0.31082	0.999979	5999	2	-0.20102	0.88451	0.88475	0.999922	17051	0	-0.20102
C1orf233	4	0.87844	0.87875	0.999979	16962	0	0.0067194	0.8337	0.834	0.999922	16037	0	0.0067194
C1orf234	4	0.22268	0.35979	0.999979	6884	1	0.21427	0.18156	0.32466	0.999922	6274	2	0.21427
C1orf27	4	0.87165	0.87195	0.999979	16829	0	0.040259	0.10597	0.22585	0.989985	4412	1	0.040259
C1orf43	4	0.20198	0.33804	0.999979	6478	2	-0.14574	0.022102	0.065627	0.959123	1315	1	-0.14574
C1orf50	4	0.28906	0.42901	0.999979	8245	2	-0.17192	0.74754	0.76056	0.999922	14618	1	-0.17192
C1orf52	4	0.063781	0.14731	0.976971	2896	2	-0.23683	0.64511	0.69451	0.999922	13364	1	-0.23683
C1orf53	4	0.19066	0.32616	0.999979	6262	2	-0.20729	0.97834	0.97855	0.999922	18923	0	-0.20729
C1orf54	4	0.068201	0.15593	0.976971	3061	3	-0.20751	0.6368	0.68983	0.999922	13275	1	-0.20751
C1orf56	4	0.99463	0.99464	0.999979	19238	0	0.52327	0.0053705	0.018603	0.879875	409	4	0.52327
C1orf61	4	0.81764	0.81798	0.999979	15765	0	0.078158	0.52099	0.63155	0.999922	12147	1	0.078158
C1orf64	4	0.97947	0.97966	0.999979	18924	0	0.21698	0.099177	0.21365	0.985271	4193	3	0.21698
C1orf68	4	0.068783	0.15704	0.976971	3084	2	-0.18798	0.54127	0.64086	0.999922	12338	1	-0.18798
C1orf86	4	0.94132	0.94156	0.999979	18169	0	0.088528	0.71206	0.73574	0.999922	14140	1	0.088528
C1orf87	4	0.14886	0.28248	0.995484	5487	2	-0.14549	0.22071	0.36444	0.999922	6997	1	-0.14549
C1orf94	4	0.030438	0.081145	0.975351	1581	3	-0.28209	0.85737	0.85776	0.999922	16521	0	-0.28209
C1orf95	4	0.39929	0.54419	0.999979	10455	1	-0.093714	0.108	0.2295	0.989985	4482	2	-0.093714
C1QA	4	0.47759	0.59734	0.999979	11511	1	-0.031143	0.099825	0.21481	0.985271	4212	1	-0.031143
C1QB	4	0.91815	0.91844	0.999979	17726	0	0.15105	0.42349	0.57028	0.999922	10976	2	0.15105
C1QBP	4	0.6703	0.70087	0.999979	13529	1	0.24309	0.0043575	0.015245	0.85302	346	3	0.24309
C1QC	4	0.055875	0.13208	0.976971	2603	3	-0.17576	0.90852	0.90882	0.999922	17532	0	-0.17576
C1QL1	4	0.32934	0.47114	0.999979	9051	2	-0.053216	0.15657	0.29935	0.99653	5807	1	-0.053216
C1QL2	4	0.50758	0.61126	0.999979	11786	1	0.11845	0.38507	0.5309	0.999922	10194	2	0.11845
C1QL3	4	0.8924	0.89259	0.999979	17236	0	0.10237	0.26915	0.41329	0.999922	7952	2	0.10237
C1QL4	4	0.030325	0.080912	0.975351	1577	3	-0.42438	0.0044604	0.015591	0.85302	353	1	-0.42438
C1QTNF1	4	0.096718	0.20878	0.985205	4101	1	0.37381	0.02545	0.07259	0.96243	1458	3	0.37381
C1QTNF2	4	0.95975	0.95999	0.999979	18526	0	0.53845	0.0096141	0.032334	0.934318	669	3	0.53845
C1QTNF3	4	0.097632	0.21044	0.985289	4132	2	-0.1896	0.91228	0.91259	0.999922	17623	0	-0.1896
C1QTNF4	4	0.75587	0.76249	0.999979	14721	1	-0.0057607	0.67499	0.71198	0.999922	13687	1	-0.0057607
C1QTNF5	4	0.91889	0.91916	0.999979	17737	0	0.25694	0.12854	0.26513	0.994391	5152	3	0.25694
C1QTNF6	4	0.77867	0.78147	0.999979	15097	1	0.13	0.082565	0.18364	0.981901	3607	2	0.13
C1QTNF7	4	0.55681	0.63566	0.999979	12273	1	0.025386	0.31487	0.45979	0.999922	8865	2	0.025386
C1QTNF8	4	0.087012	0.19104	0.983539	3755	1	0.66305	0.00025453	0.00096561	0.666951	28	3	0.66305
C1QTNF9	4	0.68061	0.70758	0.999979	13666	1	0.00283	0.031062	0.084252	0.974324	1659	2	0.00283
C1QTNF9B	4	0.15966	0.29368	0.996461	5692	2	-0.056964	0.1221	0.25405	0.994198	4947	2	-0.056964
C1QTNF9B-AS1	4	0.9569	0.9571	0.999979	18479	0	0.36618	0.061389	0.14391	0.980432	2823	3	0.36618
C1RL	4	0.1026	0.21936	0.985684	4301	3	-0.15893	0.23716	0.38108	0.999922	7301	1	-0.15893
C1S	4	0.0086098	0.029112	0.975351	566	4	-0.23498	0.99139	0.9914	0.999922	19187	0	-0.23498
C2	4	0.8856	0.88583	0.999979	17111	0	-0.020536	0.75494	0.76597	0.999922	14734	1	-0.020536
C20orf141	4	0.97224	0.97246	0.999979	18772	0	0.1638	0.059299	0.1399	0.980432	2747	2	0.1638
C20orf144	4	0.1363	0.26916	0.995484	5223	2	-0.093124	0.56129	0.65047	0.999922	12521	1	-0.093124
C20orf173	4	0.87283	0.87313	0.999979	16855	0	-0.0088898	0.85405	0.85445	0.999922	16450	0	-0.0088898
C20orf194	4	0.091847	0.19985	0.984435	3927	3	-0.21894	0.93512	0.9354	0.999922	18041	0	-0.21894
C20orf195	4	0.075621	0.16997	0.976971	3344	2	-0.12047	0.85158	0.85195	0.999922	16402	0	-0.12047
C20orf196	4	0.2401	0.37795	0.999979	7253	2	-0.12601	0.73762	0.75341	0.999922	14471	1	-0.12601
C20orf197	4	0.6866	0.71158	0.999979	13759	1	0.047335	0.67994	0.71505	0.999922	13742	1	0.047335
C20orf202	4	0.74315	0.7525	0.999979	14534	1	0.11536	0.015176	0.049442	0.946243	1011	2	0.11536
C20orf203	4	0.018589	0.05609	0.975351	1088	2	-0.37294	0.088892	0.19518	0.983617	3832	1	-0.37294
C20orf24	4	0.53073	0.6225	0.999979	12003	1	0.47868	0.029988	0.082038	0.974324	1617	3	0.47868
C20orf27	4	0.037352	0.095263	0.975351	1875	1	0.16997	0.19819	0.34155	0.999922	6571	2	0.16997
C20orf62	4	0.72084	0.73568	0.999979	14236	1	0.060628	0.17398	0.31698	0.999683	6133	2	0.060628
C20orf78	4	0.91524	0.91557	0.999979	17675	0	0.23019	0.041437	0.10514	0.974324	2082	2	0.23019
C20orf85	4	0.89227	0.89246	0.999979	17232	0	0.14961	0.12883	0.26563	0.994391	5164	3	0.14961
C20orf96	4	0.5391	0.62663	0.999979	12088	1	0.097074	0.16052	0.30331	0.997249	5880	2	0.097074
C21orf140	4	0.89664	0.89687	0.999979	17313	0	0.11462	0.29555	0.44018	0.999922	8496	2	0.11462
C21orf2	4	0.12411	0.25632	0.991714	5000	2	-0.018432	0.8009	0.80334	0.999922	15466	1	-0.018432
C21orf33	4	0.81032	0.81077	0.999979	15625	1	0.012305	0.41794	0.5646	0.999922	10855	2	0.012305
C21orf58	4	0.43395	0.5779	0.999979	11145	1	0.096392	0.41205	0.55863	0.999922	10726	2	0.096392
C21orf59	4	0.057406	0.13504	0.976971	2661	2	-0.31268	0.81499	0.81601	0.999922	15693	1	-0.31268
C21orf62	4	0.33015	0.47198	0.999979	9065	2	-0.13215	0.28015	0.42452	0.999922	8167	1	-0.13215
C21orf91	4	0.055791	0.13191	0.976971	2601	2	-0.34396	0.97225	0.97247	0.999922	18799	0	-0.34396
C22orf15	4	0.58616	0.65132	0.999979	12560	1	-0.042085	0.42356	0.57037	0.999922	10978	1	-0.042085
C22orf23	4	0.85262	0.85298	0.999979	16437	0	0.0057913	0.27829	0.42265	0.999922	8128	1	0.0057913
[truncated: 17,365 more rows]

## Sheet: Docetaxel IC50
id	num	neg|score	neg|p-value	neg|fdr	neg|rank	neg|goodsgrna	neg|lfc	pos|score	pos|p-value	pos|fdr	pos|rank	pos|goodsgrna	pos|lfc
A1BG	4	0.18666	0.33526	0.996047	6511	1	-0.32176	0.92877	0.92902	0.998923	17969	0	-0.32176
A1CF	4	0.144	0.29132	0.99263	5683	1	0.036226	0.87338	0.8737	0.998923	16901	0	0.036226
A2M	4	0.38879	0.53609	0.996593	10396	2	0.056374	0.1065	0.22672	0.998193	4375	2	0.056374
A2ML1	4	0.00012912	0.00051105	0.931243	7	3	-0.37725	0.39535	0.54106	0.998231	10454	1	-0.37725
A3GALT2	4	0.35616	0.50366	0.996047	9781	1	-0.052202	0.86013	0.8605	0.998923	16645	0	-0.052202
A4GALT	4	0.77712	0.78554	0.99808	15195	1	0.11857	0.013797	0.045225	0.96916	903	2	0.11857
A4GNT	4	0.10278	0.2205	0.987676	4322	2	-0.12631	0.51004	0.62385	0.998231	12084	1	-0.12631
ABAT	4	0.66252	0.71043	0.99808	13740	1	-0.042407	0.74893	0.76065	0.998231	14733	1	-0.042407
ABCA1	4	0.074306	0.16915	0.984661	3276	3	-0.21446	0.19964	0.34161	0.998193	6586	1	-0.21446
ABCA10	4	0.75069	0.76616	0.99808	14806	1	0.11215	0.38739	0.53288	0.998231	10289	2	0.11215
ABCA12	4	0.052556	0.12797	0.984661	2479	2	-0.1173	0.44655	0.59378	0.998231	11491	2	-0.1173
ABCA13	4	0.26735	0.41525	0.996047	8036	1	0.08953	0.43448	0.58138	0.998231	11256	2	0.08953
ABCA2	4	0.22899	0.37736	0.996047	7290	2	-0.094547	0.817	0.81771	0.998923	15820	1	-0.094547
ABCA3	4	0.94591	0.94616	0.999432	18305	0	0.12204	0.12896	0.26582	0.998193	5117	2	0.12204
ABCA4	4	0.023067	0.069042	0.984661	1311	2	-0.30134	0.091105	0.19902	0.997376	3840	1	-0.30134
ABCA5	4	0.23043	0.37882	0.996047	7317	1	0.10526	0.38097	0.52634	0.998231	10153	2	0.10526
ABCA6	4	0.015382	0.050048	0.984661	956	4	-0.25057	0.98462	0.98474	0.998923	19086	0	-0.25057
ABCA7	4	0.44588	0.59349	0.997461	11505	2	-0.14852	0.17183	0.31318	0.998193	6055	1	-0.14852
ABCA8	4	0.023661	0.070313	0.984661	1342	3	-0.41399	0.93201	0.93228	0.998923	18038	0	-0.41399
ABCA9	4	0.39683	0.54413	0.996593	10565	2	-0.093615	0.7132	0.73522	0.998231	14182	1	-0.093615
ABCB1	4	0.10183	0.21885	0.98767	4288	3	-0.32616	0.3111	0.45517	0.998231	8786	1	-0.32616
ABCB10	4	0.98153	0.98172	0.999743	19007	0	0.2714	0.062661	0.14608	0.997376	2807	3	0.2714
ABCB11	4	0.016636	0.053821	0.984661	1027	3	-0.32146	0.97766	0.97785	0.998923	18951	0	-0.32146
ABCB4	4	0.97329	0.97349	0.999743	18847	0	0.22255	0.074999	0.16954	0.997376	3272	3	0.22255
ABCB5	4	0.28522	0.4331	0.996047	8373	1	-0.25686	0.96148	0.96169	0.998923	18614	0	-0.25686
ABCB6	4	0.11249	0.23765	0.989682	4649	2	-0.13044	0.51105	0.62431	0.998231	12092	1	-0.13044
ABCB7	4	0.98728	0.98729	0.999743	19112	0	0.33105	0.012725	0.041923	0.966797	833	4	0.33105
ABCB8	4	0.14492	0.29288	0.993488	5707	1	0.028826	0.11792	0.24675	0.998193	4755	1	0.028826
ABCB9	4	0.05238	0.12764	0.984661	2470	2	-0.31966	0.49749	0.61818	0.998231	11972	1	-0.31966
ABCC1	4	0.098116	0.21225	0.985045	4165	2	-0.20591	0.9254	0.92567	0.998923	17903	0	-0.20591
ABCC10	4	0.45078	0.59844	0.997461	11604	1	0.35895	0.044989	0.11189	0.997376	2153	3	0.35895
ABCC11	4	0.028302	0.079929	0.984661	1526	3	-0.26756	0.51516	0.62617	0.998231	12120	1	-0.26756
ABCC12	4	0.0072109	0.024655	0.984661	467	3	-0.33585	0.68356	0.71577	0.998231	13809	1	-0.33585
ABCC2	4	0.5094	0.63562	0.99808	12314	1	0.07951	0.77074	0.77725	0.998231	15063	1	0.07951
ABCC3	4	0.11189	0.23664	0.989682	4626	1	0.10833	0.13056	0.26858	0.998193	5168	2	0.10833
ABCC4	4	0.46387	0.61167	0.997461	11861	2	-0.15193	0.90751	0.9078	0.998923	17533	0	-0.15193
ABCC5	4	0.0022152	0.0079803	0.938619	162	4	-0.50328	0.99778	0.99779	0.999804	19314	0	-0.50328
ABCC6	4	0.98878	0.98878	0.999743	19135	0	0.33789	0.011224	0.037313	0.959572	747	4	0.33789
ABCC8	4	0.43738	0.58493	0.997461	11333	1	-0.079813	0.89069	0.89088	0.998923	17213	0	-0.079813
ABCC9	4	0.29199	0.43988	0.996047	8514	2	-0.017958	0.31339	0.45756	0.998231	8834	2	-0.017958
ABCD1	4	0.50286	0.63278	0.99808	12257	1	0.15911	0.12094	0.25203	0.998193	4846	3	0.15911
ABCD2	4	0.14327	0.29013	0.992602	5658	2	-0.072516	0.52876	0.63244	0.998231	12233	1	-0.072516
ABCD3	4	0.24844	0.39663	0.996047	7682	1	-0.091499	0.04031	0.10254	0.997376	1973	1	-0.091499
ABCD4	4	0.0044006	0.015389	0.984661	299	3	-0.60807	0.60226	0.66899	0.998231	12905	1	-0.60807
ABCE1	4	0.18764	0.33625	0.996047	6528	1	0.055927	0.33034	0.47485	0.998231	9152	2	0.055927
ABCF1	4	0.30827	0.45601	0.996047	8845	1	0.12819	0.12803	0.26424	0.998193	5087	2	0.12819
ABCF2	4	0.19876	0.34728	0.996047	6707	1	0.052728	0.51905	0.62798	0.998231	12154	1	0.052728
ABCF3	4	0.36568	0.51306	0.996047	9968	2	0.049065	0.24625	0.38909	0.998231	7534	2	0.049065
ABCG1	4	0.042412	0.10823	0.984661	2090	3	-0.3004	0.98031	0.98054	0.998923	19000	0	-0.3004
ABCG2	4	0.015868	0.051545	0.984661	982	4	-0.15057	0.98413	0.98427	0.998923	19074	0	-0.15057
ABCG4	4	0.32865	0.47639	0.996047	9241	1	-0.037996	0.10159	0.2179	0.997376	4228	1	-0.037996
ABCG5	4	0.85444	0.85484	0.998739	16567	0	0.12492	0.086867	0.19134	0.997376	3691	2	0.12492
ABCG8	4	0.022052	0.066976	0.984661	1276	1	0.2282	0.074871	0.16931	0.997376	3263	3	0.2282
ABHD1	4	0.016655	0.053875	0.984661	1028	4	-0.51796	0.98334	0.98349	0.998923	19056	0	-0.51796
ABHD10	4	0.35946	0.50692	0.996047	9846	2	-0.058229	0.85778	0.85816	0.998923	16603	0	-0.058229
ABHD11	4	0.72809	0.75077	0.99808	14494	1	0.012786	0.69656	0.72419	0.998231	13963	1	0.012786
ABHD12	4	0.026678	0.076569	0.984661	1460	2	-0.055086	0.15072	0.2917	0.998193	5618	2	-0.055086
ABHD12B	4	0.4564	0.6042	0.997461	11707	2	0.015813	0.34418	0.48889	0.998231	9448	2	0.015813
ABHD13	4	0.27078	0.41868	0.996047	8100	2	-0.049548	0.85328	0.85365	0.998923	16509	0	-0.049548
ABHD14A	4	0.13324	0.27329	0.989894	5336	1	0.21783	0.07025	0.16061	0.997376	3102	3	0.21783
ABHD14B	4	0.089132	0.19614	0.984661	3849	2	0.0069075	0.2234	0.36594	0.998193	7084	2	0.0069075
ABHD15	4	0.8282	0.82897	0.99808	16077	1	0.082172	0.76898	0.77589	0.998231	15039	1	0.082172
ABHD16A	4	0.78726	0.79365	0.99808	15341	1	0.12534	0.10423	0.22258	0.998193	4313	3	0.12534
ABHD16B	4	0.98404	0.98417	0.999743	19059	0	0.28222	0.015963	0.051829	0.982671	1021	4	0.28222
ABHD17A	4	0.12434	0.25812	0.989894	5028	2	-0.13152	0.82676	0.82716	0.998923	16004	1	-0.13152
ABHD17B	4	0.98316	0.9833	0.999743	19039	0	0.11296	0.12741	0.26318	0.998193	5067	3	0.11296
ABHD17C	4	0.10271	0.22038	0.987676	4318	3	-0.25211	0.11505	0.24174	0.998193	4664	1	-0.25211
ABHD2	4	0.88163	0.88191	0.999144	17060	0	-0.028813	0.51346	0.6254	0.998231	12105	1	-0.028813
ABHD3	4	0.24137	0.38961	0.996047	7543	1	0.02541	0.53289	0.63435	0.998231	12268	1	0.02541
ABHD4	4	0.84137	0.84172	0.998248	16324	1	0.030148	0.31592	0.46009	0.998231	8877	1	0.030148
ABHD5	4	0.78507	0.79186	0.99808	15313	1	0.29488	0.19446	0.33632	0.998193	6482	2	0.29488
ABHD6	4	0.066731	0.15493	0.984661	3004	3	-0.17769	0.75312	0.76375	0.998231	14792	1	-0.17769
ABHD8	4	0.80109	0.80505	0.99808	15575	1	-0.012222	0.73364	0.74946	0.998231	14480	1	-0.012222
ABI1	4	0.24279	0.391	0.996047	7573	2	-0.18289	0.90773	0.90801	0.998923	17538	0	-0.18289
ABI2	4	0.86831	0.8686	0.998739	16831	0	0.106	0.29803	0.44191	0.998231	8543	2	0.106
ABI3	4	0.099112	0.214	0.985045	4204	3	-0.1651	0.50069	0.61964	0.998231	12009	1	-0.1651
ABI3BP	4	0.19341	0.34196	0.996047	6626	2	-0.22052	0.8909	0.89109	0.998923	17220	0	-0.22052
ABL1	4	0.92726	0.92753	0.999432	17936	0	0.25296	0.068741	0.15779	0.997376	3038	2	0.25296
ABL2	4	0.46494	0.61272	0.997461	11881	2	-0.051344	0.18276	0.32436	0.998193	6259	1	-0.051344
ABLIM1	4	0.014308	0.046818	0.984661	891	1	0.25608	0.096092	0.20809	0.997376	4022	2	0.25608
ABLIM2	4	0.0052007	0.018064	0.984661	349	3	-0.4953	0.94697	0.94719	0.998923	18335	0	-0.4953
ABLIM3	4	0.095377	0.20741	0.985045	4065	3	-0.11944	0.69508	0.72321	0.998231	13941	1	-0.11944
ABO	4	0.079546	0.17874	0.984661	3469	3	-0.30177	0.67911	0.71295	0.998231	13747	1	-0.30177
ABR	4	0.19942	0.34795	0.996047	6712	2	-0.18158	0.72983	0.74681	0.998231	14426	1	-0.18158
ABRA	4	0.097388	0.21097	0.985045	4136	1	0.17328	0.13817	0.27879	0.998193	5363	2	0.17328
ABRACL	4	0.10249	0.22	0.98767	4313	1	0.31148	0.054493	0.13045	0.997376	2510	3	0.31148
ABT1	4	0.13138	0.27012	0.989894	5279	2	-0.23315	0.11316	0.23849	0.998193	4600	1	-0.23315
ABTB1	4	0.18361	0.33225	0.996047	6451	1	0.029385	0.4125	0.55884	0.998231	10817	2	0.029385
ABTB2	4	0.96045	0.96068	0.999432	18605	0	0.20263	0.15283	0.29382	0.998193	5675	2	0.20263
ACACA	4	0.30349	0.45135	0.996047	8744	2	-0.042399	0.0032244	0.011451	0.918015	233	1	-0.042399
ACACB	4	0.0014212	0.005142	0.931243	101	4	-0.61757	0.99858	0.99858	0.999804	19337	0	-0.61757
ACAD10	4	0.33396	0.48172	0.996047	9341	2	-0.25502	0.96933	0.96953	0.998923	18782	0	-0.25502
ACAD11	4	0.85899	0.85935	0.998739	16654	0	0.2463	0.092363	0.20128	0.997376	3890	3	0.2463
ACAD8	4	0.83178	0.83238	0.99808	16146	1	-0.029599	0.74419	0.75714	0.998231	14659	1	-0.029599
ACAD9	4	0.13444	0.27532	0.989894	5381	2	-0.2494	0.83965	0.84	0.998923	16253	0	-0.2494
ACADL	4	0.95968	0.95992	0.999432	18591	0	0.4533	0.035613	0.093159	0.997376	1801	3	0.4533
ACADM	4	0.94318	0.94347	0.999432	18259	0	0.55554	0.0025483	0.0091174	0.887183	199	2	0.55554
ACADS	4	0.94716	0.94739	0.999432	18330	0	0.28983	0.10892	0.23102	0.998193	4448	3	0.28983
ACADSB	4	0.044124	0.11158	0.984661	2148	3	-0.36789	0.554	0.64441	0.998231	12441	1	-0.36789
ACADVL	4	0.36853	0.51583	0.996047	10011	2	-0.2702	0.54268	0.63894	0.998231	12350	1	-0.2702
ACAN	4	0.7787	0.78678	0.99808	15219	1	0.51557	0.0033143	0.011755	0.918015	240	2	0.51557
ACAP1	4	0.53974	0.6488	0.99808	12563	1	-0.0060025	0.35912	0.50407	0.998231	9757	2	-0.0060025
ACAP2	4	0.99675	0.99677	0.999743	19306	0	0.36658	0.0032481	0.011534	0.918015	235	4	0.36658
ACAP3	4	0.082226	0.18366	0.984661	3575	1	0.16259	0.23469	0.3774	0.998193	7318	2	0.16259
ACAT1	4	0.073032	0.1668	0.984661	3233	3	-0.27566	0.58201	0.65846	0.998231	12715	1	-0.27566
ACAT2	4	0.43499	0.58253	0.997461	11290	1	0.1215	0.33539	0.48001	0.998231	9264	2	0.1215
ACBD3	4	0.58059	0.66784	0.99808	12926	1	0.096756	0.23129	0.37391	0.998193	7240	2	0.096756
ACBD4	4	0.88953	0.88973	0.999144	17215	0	0.16592	0.12747	0.26329	0.998193	5069	3	0.16592
ACBD5	4	0.77924	0.78719	0.99808	15229	1	-0.049334	0.26588	0.40901	0.998231	7902	1	-0.049334
ACBD6	4	0.70737	0.73727	0.99808	14239	1	0.060874	0.3893	0.53482	0.998231	10329	2	0.060874
ACBD7	4	0.14936	0.29828	0.993875	5803	2	-0.11937	0.44799	0.59524	0.998231	11524	2	-0.11937
ACCS	4	0.17236	0.32105	0.995121	6240	2	-0.18986	0.011648	0.038612	0.959572	775	1	-0.18986
ACCSL	4	0.41704	0.56457	0.997461	10944	2	0.017446	0.21405	0.35629	0.998193	6896	2	0.017446
ACD	4	0.16846	0.31717	0.995121	6166	2	-0.056845	0.36761	0.51265	0.998231	9919	2	-0.056845
ACE	4	0.071522	0.16397	0.984661	3176	3	-0.31155	0.91996	0.92025	0.998923	17788	0	-0.31155
ACE2	4	0.74165	0.7599	0.99808	14679	1	0.0052743	0.85398	0.85436	0.998923	16523	0	0.0052743
ACER1	4	0.10991	0.23316	0.989424	4556	3	-0.3264	0.12696	0.26242	0.998193	5050	1	-0.3264
ACER2	4	0.11321	0.23893	0.989894	4673	2	-0.083999	0.65082	0.69602	0.998231	13422	1	-0.083999
ACER3	4	0.11423	0.24068	0.989894	4701	3	-0.25227	0.93679	0.93703	0.998923	18132	0	-0.25227
ACHE	4	0.90885	0.90915	0.999432	17584	0	0.54191	0.033625	0.089179	0.996868	1729	2	0.54191
ACIN1	4	0.13417	0.27487	0.989894	5368	2	-0.084831	0.14323	0.284	0.998193	5461	2	-0.084831
ACKR1	4	0.11273	0.2381	0.989682	4656	3	-0.2726	0.81456	0.81537	0.998923	15777	1	-0.2726
ACKR2	4	0.055369	0.13339	0.984661	2585	3	-0.23392	0.80067	0.80275	0.998923	15530	1	-0.23392
ACKR3	4	0.26886	0.41676	0.996047	8060	1	-0.067219	0.40953	0.55579	0.998231	10757	1	-0.067219
ACKR4	4	0.87058	0.87087	0.998832	16883	0	0.011269	0.064666	0.14996	0.997376	2888	1	0.011269
ACLY	4	0.20366	0.35218	0.996047	6787	2	-0.18888	0.64	0.68976	0.998231	13302	1	-0.18888
ACMSD	4	0.9504	0.95063	0.999432	18400	0	0.28944	0.05308	0.12769	0.997376	2447	3	0.28944
ACO1	4	0.44804	0.59562	0.997461	11547	1	0.088306	0.1828	0.3244	0.998193	6260	2	0.088306
ACO2	4	0.28555	0.43343	0.996047	8379	2	-0.26373	0.19929	0.34123	0.998193	6578	1	-0.26373
ACOT1	4	0.33525	0.48298	0.996047	9367	2	-0.2593	0.36009	0.50505	0.998231	9779	1	-0.2593
ACOT11	4	0.74667	0.76334	0.99808	14756	1	0.038607	0.3046	0.44858	0.998231	8657	2	0.038607
ACOT12	4	0.32512	0.47284	0.996047	9178	2	0.043396	0.21105	0.35327	0.998193	6833	2	0.043396
ACOT13	4	0.0042159	0.014791	0.984661	289	3	-0.66165	0.9107	0.91102	0.998923	17602	0	-0.66165
ACOT2	4	0.8069	0.80993	0.99808	15694	1	-0.074561	0.36545	0.51051	0.998231	9878	1	-0.074561
ACOT4	4	0.1145	0.24113	0.989894	4708	2	-0.091747	0.1684	0.30966	0.998193	5987	2	-0.091747
ACOT6	4	0.067245	0.15594	0.984661	3027	2	-0.15034	0.12332	0.25616	0.998193	4926	1	-0.15034
ACOT7	4	0.014154	0.046351	0.984661	880	2	-0.053767	0.21875	0.36112	0.998193	6984	2	-0.053767
ACOT8	4	0.79824	0.80261	0.99808	15519	1	0.2191	0.080097	0.17894	0.997376	3459	3	0.2191
ACOT9	4	0.976	0.97623	0.999743	18900	0	0.20006	0.061007	0.14297	0.997376	2747	2	0.20006
ACOX1	4	0.94052	0.94076	0.999432	18203	0	0.13611	0.27306	0.41633	0.998231	8040	1	0.13611
ACOX2	4	0.037618	0.098693	0.984661	1904	2	-0.26368	0.32033	0.46461	0.998231	8960	1	-0.26368
ACOX3	4	0.044361	0.11205	0.984661	2151	2	0.034552	0.19086	0.33264	0.998193	6411	2	0.034552
ACOXL	4	0.74933	0.76521	0.99808	14787	1	0.098529	0.21616	0.35847	0.998193	6937	2	0.098529
ACP1	4	0.12128	0.25287	0.989894	4934	2	-0.26752	0.95771	0.95793	0.998923	18550	0	-0.26752
ACP2	4	0.66039	0.70925	0.99808	13722	1	0.52352	0.028078	0.077786	0.985302	1518	3	0.52352
ACP5	4	0.072502	0.16581	0.984661	3212	2	-0.13548	0.29707	0.4409	0.998231	8532	1	-0.13548
ACP6	4	0.42168	0.5692	0.997461	11018	2	-0.10606	0.85884	0.8592	0.998923	16622	0	-0.10606
ACPP	4	0.92694	0.92722	0.999432	17933	0	-0.0063296	0.89414	0.89429	0.998923	17275	0	-0.0063296
ACPT	4	0.046157	0.11567	0.984661	2226	2	0.12377	0.1053	0.22453	0.998193	4344	2	0.12377
ACR	4	0.013619	0.044703	0.984661	855	2	-0.98596	0.19994	0.34192	0.998193	6592	1	-0.98596
ACRBP	4	0.70734	0.73725	0.99808	14238	1	0.0011978	0.43781	0.5848	0.998231	11322	1	0.0011978
ACRC	4	0.1291	0.26625	0.989894	5196	2	-0.35209	0.066874	0.15417	0.997376	2977	1	-0.35209
ACRV1	4	0.08788	0.19391	0.984661	3799	1	-0.05128	0.79404	0.79687	0.998923	15436	1	-0.05128
ACSBG1	4	0.0455	0.11436	0.984661	2202	2	-0.03338	0.15528	0.29633	0.998193	5717	2	-0.03338
ACSBG2	4	0.3113	0.4591	0.996047	8911	2	-0.14827	0.90795	0.90824	0.998923	17547	0	-0.14827
ACSF2	4	0.36245	0.50991	0.996047	9895	2	-0.02869	0.36531	0.51037	0.998231	9877	2	-0.02869
ACSF3	4	0.30979	0.45757	0.996047	8878	1	0.30577	0.024698	0.07066	0.985302	1370	3	0.30577
ACSL1	4	0.040261	0.10394	0.984661	2004	3	-0.35685	0.9398	0.94005	0.998923	18199	0	-0.35685
ACSL3	4	0.47045	0.61833	0.997461	11998	2	-0.084801	0.65959	0.70116	0.998231	13518	1	-0.084801
ACSL4	4	0.98972	0.98973	0.999743	19156	0	0.35378	0.0039601	0.013946	0.918015	289	4	0.35378
ACSL5	4	0.27021	0.41811	0.996047	8087	1	0.1409	0.12293	0.25546	0.998193	4913	3	0.1409
ACSL6	4	0.094223	0.20533	0.985045	4023	3	-0.13262	0.058016	0.13724	0.997376	2647	1	-0.13262
ACSM1	4	0.76668	0.77762	0.99808	15024	1	0.23277	0.04026	0.10244	0.997376	1971	2	0.23277
ACSM2A	4	0.24057	0.38884	0.996047	7525	1	0.27468	0.092391	0.20134	0.997376	3892	2	0.27468
ACSM2B	4	0.43246	0.58003	0.997461	11241	1	-0.081906	0.7891	0.79259	0.998813	15365	1	-0.081906
ACSM3	4	0.31774	0.46551	0.996047	9030	1	0.17335	0.10154	0.21781	0.997376	4224	2	0.17335
ACSM4	4	0.74321	0.76097	0.99808	14707	1	0.060339	0.29929	0.44318	0.998231	8562	1	0.060339
ACSM5	4	0.65605	0.70687	0.99808	13674	1	0.066556	0.081596	0.18172	0.997376	3511	1	0.066556
ACSM6	4	0.9545	0.95473	0.999432	18491	0	0.13064	0.036398	0.094724	0.997376	1826	2	0.13064
ACSS1	4	0.042213	0.10786	0.984661	2080	3	-0.32696	0.95379	0.95402	0.998923	18471	0	-0.32696
ACSS2	4	0.74842	0.76456	0.99808	14780	1	0.286	0.034545	0.09101	0.996868	1765	2	0.286
ACSS3	4	0.71113	0.73964	0.99808	14288	1	0.0028897	0.82164	0.82217	0.998923	15898	1	0.0028897
ACTA1	4	0.061542	0.14511	0.984661	2809	1	-0.29594	0.94856	0.94879	0.998923	18364	0	-0.29594
ACTA2	4	0.90237	0.90264	0.999432	17441	0	0.16325	0.33365	0.47826	0.998231	9227	2	0.16325
ACTB	4	0.29988	0.44776	0.996047	8672	2	0.0096734	0.32122	0.46554	0.998231	8979	2	0.0096734
ACTBL2	4	0.26296	0.41097	0.996047	7944	1	0.32747	0.017064	0.054557	0.985302	1067	2	0.32747
ACTC1	4	0.36586	0.51324	0.996047	9971	2	-0.15077	0.69639	0.72408	0.998231	13959	1	-0.15077
ACTG1	4	0.017116	0.05526	0.984661	1061	4	-0.41303	0.98288	0.98304	0.998923	19044	0	-0.41303
ACTG2	4	0.051678	0.12628	0.984661	2443	1	0.014541	0.81887	0.81951	0.998923	15859	1	0.014541
ACTL10	4	0.18503	0.33363	0.996047	6477	1	0.0065929	0.41894	0.5654	0.998231	10944	1	0.0065929
ACTL6A	4	0.035813	0.095121	0.984661	1834	3	-0.31016	0.89	0.8902	0.998923	17200	0	-0.31016
ACTL6B	4	0.32961	0.47739	0.996047	9256	2	0.084222	0.30237	0.44629	0.998231	8617	2	0.084222
ACTL7A	4	0.42175	0.56927	0.997461	11020	2	-0.038625	0.30147	0.44539	0.998231	8602	2	-0.038625
ACTL7B	4	0.81972	0.82123	0.99808	15922	1	0.16068	0.20374	0.3458	0.998193	6674	2	0.16068
ACTL8	4	0.013643	0.044775	0.984661	857	2	-0.21756	0.48278	0.61179	0.998231	11846	1	-0.21756
ACTL9	4	0.017894	0.057555	0.984661	1101	3	-0.46352	0.96248	0.9627	0.998923	18633	0	-0.46352
ACTN1	4	0.007597	0.025914	0.984661	500	1	-0.042839	0.73389	0.74964	0.998231	14485	1	-0.042839
ACTN2	4	0.16065	0.30942	0.993875	6017	2	-0.21984	0.92845	0.9287	0.998923	17962	0	-0.21984
ACTN3	4	0.21198	0.36042	0.996047	6953	2	-0.22415	0.84452	0.84483	0.998923	16342	0	-0.22415
ACTN4	4	0.9624	0.96263	0.999432	18641	0	0.23674	0.12183	0.25356	0.998193	4874	3	0.23674
ACTR10	4	0.030759	0.084959	0.984661	1635	1	0.23675	0.1829	0.32449	0.998193	6263	2	0.23675
ACTR1A	4	0.88754	0.88772	0.999144	17171	0	0.16757	0.10919	0.23149	0.998193	4454	2	0.16757
ACTR1B	4	0.90138	0.90166	0.999432	17423	0	0.86886	0.00089474	0.0032813	0.820449	77	3	0.86886
ACTR2	4	0.34202	0.48968	0.996047	9510	2	0.018168	0.089566	0.19621	0.997376	3781	2	0.018168
ACTR3	4	0.44256	0.59019	0.997461	11440	1	0.41458	0.0025051	0.0089845	0.883123	197	2	0.41458
ACTR3B	4	0.72161	0.74643	0.99808	14424	1	0.088434	0.34376	0.48846	0.998231	9438	2	0.088434
ACTR3C	4	0.16968	0.31842	0.995121	6187	2	0.049013	0.19262	0.33443	0.998193	6453	2	0.049013
ACTR5	4	0.20389	0.3524	0.996047	6794	2	-0.20388	0.72631	0.74436	0.998231	14374	1	-0.20388
ACTR6	4	0.37653	0.52381	0.996593	10169	2	0.093441	0.17365	0.31503	0.998193	6088	2	0.093441
ACTR8	4	0.057677	0.13777	0.984661	2676	3	-0.29742	0.6443	0.69221	0.998231	13354	1	-0.29742
ACTRT1	4	0.78121	0.78879	0.99808	15257	1	0.12561	0.18817	0.32984	0.998193	6366	2	0.12561
ACTRT2	4	0.27139	0.41932	0.996047	8112	2	0.015825	0.20369	0.34576	0.998193	6672	2	0.015825
ACTRT3	4	0.39637	0.54369	0.996593	10557	2	-0.19692	0.72161	0.74103	0.998231	14307	1	-0.19692
ACVR1	4	0.47152	0.61944	0.997461	12023	2	-0.12281	0.89902	0.89924	0.998923	17359	0	-0.12281
ACVR1B	4	0.089668	0.19708	0.984661	3873	3	-0.31032	0.94395	0.94423	0.998923	18276	0	-0.31032
ACVR1C	4	0.96987	0.97007	0.999743	18786	0	0.14941	0.3488	0.49362	0.998231	9547	2	0.14941
ACVR2A	4	0.27724	0.42519	0.996047	8223	2	-0.072889	0.026514	0.074484	0.985302	1448	1	-0.072889
ACVR2B	4	0.0012687	0.0046261	0.931243	91	4	-0.41629	0.99873	0.99873	0.999804	19341	0	-0.41629
ACVRL1	4	0.63692	0.69643	0.99808	13468	1	0.023474	0.0016776	0.0060618	0.836493	138	2	0.023474
ACY1	4	0.6907	0.72694	0.99808	14025	1	0.21745	0.1197	0.24991	0.998193	4806	3	0.21745
ACY3	4	0.013886	0.045487	0.984661	867	4	-0.40586	0.98611	0.98619	0.998923	19113	0	-0.40586
ACYP1	4	0.22366	0.37213	0.996047	7179	1	0.051405	0.80648	0.80792	0.998923	15644	1	0.051405
ACYP2	4	0.68519	0.72356	0.99808	13972	1	0.039266	0.37236	0.5175	0.998231	10006	2	0.039266
ACAA1	4	0.21894	0.36738	0.996047	7077	2	-0.21523	0.44219	0.58933	0.998231	11408	1	-0.21523
ACAA2	4	0.86859	0.86888	0.998739	16840	0	0.48487	0.0062636	0.021535	0.922046	452	3	0.48487
ADA	4	0.57959	0.66738	0.99808	12919	1	0.0073891	0.65977	0.70125	0.998231	13521	1	0.0073891
ADAD1	4	0.47112	0.61903	0.997461	12014	1	0.075237	0.079851	0.17847	0.997376	3449	2	0.075237
ADAD2	4	0.242	0.39022	0.996047	7561	1	0.34709	0.059595	0.14024	0.997376	2707	2	0.34709
ADAL	4	0.049439	0.12197	0.984661	2355	3	-0.28934	0.33536	0.47998	0.998231	9263	1	-0.28934
ADAM10	4	0.6934	0.72858	0.99808	14062	1	0.050042	0.32996	0.47449	0.998231	9148	2	0.050042
ADAM11	4	0.46559	0.61337	0.997461	11896	1	0.083514	0.28761	0.4312	0.998231	8344	2	0.083514
ADAM12	4	0.77709	0.78551	0.99808	15194	1	0.61295	0.0027419	0.0097857	0.911963	207	3	0.61295
ADAM15	4	0.19509	0.34366	0.996047	6653	2	-0.1746	0.82528	0.82571	0.998923	15970	1	-0.1746
ADAM17	4	0.068149	0.15768	0.984661	3059	2	0.06633	0.12222	0.25424	0.998193	4889	2	0.06633
ADAM18	4	0.77621	0.78484	0.99808	15175	1	0.16468	0.19911	0.34104	0.998193	6573	2	0.16468
ADAM19	4	0.7456	0.76259	0.99808	14738	1	0.39478	0.022938	0.066977	0.985302	1295	3	0.39478
ADAM2	4	0.0010842	0.0039506	0.931243	79	3	-0.59024	0.96236	0.96258	0.998923	18630	0	-0.59024
ADAM20	4	0.073118	0.16695	0.984661	3237	3	-0.15189	0.7575	0.76705	0.998231	14866	1	-0.15189
ADAM21	4	0.4057	0.55319	0.997345	10738	2	-0.01292	0.4473	0.59457	0.998231	11508	2	-0.01292
ADAM22	4	0.06908	0.15941	0.984661	3090	3	-0.35937	0.88543	0.88565	0.998923	17140	0	-0.35937
ADAM23	4	0.21724	0.36573	0.996047	7048	2	-0.07179	0.14968	0.29066	0.998193	5600	2	-0.07179
ADAM28	4	0.91299	0.91331	0.999432	17660	0	0.17565	0.14669	0.28761	0.998193	5531	2	0.17565
ADAM29	4	0.058954	0.14016	0.984661	2717	1	-0.079651	0.49378	0.61653	0.998231	11946	1	-0.079651
ADAM30	4	0.78897	0.79498	0.99808	15375	1	-0.02102	0.24593	0.38875	0.998231	7529	1	-0.02102
ADAM32	4	0.088999	0.19593	0.984661	3844	3	-0.24653	0.52314	0.62984	0.998231	12188	1	-0.24653
ADAM33	4	0.02604	0.075218	0.984661	1437	3	-0.497	0.13027	0.26809	0.998193	5158	1	-0.497
ADAM7	4	0.004013	0.014143	0.982168	278	3	-0.34711	0.74421	0.75716	0.998231	14660	1	-0.34711
ADAM8	4	0.079074	0.17787	0.984661	3447	2	-0.25397	0.71535	0.73664	0.998231	14217	1	-0.25397
ADAM9	4	0.069063	0.15938	0.984661	3088	3	-0.45373	0.38181	0.52718	0.998231	10175	1	-0.45373
ADAMDEC1	4	0.365	0.51241	0.996047	9952	2	-0.07058	0.068149	0.15667	0.997376	3016	1	-0.07058
ADAMTS1	4	0.91047	0.91079	0.999432	17615	0	0.055089	0.86748	0.86774	0.998923	16775	0	0.055089
ADAMTS10	4	0.1098	0.23297	0.989424	4552	3	-0.24522	0.4921	0.61581	0.998231	11928	1	-0.24522
ADAMTS12	4	0.73761	0.75711	0.99808	14622	1	0.00050839	0.78871	0.79226	0.998706	15360	1	0.00050839
ADAMTS13	4	0.13909	0.28312	0.990323	5534	2	-0.26055	0.90713	0.90744	0.998923	17522	0	-0.26055
ADAMTS14	4	0.26428	0.41228	0.996047	7974	1	0.20109	0.093244	0.20292	0.997376	3928	2	0.20109
ADAMTS15	4	0.086675	0.1917	0.984661	3759	3	-0.26544	0.89999	0.90021	0.998923	17378	0	-0.26544
ADAMTS16	4	0.067287	0.15601	0.984661	3030	2	-0.23725	0.68089	0.7141	0.998231	13769	1	-0.23725
ADAMTS17	4	0.77285	0.78222	0.99808	15122	1	0.059221	0.37836	0.52363	0.998231	10110	2	0.059221
ADAMTS18	4	0.47896	0.62297	0.997995	12086	1	0.07856	0.28784	0.43144	0.998231	8348	2	0.07856
ADAMTS19	4	0.16242	0.31118	0.993875	6059	2	-0.18722	0.46585	0.60453	0.998231	11702	1	-0.18722
ADAMTS2	4	0.7004	0.73295	0.99808	14142	1	0.26767	0.060967	0.14289	0.997376	2744	3	0.26767
ADAMTS20	4	0.29184	0.43971	0.996047	8512	2	-0.12558	0.69654	0.72417	0.998231	13962	1	-0.12558
ADAMTS3	4	0.0022342	0.0080518	0.938619	163	4	-0.47481	0.99777	0.99777	0.999804	19313	0	-0.47481
ADAMTS4	4	0.41088	0.55845	0.997461	10835	1	0.031428	0.38134	0.5267	0.998231	10166	1	0.031428
ADAMTS5	4	0.80141	0.80531	0.99808	15579	1	0.16292	0.098341	0.21207	0.997376	4105	2	0.16292
ADAMTS6	4	0.1167	0.24495	0.989894	4779	2	-0.12748	0.056879	0.13504	0.997376	2602	1	-0.12748
ADAMTS7	4	0.42808	0.57561	0.997461	11146	2	-0.1453	0.70928	0.73259	0.998231	14119	1	-0.1453
ADAMTS8	4	0.17925	0.32793	0.996047	6368	1	0.090255	0.32134	0.46565	0.998231	8982	2	0.090255
ADAMTS9	4	0.17577	0.32443	0.996047	6303	2	0.062251	0.18947	0.33122	0.998193	6386	2	0.062251
ADAMTSL1	4	0.84121	0.84156	0.998248	16319	1	0.063775	0.3959	0.54165	0.998231	10464	2	0.063775
ADAMTSL2	4	0.063043	0.14793	0.984661	2872	1	0.29946	0.095093	0.2063	0.997376	3982	3	0.29946
ADAMTSL3	4	0.028331	0.079996	0.984661	1528	3	-0.57812	0.039459	0.10083	0.997376	1943	1	-0.57812
ADAMTSL4	4	0.27921	0.42714	0.996047	8255	2	-0.088451	0.87358	0.8739	0.998923	16907	0	-0.088451
ADAMTSL5	4	0.25695	0.40495	0.996047	7834	2	-0.1995	0.74229	0.75575	0.998231	14618	1	-0.1995
ADAP1	4	0.0067635	0.023199	0.984661	445	3	-0.67517	0.24535	0.38812	0.998231	7518	1	-0.67517
ADAP2	4	0.017241	0.05561	0.984661	1069	3	-0.62253	0.92627	0.92654	0.998923	17918	0	-0.62253
ADAR	4	0.062404	0.14674	0.984661	2847	1	0.10751	0.073867	0.16742	0.997376	3225	2	0.10751
ADARB1	4	0.03375	0.091036	0.984661	1761	2	-0.16526	0.29466	0.43842	0.998231	8489	2	-0.16526
ADARB2	4	0.4147	0.56222	0.997461	10902	1	0.18526	0.081685	0.18187	0.997376	3515	2	0.18526
ADAT1	4	0.55454	0.65552	0.99808	12696	1	0.08934	0.35305	0.49793	0.998231	9632	2	0.08934
ADAT2	4	0.13698	0.2796	0.990323	5462	3	-0.22934	0.89067	0.89086	0.998923	17212	0	-0.22934
ADAT3	4	0.85537	0.85579	0.998739	16582	0	0.074151	0.30513	0.4491	0.998231	8671	2	0.074151
ADCK1	4	0.0096041	0.032306	0.984661	626	3	-0.39509	0.29608	0.43987	0.998231	8517	1	-0.39509
ADCK2	4	0.78773	0.794	0.99808	15352	1	0.17083	0.24943	0.39233	0.998231	7600	2	0.17083
ADCK3	4	0.63391	0.69488	0.99808	13441	1	0.22067	0.25073	0.39365	0.998231	7620	2	0.22067
ADCK4	4	0.42547	0.57302	0.997461	11094	2	-0.15437	0.90299	0.90323	0.998923	17439	0	-0.15437
ADCK5	4	0.41369	0.5612	0.997461	10883	2	-0.068351	0.49601	0.61753	0.998231	11966	1	-0.068351
ADCY1	4	0.34177	0.48941	0.996047	9505	1	0.15533	0.12466	0.25847	0.998193	4962	3	0.15533
ADCY10	4	0.12463	0.25862	0.989894	5037	3	-0.15169	0.85098	0.85136	0.998923	16470	0	-0.15169
ADCY2	4	0.7994	0.80362	0.99808	15545	1	-0.040685	0.40356	0.54959	0.998231	10641	1	-0.040685
ADCY3	4	0.89444	0.89461	0.999144	17294	0	0.030099	0.4542	0.59957	0.998231	11612	1	0.030099
ADCY4	4	0.36966	0.51698	0.996047	10038	2	-0.15836	0.81632	0.81706	0.998923	15808	1	-0.15836
ADCY5	4	0.4181	0.56562	0.997461	10958	2	-0.15455	0.92703	0.92731	0.998923	17932	0	-0.15455
ADCY6	4	0.064714	0.15113	0.984661	2935	3	-0.25518	0.53365	0.63471	0.998231	12275	1	-0.25518
ADCY7	4	0.80434	0.80776	0.99808	15651	1	-0.11788	0.81554	0.81632	0.998923	15792	1	-0.11788
ADCY8	4	0.93422	0.93452	0.999432	18079	0	0.22365	0.1704	0.3117	0.998193	6033	2	0.22365
ADCY9	4	0.87558	0.87587	0.999144	16961	0	0.27106	0.009371	0.031576	0.959487	633	2	0.27106
ADCYAP1	4	0.87027	0.87055	0.998832	16874	0	0.2355	0.16312	0.30426	0.998193	5893	2	0.2355
ADCYAP1R1	4	0.14175	0.28758	0.99114	5616	2	-0.18711	0.82803	0.82835	0.998923	16040	1	-0.18711
ADD1	4	0.99731	0.99732	0.999743	19314	0	0.24877	0.002687	0.0095934	0.911963	203	4	0.24877
ADD2	4	0.65964	0.70885	0.99808	13716	1	0.059232	0.34833	0.49317	0.998231	9541	2	0.059232
ADD3	4	0.53951	0.6487	0.99808	12561	1	0.19522	0.077341	0.17385	0.997376	3350	2	0.19522
ADGB	4	0.030584	0.084593	0.984661	1623	2	-0.40923	0.63194	0.68519	0.998231	13213	1	-0.40923
ADGRA1	4	0.75879	0.77189	0.99808	14911	1	0.049724	0.74534	0.75795	0.998231	14678	1	0.049724
ADGRA2	4	0.93444	0.93473	0.999432	18084	0	0.79376	0.019674	0.060119	0.985302	1165	3	0.79376
ADGRA3	4	0.80192	0.80573	0.99808	15591	1	0.15641	0.12479	0.25868	0.998193	4968	3	0.15641
ADGRB1	4	0.96371	0.96392	0.999432	18664	0	0.24598	0.040116	0.10217	0.997376	1966	3	0.24598
ADGRB2	4	0.76112	0.77356	0.99808	14946	1	0.10314	0.22819	0.37078	0.998193	7173	2	0.10314
ADGRB3	4	0.036405	0.096293	0.984661	1862	3	-0.33351	0.94219	0.94246	0.998923	18243	0	-0.33351
ADGRD1	4	0.59074	0.67274	0.99808	13037	1	-0.36168	0.85115	0.85153	0.998923	16474	0	-0.36168
ADGRE1	4	0.080481	0.18047	0.984661	3506	1	0.34368	0.15778	0.29888	0.998193	5774	2	0.34368
ADGRE2	4	0.61022	0.68246	0.99808	13208	1	-0.051985	0.52206	0.62937	0.998231	12182	1	-0.051985
ADGRE3	4	0.013225	0.043481	0.984661	825	4	-0.49611	0.98678	0.9868	0.998923	19127	0	-0.49611
ADGRE5	4	0.74292	0.76075	0.99808	14701	1	-0.040071	0.43184	0.57867	0.998231	11193	2	-0.040071
ADGRF1	4	0.754	0.76849	0.99808	14849	1	0.088177	0.24611	0.38894	0.998231	7532	2	0.088177
ADGRF2	4	0.97766	0.97785	0.999743	18931	0	0.16401	0.065844	0.15224	0.997376	2936	3	0.16401
ADGRF3	4	0.9486	0.94883	0.999432	18360	0	0.16013	0.15991	0.30099	0.998193	5816	2	0.16013
ADGRF4	4	0.53125	0.64507	0.99808	12484	1	-0.0041465	0.26099	0.40402	0.998231	7805	1	-0.0041465
ADGRF5	4	0.065255	0.15218	0.984661	2955	1	0.080894	0.43242	0.57929	0.998231	11209	2	0.080894
ADGRG1	4	0.1772	0.32582	0.996047	6332	1	0.048858	0.062059	0.14495	0.997376	2784	1	0.048858
ADGRG2	4	0.30295	0.45083	0.996047	8729	2	0.10809	0.16319	0.30434	0.998193	5895	2	0.10809
ADGRG3	4	0.010606	0.035374	0.984661	689	2	-0.17389	0.17774	0.31917	0.998193	6170	1	-0.17389
ADGRG4	4	0.07713	0.17435	0.984661	3373	1	0.14143	0.22418	0.36671	0.998193	7099	2	0.14143
ADGRG5	4	0.0033789	0.011978	0.95297	238	3	-0.46909	0.40103	0.54702	0.998231	10587	1	-0.46909
ADGRG6	4	0.20413	0.35263	0.996047	6798	2	-0.2332	0.31245	0.45658	0.998231	8815	1	-0.2332
ADGRG7	4	0.93624	0.93649	0.999432	18111	0	0.15817	0.12097	0.25209	0.998193	4848	3	0.15817
ADGRL1	4	0.25664	0.40465	0.996047	7826	2	-0.10714	0.86286	0.86319	0.998923	16688	0	-0.10714
ADGRL2	4	0.88553	0.88574	0.999144	17132	0	0.34793	0.07294	0.16568	0.997376	3200	3	0.34793
ADGRL3	4	0.01259	0.041549	0.984661	794	4	-0.28095	0.98741	0.98742	0.998923	19141	0	-0.28095
ADGRL4	4	0.41883	0.56633	0.997461	10972	1	0.010441	0.44486	0.59202	0.998231	11461	1	0.010441
ADGRV1	4	0.12654	0.26187	0.989894	5105	2	-0.24933	0.92932	0.92956	0.998923	17983	0	-0.24933
ADH1A	4	0.47102	0.61893	0.997461	12011	2	-0.13057	0.80422	0.8059	0.998923	15604	1	-0.13057
ADH1B	4	0.41653	0.56406	0.997461	10939	2	-0.044139	0.21193	0.35411	0.998193	6854	1	-0.044139
ADH1C	4	0.34161	0.48926	0.996047	9500	2	-0.14995	0.4948	0.61698	0.998231	11955	1	-0.14995
ADH4	4	0.82705	0.82795	0.99808	16049	1	0.050344	0.23682	0.37955	0.998231	7354	2	0.050344
ADH5	4	0.072452	0.16572	0.984661	3208	1	0.035127	0.51766	0.62732	0.998231	12140	1	0.035127
ADH6	4	0.052931	0.12868	0.984661	2489	3	-0.20494	0.96463	0.96485	0.998923	18683	0	-0.20494
[truncated: 19,037 more rows]

## Sheet: Docetaxel IC90
id	num	neg|score	neg|p-value	neg|fdr	neg|rank	neg|goodsgrna	neg|lfc	pos|score	pos|p-value	pos|fdr	pos|rank	pos|goodsgrna	pos|lfc
[truncated: 19,364 more rows]

[truncated: 2 more sheets: Cabazitaxel IC50, Cabazitaxel IC90]
