# Supplementary material for: Investigation of enzalutamide, docetaxel, and cabazitaxel resistance in the castration resistant prostate cancer cell line C4 using genome-wide CRISPR/Cas9 screening
Source: Sci Rep. 2023 Jun 3;13:9043. doi: 10.1038/s41598-023-35950-7 (PMC10239467; doi:10.1038/s41598-023-35950-7)
Supplement: Supplementary file 3 — Supplementary Information 3. [file 41598_2023_35950_MOESM3_ESM.xlsx]

## Sheet: Ark1
Gene	C4_Cas9_DMSO_3days_rep1	C4_Cas9_DMSO_3days_rep2	C4_Cas9_cabazitaxel_rep1	C4_Cas9_cabazitaxel_rep2	C4_Cas9_DMSO_6days_rep1	C4_Cas9_DMSO_6days_rep2	C4_Cas9_enzalutamide_rep1	C4_Cas9_enzalutamide_rep2	C4_DRG1_DMSO_rep1	C4_DRG1_DMSO_rep2	C4_DRG1_cabazitaxel_rep1	C4_DRG1_cabazitaxel_rep2	C4_IP6K2_DMSO_rep1	C4_IP6K2_DMSO_rep2	C4_IP6K2_enzalutamide_rep1	C4_IP6K2_enzalutamide_rep2	C4_RP2_DMSO_rep1	C4_RP2_DMSO_rep2	C4_RP2_cabazitaxel_rep1	C4_RP2_cabazitaxel_rep2	C4_XPO4_DMSO_rep1	C4_XPO4_DMSO_rep2	C4_XPO4_enzalutamide_rep1	C4_XPO4_enzalutamide_rep2
ENSG00000000003	23	96	36	23	52	38	28	23	68	89	50	44	61	37	41	60	85	42	32	29	20	26	20	20
ENSG00000000005	0	0	0	0	0	0	0	0	0	0	0	0	0	0	0	0	0	0	0	0	0	0	0	0
ENSG00000000419	12	328	203	146	123	159	85	136	232	117	144	191	221	54	119	146	218	184	84	127	104	135	143	149
ENSG00000000457	6	33	20	9	10	25	20	25	24	32	13	18	41	16	17	25	22	17	6	15	22	12	11	14
ENSG00000000460	2	27	37	35	23	17	16	21	48	36	19	35	33	14	17	22	36	21	16	22	13	21	15	16
ENSG00000000938	0	0	0	0	0	0	0	0	0	0	0	0	0	0	0	0	1	0	0	1	0	0	0	0
ENSG00000000971	0	0	0	0	0	0	0	0	0	0	0	0	0	0	0	0	0	0	0	0	0	0	0	0
ENSG00000001036	41	350	230	217	194	199	152	175	337	388	221	317	241	151	132	179	235	208	111	153	181	228	174	196
ENSG00000001084	10	69	30	41	56	43	111	102	53	57	39	43	60	21	32	35	45	56	32	30	54	82	320	386
ENSG00000001167	8	55	47	25	23	26	41	46	22	15	13	32	45	9	44	27	30	40	13	29	25	25	34	21
ENSG00000001460	4	8	9	8	3	9	15	10	8	6	6	6	6	3	11	9	6	12	4	3	4	3	5	5
ENSG00000001461	79	210	128	112	127	119	524	505	205	181	157	176	199	95	184	234	125	111	60	61	105	120	178	180
ENSG00000001497	22	246	178	118	105	139	102	108	186	178	109	117	166	86	95	100	144	128	62	108	91	104	88	95
ENSG00000001561	1	51	27	23	18	32	65	56	35	35	44	32	55	18	32	54	32	56	22	20	43	20	43	36
ENSG00000001617	33	11	16	7	27	15	25	20	31	32	20	8	17	8	21	33	13	15	11	9	7	11	16	15
ENSG00000001626	0	0	0	0	0	0	0	0	0	0	0	0	0	0	0	0	0	0	0	1	0	0	0	0
ENSG00000001629	88	187	95	73	143	127	140	125	93	131	74	74	134	80	83	98	72	57	35	46	78	91	86	104
ENSG00000001630	0	0	0	0	0	0	0	0	0	0	0	0	0	0	0	0	0	0	0	0	0	0	0	0
ENSG00000001631	13	78	45	48	52	62	44	43	42	48	55	56	52	39	25	55	43	33	23	35	27	38	24	34
ENSG00000002016	6	22	15	10	14	11	20	15	18	17	8	10	9	8	6	13	10	14	6	4	9	10	15	6
ENSG00000002079	0	2	0	0	0	0	0	0	0	0	0	1	0	0	1	0	0	1	0	0	0	0	0	1
ENSG00000002330	133	173	115	97	114	94	117	122	142	124	100	102	149	99	102	103	133	133	54	75	66	96	70	92
ENSG00000002549	65	171	104	80	124	97	91	111	136	89	72	105	110	79	86	112	96	101	51	62	80	111	82	85
ENSG00000002586	27	353	150	151	180	149	173	199	290	252	160	201	295	84	131	146	238	198	102	119	209	185	126	158
ENSG00000002587	29	83	26	15	24	18	67	50	35	22	40	41	32	14	28	27	24	33	17	22	113	96	101	86
ENSG00000002726	0	0	0	0	0	0	0	0	0	0	0	0	2	0	0	0	0	2	0	1	0	1	1	0
ENSG00000002745	0	0	0	0	0	0	0	0	0	0	0	0	0	0	0	0	0	0	0	0	0	0	0	0
ENSG00000002746	0	0	0	0	0	0	0	0	0	0	0	0	0	0	0	0	0	0	0	0	0	0	0	0
ENSG00000002822	31	30	25	12	31	22	16	12	26	33	18	26	25	24	14	12	20	16	7	13	20	25	10	18
ENSG00000002834	39	696	364	346	415	507	366	387	625	507	576	587	307	107	383	445	489	593	305	396	206	197	321	392
ENSG00000002919	21	52	32	43	26	33	50	38	50	62	43	37	42	29	39	41	38	44	29	34	37	34	28	45
ENSG00000002933	0	0	0	0	0	0	0	0	0	0	0	1	0	0	0	0	0	0	0	0	0	0	0	0
ENSG00000003056	15	126	190	183	123	135	196	178	155	168	176	190	169	89	135	139	139	178	65	80	112	152	159	164
ENSG00000003096	0	19	4	6	4	7	3	11	20	11	3	6	10	4	1	3	5	8	7	4	4	9	8	13
ENSG00000003137	0	1	0	1	0	0	1	1	0	1	2	1	0	0	2	2	0	1	0	0	0	1	1	2
ENSG00000003147	47	369	145	123	198	202	91	100	193	239	142	166	225	148	126	190	170	171	86	112	151	218	140	140
ENSG00000003249	205	250	166	174	212	181	143	140	250	316	143	193	140	134	179	174	178	149	85	102	109	127	117	137
ENSG00000003393	3	56	42	30	33	32	38	39	47	39	41	46	34	22	26	34	44	65	37	32	27	23	40	42
ENSG00000003400	2	2	7	4	2	5	6	2	1	1	0	3	1	3	1	2	1	3	4	5	1	1	0	0
ENSG00000003402	95	326	175	142	178	197	146	147	236	296	187	187	201	200	114	135	200	259	107	131	146	172	108	149
ENSG00000003436	2	19	10	7	6	10	4	0	4	2	1	4	3	0	4	0	2	1	2	2	2	2	1	5
ENSG00000003509	7	29	30	21	34	15	22	20	31	32	24	28	24	9	28	26	21	34	11	20	27	23	24	17
ENSG00000003756	84	451	178	141	182	208	285	229	198	130	165	171	322	111	173	237	148	175	78	97	217	199	180	208
ENSG00000003987	0	0	0	0	0	0	0	0	0	0	0	0	0	0	0	0	0	0	0	0	0	0	0	0
ENSG00000003989	18	69	37	54	42	43	13	18	49	31	34	53	33	12	23	40	34	38	18	26	13	10	24	25
ENSG00000004059	0	4	4	1	1	3	2	0	4	1	2	3	2	0	0	4	2	0	4	1	1	1	1	2
ENSG00000004139	112	231	81	67	110	95	94	91	173	194	88	111	93	95	87	78	104	71	47	58	88	89	75	89
ENSG00000004142	141	638	492	394	425	352	412	362	568	639	432	511	521	362	275	369	474	487	302	338	274	333	302	342
ENSG00000004399	0	3	1	2	5	2	5	3	4	8	2	6	2	3	3	5	2	3	2	0	0	0	0	3
ENSG00000004455	256	734	643	542	448	463	320	284	797	851	521	622	613	474	408	511	511	462	219	297	305	296	324	355
ENSG00000004468	0	6	2	2	0	1	0	1	0	0	0	0	2	1	3	2	2	0	0	0	0	0	0	0
ENSG00000004478	427	1104	774	550	680	728	608	641	857	865	651	674	648	585	433	516	581	585	292	343	419	546	501	580
ENSG00000004487	2	178	109	92	100	81	64	70	94	97	62	121	148	66	102	95	103	64	44	49	48	72	49	73
ENSG00000004534	57	227	116	120	145	133	135	120	168	219	131	121	170	102	144	129	144	158	61	81	129	132	110	131
ENSG00000004660	2	64	41	29	34	52	28	32	69	59	27	41	42	20	25	43	56	42	20	22	21	31	43	28
ENSG00000004700	17	51	58	50	53	44	44	46	49	47	52	45	58	37	28	41	54	41	17	29	40	57	44	42
ENSG00000004766	13	61	37	29	36	39	53	44	50	34	23	32	37	29	38	39	33	21	14	21	33	37	44	34
ENSG00000004776	4	0	1	0	1	0	0	0	1	0	0	4	0	0	0	0	2	2	0	0	1	0	0	1
ENSG00000004777	19	25	19	14	21	19	25	23	23	40	29	31	27	29	27	27	28	14	10	6	11	14	10	12
ENSG00000004779	223	1462	1276	1089	886	947	881	836	1476	1579	1140	1165	1255	920	979	1180	1173	1161	525	721	649	658	654	784
ENSG00000004799	1	0	0	0	1	0	0	0	2	1	0	0	0	1	0	0	0	1	1	0	0	1	0	0
ENSG00000004809	0	1	0	0	0	0	0	0	0	0	0	0	0	0	0	0	1	0	1	0	0	0	0	0
ENSG00000004838	6	4	5	0	2	9	9	6	8	15	6	4	9	6	2	7	9	1	2	3	4	10	13	7
ENSG00000004846	0	1	0	0	0	0	0	0	1	0	0	1	0	0	0	0	0	2	0	2	0	0	0	0
ENSG00000004848	4	12	9	5	10	7	12	17	13	13	11	6	14	6	9	17	8	21	8	7	12	13	12	16
ENSG00000004864	25	169	118	109	74	60	53	67	150	143	109	151	128	77	45	64	130	148	65	104	82	101	75	79
ENSG00000004866	40	339	87	75	77	56	141	142	81	81	44	62	87	36	39	59	47	35	19	38	109	96	226	262
ENSG00000004897	59	363	228	170	179	180	184	177	224	198	148	218	290	132	126	176	131	155	74	88	98	108	81	85
ENSG00000004939	0	0	0	0	0	0	0	0	0	0	0	0	0	0	0	0	0	0	0	0	0	0	0	0
ENSG00000004948	0	0	0	0	0	0	0	0	0	0	0	0	0	0	0	0	0	0	0	1	0	0	0	0
ENSG00000004961	11	224	204	169	135	146	142	187	218	229	175	246	204	86	124	146	163	206	92	146	99	122	135	169
ENSG00000004975	52	112	108	103	99	112	129	113	149	186	114	114	147	133	108	123	116	100	55	56	105	117	80	90
ENSG00000005001	0	1	5	8	7	13	6	0	1	0	1	0	0	0	1	9	2	4	2	0	0	0	0	0
ENSG00000005007	134	388	220	212	250	228	193	205	301	369	181	191	236	182	175	193	265	245	119	140	161	191	149	222
ENSG00000005020	180	345	223	173	214	218	267	239	433	418	307	395	283	185	143	181	243	222	123	149	173	197	188	226
ENSG00000005022	25	2848	2032	1680	1632	1746	917	967	3032	1760	1792	2221	1962	388	1339	1887	2476	2075	946	1198	1151	1160	1075	1228
ENSG00000005059	2	9	1	1	10	4	10	5	13	6	5	4	7	4	15	20	5	3	2	1	8	2	3	4
ENSG00000005073	1	12	3	5	3	3	7	4	6	4	2	9	2	3	2	2	2	3	1	2	3	4	4	7
ENSG00000005075	280	302	308	301	249	225	304	305	394	434	305	256	320	373	258	294	243	233	118	141	174	230	214	261
ENSG00000005100	60	342	315	272	200	193	153	152	345	318	203	277	244	107	122	180	265	206	120	180	108	156	111	140
ENSG00000005102	0	0	0	0	0	0	0	0	0	0	0	0	0	0	0	0	0	0	0	0	0	0	0	0
ENSG00000005108	0	0	0	0	0	0	2	0	3	2	4	12	1	0	0	1	2	6	1	1	0	1	1	2
ENSG00000005156	82	207	103	115	122	144	78	97	190	222	125	165	123	97	100	138	147	123	62	84	113	115	107	124
ENSG00000005175	83	166	143	147	145	140	150	133	162	155	137	132	190	124	179	150	138	172	74	87	111	132	102	127
ENSG00000005187	9	174	64	59	168	156	44	31	146	120	57	88	92	53	61	69	70	35	18	26	86	83	49	50
ENSG00000005189	12	48	53	40	27	31	16	8	74	74	47	45	44	36	28	45	81	47	26	16	13	17	10	9
ENSG00000005194	126	289	230	182	139	147	126	140	233	297	183	214	192	149	126	172	197	225	130	145	109	110	108	123
ENSG00000005206	107	117	53	40	54	42	99	74	100	103	82	55	70	78	60	58	70	57	23	39	67	71	72	83
ENSG00000005238	0	61	53	50	42	63	69	90	82	36	61	96	55	6	53	83	65	115	52	81	39	51	40	53
ENSG00000005243	0	0	0	0	0	1	0	0	0	0	2	0	1	0	0	0	0	1	0	0	0	0	0	0
ENSG00000005249	38	132	93	69	52	49	135	137	144	193	108	123	131	85	126	123	126	99	55	61	90	120	170	193
ENSG00000005302	27	149	85	65	91	86	57	62	128	128	75	96	105	76	50	48	75	111	56	54	73	77	75	78
ENSG00000005339	58	245	122	132	150	140	208	230	133	143	109	141	170	107	80	103	129	188	100	97	100	118	104	117
ENSG00000005379	2	78	19	18	43	44	43	39	45	51	16	27	39	15	39	31	41	28	5	16	36	49	44	61
ENSG00000005381	0	0	0	0	0	0	0	0	0	0	0	0	0	0	0	0	0	0	0	1	0	0	0	0
ENSG00000005421	1	0	0	0	0	0	0	0	0	0	0	0	0	0	0	0	1	1	0	2	0	0	0	0
ENSG00000005436	46	133	88	75	96	78	54	55	132	127	103	98	103	64	47	64	69	97	58	53	78	117	70	76
ENSG00000005448	134	146	122	90	122	105	46	65	163	223	118	122	98	107	51	76	157	91	69	68	112	114	60	81
ENSG00000005469	19	77	99	67	48	44	62	77	88	67	112	146	97	28	40	59	66	167	87	87	35	47	40	33
ENSG00000005471	0	1	0	0	0	0	0	0	0	0	0	0	0	0	0	0	0	1	0	0	0	1	1	0
ENSG00000005483	223	436	346	307	387	341	434	446	390	404	304	361	428	340	296	335	327	404	190	229	296	286	246	336
ENSG00000005486	44	237	114	96	117	120	117	152	232	232	128	135	139	122	127	139	120	134	86	88	77	94	96	121
ENSG00000005513	52	81	86	49	69	72	478	608	58	105	57	59	94	91	211	243	26	34	17	16	82	100	419	493
ENSG00000005700	135	634	330	273	368	420	299	269	419	411	248	329	357	222	267	332	324	310	138	185	284	309	249	287
ENSG00000005801	63	240	153	129	100	123	119	109	167	189	141	126	157	92	103	112	152	197	86	105	132	115	138	140
ENSG00000005810	166	655	352	349	265	228	117	194	497	561	377	706	330	255	89	108	320	413	254	352	239	224	92	138
ENSG00000005812	5	165	72	77	50	79	98	81	125	44	77	106	139	23	40	68	99	94	57	66	70	92	44	72
ENSG00000005844	3	4	13	9	0	1	4	3	1	0	1	0	0	2	1	0	0	0	0	1	0	0	0	0
ENSG00000005882	48	123	73	52	66	58	34	45	98	100	53	55	61	43	25	47	67	53	21	33	45	34	42	37
ENSG00000005884	9	9	6	2	3	4	12	9	12	11	7	7	9	3	11	9	3	20	3	6	7	8	11	17
ENSG00000005889	14	89	63	53	56	61	60	56	56	42	33	50	70	41	25	33	47	58	28	31	37	38	38	33
ENSG00000005893	59	787	459	378	399	476	872	881	611	510	411	538	509	224	538	599	423	449	266	327	439	480	636	670
ENSG00000005955	122	387	281	223	230	259	291	301	362	338	263	264	314	241	237	259	260	288	121	145	181	198	226	216
ENSG00000005961	1	2	0	1	0	1	0	1	0	5	0	0	0	0	0	3	5	0	0	0	0	0	0	1
ENSG00000005981	0	0	0	0	0	0	0	0	0	0	0	1	0	0	0	0	0	0	0	0	0	0	0	0
ENSG00000006007	268	676	433	356	570	545	661	645	553	682	438	413	634	525	455	563	508	472	229	284	427	460	558	624
ENSG00000006015	23	105	56	56	49	32	39	60	94	120	54	66	60	68	34	37	83	50	32	36	44	60	47	65
ENSG00000006016	1	8	6	7	8	15	9	9	16	16	14	7	6	11	9	1	8	10	8	5	3	4	0	3
ENSG00000006025	1	0	5	0	3	1	0	1	4	1	1	2	0	1	0	0	10	13	4	1	1	2	3	2
ENSG00000006042	55	560	219	207	198	196	203	215	428	506	256	319	374	217	213	275	365	260	148	163	302	279	267	353
ENSG00000006047	0	1	0	1	1	2	3	1	2	0	2	1	0	1	0	1	2	0	0	1	0	1	1	3
ENSG00000006059	0	0	0	0	0	0	0	0	0	0	0	0	0	0	0	0	0	0	0	0	0	0	0	0
ENSG00000006062	7	25	19	14	20	22	16	20	20	16	22	18	14	16	9	21	15	13	10	14	14	10	6	3
ENSG00000006071	0	1	1	0	4	4	12	9	3	7	2	1	6	2	0	1	4	4	0	2	3	5	1	2
ENSG00000006074	0	0	0	0	0	0	0	0	0	0	0	0	0	0	0	0	0	0	0	0	0	0	0	0
ENSG00000006075	0	0	0	0	0	0	0	0	0	0	0	0	0	0	0	0	0	0	0	0	0	0	0	0
ENSG00000006114	153	336	231	192	192	202	281	232	201	213	169	214	244	215	164	141	192	233	115	183	192	172	166	245
ENSG00000006116	0	0	0	0	0	0	0	0	0	0	0	0	0	0	0	0	0	0	0	0	0	0	0	0
ENSG00000006118	105	187	105	83	135	114	188	168	150	188	112	100	125	143	93	96	117	94	49	61	112	122	117	166
ENSG00000006125	24	281	128	112	114	119	119	132	195	201	151	154	172	127	106	161	161	177	91	122	136	146	133	176
ENSG00000006128	0	0	0	0	0	0	0	0	0	0	0	0	0	0	0	0	0	0	0	0	0	0	0	0
ENSG00000006194	46	172	95	72	71	76	64	75	133	84	69	76	62	46	53	65	104	113	60	69	52	75	54	81
ENSG00000006210	0	0	0	0	0	1	0	0	0	0	0	0	0	0	0	0	0	0	1	0	0	0	0	0
ENSG00000006282	100	357	123	107	162	120	207	236	247	339	201	252	121	99	109	191	198	223	103	110	119	193	159	195
ENSG00000006283	0	0	0	1	0	0	0	0	0	0	0	1	0	0	0	0	0	1	0	0	0	0	0	1
ENSG00000006327	0	15	24	15	18	12	27	37	26	9	17	29	18	4	21	23	9	33	16	30	9	5	12	15
ENSG00000006377	0	0	0	0	0	0	0	0	0	0	0	0	0	0	0	0	0	0	0	0	1	0	0	0
ENSG00000006432	9	31	20	6	20	21	21	21	20	18	15	25	14	24	14	15	12	10	12	22	10	18	22	17
ENSG00000006451	41	349	235	165	184	193	159	160	337	281	227	255	258	133	129	178	251	272	120	157	208	179	175	166
ENSG00000006453	66	416	241	181	297	330	177	204	365	374	213	296	302	245	235	301	262	257	158	172	160	208	155	169
ENSG00000006459	5	114	38	32	55	79	35	29	44	31	37	45	56	30	33	43	41	42	31	32	34	24	21	26
ENSG00000006468	0	0	0	0	0	0	2	0	0	0	1	3	0	0	0	1	1	1	0	0	0	0	0	0
ENSG00000006530	3	147	71	52	70	60	65	72	105	63	64	84	81	18	48	90	86	69	39	37	46	40	75	61
ENSG00000006534	4	10	5	1	6	5	9	4	5	5	1	3	4	7	2	1	5	3	4	2	6	2	2	5
ENSG00000006555	0	2	0	1	0	0	0	0	0	0	0	0	0	0	0	0	0	0	0	0	1	0	1	0
ENSG00000006576	85	161	202	145	108	129	71	68	143	135	101	114	162	149	74	106	130	113	65	71	58	69	27	51
ENSG00000006606	0	0	0	1	0	0	0	0	0	0	2	0	0	0	0	0	0	1	0	0	0	1	0	1
ENSG00000006607	28	149	117	118	93	99	86	81	102	91	81	117	144	66	72	105	120	124	69	95	64	60	56	61
ENSG00000006611	0	1	0	0	0	0	0	0	1	0	0	1	0	0	0	0	2	1	1	1	0	0	0	0
ENSG00000006625	106	2189	1107	800	1026	1215	473	506	1694	1574	979	1308	1243	689	723	926	1202	971	494	642	1273	1310	987	1062
ENSG00000006634	26	78	148	96	71	70	39	44	122	100	63	107	96	72	49	67	117	77	34	44	30	44	30	31
ENSG00000006638	0	1	1	1	0	0	0	0	0	0	0	2	0	0	0	0	0	0	0	1	0	0	0	0
ENSG00000006652	47	270	78	46	82	98	88	77	64	57	65	69	81	31	92	138	91	142	71	86	62	62	91	88
ENSG00000006659	0	0	0	0	0	0	0	0	0	0	0	0	0	0	0	0	0	0	0	0	0	0	0	0
ENSG00000006695	11	97	54	56	66	53	49	39	78	69	45	74	50	33	36	62	73	75	25	46	42	31	39	47
ENSG00000006704	23	171	49	53	94	89	81	72	121	100	72	60	87	49	69	113	107	90	30	38	70	70	82	104
ENSG00000006712	31	223	135	109	118	96	98	107	127	158	110	114	123	95	69	106	112	125	68	86	80	92	65	73
ENSG00000006715	86	199	88	67	96	79	143	179	139	180	86	108	156	86	118	125	95	68	47	58	110	115	124	147
ENSG00000006740	18	62	49	42	63	56	73	59	68	88	73	43	56	46	71	60	50	35	21	15	39	59	56	62
ENSG00000006744	123	258	162	137	143	149	170	176	200	228	128	154	202	187	140	202	158	198	84	107	108	132	101	129
ENSG00000006747	0	4	0	1	1	3	2	0	18	16	10	10	3	3	0	1	11	21	4	12	8	3	1	1
ENSG00000006756	155	294	153	115	124	179	197	195	221	238	182	198	224	218	97	135	193	228	106	120	196	230	166	170
ENSG00000006757	18	223	113	93	130	108	148	116	169	176	113	130	168	81	104	148	125	110	67	80	146	123	104	124
ENSG00000006788	0	0	0	0	0	0	0	0	0	0	0	0	0	1	1	0	0	0	0	0	0	0	0	0
ENSG00000006831	147	298	281	210	203	246	264	243	278	338	231	233	315	254	203	249	231	244	113	122	199	185	164	168
ENSG00000006837	0	7	5	2	2	3	0	5	4	1	5	0	3	2	2	4	1	6	4	7	0	5	3	2
ENSG00000007001	0	0	0	0	0	0	0	0	0	0	0	0	0	0	0	0	0	0	0	0	0	0	0	0
ENSG00000007038	0	1	0	0	1	0	0	0	2	3	0	0	0	1	0	0	0	1	0	1	0	0	0	0
ENSG00000007047	29	61	27	48	40	57	52	39	38	63	33	47	36	55	48	52	32	40	15	13	27	26	43	44
ENSG00000007062	0	0	0	0	0	0	0	0	0	0	0	0	0	0	0	0	0	0	0	0	0	0	0	0
ENSG00000007080	48	60	58	43	51	35	44	42	70	55	39	68	47	39	39	38	49	50	30	42	30	44	33	43
ENSG00000007129	0	0	0	0	0	0	0	0	0	0	0	0	0	0	0	0	0	0	0	0	0	0	0	0
ENSG00000007168	62	469	291	209	241	239	238	260	336	256	227	225	306	170	184	223	250	253	128	151	180	195	220	214
ENSG00000007171	0	0	0	0	0	0	0	0	0	0	0	1	0	0	0	0	0	0	0	0	0	0	0	0
ENSG00000007174	2	1	3	6	6	1	0	2	7	5	5	5	4	1	0	0	9	12	1	4	3	0	0	1
ENSG00000007202	69	373	305	224	222	209	197	240	361	361	277	356	317	155	169	212	254	267	174	188	137	211	138	192
ENSG00000007216	0	0	0	0	0	0	0	0	0	0	0	0	0	0	0	0	0	0	0	0	0	0	0	0
ENSG00000007237	0	2	0	1	0	0	1	1	0	0	0	1	0	1	1	1	0	0	0	0	0	1	0	1
ENSG00000007255	231	120	63	58	105	98	84	86	112	134	76	69	113	130	57	81	74	64	24	56	128	105	62	77
ENSG00000007264	0	0	0	0	0	0	0	0	0	0	0	0	0	0	0	0	0	0	0	0	0	0	0	0
ENSG00000007306	0	0	0	0	0	0	0	0	0	0	0	0	0	0	0	0	0	0	0	0	0	0	0	0
ENSG00000007312	0	0	0	2	1	0	0	0	1	0	0	0	0	0	0	0	0	0	0	0	0	0	0	0
ENSG00000007314	0	1	0	0	0	0	0	0	0	0	0	0	0	0	0	0	0	0	0	0	0	0	0	0
ENSG00000007341	12	103	49	44	43	43	54	63	51	58	52	57	86	44	55	61	28	59	26	34	61	59	31	50
ENSG00000007350	1	0	0	0	0	0	0	0	0	0	0	0	0	0	0	0	0	0	0	0	0	0	0	0
ENSG00000007372	1	0	0	1	0	0	0	0	0	0	0	0	0	0	0	1	0	0	0	0	1	0	0	0
ENSG00000007376	186	203	173	123	141	152	122	131	201	228	163	146	119	169	105	107	126	136	54	54	103	101	117	119
ENSG00000007384	74	124	72	60	100	73	120	105	91	145	91	69	113	92	76	101	101	111	46	42	62	89	69	83
ENSG00000007392	85	120	103	95	91	72	122	121	119	116	109	95	101	84	78	89	104	137	58	75	76	72	91	64
ENSG00000007402	0	7	2	2	3	4	12	11	5	7	3	4	3	0	4	7	3	1	2	0	2	2	8	8
ENSG00000007516	10	41	6	11	26	12	16	19	20	15	15	4	16	17	13	17	12	13	5	4	5	10	16	22
ENSG00000007520	312	708	379	296	326	327	243	249	486	526	316	360	330	294	217	322	353	335	166	259	297	303	255	306
ENSG00000007541	35	26	31	26	31	13	32	15	38	54	32	27	30	36	18	31	48	32	16	19	32	38	36	41
ENSG00000007545	27	94	63	29	44	56	68	43	70	56	51	72	66	42	38	53	65	76	35	36	46	63	57	53
ENSG00000007866	5	93	52	38	47	63	42	48	59	12	47	57	46	5	28	45	79	62	34	50	20	31	26	34
ENSG00000007908	0	0	0	0	0	0	0	0	0	0	0	0	0	0	0	0	0	1	0	1	0	0	0	0
ENSG00000007923	108	162	141	127	109	93	97	87	226	273	165	211	168	133	76	102	122	126	58	77	79	85	71	79
ENSG00000007933	0	1	0	0	0	0	0	0	0	0	0	0	0	0	0	0	0	0	0	0	0	0	0	0
ENSG00000007944	21	109	68	51	71	62	90	90	76	65	72	70	119	50	69	67	81	81	43	45	54	75	62	83
ENSG00000007952	0	0	0	0	0	0	0	0	0	0	0	0	0	0	0	0	0	1	0	0	0	0	0	0
ENSG00000007968	6	10	30	29	19	21	6	5	61	46	23	37	33	22	24	24	43	13	10	13	9	12	3	6
ENSG00000008018	278	2632	1747	1460	1190	1317	870	1082	2285	2454	1279	1676	1971	1325	1222	1341	1457	1316	816	980	1181	1110	1053	1125
ENSG00000008056	0	0	0	0	0	1	0	0	0	0	0	0	0	0	0	0	0	0	0	0	0	0	0	0
ENSG00000008083	143	544	240	199	302	306	278	279	336	396	278	332	379	289	222	252	324	299	164	213	329	281	201	235
ENSG00000008086	1	1	0	1	0	1	2	3	0	0	0	3	1	0	1	3	4	3	0	0	1	2	4	3
ENSG00000008118	0	0	0	0	0	0	0	0	0	0	0	0	0	0	0	0	0	0	0	1	0	0	0	0
ENSG00000008128	1	1	2	1	7	6	3	3	1	3	3	1	0	2	7	3	2	3	1	0	2	3	2	4
ENSG00000008130	64	131	116	107	124	93	56	77	118	109	93	103	129	93	73	110	88	142	66	72	61	66	40	49
ENSG00000008196	0	0	1	0	0	0	0	0	0	0	0	0	0	0	0	0	0	0	0	0	0	0	0	0
ENSG00000008197	0	0	0	0	0	0	0	0	0	0	0	0	0	0	0	0	0	0	0	0	0	0	0	0
ENSG00000008226	0	0	0	0	0	0	0	0	0	0	0	0	0	0	1	1	1	0	0	0	0	2	0	0
ENSG00000008256	215	205	96	66	110	126	96	82	154	177	124	100	161	161	105	114	78	67	27	39	86	92	64	76
ENSG00000008277	14	41	16	21	22	17	37	41	31	16	12	21	26	21	24	36	24	6	8	6	40	28	25	31
ENSG00000008282	34	571	377	291	290	345	241	260	574	528	338	434	397	177	236	301	449	320	205	209	259	283	249	300
ENSG00000008283	1537	2560	1866	1652	2021	2152	1959	1808	2570	2611	1468	1450	2098	1953	1508	1696	2195	1729	780	930	1636	1582	1605	1916
ENSG00000008294	86	164	147	107	117	130	125	147	77	101	69	88	148	86	99	80	70	98	41	69	76	75	70	69
ENSG00000008300	1	10	4	4	12	15	8	9	8	3	5	9	8	3	7	10	12	9	9	4	8	2	7	6
ENSG00000008311	4	40	9	20	21	19	23	25	25	26	17	20	21	10	23	25	19	10	5	8	8	8	18	19
ENSG00000008323	1	12	2	3	3	3	4	0	4	11	3	6	1	0	2	4	6	3	2	2	2	3	2	4
ENSG00000008324	23	213	225	196	145	151	147	192	235	264	176	198	227	122	97	131	206	188	93	129	124	137	110	121
ENSG00000008382	38	29	26	14	31	22	18	21	42	54	34	26	24	27	13	32	30	20	12	15	18	39	22	23
ENSG00000008394	32	1668	901	770	845	879	725	737	1878	1255	1075	1329	1074	285	922	1332	1087	1031	492	573	831	869	1043	1274
ENSG00000008405	23	132	83	62	75	79	34	42	108	108	81	101	83	34	35	48	89	101	56	80	54	63	34	44
ENSG00000008438	0	0	0	0	0	0	0	0	0	0	0	0	0	0	0	0	0	0	0	0	0	0	0	0
ENSG00000008441	2318	2747	2458	2147	2451	2558	3700	3659	3130	3541	2323	2180	2877	2795	2097	2727	1903	1761	640	826	1483	1606	1848	2370
ENSG00000008513	657	2009	1136	891	1553	1554	1184	1342	1931	2264	1310	1570	767	493	877	1249	1780	1914	1038	1213	1680	1891	3028	3795
ENSG00000008516	0	1	0	0	1	2	0	1	1	2	0	1	0	1	0	2	3	0	0	0	0	0	1	0
ENSG00000008517	4	2	0	2	4	3	0	0	0	0	1	1	1	0	0	0	0	2	1	0	2	0	0	1
ENSG00000008710	21	84	28	23	27	32	28	23	29	31	19	12	17	21	27	32	25	30	13	15	26	37	48	62
ENSG00000008735	19	26	22	20	26	23	38	31	38	51	30	36	25	20	16	21	36	58	23	29	17	22	32	39
ENSG00000008838	299	111	180	156	122	193	122	122	190	190	165	156	112	232	122	143	149	128	60	72	106	107	90	116
ENSG00000008853	31	62	89	72	75	63	116	87	127	144	103	99	120	118	73	67	87	69	28	24	62	69	39	70
ENSG00000008869	0	95	36	46	59	65	57	57	63	30	37	39	58	22	44	51	47	40	27	40	55	63	66	61
ENSG00000008952	245	1367	895	778	1075	1141	914	863	1172	779	796	814	1109	477	497	678	916	835	420	471	833	877	725	884
ENSG00000008988	5350	5775	4139	3805	4558	4925	4694	4088	6992	7277	4812	4429	5396	5571	4184	4919	4566	4158	1784	2127	4139	4179	4073	4990
ENSG00000009307	1162	5373	3201	2749	3458	3440	3146	2927	4051	3389	2680	3042	4399	2489	3038	3741	2980	2953	1391	1888	2883	2966	2656	3155
ENSG00000009335	217	647	404	313	359	352	278	354	560	516	334	492	528	245	261	382	433	392	220	240	248	273	255	297
ENSG00000009413	38	204	184	136	149	163	187	184	136	96	116	165	182	96	144	194	89	192	82	129	127	141	156	202
ENSG00000009694	115	653	249	234	726	797	73	80	123	89	72	132	290	148	63	71	392	364	215	232	191	168	61	75
ENSG00000009709	0	0	0	0	0	0	0	0	0	0	0	0	0	0	0	0	0	0	0	0	0	0	0	0
ENSG00000009724	0	1	0	0	0	0	0	0	1	0	1	1	1	0	0	0	0	2	1	3	0	0	0	0
ENSG00000009765	2	11	5	10	6	9	8	24	17	12	18	18	10	11	16	19	7	11	9	8	5	4	6	6
ENSG00000009780	14	65	50	46	64	45	52	58	59	92	43	53	76	55	59	63	74	53	31	23	36	38	56	42
ENSG00000009790	0	0	0	0	0	0	0	1	0	0	0	1	1	0	0	0	0	0	0	0	0	0	0	0
ENSG00000009830	150	117	95	80	83	63	98	83	113	179	98	101	93	116	83	80	109	85	43	39	69	69	51	113
ENSG00000009844	28	460	264	237	248	260	283	269	330	296	195	279	287	133	196	260	246	297	148	188	198	170	202	264
ENSG00000009950	5	5	3	4	6	4	4	4	8	21	8	4	7	10	3	8	3	2	1	0	4	2	7	4
ENSG00000009954	554	1063	895	807	748	746	629	629	892	897	688	723	865	787	599	610	760	742	331	433	493	521	451	550
ENSG00000010017	10	162	85	57	59	72	82	83	152	58	65	117	103	19	67	93	93	91	30	56	58	60	50	63
ENSG00000010030	0	0	0	0	2	0	0	0	0	0	0	0	1	1	2	1	2	1	0	0	0	0	0	0
ENSG00000010072	16	84	70	46	46	55	57	65	85	78	54	49	102	41	58	70	58	50	28	40	44	43	39	52
ENSG00000010165	73	201	117	104	75	81	105	88	179	160	117	114	132	93	64	101	151	113	65	68	76	104	88	114
ENSG00000010219	7	175	107	86	100	110	114	131	161	128	91	116	119	28	100	124	107	74	49	59	98	113	126	129
ENSG00000010244	160	801	486	391	458	422	400	388	788	769	566	653	540	318	309	413	424	456	207	278	259	267	240	316
ENSG00000010256	102	372	287	262	259	246	155	168	335	365	267	264	285	282	283	284	219	259	125	171	135	172	153	209
ENSG00000010270	22	197	126	77	96	96	68	60	233	163	115	161	120	42	63	90	159	125	61	82	94	84	49	74
ENSG00000010278	2	2924	1277	1086	1207	1854	1053	1292	2047	394	1029	1696	2160	62	986	1337	1469	1147	769	938	1675	1264	969	951
ENSG00000010282	0	0	0	0	0	0	0	0	0	0	0	0	0	0	0	0	0	0	0	0	0	0	0	0
ENSG00000010292	66	414	371	294	257	247	150	164	293	257	242	284	363	154	202	219	306	192	124	124	91	132	86	80
ENSG00000010295	1	1	1	0	1	1	0	0	0	2	1	0	1	0	0	1	1	4	0	0	1	0	0	0
ENSG00000010310	0	0	0	0	0	0	0	0	0	0	0	0	0	0	0	0	0	0	0	0	0	0	0	0
ENSG00000010318	8	35	27	28	34	35	29	21	27	47	20	35	26	31	19	18	21	20	18	14	15	21	22	20
ENSG00000010319	26	86	26	25	43	48	25	26	72	51	39	38	44	25	19	29	44	31	9	8	26	31	38	35
ENSG00000010322	58	159	57	55	67	72	73	89	124	132	39	57	75	76	65	94	78	75	37	36	65	78	86	101
ENSG00000010327	0	3	1	0	1	1	0	0	0	1	1	1	0	0	1	1	0	1	0	0	0	0	0	0
ENSG00000010361	4	19	9	7	21	16	3	3	3	2	3	3	7	1	2	0	9	2	2	1	1	7	1	4
ENSG00000010379	0	0	1	2	0	0	0	0	1	0	1	1	0	0	0	0	1	2	0	0	1	0	1	0
ENSG00000010404	12	144	58	49	75	89	77	106	113	85	84	82	93	33	59	90	66	91	48	54	66	76	111	87
ENSG00000010438	1	4	0	0	0	1	0	0	0	0	0	0	1	0	0	0	0	1	0	2	1	0	1	0
ENSG00000010539	9	33	19	31	21	25	32	31	44	23	33	25	30	21	19	27	46	43	14	19	19	26	27	18
ENSG00000010610	0	4	0	2	0	1	0	0	3	0	1	2	0	0	0	0	0	0	0	1	0	1	0	0
ENSG00000010626	35	20	25	14	29	26	18	21	28	47	31	29	26	20	20	30	23	17	8	9	16	21	15	14
ENSG00000010671	0	0	0	0	0	0	0	0	0	0	0	0	0	0	0	0	0	0	0	0	0	0	0	0
ENSG00000010704	0	9	9	4	4	9	8	2	7	3	4	5	3	2	2	0	6	7	1	0	1	3	2	1
ENSG00000010803	13	282	135	128	98	91	75	99	135	197	116	157	117	71	78	106	121	130	82	88	84	95	76	92
ENSG00000010810	0	25	1	2	2	0	6	3	2	2	3	4	5	0	11	17	4	7	5	0	3	1	13	18
ENSG00000010818	18	175	86	76	97	123	119	95	61	51	55	84	94	42	58	79	53	97	52	85	107	92	86	98
ENSG00000010932	0	0	0	0	0	0	0	0	1	0	0	0	0	0	0	0	0	0	0	0	0	0	0	0
ENSG00000011007	37	288	224	169	121	139	139	134	231	175	165	192	288	97	161	195	192	172	104	106	121	110	108	141
ENSG00000011009	93	98	108	106	86	85	105	108	177	183	168	132	171	169	104	134	121	160	94	100	86	97	65	70
ENSG00000011021	0	39	22	17	21	20	15	32	27	21	17	27	34	7	20	28	20	27	17	20	17	32	11	13
ENSG00000011028	0	1	0	2	1	2	2	2	1	1	0	0	0	0	2	0	1	1	2	3	0	0	1	1
ENSG00000011052	0	0	0	0	0	0	0	0	0	0	0	0	0	0	0	0	0	0	0	0	0	0	0	0
ENSG00000011083	0	0	0	0	0	0	0	0	0	0	0	0	0	0	0	0	0	0	0	0	0	0	0	0
ENSG00000011105	136	149	99	92	112	111	110	127	102	139	68	73	112	127	58	93	124	93	42	60	72	57	50	56
ENSG00000011114	69	307	221	172	213	217	223	240	211	213	171	183	257	186	131	168	153	200	114	137	192	167	173	222
ENSG00000011132	3	16	10	11	16	15	25	24	18	26	11	22	23	21	16	13	14	17	6	9	7	10	16	21
ENSG00000011143	14	138	76	56	59	56	51	71	100	84	55	87	83	50	64	73	69	53	35	28	52	49	49	62
ENSG00000011198	6	76	43	45	21	39	29	29	50	46	49	63	44	8	40	28	32	55	38	52	33	31	31	31
ENSG00000011201	0	0	0	0	0	0	1	2	0	1	0	0	0	0	0	0	0	0	0	0	0	0	0	0
ENSG00000011243	16	17	20	20	25	24	23	19	28	33	23	23	27	23	23	16	25	28	12	17	14	16	15	28
ENSG00000011258	5	82	40	28	40	39	27	26	32	24	29	36	28	14	29	36	27	24	23	20	20	17	19	22
ENSG00000011260	56	196	157	105	147	116	85	81	111	163	87	111	139	97	62	99	130	86	57	68	79	89	70	74
ENSG00000011275	75	176	83	85	100	110	104	108	132	129	86	98	133	71	122	112	108	97	59	63	87	100	102	108
ENSG00000011295	158	356	251	165	251	237	317	290	354	363	221	231	307	221	243	255	251	185	102	138	270	221	188	237
ENSG00000011304	832	1347	869	771	661	615	486	497	997	979	641	682	852	719	438	568	812	626	319	407	398	429	388	464
ENSG00000011332	22	32	39	29	10	24	28	39	21	37	27	24	30	29	17	22	43	35	10	15	17	19	12	22
ENSG00000011347	20	142	98	71	199	207	138	162	157	146	92	107	146	81	128	153	162	118	64	91	122	156	172	175
ENSG00000011376	54	182	142	103	107	79	85	93	165	180	121	131	121	99	90	102	135	108	54	80	84	92	92	101
ENSG00000011405	141	341	258	223	274	270	218	254	206	248	178	256	202	173	163	205	168	210	113	167	182	183	214	231
ENSG00000011422	0	6	2	7	9	3	2	2	7	2	4	4	2	0	2	2	2	2	0	1	2	0	0	2
ENSG00000011426	19	173	291	239	177	198	98	88	256	140	168	250	276	97	133	181	301	132	81	100	61	84	31	30
ENSG00000011451	99	368	225	179	191	162	164	176	241	269	181	201	207	99	147	207	203	235	118	148	168	180	155	195
ENSG00000011454	182	447	254	227	344	364	393	418	318	284	221	270	353	262	288	295	217	225	115	135	211	245	220	244
ENSG00000011465	0	3	0	0	1	0	0	1	2	0	1	0	0	0	0	0	2	0	1	1	2	0	3	0
ENSG00000011478	0	2	0	0	0	1	0	0	0	2	0	3	0	1	0	1	0	0	0	1	0	0	0	0
ENSG00000011485	8	11	13	15	18	4	6	11	12	15	7	13	18	11	12	13	12	14	5	6	6	10	5	7
ENSG00000011523	9	61	28	28	27	24	51	56	33	29	31	37	46	37	27	35	39	32	19	23	42	46	45	63
ENSG00000011566	2	25	19	8	9	10	11	14	16	12	11	24	14	2	11	9	19	15	10	15	15	7	13	15
ENSG00000011590	0	0	0	0	1	0	0	1	0	0	0	0	0	1	0	0	0	1	0	0	0	0	0	0
ENSG00000011600	0	0	0	1	0	0	0	0	1	2	0	0	0	0	0	0	0	1	0	0	0	0	0	0
ENSG00000011638	9	133	83	61	96	103	96	125	93	63	45	62	117	70	71	111	71	63	60	43	73	62	80	80
ENSG00000011677	39	88	50	48	58	65	95	97	31	82	39	60	76	88	58	73	21	29	18	14	56	49	76	93
ENSG00000012048	132	208	263	183	243	200	99	96	231	254	153	153	231	195	145	155	242	135	76	101	83	90	43	34
ENSG00000012061	21	180	45	52	115	93	67	72	104	80	49	65	95	33	56	89	96	62	40	26	61	64	56	45
ENSG00000012124	0	0	0	0	0	0	0	0	1	2	1	0	0	0	0	0	0	4	0	1	0	0	0	0
ENSG00000012171	28	31	21	9	16	13	21	25	12	25	18	22	18	22	12	21	11	26	19	12	23	25	13	20
ENSG00000012174	17	196	97	84	101	68	63	93	155	149	97	134	151	52	54	67	113	94	46	61	63	101	79	68
ENSG00000012211	49	83	66	41	52	82	40	34	69	92	44	72	65	47	31	49	53	41	24	31	34	34	26	41
ENSG00000012223	2	7	0	1	0	0	0	1	2	4	2	4	0	1	0	0	0	1	2	3	3	0	2	1
ENSG00000012232	16	58	67	49	56	60	90	86	60	87	49	43	66	57	61	64	59	60	21	33	49	49	63	98
ENSG00000012504	0	0	0	0	0	0	0	0	0	0	3	0	0	0	0	0	0	0	0	0	0	0	0	0
ENSG00000012660	129	1594	500	432	1171	1032	299	302	905	827	550	632	668	256	242	255	663	508	226	366	836	755	284	370
ENSG00000012779	0	2	2	3	6	2	5	2	12	6	4	4	4	2	0	6	11	6	2	2	2	3	3	1
ENSG00000012817	0	0	0	0	0	0	0	0	0	0	0	0	0	0	0	0	0	0	0	0	0	0	0	0
ENSG00000012822	4	23	6	5	14	14	8	14	14	16	7	7	12	4	7	12	6	8	11	6	17	9	6	10
ENSG00000012963	7	151	136	118	90	104	87	97	154	161	112	140	147	62	82	106	149	101	44	74	75	87	55	77
ENSG00000012983	26	112	50	43	58	78	47	37	54	42	67	60	83	61	29	34	58	68	43	62	56	61	41	51
ENSG00000013016	16	79	31	46	42	52	41	42	67	74	26	37	62	40	40	57	50	41	21	31	33	54	35	53
ENSG00000013275	334	937	830	661	489	600	429	562	709	991	771	847	707	686	521	530	490	794	387	507	425	494	485	605
ENSG00000013288	24	117	49	60	129	157	143	188	210	168	84	89	160	106	72	103	118	96	43	71	161	123	138	136
ENSG00000013293	0	0	0	0	0	0	0	0	0	0	0	0	0	0	0	0	0	0	0	0	0	0	0	0
ENSG00000013297	0	1	1	0	1	1	1	1	1	2	3	1	0	0	0	0	0	1	0	0	1	1	0	0
ENSG00000013306	465	565	433	366	479	441	407	425	611	759	400	440	471	494	405	468	346	448	205	246	317	379	294	381
ENSG00000013364	1	0	2	0	3	1	4	10	3	2	3	0	2	3	1	1	1	5	4	2	1	2	2	3
ENSG00000013374	77	272	172	111	185	192	167	181	279	268	186	180	213	166	157	199	212	142	67	91	163	176	146	155
ENSG00000013375	90	368	159	152	226	212	139	114	220	179	144	174	261	158	54	90	187	185	75	102	188	159	79	104
ENSG00000013392	29	420	119	84	137	139	94	72	167	135	116	141	211	70	48	74	144	146	63	85	110	99	51	49
ENSG00000013441	36	135	82	50	44	48	68	57	100	93	74	73	96	50	45	36	90	114	42	58	74	66	45	69
ENSG00000013503	42	119	71	75	56	60	83	87	115	119	60	78	101	81	57	68	83	64	38	45	57	55	66	72
ENSG00000013523	0	67	30	28	36	21	40	30	40	36	25	25	43	21	35	45	24	17	17	19	33	38	31	38
ENSG00000013561	9	235	168	154	145	170	221	201	306	209	218	240	239	77	182	240	195	229	126	151	195	177	179	229
ENSG00000013563	6	68	42	29	28	27	55	62	49	55	67	48	54	28	29	37	48	46	22	33	35	47	36	58
ENSG00000013573	27	30	31	27	34	38	26	24	55	54	29	19	25	23	27	35	41	25	9	11	19	27	15	20
ENSG00000013583	20	185	94	85	102	104	164	151	191	166	89	124	149	98	133	190	100	97	43	61	104	118	107	139
ENSG00000013588	1	1	1	0	0	1	0	0	0	5	0	3	0	0	2	2	0	1	0	1	1	0	0	0
ENSG00000013619	0	6	4	3	0	3	8	8	2	1	0	3	11	2	6	10	3	4	1	3	2	3	7	7
ENSG00000013725	1	0	0	0	0	0	0	0	0	0	0	0	0	0	0	0	0	0	0	0	0	0	0	0
ENSG00000013810	36	382	666	536	275	313	204	216	445	400	371	365	504	278	322	344	540	379	169	195	130	169	84	100
ENSG00000014123	46	350	156	155	183	165	168	160	188	139	131	188	220	82	102	113	172	177	104	112	168	146	166	148
ENSG00000014138	14	40	87	62	50	39	24	31	92	100	53	51	42	28	42	35	99	46	21	31	18	38	17	9
ENSG00000014164	14	12	6	4	7	5	8	5	13	6	6	9	10	8	6	3	7	5	1	7	11	2	8	5
ENSG00000014216	32	217	90	101	156	146	161	160	178	198	145	173	120	87	79	115	131	135	72	107	99	119	97	107
ENSG00000014257	5	69	42	20	39	51	26	20	45	44	31	53	35	24	15	15	63	41	19	26	31	33	23	14
ENSG00000014641	160	387	353	313	294	291	295	282	513	481	400	365	413	267	284	290	436	386	156	201	344	365	324	362
ENSG00000014824	132	557	343	275	340	342	347	333	497	522	335	397	446	307	290	328	383	311	135	172	356	386	338	433
ENSG00000014914	0	23	16	12	6	10	5	11	14	18	13	10	16	6	20	6	16	7	5	8	4	4	2	2
ENSG00000014919	47	173	86	90	84	109	78	74	126	130	73	122	98	83	66	98	103	87	56	61	78	75	74	78
ENSG00000015133	122	441	215	173	267	320	184	184	337	283	211	256	251	134	152	176	251	218	109	144	159	131	154	150
ENSG00000015153	17	116	69	84	67	77	55	59	68	76	63	78	96	66	49	72	61	71	42	54	45	60	56	57
ENSG00000015171	305	595	329	261	366	362	420	358	347	354	263	312	455	316	360	397	265	215	94	135	367	385	398	471
ENSG00000015285	2	53	10	13	31	27	29	22	15	11	9	15	22	36	26	28	7	13	9	6	19	24	10	25
ENSG00000015413	0	0	0	0	0	0	1	0	0	0	0	0	0	0	0	0	0	0	0	0	0	0	0	0
ENSG00000015475	17	151	63	64	82	87	66	73	104	99	49	58	79	58	60	109	102	74	39	40	53	39	51	62
ENSG00000015479	419	1177	794	655	774	757	749	765	834	901	512	601	1080	742	755	754	756	643	349	424	642	603	689	730
ENSG00000015520	0	1	1	2	0	0	0	0	2	0	1	3	0	0	0	0	0	3	0	5	0	2	0	0
ENSG00000015532	9	44	20	14	29	22	38	27	26	45	29	30	26	31	37	41	28	15	8	6	28	20	19	29
ENSG00000015568	0	0	0	0	0	0	0	0	0	0	0	0	0	0	0	0	0	0	0	0	0	0	0	0
ENSG00000015592	0	0	2	2	0	0	0	2	0	1	1	5	0	0	0	0	0	8	16	12	0	0	0	0
ENSG00000015676	163	202	122	102	141	175	182	147	158	186	119	143	185	163	109	130	127	104	44	62	132	117	106	141
ENSG00000016082	0	3	11	7	5	1	4	7	4	5	6	7	8	5	5	3	2	2	5	1	9	1	7	12
ENSG00000016391	74	221	135	80	122	122	127	96	216	164	118	99	123	71	105	149	140	69	44	57	45	55	69	107
ENSG00000016402	1	14	7	6	6	1	6	10	30	30	15	27	9	17	4	19	14	12	9	5	5	5	3	3
ENSG00000016490	0	0	0	0	0	0	0	0	0	0	0	0	0	0	0	0	0	0	0	0	0	0	0	0
ENSG00000016602	0	0	0	0	0	1	0	0	0	0	0	0	0	0	0	0	0	0	0	0	0	0	0	0
ENSG00000016864	10	189	89	87	124	97	103	90	136	158	69	98	133	85	93	114	93	95	35	54	73	66	64	75
ENSG00000017260	14	382	140	119	180	185	132	188	178	149	140	158	195	69	96	138	156	136	81	106	167	176	163	191
ENSG00000017373	3	25	7	12	17	13	18	17	7	16	7	9	5	6	7	12	10	7	8	5	13	19	33	21
ENSG00000017427	22	81	92	85	17	27	4	8	13	16	31	49	48	28	8	1	25	34	18	26	14	11	1	2
ENSG00000017483	5	0	1	0	0	1	1	0	1	1	1	2	1	0	0	0	0	2	0	0	0	0	1	0
ENSG00000017621	14	21	11	6	19	10	2	3	8	22	4	9	13	9	7	12	16	10	8	7	10	11	8	12
ENSG00000017797	85	533	431	382	419	407	388	436	686	527	435	462	424	248	265	330	421	503	257	255	339	331	305	352
ENSG00000018189	33	102	87	64	63	52	60	46	160	154	110	118	54	62	45	66	113	91	70	72	37	39	32	31
ENSG00000018236	0	0	0	0	0	0	0	0	0	1	0	0	0	0	0	0	0	0	0	0	0	0	0	0
ENSG00000018280	9	22	9	6	17	12	8	4	7	9	4	9	6	4	5	2	10	6	3	8	13	4	7	5
ENSG00000018408	3	35	19	17	11	20	1	1	29	38	27	50	20	8	3	3	34	45	15	22	14	7	0	2
ENSG00000018510	3	76	23	26	26	34	21	25	43	24	28	33	46	13	30	38	40	25	15	20	19	27	22	30
ENSG00000018607	0	0	0	0	0	0	0	0	0	0	0	0	0	0	0	0	0	0	0	0	0	0	0	0
ENSG00000018610	19	117	63	46	47	60	56	49	66	91	63	74	65	46	63	64	68	73	48	35	53	53	60	76
ENSG00000018625	0	0	0	0	0	1	0	0	0	0	0	0	0	0	0	0	0	2	1	0	0	0	0	0
ENSG00000018699	0	11	8	12	5	5	2	6	9	10	6	13	9	7	5	6	4	6	3	4	3	4	4	10
ENSG00000018869	4	17	2	13	7	3	8	9	7	5	5	4	5	5	4	4	5	6	5	12	2	2	7	5
ENSG00000019102	0	0	0	0	1	0	0	0	0	0	0	0	0	0	0	0	0	1	0	0	0	0	0	0
ENSG00000019144	37	96	50	46	60	64	54	55	49	78	39	47	60	65	45	69	67	36	20	26	38	40	50	61
ENSG00000019169	0	0	0	0	0	0	0	0	0	0	0	0	0	0	0	0	0	0	0	0	0	0	0	0
ENSG00000019186	0	0	0	0	0	0	0	0	0	0	0	0	0	0	0	0	0	0	0	0	0	0	0	0
ENSG00000019485	2	14	6	6	0	3	5	6	0	4	2	3	1	3	2	1	2	1	2	2	3	5	5	6
ENSG00000019505	0	2	0	0	1	0	1	2	0	0	0	0	0	2	2	1	1	0	0	0	0	0	0	0
ENSG00000019549	0	7	10	3	2	2	1	1	4	1	7	6	3	1	2	3	0	7	6	7	3	8	2	2
ENSG00000019582	0	1	1	2	1	0	3	0	2	4	0	0	2	0	1	1	1	3	2	1	1	1	0	1
ENSG00000019991	0	0	0	0	0	0	0	0	0	0	0	0	0	0	0	0	0	0	0	0	0	0	0	0
ENSG00000019995	75	163	107	82	98	89	126	113	96	140	85	110	122	111	94	114	116	115	54	76	90	79	101	80
ENSG00000020129	172	103	100	83	53	51	126	95	85	143	105	69	92	112	89	99	76	104	42	45	50	61	82	120
ENSG00000020181	0	1	0	1	0	0	2	0	2	3	1	1	0	2	1	6	1	1	1	0	1	1	1	2
ENSG00000020219	0	0	0	0	0	0	0	0	0	0	0	0	0	0	0	0	0	0	0	0	0	0	0	0
ENSG00000020256	13	73	44	39	73	57	32	37	65	79	51	52	64	32	43	60	43	44	21	28	28	36	41	39
ENSG00000020426	9	105	66	51	56	56	56	51	56	37	52	55	90	21	45	63	56	51	19	21	44	37	65	46
ENSG00000020577	0	0	2	1	1	0	1	5	0	1	0	2	0	2	3	2	0	1	1	0	0	0	0	3
ENSG00000020633	0	1	0	1	0	0	0	0	0	1	1	0	1	0	0	0	0	0	0	0	0	0	0	0
ENSG00000020922	34	150	167	122	111	149	102	103	199	222	114	145	189	130	84	108	162	75	38	49	78	81	74	76
ENSG00000021300	249	525	178	153	425	362	396	359	497	617	307	295	340	372	194	239	384	379	185	231	467	446	301	341
ENSG00000021355	0	2	0	0	0	3	1	0	2	0	0	0	1	0	0	1	0	0	0	1	0	0	0	0
ENSG00000021461	0	0	0	0	0	0	0	0	0	0	0	0	0	0	0	0	0	0	1	0	1	0	0	0
ENSG00000021488	0	0	0	0	0	0	1	1	2	0	1	0	1	0	1	0	0	0	0	1	1	0	1	0
ENSG00000021574	2	68	57	38	35	33	47	44	53	42	58	52	68	22	21	22	53	53	34	44	52	49	41	27
ENSG00000021645	8	45	12	11	7	12	5	5	3	2	2	1	19	11	7	8	3	2	2	5	9	12	3	5
ENSG00000021762	143	167	132	96	144	141	129	103	203	224	141	106	159	148	89	92	108	97	59	63	100	107	104	91
ENSG00000021776	31	211	113	108	99	123	95	115	141	133	95	135	100	49	47	58	91	82	50	55	107	122	93	109
ENSG00000021826	11	171	29	35	113	115	61	68	47	42	18	20	57	9	56	64	74	38	20	20	73	71	78	90
ENSG00000021852	0	0	0	0	0	0	0	0	0	0	0	0	0	0	0	0	0	0	0	0	0	0	0	0
ENSG00000022267	0	0	0	0	0	0	0	0	0	0	0	0	0	0	1	1	0	0	0	0	1	0	0	1
ENSG00000022277	327	475	328	273	292	286	334	311	403	471	260	274	386	311	220	305	343	380	182	242	253	269	254	335
ENSG00000022355	0	0	0	0	0	0	0	0	0	0	0	0	0	0	0	0	0	0	0	0	0	0	0	0
ENSG00000022556	49	139	108	67	75	79	109	97	235	258	152	157	131	99	66	114	144	100	60	78	75	83	95	101
ENSG00000022567	16	58	42	31	29	47	32	36	50	56	43	48	33	26	31	30	46	40	25	25	24	40	13	28
ENSG00000022840	125	685	431	417	441	365	443	425	758	737	507	598	536	385	381	479	510	450	261	293	373	395	380	470
ENSG00000022976	44	131	100	72	60	56	93	50	92	94	75	64	91	89	39	66	98	99	40	41	61	54	39	59
ENSG00000023041	29	197	131	100	96	102	78	94	132	162	87	113	145	80	88	128	164	118	69	64	84	94	92	86
ENSG00000023171	0	0	0	0	0	0	2	0	0	0	0	0	0	0	0	0	1	2	0	0	1	0	0	0
ENSG00000023191	157	507	381	308	410	333	405	414	513	683	356	381	379	422	350	405	398	378	198	244	326	365	342	439
ENSG00000023228	90	447	213	186	271	298	301	230	314	245	211	226	301	220	184	249	268	231	123	167	223	263	230	288
ENSG00000023287	109	891	537	444	549	673	614	618	567	436	425	400	642	296	463	639	481	632	327	451	455	445	447	545
ENSG00000023318	16	453	255	209	176	203	223	217	265	203	219	310	275	84	137	187	224	238	124	126	188	233	179	207
ENSG00000023330	8	135	57	80	74	67	51	54	85	88	71	105	78	17	75	100	86	126	72	83	43	51	57	80
ENSG00000023445	0	19	20	15	9	6	19	15	14	19	14	19	11	7	2	7	5	14	7	12	8	17	9	9
ENSG00000023516	67	266	149	108	182	195	137	155	126	161	107	132	131	109	87	122	134	137	91	99	119	99	105	116
ENSG00000023572	45	283	239	184	156	135	108	122	310	287	287	299	255	135	109	117	227	295	131	177	135	150	63	81
ENSG00000023608	24	89	57	69	102	96	69	53	80	80	59	73	88	43	43	52	45	54	23	42	63	66	40	55
ENSG00000023697	1	134	102	57	59	56	74	69	105	81	70	99	93	13	49	82	81	84	59	62	70	54	59	41
ENSG00000023734	143	938	616	548	415	461	394	498	700	562	517	640	607	317	407	500	531	613	344	395	399	431	467	524
ENSG00000023839	1	0	0	1	0	0	0	0	0	0	0	0	0	1	0	0	0	3	0	0	0	0	0	0
ENSG00000023892	12	25	21	14	21	24	14	8	24	32	18	16	21	28	17	18	25	10	10	8	14	13	16	11
ENSG00000023902	23	45	35	25	34	46	14	8	37	38	31	12	27	32	12	22	45	30	9	15	7	3	5	15
ENSG00000023909	130	308	226	153	190	176	133	146	319	300	224	302	232	152	196	324	254	297	144	189	144	137	154	153
ENSG00000024048	15	67	43	37	46	56	60	57	38	28	36	67	46	20	39	41	31	52	13	31	32	33	33	46
ENSG00000024422	1	2	3	0	0	0	0	1	4	1	0	0	1	0	0	1	0	0	0	0	0	1	0	0
ENSG00000024526	36	297	240	206	192	164	60	64	235	219	184	195	251	124	90	160	230	133	57	102	40	62	23	16
ENSG00000024862	13	106	49	44	49	65	53	53	69	56	44	58	87	28	39	60	60	41	33	36	70	69	42	63
ENSG00000025039	102	167	142	143	182	200	125	136	246	264	203	190	167	124	121	151	144	143	79	75	226	189	164	178
ENSG00000025156	26	149	145	95	107	119	100	95	187	154	81	100	132	98	65	91	131	109	32	68	84	80	83	87
ENSG00000025293	149	561	267	271	427	458	330	309	361	346	238	261	370	270	251	441	263	272	143	152	270	278	202	267
ENSG00000025423	2	20	2	5	11	16	3	4	14	10	17	6	4	3	2	4	22	8	7	3	4	1	1	1
ENSG00000025434	16	44	14	19	16	21	19	14	17	22	23	15	22	16	8	17	15	22	11	19	19	32	11	20
ENSG00000025708	54	35	26	12	38	32	34	31	41	45	38	20	28	13	47	40	30	34	12	22	26	33	36	57
ENSG00000025770	24	13	20	13	16	14	8	14	33	26	24	21	25	20	17	12	27	24	8	9	16	10	8	19
ENSG00000025772	66	334	258	204	216	244	214	222	306	273	185	267	278	162	178	184	314	250	120	168	243	209	233	269
ENSG00000025796	268	1332	559	481	632	604	405	436	873	677	501	620	654	353	432	533	498	431	213	265	644	677	572	622
ENSG00000025800	366	609	471	371	476	482	541	477	524	577	395	407	589	559	417	582	417	462	247	287	301	305	315	374
ENSG00000026025	64	1113	581	427	654	772	704	1114	971	438	711	984	985	206	826	1225	746	1161	728	902	1237	1501	1685	1723
ENSG00000026036	0	0	0	1	0	0	0	0	0	0	0	1	0	0	0	0	0	0	0	0	0	0	0	0
ENSG00000026103	0	0	10	6	1	0	10	1	7	4	9	14	5	1	11	10	6	25	8	13	4	5	4	9
ENSG00000026297	59	444	417	320	470	482	333	284	582	567	368	356	453	372	317	402	352	315	122	151	397	411	309	363
ENSG00000026508	5	20	10	4	8	6	2	1	14	16	5	8	6	5	2	7	8	2	0	4	9	0	3	5
ENSG00000026559	14	51	25	20	40	40	27	32	47	57	21	25	39	30	79	87	23	18	11	14	32	33	60	82
ENSG00000026652	4	8	0	1	4	5	1	2	6	8	3	2	5	5	4	6	7	8	2	5	1	1	4	0
ENSG00000026751	0	0	1	2	1	0	0	0	0	0	0	1	0	0	0	0	0	2	0	1	0	1	0	0
ENSG00000026950	1	8	11	4	5	4	9	1	9	17	9	15	16	7	10	6	15	4	2	4	8	11	14	8
ENSG00000027001	9	867	358	290	458	523	71	52	484	331	386	484	382	115	61	72	546	377	200	250	77	83	44	49
ENSG00000027075	7	59	33	37	42	47	23	26	88	99	57	53	32	20	19	27	81	36	24	26	39	27	25	24
ENSG00000027644	0	0	0	0	0	0	0	0	0	0	0	0	0	0	0	0	0	0	0	0	0	0	0	0
ENSG00000027697	0	105	48	32	38	42	45	62	57	22	49	70	57	4	29	52	39	62	39	48	46	41	50	39
ENSG00000027847	41	107	82	51	42	55	93	80	110	84	95	86	72	67	49	77	79	92	39	57	87	80	76	78
ENSG00000027869	15	13	12	14	3	7	6	6	24	15	10	14	7	12	14	21	13	6	3	3	12	11	3	8
ENSG00000028116	14	64	57	41	42	42	31	26	75	42	39	64	73	18	35	53	53	46	20	42	41	48	45	51
ENSG00000028137	1	0	5	1	0	4	2	0	4	1	0	1	2	2	2	6	1	2	0	0	0	2	0	0
ENSG00000028203	141	440	235	180	193	197	305	306	397	388	341	371	342	204	170	230	281	280	164	193	224	244	181	240
ENSG00000028277	0	3	5	0	7	6	4	2	3	1	2	2	4	2	1	4	2	5	1	1	3	1	2	1
ENSG00000028310	232	190	170	144	188	159	226	205	289	362	206	173	180	226	156	155	204	178	62	82	130	128	126	158
ENSG00000028528	62	590	352	284	298	350	494	465	550	399	415	463	494	178	329	407	303	318	158	184	370	305	344	368
ENSG00000028839	4	392	207	175	150	157	234	251	222	183	156	209	176	54	102	120	199	143	93	115	210	174	195	217
ENSG00000029153	2	13	12	6	15	5	3	4	12	16	4	3	8	5	6	8	11	4	2	5	1	0	3	8
ENSG00000029363	629	1630	1441	1226	973	828	1172	1183	1348	1505	1173	1211	1642	1052	880	1009	1072	1132	506	655	949	948	843	929
ENSG00000029364	31	354	201	199	214	217	200	227	240	235	170	175	280	156	183	160	222	220	123	132	128	160	154	140
ENSG00000029534	0	1	5	5	0	4	3	8	0	4	7	4	1	1	3	10	5	22	15	11	17	20	18	23
ENSG00000029559	0	0	0	0	0	1	0	0	0	0	0	0	0	0	0	0	0	0	0	0	0	0	0	0
ENSG00000029639	4	115	67	59	82	99	53	54	110	103	54	66	78	49	84	95	56	62	29	48	43	41	44	56
ENSG00000029725	245	429	368	287	292	293	362	336	437	513	333	301	419	253	227	275	335	311	170	186	271	258	248	280
ENSG00000029993	218	273	277	219	157	141	207	203	286	351	267	249	333	294	173	196	304	221	112	125	200	199	196	212
ENSG00000030066	8	127	102	76	106	91	60	52	112	81	97	92	105	45	64	84	84	101	48	43	34	46	39	42
ENSG00000030110	43	24	26	16	23	17	28	29	29	52	17	41	26	24	29	22	21	31	17	18	15	13	15	22
ENSG00000030304	0	0	0	0	0	1	0	0	0	1	0	0	0	0	0	0	0	0	0	0	0	0	0	0
ENSG00000030419	1	35	9	15	6	2	13	10	9	5	11	22	24	4	2	6	7	7	4	13	6	16	11	7
ENSG00000030582	415	385	209	184	258	271	237	416	252	413	230	305	285	264	208	249	170	242	185	256	259	249	219	264
ENSG00000031003	25	125	61	35	27	23	80	70	54	21	37	76	86	37	27	31	22	65	39	55	66	58	71	89
ENSG00000031081	4	1	3	2	1	2	3	4	0	7	3	0	2	1	12	2	4	3	4	2	4	1	5	4
ENSG00000031544	0	0	0	0	1	0	0	0	0	0	0	2	0	0	0	1	0	0	0	0	0	0	0	0
ENSG00000031691	11	50	81	61	55	60	37	34	69	97	65	53	72	50	43	68	89	48	23	24	33	37	23	23
ENSG00000031698	510	1169	275	222	291	265	245	229	457	549	259	269	343	296	459	566	384	316	182	204	396	376	545	622
ENSG00000031823	107	183	155	155	128	113	134	152	175	199	149	126	152	139	109	115	159	133	46	71	96	107	85	124
ENSG00000032219	49	239	199	118	157	168	168	191	192	154	152	129	202	112	100	132	142	187	66	86	134	147	126	148
ENSG00000032389	4	166	82	69	70	53	83	69	121	90	71	82	91	34	57	82	92	74	45	42	96	64	70	70
ENSG00000032444	50	33	22	19	42	35	31	43	45	39	43	25	16	48	24	24	34	29	6	9	20	36	26	23
ENSG00000032742	29	104	81	50	65	63	50	58	96	80	61	71	94	37	44	60	57	66	33	43	49	51	58	69
ENSG00000033011	60	133	94	86	61	70	72	74	128	116	78	85	96	68	41	65	89	95	50	55	85	70	60	69
ENSG00000033030	9	97	43	27	28	32	38	23	68	36	33	53	48	17	33	37	30	35	26	23	38	33	28	30
ENSG00000033050	29	228	180	123	90	102	94	123	178	182	109	131	153	93	121	110	114	130	71	97	84	119	114	103
ENSG00000033100	29	124	72	74	50	59	104	80	100	122	69	80	93	80	48	67	60	63	49	52	72	63	78	69
ENSG00000033122	0	2	0	0	0	0	0	0	0	0	0	0	1	0	1	1	1	0	0	0	2	0	3	0
ENSG00000033170	22	46	14	17	28	29	40	50	33	25	32	27	46	32	33	42	34	18	15	18	31	48	41	39
ENSG00000033178	49	324	214	179	221	248	117	134	241	205	183	204	222	108	120	138	218	237	120	135	147	126	114	133
ENSG00000033327	2	2	2	5	5	4	5	4	8	12	8	11	3	4	5	10	10	17	10	7	9	5	4	7
ENSG00000033627	119	165	110	95	116	135	171	185	126	149	89	111	161	101	107	126	115	109	63	67	90	99	91	113
ENSG00000033800	6	215	125	90	90	121	83	93	101	47	74	99	136	29	82	106	74	77	40	54	53	85	76	106
ENSG00000033867	81	257	258	218	361	301	109	144	344	391	191	291	203	145	132	204	286	180	81	104	140	120	117	141
ENSG00000034053	27	68	33	39	35	36	30	19	39	40	28	36	51	29	22	28	34	23	13	15	19	30	35	28
ENSG00000034063	0	27	28	34	24	22	6	9	47	25	21	29	26	0	11	10	63	22	12	12	7	10	5	1
ENSG00000034152	18	766	617	448	372	439	388	436	515	208	353	461	583	60	292	453	364	407	220	258	315	318	313	368
ENSG00000034239	0	0	0	0	0	0	0	0	0	0	0	0	0	0	0	0	0	0	0	0	0	0	0	0
ENSG00000034510	121	1272	868	793	1031	825	783	1213	1914	2196	1473	1655	1656	1075	883	946	1493	1675	970	1155	1436	1495	1093	1358
ENSG00000034533	7	17	16	26	20	23	26	33	23	40	25	30	21	18	17	17	38	34	16	15	15	20	17	19
ENSG00000034677	22	29	33	25	23	47	76	75	33	40	34	29	45	31	53	66	30	42	29	22	28	41	54	60
ENSG00000034693	1	68	64	53	42	46	43	48	56	53	43	40	67	17	42	53	60	57	26	34	30	31	32	40
ENSG00000034713	24	844	320	264	449	539	521	469	537	430	388	448	567	208	299	377	411	408	197	273	348	334	344	407
ENSG00000034971	0	0	0	0	0	0	0	0	0	0	0	0	0	0	0	0	0	0	0	0	0	0	0	0
ENSG00000035115	16	79	32	19	54	53	38	55	44	38	22	28	47	18	43	43	46	38	12	22	42	43	51	59
ENSG00000035141	88	280	266	183	159	148	140	135	235	238	197	207	180	114	125	152	235	261	113	141	139	178	160	183
ENSG00000035403	103	275	178	130	159	163	210	218	242	211	184	204	208	125	118	181	162	178	117	121	139	141	115	173
ENSG00000035499	4	110	147	128	73	88	29	31	111	106	86	113	150	28	77	75	140	110	63	36	25	18	11	15
ENSG00000035664	5	14	14	7	19	24	19	17	25	26	20	19	11	18	23	29	19	13	4	13	6	11	14	17
ENSG00000035681	4	213	72	68	76	76	52	37	169	125	112	143	109	33	56	63	133	87	29	53	61	54	39	57
ENSG00000035687	18	213	191	142	136	168	102	84	174	203	114	133	165	70	100	124	122	117	58	81	142	110	102	104
ENSG00000035720	0	0	0	0	0	0	0	0	0	0	0	0	0	0	0	0	0	0	0	0	0	0	0	0
ENSG00000035862	113	308	162	114	281	295	246	246	119	157	52	60	143	125	134	191	147	105	65	73	137	130	194	253
ENSG00000035928	84	825	780	636	712	721	559	503	810	701	505	619	796	399	527	654	741	559	266	342	475	498	368	437
ENSG00000036054	13	141	83	51	89	67	73	88	95	71	84	82	101	52	62	99	71	84	46	59	78	80	69	77
ENSG00000036257	16	274	162	110	151	130	135	154	211	164	111	167	202	63	84	127	154	166	66	99	116	108	128	138
ENSG00000036448	0	5	1	1	2	0	1	1	0	1	4	1	2	2	0	2	0	3	1	3	3	5	1	0
ENSG00000036473	0	0	0	0	0	0	0	0	0	0	0	0	0	0	0	0	0	0	1	0	0	0	0	0
ENSG00000036530	10	15	7	3	9	11	44	51	12	3	8	13	14	7	5	13	7	21	9	8	13	6	9	15
ENSG00000036549	154	409	175	169	214	238	207	183	285	295	178	228	294	244	221	281	217	206	107	120	182	193	182	219
ENSG00000036565	0	0	0	0	0	0	0	0	0	0	0	0	0	0	0	0	0	0	0	0	0	0	0	0
ENSG00000036672	4	21	17	9	11	3	9	13	14	25	21	19	5	16	8	17	14	18	9	9	2	6	9	8
ENSG00000036828	0	0	0	0	0	0	0	0	0	1	0	0	0	0	0	0	0	0	0	0	0	0	0	0
ENSG00000037042	30	76	45	29	56	68	97	77	62	100	67	61	47	67	55	80	69	84	39	41	23	41	38	53
ENSG00000037241	11	292	237	228	157	145	208	182	260	204	206	223	272	113	137	194	217	245	144	140	163	142	136	143
ENSG00000037280	2	9	1	2	8	4	1	3	1	8	0	1	3	2	4	6	9	1	0	0	1	1	0	0
ENSG00000037474	23	515	428	357	261	286	215	205	502	288	377	464	306	60	145	225	432	388	202	215	218	214	225	219
ENSG00000037637	11	61	35	31	41	38	40	42	51	34	40	42	36	32	40	45	26	27	21	23	30	21	23	33
ENSG00000037749	20	213	94	88	102	84	78	102	103	59	81	100	126	53	63	81	88	91	46	61	83	74	89	95
ENSG00000037757	7	96	72	52	58	38	54	46	79	31	55	59	50	25	23	48	66	72	28	36	43	27	42	37
ENSG00000037897	91	123	102	80	53	46	46	52	109	142	64	57	62	74	44	49	82	65	26	38	56	63	51	69
ENSG00000037965	6	27	12	7	7	4	7	5	22	21	17	13	13	4	15	6	15	16	6	10	2	8	10	12
ENSG00000038002	47	329	128	109	107	123	187	187	142	180	122	135	165	152	154	173	148	105	70	68	207	211	221	299
ENSG00000038210	14	88	92	86	50	55	51	58	132	83	90	129	91	34	50	69	78	130	47	86	70	65	50	50
ENSG00000038219	164	786	462	394	620	700	460	488	440	428	333	391	534	324	348	489	409	485	238	281	395	343	372	490
ENSG00000038274	9	271	114	88	108	123	102	82	178	92	109	142	178	22	86	109	157	141	76	88	62	90	89	81
ENSG00000038295	0	0	0	0	0	0	0	0	0	0	0	0	0	0	0	0	0	0	0	0	0	0	0	0
ENSG00000038358	0	0	0	1	0	1	0	0	0	0	0	0	0	0	0	0	0	0	0	0	0	0	0	0
ENSG00000038382	16	103	63	37	69	71	48	43	90	77	49	91	59	36	22	64	56	55	34	50	58	46	36	54
ENSG00000038427	0	0	1	0	1	0	0	0	4	2	0	1	1	1	0	0	0	2	1	1	0	0	2	0
ENSG00000038532	8	66	28	29	38	40	38	51	36	27	21	43	36	15	25	33	34	37	32	26	19	36	32	36
ENSG00000038945	0	0	1	0	0	0	0	0	1	0	0	0	0	0	0	0	0	0	0	0	0	0	1	0
ENSG00000039068	45	2006	1174	945	1102	1260	1435	1547	1240	989	940	1394	1259	298	846	1202	954	1122	635	796	1160	1078	1183	1491
ENSG00000039123	102	255	244	187	171	167	181	158	253	223	171	187	204	140	141	144	162	157	82	92	122	133	143	127
ENSG00000039139	20	72	33	40	84	91	19	17	72	82	36	54	46	40	8	19	66	66	36	47	86	78	23	20
ENSG00000039319	65	255	169	138	244	229	136	133	179	192	140	132	186	118	72	82	155	164	72	93	125	136	90	103
ENSG00000039523	29	186	119	100	119	94	118	117	171	182	100	110	134	102	111	139	121	129	62	79	67	86	95	112
ENSG00000039537	0	0	0	0	0	0	0	0	0	0	0	0	0	0	0	0	0	0	0	0	0	0	0	0
ENSG00000039560	147	452	420	414	304	325	345	334	653	641	349	423	297	231	233	250	409	226	122	179	250	265	318	346
ENSG00000039600	0	0	0	0	0	0	0	0	0	0	0	0	0	0	0	0	0	0	0	0	0	0	0	0
ENSG00000039650	57	78	81	41	79	54	70	50	98	129	76	69	54	65	39	55	75	76	29	37	52	69	42	47
ENSG00000039987	0	0	0	0	0	0	0	0	0	0	0	0	0	0	0	0	0	0	1	2	0	0	0	0
ENSG00000040199	2	47	39	20	14	23	21	32	36	26	26	33	37	8	30	25	19	17	14	30	24	18	23	19
ENSG00000040275	125	230	291	240	164	166	121	101	278	244	217	224	282	186	127	138	263	175	78	108	80	98	75	69
ENSG00000040341	74	231	102	75	137	109	178	154	142	162	103	121	153	99	91	103	138	109	56	81	121	143	138	140
ENSG00000040487	1	22	9	9	13	12	7	12	11	23	10	12	11	10	10	18	9	13	6	9	13	6	13	5
ENSG00000040531	19	48	17	15	16	23	23	20	31	36	12	19	28	24	18	19	21	22	15	18	21	29	31	31
ENSG00000040608	66	50	36	22	44	43	39	33	58	72	54	28	40	37	58	47	41	31	7	18	38	39	37	46
ENSG00000040633	91	266	142	159	152	122	145	129	224	278	199	212	170	152	103	123	189	164	89	106	112	99	102	137
ENSG00000040731	0	0	0	0	0	0	0	0	0	0	0	0	0	0	0	0	0	0	0	0	0	0	0	0
ENSG00000040933	8	44	14	14	23	24	19	35	25	17	11	23	18	9	19	38	17	21	13	13	23	23	47	32
ENSG00000041353	1	34	33	25	16	13	29	34	30	29	31	56	31	17	33	35	18	20	13	27	32	28	28	32
ENSG00000041357	472	1297	1165	1014	884	968	943	882	1486	1551	1075	1185	1176	1030	772	961	724	932	395	487	709	823	656	770
ENSG00000041515	0	0	0	1	0	0	0	0	0	1	0	1	0	0	0	1	0	1	1	0	0	0	1	2
ENSG00000041802	171	387	388	294	210	232	270	310	362	415	329	337	275	270	190	239	275	406	228	281	221	258	253	292
ENSG00000041880	60	77	38	16	54	39	35	46	48	59	43	41	36	33	51	50	54	53	27	28	45	64	59	72
ENSG00000041982	0	0	0	1	0	0	1	0	0	0	0	1	0	0	0	0	0	0	0	0	0	0	0	0
ENSG00000041988	41	50	33	38	41	47	40	34	48	48	42	37	37	50	49	47	32	29	10	17	24	40	30	29
ENSG00000042062	0	0	1	0	0	1	0	0	0	0	3	0	0	1	0	0	0	0	1	1	0	0	0	0
ENSG00000042088	8	114	130	96	72	103	40	50	103	101	78	93	98	40	59	68	95	51	43	42	41	56	36	33
ENSG00000042286	2	8	10	4	1	3	4	11	5	6	9	1	3	0	1	2	2	10	1	5	3	3	3	4
ENSG00000042304	0	0	0	0	0	0	0	0	0	0	0	0	0	0	0	0	0	0	0	0	0	0	0	0
ENSG00000042317	16	33	26	24	39	17	51	36	17	24	23	19	38	44	32	50	32	33	17	25	31	36	33	40
ENSG00000042429	12	100	77	58	58	56	61	69	99	56	65	79	95	55	48	57	58	91	33	43	38	46	55	62
ENSG00000042445	94	611	273	212	237	277	499	466	395	535	357	422	356	287	230	340	292	490	252	338	454	456	733	859
ENSG00000042493	2	3	0	1	2	3	1	3	4	3	2	3	2	5	1	0	5	3	1	2	1	2	4	7
ENSG00000042753	276	242	186	139	148	137	121	136	253	328	209	211	188	189	120	132	239	227	120	123	113	151	84	112
ENSG00000042781	0	0	1	0	0	0	0	0	1	0	0	0	0	0	0	0	0	0	0	0	0	0	0	0
ENSG00000042813	0	0	0	0	0	0	0	0	0	0	0	0	0	0	0	0	0	0	0	0	0	0	0	0
ENSG00000042832	0	0	0	0	5	1	0	0	6	2	4	3	0	2	1	1	3	2	3	2	2	1	0	1
ENSG00000042980	0	0	1	0	2	0	0	1	1	0	0	0	0	0	0	0	0	0	1	1	0	0	0	0
ENSG00000043039	0	0	0	1	0	0	0	2	0	0	0	3	0	1	1	2	1	4	0	1	0	2	3	2
ENSG00000043093	28	231	135	118	108	97	190	232	167	126	109	123	136	62	94	134	119	122	68	74	130	101	113	147
ENSG00000043143	49	108	78	49	40	41	47	39	56	71	36	53	63	52	30	42	55	52	23	35	46	45	41	40
ENSG00000043355	23	286	89	99	156	150	231	210	104	102	70	84	116	70	95	144	73	124	63	61	141	169	484	538
ENSG00000043462	0	1	1	0	0	0	0	0	0	0	1	0	0	1	0	0	0	0	0	0	0	0	0	1
ENSG00000043514	11	192	126	86	141	155	95	114	199	134	114	131	194	35	113	126	168	114	68	69	84	60	74	93
ENSG00000043591	5	33	22	14	27	27	10	8	9	10	14	6	15	11	6	7	17	24	9	7	14	18	6	8
ENSG00000044012	0	0	0	0	0	0	0	0	0	0	0	1	0	0	0	0	0	0	0	0	0	0	0	0
ENSG00000044090	3	15	10	11	11	13	13	23	18	20	12	12	7	4	11	12	6	17	6	6	16	12	8	11
ENSG00000044115	58	857	402	337	457	392	480	484	467	393	378	430	528	214	346	515	482	548	320	329	372	385	439	456
ENSG00000044446	22	79	48	30	46	39	49	41	80	124	51	31	51	46	36	50	59	47	16	24	45	59	55	70
ENSG00000044459	38	148	139	111	87	107	63	46	155	126	114	124	155	110	80	70	135	118	48	72	74	71	36	48
ENSG00000044524	13	216	24	21	38	17	34	46	81	41	69	87	67	21	40	60	74	71	41	43	60	68	70	71
ENSG00000044574	3134	6058	5379	4556	4847	4617	3223	3211	3044	3417	2755	3102	5000	4108	1614	1875	2914	3422	1714	2229	5023	5239	2217	2816
ENSG00000046604	237	850	664	570	608	589	439	419	846	716	665	848	557	225	224	250	595	663	327	417	377	409	249	301
ENSG00000046647	12	73	27	28	52	41	33	25	59	52	30	32	57	30	32	52	32	34	15	18	25	32	23	24
ENSG00000046651	13	69	43	30	42	32	59	34	42	73	49	43	46	42	40	37	44	83	23	34	39	31	28	41
ENSG00000046653	0	20	13	12	13	14	25	23	23	14	21	21	21	13	14	20	14	14	8	7	19	12	23	26
ENSG00000046774	0	11	4	3	2	9	4	6	16	10	13	18	14	4	7	26	1	2	3	3	2	7	4	3
ENSG00000046889	2	6	1	3	6	2	1	2	4	6	0	3	1	5	4	0	2	4	4	3	3	2	0	4
ENSG00000047056	3	63	28	13	13	12	29	32	31	28	23	37	35	12	15	29	20	42	18	29	19	15	26	26
ENSG00000047188	16	190	167	119	109	103	79	64	163	105	103	131	117	31	70	84	121	125	57	71	77	74	66	79
ENSG00000047230	14	83	52	51	64	54	28	40	62	57	50	68	45	34	25	53	67	46	25	32	40	26	25	31
ENSG00000047249	11	170	118	93	103	107	152	147	137	109	121	159	124	48	94	159	117	132	70	87	102	107	134	105
ENSG00000047315	47	1154	816	590	577	696	540	548	754	477	628	751	825	140	450	641	720	708	371	472	455	441	476	544
ENSG00000047346	77	498	259	220	299	262	281	242	249	213	216	252	392	203	111	164	127	245	123	162	181	221	129	173
ENSG00000047365	1	3	8	4	5	1	4	5	7	8	6	7	6	2	3	9	10	8	8	6	4	7	7	5
ENSG00000047410	414	1029	718	636	759	710	547	534	686	779	528	556	805	652	522	575	624	518	232	303	476	477	422	498
ENSG00000047457	0	3	3	1	2	2	0	4	9	6	4	5	2	3	1	0	2	7	4	5	1	0	2	0
ENSG00000047578	3	117	41	45	59	44	59	38	58	49	53	46	74	27	34	58	44	48	16	31	42	60	47	50
ENSG00000047579	13	133	89	68	58	61	104	95	105	113	69	70	122	90	81	126	92	72	34	56	91	74	71	94
ENSG00000047597	0	0	2	0	0	0	0	0	0	0	0	1	0	0	0	0	0	0	0	0	0	0	0	0
ENSG00000047617	0	1	1	1	1	1	2	0	0	0	0	0	0	0	0	1	0	0	0	0	1	0	1	0
ENSG00000047621	42	101	101	82	62	63	49	68	90	84	50	62	80	66	46	41	65	75	32	26	56	69	64	65
ENSG00000047634	0	173	81	82	122	109	49	51	145	69	87	99	113	13	66	109	140	93	40	56	33	43	49	47
ENSG00000047644	6	141	53	51	75	64	138	151	60	55	44	47	85	45	74	93	73	69	30	45	92	108	96	133
ENSG00000047648	178	339	175	132	224	218	133	131	228	253	179	161	192	135	135	160	151	187	91	110	131	140	111	102
ENSG00000047662	11	34	10	11	13	13	7	3	18	14	10	16	14	14	5	11	19	8	2	8	5	7	1	2
ENSG00000047849	243	737	489	407	423	368	396	374	647	710	417	539	423	319	429	507	466	416	259	257	355	362	381	496
ENSG00000047932	73	363	216	186	196	173	231	201	258	249	187	211	235	157	149	192	180	209	108	131	135	149	158	171
ENSG00000047936	0	0	1	0	0	0	0	0	0	0	0	0	0	0	0	0	1	0	0	0	0	0	0	0
ENSG00000048028	35	104	45	51	92	73	52	54	80	63	42	46	54	27	25	57	58	45	15	35	41	40	32	49
ENSG00000048052	0	0	0	0	0	0	0	0	0	0	0	0	0	0	0	0	0	2	0	1	0	0	0	0
ENSG00000048140	38	129	80	45	49	34	48	38	73	83	54	85	65	29	28	39	62	78	33	42	54	57	51	63
ENSG00000048162	22	233	249	213	142	131	73	70	267	249	193	221	170	72	85	113	160	161	88	92	97	82	75	103
ENSG00000048342	16	114	52	33	37	33	28	38	29	45	26	34	37	26	29	35	37	47	13	32	44	56	44	61
ENSG00000048392	7	158	154	101	103	131	133	179	146	119	122	189	174	45	103	158	85	185	95	123	104	113	105	125
ENSG00000048405	101	128	103	89	99	100	88	101	149	162	92	109	105	93	72	74	111	107	40	72	74	81	78	95
ENSG00000048462	0	0	0	0	0	0	0	0	0	0	1	0	0	0	0	0	0	0	0	0	0	0	0	0
ENSG00000048471	5	48	31	18	27	25	31	38	27	23	14	23	43	17	8	30	20	25	15	16	27	26	29	20
ENSG00000048540	0	0	0	0	0	0	0	0	0	0	0	0	0	0	0	0	0	1	0	0	0	0	0	0
ENSG00000048544	102	184	113	77	96	102	105	96	142	147	94	124	129	119	92	135	114	112	57	52	72	79	104	88
ENSG00000048545	0	0	0	0	0	0	0	0	0	0	0	0	0	0	0	0	0	0	0	0	0	0	0	0
ENSG00000048649	315	747	478	399	568	582	584	608	519	428	346	430	522	415	420	494	420	412	174	251	403	396	395	439
ENSG00000048707	20	142	70	66	93	112	47	66	69	66	53	74	100	47	61	83	53	51	41	42	69	37	30	63
ENSG00000048740	1	1	2	1	1	0	0	2	1	1	0	0	0	0	0	0	0	0	1	0	1	2	0	0
ENSG00000048828	629	2945	1708	1513	1880	1977	1982	1786	2046	1820	1545	1629	1906	1193	1342	1522	1454	1504	688	873	1321	1368	1155	1412
ENSG00000048991	35	209	153	98	127	108	97	91	166	172	90	120	171	88	90	86	142	132	72	87	74	89	67	101
ENSG00000049089	6	14	6	1	4	4	3	3	4	5	4	4	2	2	0	0	10	2	6	4	1	3	1	0
ENSG00000049130	0	15	18	16	13	16	12	13	47	33	49	66	22	6	5	8	6	20	10	14	9	10	4	17
ENSG00000049167	8	48	23	24	30	23	24	17	33	21	13	18	24	7	19	22	19	19	14	11	11	12	11	15
ENSG00000049192	0	0	1	0	0	0	0	0	0	0	0	1	1	0	0	0	0	1	0	0	2	0	0	0
ENSG00000049239	62	202	89	63	106	74	99	97	157	135	77	87	120	66	71	77	101	50	29	47	76	80	70	73
ENSG00000049245	70	224	174	137	163	141	164	175	174	222	156	161	196	149	149	180	179	174	89	111	104	110	119	131
ENSG00000049246	12	67	50	42	49	54	21	23	54	52	50	78	47	18	36	43	62	36	28	24	19	24	23	21
ENSG00000049247	0	0	2	0	0	0	0	0	0	0	0	0	0	0	0	0	0	0	0	0	0	0	0	0
ENSG00000049249	0	0	0	0	0	0	0	2	0	0	0	0	0	0	0	0	0	0	0	0	0	0	0	0
ENSG00000049283	30	155	115	92	81	83	139	122	139	123	129	129	106	63	110	131	94	128	81	84	38	57	86	100
ENSG00000049319	0	0	0	0	0	0	0	0	0	0	0	0	0	0	0	0	0	0	0	0	1	0	0	0
ENSG00000049323	7	29	10	9	15	15	42	50	11	8	18	8	29	13	22	30	23	10	3	14	33	31	61	53
ENSG00000049449	72	860	238	137	312	269	130	187	479	422	188	250	225	136	235	248	353	167	115	140	323	289	273	329
ENSG00000049540	1	0	0	2	3	0	0	0	0	0	0	0	0	2	0	0	1	0	1	0	0	0	0	0
ENSG00000049541	8	50	77	55	66	60	55	68	81	108	80	70	64	61	62	68	90	52	27	43	34	41	25	39
ENSG00000049618	54	327	225	164	176	208	174	186	219	207	171	224	236	112	146	205	151	247	117	143	171	182	149	184
ENSG00000049656	29	1146	701	544	608	599	577	600	872	763	660	750	764	284	456	489	657	598	382	438	647	607	532	570
ENSG00000049759	217	1182	556	490	631	644	359	344	809	872	560	736	475	358	136	150	431	419	296	304	334	324	128	163
ENSG00000049768	9	10	3	1	7	3	3	5	5	6	4	3	5	2	0	5	7	6	4	8	1	3	4	3
ENSG00000049769	9	40	20	12	15	13	23	22	37	28	21	9	16	15	19	20	15	27	6	18	4	8	6	10
ENSG00000049860	16	608	478	389	449	497	559	471	692	628	484	580	547	214	351	486	425	406	183	194	484	456	422	547
ENSG00000049883	11	143	63	58	77	76	64	63	97	105	58	70	56	33	45	51	69	51	34	26	52	56	71	83
ENSG00000050030	0	3	7	6	4	15	7	6	0	0	1	1	3	5	3	3	0	0	2	0	2	6	4	4
ENSG00000050130	4	271	135	143	107	154	112	117	214	57	114	220	191	18	72	149	203	185	113	108	105	105	95	112
ENSG00000050165	0	1	0	0	0	1	0	0	0	3	0	1	0	0	0	0	1	1	0	0	0	0	0	0
ENSG00000050327	28	48	30	28	39	32	32	30	37	44	27	30	42	30	32	35	38	27	27	25	21	17	20	29
ENSG00000050344	17	70	74	37	58	45	37	32	83	33	37	57	47	16	24	55	65	43	21	30	27	31	52	36
ENSG00000050393	9	93	54	51	37	47	32	44	83	88	45	62	42	39	37	61	62	67	32	34	54	55	57	42
ENSG00000050405	97	348	264	194	198	230	341	333	273	219	242	250	397	170	196	224	233	279	135	195	224	217	199	264
ENSG00000050426	41	215	75	66	197	138	123	109	140	154	90	114	93	103	113	142	106	93	37	77	103	99	112	137
ENSG00000050438	0	0	1	1	1	0	5	5	1	0	0	1	1	1	0	5	1	3	1	0	0	0	1	0
ENSG00000050555	45	76	37	36	43	52	23	21	71	97	52	68	47	56	45	51	36	31	15	29	37	24	37	26
ENSG00000050628	0	1	0	0	0	0	1	1	0	0	0	1	0	0	0	0	0	0	2	0	1	0	1	3
ENSG00000050730	0	0	0	0	0	0	0	0	0	0	0	0	0	0	0	0	0	0	0	0	0	0	0	0
ENSG00000050748	10	213	167	82	117	140	111	118	196	123	95	198	195	29	122	202	148	117	54	71	101	107	125	129
ENSG00000050767	3	7	0	1	2	3	1	2	4	5	2	3	5	2	2	1	5	5	2	1	1	2	0	2
ENSG00000050820	9	102	103	87	63	78	71	79	88	106	82	66	78	47	55	55	80	101	57	55	33	44	46	47
ENSG00000051009	13	79	51	47	43	58	76	65	91	90	49	53	60	48	68	63	72	68	15	35	45	54	69	50
ENSG00000051108	51	1790	545	406	562	571	362	331	347	204	349	413	663	133	283	465	309	485	263	355	715	745	513	593
ENSG00000051128	113	69	72	40	79	69	84	64	110	139	101	73	67	92	55	45	115	90	28	54	62	90	61	98
ENSG00000051180	8	44	57	49	42	51	22	24	91	91	50	43	52	44	39	34	62	19	10	13	28	26	12	9
ENSG00000051341	4	57	62	51	37	55	26	31	38	55	29	56	52	31	38	55	60	54	28	27	18	24	12	13
ENSG00000051382	22	522	179	120	268	229	174	212	335	330	212	265	332	140	167	216	198	149	91	114	166	172	113	105
ENSG00000051523	0	0	0	0	0	0	0	0	0	0	0	0	0	0	0	0	0	0	0	0	0	0	0	0
ENSG00000051596	0	69	99	94	84	118	73	67	134	54	107	84	116	6	87	110	98	92	25	33	77	66	43	70
ENSG00000051620	1919	3195	2141	1775	2020	2091	1258	1059	3529	4281	2438	2565	2822	2432	1122	1354	2402	1933	930	1150	1674	1778	1085	1122
ENSG00000051825	84	310	233	176	165	181	83	95	307	297	176	247	216	141	84	135	288	176	98	126	76	85	44	49
ENSG00000052126	98	309	235	172	181	199	124	123	182	183	203	179	228	164	101	150	147	193	79	128	132	134	122	124
ENSG00000052344	36	133	58	32	96	97	60	61	109	121	82	81	83	63	49	54	66	35	33	28	109	130	95	122
ENSG00000052723	31	184	120	113	119	113	118	129	152	173	117	138	194	102	152	162	141	162	72	91	100	99	97	128
ENSG00000052749	135	119	79	64	67	56	72	61	89	129	72	102	70	86	41	62	76	84	43	36	52	63	58	70
ENSG00000052795	45	203	132	89	113	103	69	78	187	167	129	168	150	88	59	68	172	124	71	86	70	83	40	55
ENSG00000052802	7	199	258	195	169	138	127	147	373	303	238	308	290	96	133	169	247	228	136	176	149	177	134	162
ENSG00000052841	199	285	122	113	201	211	163	160	182	211	114	140	189	156	135	134	117	134	80	101	121	148	124	157
ENSG00000052850	9	32	18	14	12	21	28	30	35	25	30	23	22	8	30	50	41	19	7	14	25	16	39	32
ENSG00000053108	0	0	0	1	0	0	2	0	0	0	0	1	1	0	0	1	0	1	0	0	0	2	1	0
ENSG00000053254	165	748	375	320	326	385	394	461	375	468	320	426	381	255	299	404	258	323	140	222	262	279	314	387
ENSG00000053328	0	0	0	0	0	0	0	0	0	0	0	0	0	0	0	0	0	0	0	0	0	0	0	0
ENSG00000053371	49	288	129	96	210	184	180	213	240	307	136	159	271	191	191	285	200	150	83	92	220	250	181	204
ENSG00000053372	91	197	217	181	137	159	121	160	237	263	190	204	216	162	130	184	174	144	65	106	117	117	135	133
ENSG00000053438	0	0	0	0	0	0	0	0	0	0	0	0	0	0	0	0	0	0	0	0	0	0	0	0
ENSG00000053501	34	200	93	77	123	133	63	57	165	189	92	132	93	84	51	78	139	111	39	45	86	112	85	82
ENSG00000053524	1	9	5	1	4	2	8	5	6	8	6	7	10	6	3	7	2	4	2	2	10	10	10	6
ENSG00000053702	0	0	0	0	0	0	0	0	0	0	0	0	0	0	0	0	0	0	0	0	0	0	0	0
ENSG00000053747	15	127	61	23	58	31	56	59	21	8	8	10	29	15	19	34	24	32	20	17	1	6	39	40
ENSG00000053770	7	120	68	72	61	61	62	65	81	76	72	81	80	53	55	99	59	89	35	43	53	63	56	85
ENSG00000053900	17	101	85	71	66	67	59	63	84	95	56	87	105	39	63	68	93	64	26	40	53	47	41	51
ENSG00000053918	6	17	11	7	17	15	13	14	13	19	0	5	8	14	15	14	15	4	1	1	10	10	6	11
ENSG00000054116	181	928	509	448	499	458	379	392	591	816	449	533	569	530	390	474	576	490	274	310	300	330	310	322
ENSG00000054118	242	1248	753	562	664	618	595	520	1385	1567	788	884	909	680	411	561	927	632	311	423	523	553	394	486
ENSG00000054148	15	219	124	89	170	127	111	116	121	167	76	111	118	87	73	131	115	116	74	102	78	106	87	103
ENSG00000054179	2	82	30	23	105	104	62	84	53	39	20	27	58	38	46	71	66	35	16	30	37	37	43	46
ENSG00000054219	0	0	0	0	0	0	0	0	0	0	0	0	0	0	0	0	0	0	0	0	0	0	0	0
ENSG00000054267	251	705	406	388	449	493	530	440	529	470	399	444	574	380	297	384	416	487	206	274	359	357	322	371
ENSG00000054277	0	8	4	5	3	7	8	10	6	5	4	5	7	2	3	12	3	2	1	1	0	3	5	4
ENSG00000054282	146	361	264	251	251	264	253	225	304	353	239	245	296	256	269	323	229	305	141	175	198	177	179	209
ENSG00000054356	0	0	0	0	2	4	2	0	1	0	0	0	0	1	0	0	2	0	0	0	0	0	0	1
ENSG00000054392	0	1	3	2	1	5	4	7	1	5	9	3	5	1	4	4	1	4	3	3	6	4	5	10
ENSG00000054523	163	287	204	184	185	211	159	187	159	191	144	183	230	185	159	160	143	173	111	137	102	122	93	113
ENSG00000054598	5	2	3	4	1	1	25	33	2	1	2	9	3	5	9	16	0	3	5	4	2	5	23	16
ENSG00000054611	39	72	38	21	46	41	50	36	52	66	37	37	54	39	28	36	48	43	28	23	41	28	36	34
ENSG00000054654	30	95	91	79	76	80	78	80	91	77	48	107	85	74	71	76	68	45	32	53	93	84	48	46
ENSG00000054690	30	172	57	40	124	127	82	92	149	133	121	108	100	78	67	85	104	73	29	48	73	79	51	56
ENSG00000054793	65	146	98	72	88	78	119	178	107	132	63	89	102	86	85	118	76	97	59	74	86	100	122	143
ENSG00000054796	0	0	0	0	0	0	0	0	0	0	0	0	0	0	0	0	0	0	0	0	0	0	0	0
ENSG00000054803	0	0	0	1	0	0	0	0	0	0	0	0	0	0	0	0	0	0	0	0	0	0	0	0
ENSG00000054938	0	0	0	0	0	0	0	0	0	0	0	0	0	0	0	0	0	0	0	0	0	0	0	0
ENSG00000054965	7	95	39	35	48	54	52	54	61	26	36	55	71	19	46	52	52	46	33	32	43	43	36	41
ENSG00000054967	3	12	13	10	15	26	15	7	23	30	19	19	11	15	12	12	20	16	4	6	4	5	6	10
ENSG00000054983	10	158	70	63	59	87	58	62	106	115	64	91	83	70	36	60	32	30	17	33	54	53	52	42
ENSG00000055044	89	736	753	526	403	381	366	354	721	715	533	592	563	333	339	496	640	566	285	379	343	382	373	378
ENSG00000055070	88	203	164	137	103	121	110	138	279	280	170	225	202	152	127	158	134	170	78	87	89	110	97	108
ENSG00000055118	2	12	4	4	6	7	7	5	2	7	3	3	1	1	1	7	5	2	2	6	1	4	4	9
ENSG00000055130	26	217	135	141	149	123	124	115	156	165	105	122	130	102	114	123	112	111	58	81	72	81	114	101
ENSG00000055147	12	136	60	54	67	73	62	75	102	81	55	76	107	38	37	44	79	89	42	48	53	60	53	55
ENSG00000055163	213	228	100	114	152	136	241	234	123	132	103	76	148	179	136	178	108	151	59	81	64	66	110	132
ENSG00000055208	27	252	164	113	174	173	185	198	154	114	104	141	174	60	86	147	173	146	93	108	125	120	130	147
ENSG00000055211	83	186	155	140	151	181	292	258	296	262	173	214	215	160	184	210	172	169	78	81	202	170	152	172
ENSG00000055332	21	258	148	105	174	187	141	134	251	175	131	175	192	68	102	144	182	120	52	89	186	218	196	199
ENSG00000055483	68	137	100	88	107	91	61	61	101	105	63	78	92	62	65	80	72	100	48	65	63	68	86	103
ENSG00000055609	173	521	312	264	375	407	305	349	246	256	144	343	258	188	154	192	195	285	192	261	241	163	147	224
ENSG00000055732	0	0	0	1	0	0	0	1	0	0	0	0	2	0	0	0	0	0	0	0	0	0	1	0
ENSG00000055813	0	0	1	0	0	0	0	0	0	0	0	0	0	0	0	0	0	0	0	0	0	0	0	0
ENSG00000055917	30	387	237	172	262	259	153	193	263	211	156	192	218	101	151	195	195	188	82	112	197	223	178	216
ENSG00000055950	87	218	137	162	156	132	129	126	223	224	153	179	151	131	95	133	153	139	81	85	88	93	93	103
ENSG00000055955	7	1	4	2	3	1	2	1	0	0	2	3	1	1	3	0	0	3	0	3	0	0	1	0
ENSG00000055957	0	0	0	0	0	0	0	0	0	0	0	1	0	0	0	0	0	0	0	0	0	0	0	0
ENSG00000056050	13	138	124	88	126	113	105	92	174	147	96	128	184	76	80	88	115	60	42	37	83	115	80	111
ENSG00000056097	201	667	528	432	456	418	519	468	468	588	467	394	447	351	360	363	368	414	239	244	293	337	340	379
ENSG00000056277	0	15	11	5	8	10	5	16	8	8	6	9	16	5	8	10	17	6	2	6	3	3	12	10
ENSG00000056291	0	0	0	0	0	0	0	0	0	0	0	0	0	0	0	0	0	0	1	1	0	0	0	0
ENSG00000056487	3	0	0	0	1	2	3	4	2	0	0	0	3	3	0	0	8	2	0	0	0	1	2	1
ENSG00000056558	0	0	1	1	0	0	0	0	2	0	0	0	1	0	0	0	0	1	0	0	0	0	0	0
ENSG00000056586	187	580	288	281	309	284	159	192	318	326	243	337	438	256	204	249	276	285	170	183	208	220	181	175
ENSG00000056661	171	365	183	108	196	252	127	162	185	153	113	195	195	99	127	199	169	126	66	74	88	109	132	146
ENSG00000056736	1	17	20	13	11	14	13	8	30	28	17	17	12	2	33	37	27	14	6	3	1	13	5	8
ENSG00000056972	15	178	66	54	67	69	73	59	95	89	63	65	56	46	65	95	76	81	50	52	69	61	80	97
ENSG00000056998	17	96	50	28	43	32	48	59	54	49	17	32	43	34	21	46	33	14	12	6	16	14	18	24
ENSG00000057019	6	47	42	33	25	30	53	70	21	7	9	22	50	17	25	25	41	45	16	22	54	50	59	54
ENSG00000057149	0	0	0	0	0	0	0	0	0	0	0	0	0	0	0	0	0	0	0	0	0	0	0	0
ENSG00000057252	12	69	46	37	36	41	46	33	113	89	83	90	69	30	23	39	75	72	35	47	33	30	14	34
ENSG00000057294	1	42	19	15	27	33	15	25	30	20	18	16	29	27	22	14	15	13	5	10	21	26	24	32
ENSG00000057468	0	0	0	0	0	0	0	0	0	0	0	0	0	0	0	0	0	3	1	0	0	0	0	2
ENSG00000057593	1	0	1	0	0	0	0	0	0	0	0	0	0	0	0	0	1	0	0	1	0	0	0	0
ENSG00000057608	189	1606	774	666	684	721	503	528	1071	1243	657	818	924	646	519	676	780	692	415	481	674	654	553	590
ENSG00000057657	0	9	1	4	8	4	0	0	14	17	14	16	3	3	0	1	13	18	12	14	4	3	1	1
ENSG00000057663	11	164	109	83	67	84	86	69	143	91	122	113	121	52	53	98	101	132	62	93	73	70	67	88
ENSG00000057704	2	6	2	4	9	4	1	2	11	4	10	8	9	9	0	2	2	2	2	1	8	4	7	3
ENSG00000057757	23	139	109	107	72	95	106	109	150	121	83	131	138	82	111	137	121	119	60	62	89	89	71	102
ENSG00000057935	15	159	38	46	66	49	43	56	58	73	48	70	94	46	36	52	63	56	32	45	50	64	48	71
ENSG00000058056	64	330	228	195	220	245	201	234	447	445	305	341	284	187	199	227	252	181	87	128	157	197	169	175
ENSG00000058063	38	338	227	132	197	217	158	185	286	194	180	229	213	76	132	172	192	211	122	145	144	151	144	141
ENSG00000058085	0	0	0	3	0	1	0	0	0	0	1	0	0	0	0	0	0	3	0	2	0	0	0	0
ENSG00000058091	38	78	42	47	53	58	59	70	89	110	64	68	65	46	52	57	65	66	31	33	19	28	37	34
ENSG00000058262	340	521	400	305	291	279	267	274	451	511	386	397	335	293	183	204	307	425	197	282	299	318	272	329
ENSG00000058272	225	636	460	406	428	456	578	507	501	502	416	460	501	354	291	353	403	483	246	300	275	348	319	320
ENSG00000058335	0	0	2	0	2	0	1	2	1	1	3	3	1	0	0	0	1	0	0	0	2	3	0	0
ENSG00000058404	37	79	44	42	73	63	135	144	119	134	78	55	125	92	87	116	108	86	39	41	132	155	136	166
ENSG00000058453	11	42	25	12	20	12	18	19	21	17	19	17	34	14	22	26	8	9	10	10	17	21	18	18
ENSG00000058600	36	218	102	103	122	114	76	58	148	156	90	102	117	66	58	104	100	86	44	57	63	69	53	63
ENSG00000058668	73	334	158	133	187	182	172	203	197	230	161	183	222	135	156	168	146	133	83	85	174	150	161	161
ENSG00000058673	81	453	211	165	215	267	180	167	241	142	190	209	296	115	195	229	204	190	94	106	153	164	173	168
ENSG00000058729	22	128	84	55	53	44	72	68	75	45	82	89	86	38	59	66	53	73	40	56	54	75	66	72
ENSG00000058799	24	173	105	86	128	127	81	65	187	158	89	125	147	100	51	72	149	120	70	69	79	82	52	48
ENSG00000058804	20	298	292	257	255	255	89	114	310	262	202	247	291	124	121	187	278	145	89	119	118	132	88	90
ENSG00000058866	0	0	0	0	0	0	0	0	0	0	0	0	1	0	0	0	0	0	0	0	0	0	1	0
ENSG00000059122	16	58	22	25	26	20	47	52	41	72	37	22	34	32	35	34	27	27	14	14	26	37	27	30
ENSG00000059145	56	178	126	120	153	160	93	90	165	101	109	142	117	47	76	88	158	149	68	88	98	85	67	57
ENSG00000059377	19	27	39	17	35	21	7	7	40	54	22	31	26	23	7	8	31	30	21	18	10	18	3	11
ENSG00000059378	10	54	23	34	34	32	28	23	58	66	34	46	50	26	25	37	58	50	18	22	28	44	37	40
ENSG00000059573	4	518	243	218	278	283	153	171	292	192	204	185	275	47	146	175	247	172	98	122	144	139	121	129
ENSG00000059588	17	120	56	36	64	49	69	63	97	54	51	67	88	36	76	131	68	51	26	32	62	50	48	62
ENSG00000059691	32	79	46	40	46	45	23	20	53	69	42	47	50	36	22	27	45	54	15	25	21	29	29	27
ENSG00000059728	4	20	15	20	21	13	29	26	20	14	22	19	23	8	10	12	16	35	11	19	18	27	25	25
ENSG00000059758	0	42	34	16	23	27	25	27	41	28	34	33	37	10	24	22	29	25	20	17	20	21	22	18
ENSG00000059769	23	124	97	87	54	62	70	83	83	64	75	90	94	57	43	71	80	136	53	73	56	62	52	54
ENSG00000059804	2	11	5	1	11	3	1	0	9	14	9	9	10	2	0	1	9	4	3	6	5	5	1	3
ENSG00000059915	3	7	1	1	1	5	3	1	3	2	1	4	2	2	4	2	6	2	5	2	4	2	7	3
ENSG00000060069	3	62	44	45	28	32	44	44	54	49	42	39	33	19	18	32	23	45	27	27	41	23	29	26
ENSG00000060138	164	1320	1113	909	838	878	539	531	1396	1359	957	1192	1201	782	927	979	1069	1017	534	622	691	771	666	768
ENSG00000060140	8	48	16	12	28	27	15	20	29	47	27	34	37	21	17	36	33	28	11	19	23	22	8	8
ENSG00000060237	313	762	453	408	493	518	488	604	458	475	321	436	469	332	376	440	411	369	196	291	311	289	296	391
ENSG00000060303	0	1	0	0	0	0	0	0	1	0	0	1	0	0	0	1	0	1	0	0	0	0	0	1
ENSG00000060339	453	2120	1587	1258	1065	1081	1192	1003	1427	1257	1249	1320	1687	1031	771	876	1073	1399	638	793	990	989	786	869
ENSG00000060491	39	58	39	43	62	52	49	62	58	89	58	63	60	39	49	42	24	55	25	26	35	43	38	49
ENSG00000060558	0	0	1	0	2	1	1	0	0	0	0	0	1	0	0	0	0	0	0	0	1	0	0	0
ENSG00000060566	0	0	0	0	0	0	0	0	0	0	0	0	0	0	0	0	0	0	0	0	0	0	0	0
ENSG00000060642	33	90	32	24	65	52	36	38	62	69	41	40	52	36	26	28	49	45	23	12	50	43	32	34
ENSG00000060656	37	30	35	25	29	35	18	23	35	48	31	27	24	33	52	41	31	47	32	34	28	27	27	38
ENSG00000060688	21	133	87	67	62	56	34	44	115	75	77	99	97	53	37	62	80	67	15	34	33	54	34	38
ENSG00000060709	0	0	0	0	0	0	0	0	0	0	0	0	0	0	0	0	0	0	0	0	0	0	0	0
ENSG00000060718	3	0	0	0	0	0	0	0	0	0	1	0	0	0	2	0	0	0	0	0	0	0	0	0
ENSG00000060749	92	236	139	126	116	126	122	147	167	241	103	122	182	127	106	99	78	70	32	44	106	96	106	115
ENSG00000060762	20	94	110	76	57	57	89	109	65	69	68	81	167	58	89	116	69	145	79	82	73	68	72	81
ENSG00000060971	37	409	182	146	155	146	270	251	247	268	184	243	249	129	149	235	208	247	119	170	199	161	245	225
ENSG00000060982	25	243	26	17	28	30	10	10	72	78	20	24	41	20	66	106	31	7	7	9	123	87	123	139
ENSG00000061273	306	414	301	230	225	330	276	212	361	407	266	244	318	305	219	270	269	248	106	105	226	233	206	265
ENSG00000061337	0	1	4	1	2	1	2	0	2	2	0	0	3	0	1	2	1	0	1	0	1	0	0	1
ENSG00000061455	0	0	0	0	0	0	2	0	0	0	0	0	0	0	0	2	0	2	1	1	0	0	0	0
ENSG00000061492	0	0	0	0	0	0	0	0	0	0	0	0	0	0	0	0	0	0	0	0	0	0	0	0
ENSG00000061656	2	6	2	1	3	3	1	2	7	7	0	3	2	2	2	5	7	2	2	3	0	3	1	2
ENSG00000061676	21	406	178	152	212	181	186	222	309	234	217	231	196	86	174	225	289	196	118	130	178	166	223	245
ENSG00000061794	70	871	517	464	464	463	367	329	642	642	445	507	497	300	341	368	537	512	257	291	360	317	324	366
ENSG00000061918	10	58	53	49	50	34	49	29	92	90	81	70	73	35	43	54	56	33	23	22	30	34	32	39
ENSG00000061936	180	281	246	206	179	216	165	134	161	186	135	160	175	165	139	170	175	222	98	129	139	129	133	149
ENSG00000061938	255	329	202	166	248	247	190	134	226	272	174	193	216	222	129	152	200	182	94	94	118	125	68	79
ENSG00000061987	11	137	62	64	49	61	77	63	70	54	62	92	74	35	48	57	51	69	25	36	45	44	41	54
ENSG00000062038	8	75	35	34	61	57	30	20	20	26	11	24	17	17	9	16	19	13	4	8	0	0	1	0
ENSG00000062096	0	0	0	0	0	0	0	0	0	0	0	0	0	0	0	0	0	0	0	0	0	0	0	0
ENSG00000062194	102	643	389	320	386	389	408	384	368	373	291	327	468	265	311	448	341	327	178	220	258	299	262	324
ENSG00000062282	34	142	79	65	87	106	121	142	123	141	87	115	119	88	121	135	78	113	72	55	100	87	129	126
ENSG00000062370	1	21	4	4	9	7	13	9	5	5	8	8	13	6	7	6	6	8	4	5	8	5	5	10
ENSG00000062485	93	655	477	405	426	409	325	349	549	547	395	462	416	247	341	485	346	311	161	198	214	272	248	315
ENSG00000062524	0	0	0	0	0	0	0	0	0	0	0	1	0	0	0	0	0	0	0	0	1	0	0	1
ENSG00000062582	1	1	1	1	0	2	1	1	0	2	1	0	3	1	1	1	1	2	0	0	1	1	0	1
ENSG00000062598	56	94	40	37	45	51	60	72	95	79	60	62	54	55	24	34	91	69	20	45	42	55	26	57
ENSG00000062650	55	203	154	124	128	167	137	166	156	182	138	150	147	122	135	126	145	112	84	126	108	110	95	118
ENSG00000062716	31	549	368	303	352	311	367	345	660	603	456	495	500	212	282	416	520	555	262	319	252	276	249	266
ENSG00000062725	24	396	157	128	195	193	144	204	215	215	151	170	231	131	99	129	156	155	111	115	123	129	102	125
ENSG00000062822	3	4	11	6	11	5	3	4	17	17	11	9	7	4	6	10	10	2	0	2	5	6	1	4
ENSG00000063015	0	1	0	0	2	5	0	0	0	0	0	1	1	1	0	1	1	2	1	0	0	2	0	0
ENSG00000063046	135	1563	481	338	767	779	355	380	747	369	351	497	675	242	387	563	538	291	156	224	469	476	366	436
ENSG00000063127	1	21	9	6	13	12	8	1	6	7	6	9	5	5	3	7	10	16	11	3	5	4	3	1
ENSG00000063169	0	44	13	9	15	23	19	19	30	8	28	21	21	4	17	28	20	25	7	12	9	11	17	8
ENSG00000063176	42	58	45	44	36	37	47	39	52	75	49	46	37	41	30	36	47	45	24	41	33	26	21	21
ENSG00000063177	1150	2093	1504	1382	2003	1893	1413	1393	2248	2864	1596	1579	1988	2107	1797	1992	1309	1232	548	720	1156	1298	1206	1602
ENSG00000063180	31	38	14	14	43	41	15	31	42	44	32	23	24	37	21	20	28	24	13	9	38	38	27	22
ENSG00000063241	6	24	9	6	10	6	1	4	11	13	10	7	8	7	6	7	10	14	6	9	7	21	9	4
ENSG00000063244	203	389	263	223	232	236	190	220	329	288	242	231	264	214	169	210	245	239	87	120	133	180	126	172
ENSG00000063245	473	291	289	262	264	250	218	255	376	525	329	308	235	358	216	189	276	277	112	151	224	235	188	209
ENSG00000063322	94	257	182	139	131	129	174	159	145	137	116	143	216	94	94	149	152	185	86	118	156	154	167	211
ENSG00000063438	1	4	0	1	0	2	4	3	3	0	4	3	2	4	2	1	1	8	1	4	1	2	4	3
ENSG00000063515	0	0	0	0	0	0	0	0	0	0	0	0	0	0	0	0	0	0	0	0	0	0	0	0
ENSG00000063587	21	102	51	41	60	65	39	46	84	85	57	61	68	46	31	35	54	49	26	31	39	37	47	42
ENSG00000063601	11	136	82	94	70	65	72	87	103	90	60	93	100	54	53	74	76	63	31	39	30	49	37	40
ENSG00000063660	54	49	25	27	39	38	72	52	61	41	30	30	43	41	44	52	44	45	12	13	38	51	47	59
ENSG00000063761	11	38	15	14	13	20	20	15	32	32	23	22	29	16	4	15	14	15	5	10	9	16	39	21
ENSG00000063854	32	359	195	159	239	258	242	264	326	361	178	248	309	179	216	386	247	206	117	168	187	175	162	204
ENSG00000063978	8	104	53	42	42	35	38	27	65	29	36	57	61	12	27	58	45	58	45	37	30	39	28	27
ENSG00000064012	56	295	330	230	134	149	166	139	256	224	272	267	158	65	78	104	250	352	133	184	147	170	158	151
ENSG00000064042	594	2973	1504	1244	1796	1820	2666	3001	2435	2241	1730	2238	1896	999	2631	3287	2016	2357	1276	1641	1765	1829	1895	2425
ENSG00000064102	79	281	216	149	219	235	146	146	211	143	211	206	232	104	109	170	141	164	76	111	111	112	116	113
ENSG00000064115	24	366	227	175	164	170	237	236	383	194	262	343	365	49	219	371	235	341	165	215	295	260	306	362
ENSG00000064195	0	1	1	0	0	0	4	7	1	0	3	4	0	1	3	5	4	12	10	7	1	1	7	10
ENSG00000064199	26	95	55	62	63	59	45	49	67	67	56	55	99	81	34	64	68	55	37	42	71	64	50	62
ENSG00000064201	0	0	0	0	0	0	0	0	0	0	0	0	0	0	0	0	0	0	0	0	0	0	0	0
ENSG00000064205	0	0	1	0	0	0	0	0	1	1	2	0	1	0	1	0	0	0	0	1	0	1	1	0
ENSG00000064218	0	1	0	0	0	0	0	0	0	0	0	0	0	0	0	0	0	0	0	0	0	0	0	0
ENSG00000064225	1	0	5	2	2	3	2	2	4	2	0	3	3	1	1	0	2	2	1	0	1	0	3	2
ENSG00000064270	25	164	19	24	41	30	13	19	40	31	24	30	40	24	36	71	40	27	11	8	43	45	53	62
ENSG00000064300	1	1	2	0	0	0	1	0	0	1	1	3	0	0	0	4	0	4	1	5	0	0	0	0
ENSG00000064309	5	57	17	13	31	38	7	20	28	16	14	13	21	17	16	20	27	17	6	14	18	18	18	9
ENSG00000064313	48	126	87	74	80	80	86	86	109	84	70	92	118	72	61	98	80	78	45	59	53	69	60	79
ENSG00000064393	147	1202	758	619	1041	1045	453	631	822	947	540	996	628	437	318	493	683	732	563	710	495	477	353	510
ENSG00000064419	82	189	211	139	147	151	174	142	242	256	192	180	162	138	132	139	195	163	67	88	117	118	106	166
ENSG00000064489	0	0	0	0	0	0	0	0	0	0	0	0	0	0	0	0	0	0	0	0	0	0	0	0
ENSG00000064490	43	175	48	63	67	73	65	68	99	110	44	71	80	61	56	78	87	46	31	61	63	65	52	67
ENSG00000064545	197	183	100	111	148	137	106	100	200	244	147	119	134	158	110	114	140	100	45	52	101	96	91	105
ENSG00000064547	20	80	62	36	43	53	35	49	41	64	38	38	54	29	31	34	44	46	22	24	48	32	28	38
ENSG00000064601	55	80	50	52	43	32	66	60	82	74	54	37	65	61	52	65	56	83	31	52	45	57	54	58
ENSG00000064607	104	449	275	229	243	244	255	245	265	345	190	207	253	185	226	238	298	225	115	127	207	221	195	214
ENSG00000064651	74	300	164	134	214	222	195	201	199	218	170	192	196	99	87	95	180	144	80	102	161	157	153	184
ENSG00000064652	4	18	18	13	11	6	25	42	38	63	29	33	26	15	22	39	26	22	17	12	26	27	28	39
ENSG00000064655	6	18	3	5	3	7	11	4	3	6	10	8	10	9	7	12	4	8	1	5	13	7	8	14
ENSG00000064666	35	59	46	25	44	49	37	46	61	69	37	52	36	25	36	40	57	47	31	28	30	33	12	25
ENSG00000064687	10	19	14	5	10	5	29	19	21	20	18	17	25	29	9	13	24	14	3	8	8	22	9	13
ENSG00000064692	0	0	0	0	0	0	1	0	0	1	0	0	1	0	0	0	0	0	0	0	0	1	0	0
ENSG00000064703	9	65	52	49	29	31	24	42	48	35	45	39	59	27	40	33	37	45	27	27	23	25	37	37
ENSG00000064726	8	69	53	41	27	33	63	64	76	66	50	94	69	34	59	73	31	48	18	32	37	64	88	85
ENSG00000064763	7	5	2	4	6	4	0	3	12	17	12	7	5	1	6	6	2	0	1	1	2	4	1	2
ENSG00000064787	12	9	9	5	42	38	34	31	21	16	15	14	43	38	6	10	27	27	8	9	44	35	12	14
ENSG00000064835	0	0	0	0	0	0	0	0	0	0	0	0	0	0	0	0	0	0	0	0	0	0	0	0
ENSG00000064886	0	0	0	0	0	0	0	0	0	0	0	0	0	0	0	0	0	0	0	0	0	0	0	1
ENSG00000064932	81	172	111	92	132	124	99	115	133	167	115	117	120	112	90	113	156	99	63	62	85	84	87	116
ENSG00000064933	5	70	59	62	48	63	43	43	87	85	48	65	60	33	38	32	68	58	18	45	52	56	44	49
ENSG00000064961	76	319	247	182	250	228	187	176	458	439	269	242	330	259	144	177	340	188	90	118	186	234	136	169
ENSG00000064989	0	0	0	0	0	0	0	0	0	0	0	0	0	0	0	0	0	1	0	0	0	0	0	0
ENSG00000064995	122	218	224	222	205	192	204	209	309	344	226	223	238	205	190	212	251	208	122	120	152	130	148	189
ENSG00000064999	33	100	56	36	67	55	50	37	45	60	31	31	57	48	41	48	42	49	31	34	32	36	38	50
ENSG00000065000	413	1186	982	851	901	847	919	871	1190	1223	944	845	879	772	544	659	955	1093	478	571	621	838	771	855
ENSG00000065029	3	91	52	44	30	35	28	34	58	47	37	62	63	18	39	32	59	46	23	31	50	48	38	45
ENSG00000065054	8	23	19	10	14	18	9	13	13	17	13	14	21	6	3	6	6	11	5	9	4	10	7	3
ENSG00000065057	74	60	53	60	77	60	27	19	102	113	65	51	38	50	46	38	58	45	23	29	34	34	22	39
ENSG00000065060	28	94	66	45	45	33	39	37	88	103	48	79	67	21	41	70	82	49	47	50	41	49	38	51
ENSG00000065135	78	442	320	237	236	268	202	204	503	446	325	374	377	244	168	235	386	342	208	230	218	264	222	219
ENSG00000065150	117	576	313	275	360	368	200	189	359	305	189	253	312	158	159	221	279	203	112	152	224	200	178	197
ENSG00000065154	2	127	45	60	63	53	18	19	54	12	26	39	76	8	30	52	73	82	40	55	15	20	34	18
ENSG00000065183	52	346	264	172	183	178	131	140	224	263	157	227	251	133	139	188	150	160	95	138	122	157	124	140
ENSG00000065243	83	298	263	196	212	188	166	177	198	201	197	176	300	151	193	198	197	192	90	103	140	175	125	149
ENSG00000065268	661	438	350	291	329	322	193	199	559	683	334	320	310	340	221	231	409	246	153	162	262	304	220	259
ENSG00000065308	7	25	18	11	24	16	14	17	20	25	20	24	19	8	7	7	24	25	10	9	17	12	13	19
ENSG00000065320	0	1	1	0	0	0	1	2	0	0	0	0	0	0	1	1	0	0	0	0	0	0	0	0
ENSG00000065325	0	0	3	2	0	0	1	1	0	0	0	0	0	2	0	1	0	0	1	1	0	2	0	0
ENSG00000065328	32	114	193	170	141	155	42	45	280	256	135	139	167	96	97	116	265	96	51	63	42	55	23	19
ENSG00000065357	31	45	23	20	41	49	80	104	57	74	60	48	34	36	49	62	53	46	22	33	13	29	29	28
ENSG00000065361	279	915	382	311	484	461	284	350	574	531	384	448	384	285	269	331	478	331	210	230	335	325	299	354
ENSG00000065371	0	0	0	0	0	0	0	0	0	0	0	0	0	0	0	0	0	0	0	0	0	0	0	0
ENSG00000065413	0	4	7	2	1	3	5	6	5	1	7	8	1	1	4	4	6	7	7	3	1	1	5	2
ENSG00000065427	294	995	741	598	594	570	497	466	789	947	599	669	642	469	437	522	622	634	330	401	426	470	408	500
ENSG00000065457	69	127	126	77	74	83	70	85	144	164	82	123	109	78	59	94	107	109	47	71	67	91	66	75
ENSG00000065485	18	368	198	129	264	205	167	144	559	452	296	341	348	141	158	219	303	215	95	101	230	222	141	132
ENSG00000065491	3	59	28	33	29	26	27	31	39	19	30	26	36	16	25	40	31	23	9	22	20	22	29	30
ENSG00000065518	539	1845	1624	1273	1006	1042	1465	1318	1577	1044	1281	1400	1304	755	875	1243	1351	1905	741	968	675	770	858	1053
ENSG00000065526	167	345	253	213	261	201	146	200	235	281	165	229	279	188	147	213	178	152	140	121	142	102	100	138
ENSG00000065534	8	32	24	18	21	12	51	35	64	85	28	27	35	39	26	26	24	7	10	13	20	32	16	17
ENSG00000065548	916	790	695	584	583	559	457	414	803	877	684	548	611	629	388	425	691	831	302	360	372	427	325	428
ENSG00000065559	38	133	105	62	72	61	81	93	134	130	100	112	96	86	66	57	103	110	70	77	67	60	45	51
ENSG00000065600	17	77	36	33	47	44	43	45	52	63	29	53	60	29	42	54	46	34	29	19	36	24	24	32
ENSG00000065609	0	3	2	0	0	5	5	4	1	1	0	1	5	1	3	2	2	0	0	2	3	4	7	3
ENSG00000065613	151	386	362	345	376	370	350	317	509	515	381	432	384	324	264	284	396	478	216	284	365	341	313	407
ENSG00000065615	4	22	20	16	12	14	6	13	7	19	17	29	21	11	8	8	14	16	14	9	7	19	6	5
ENSG00000065618	0	1	1	0	0	0	0	0	0	0	2	1	1	0	0	0	0	12	4	4	0	0	0	0
ENSG00000065621	14	55	13	7	9	7	8	6	20	16	7	15	8	5	4	4	11	24	9	11	8	7	2	4
ENSG00000065665	3	24	22	11	10	7	18	19	24	21	16	24	10	5	7	19	14	42	13	22	14	11	7	13
ENSG00000065675	0	0	0	0	0	0	0	0	0	0	0	0	0	0	1	0	0	0	0	0	0	0	0	0
ENSG00000065717	42	64	30	14	39	47	41	43	56	80	45	32	40	56	45	54	28	15	5	7	36	37	55	48
ENSG00000065802	96	107	82	60	91	74	62	44	96	122	62	67	57	63	39	42	66	49	29	38	61	61	29	53
ENSG00000065809	58	230	132	119	139	167	93	99	202	193	151	162	192	91	88	111	174	211	120	141	191	214	113	132
ENSG00000065833	48	498	191	156	198	163	99	110	411	350	201	240	147	91	130	197	246	210	89	136	248	259	247	329
ENSG00000065882	67	380	171	194	188	186	103	111	350	442	264	344	234	129	135	172	179	152	110	135	110	96	79	106
ENSG00000065883	36	193	117	95	96	87	104	114	102	107	80	80	132	65	65	84	67	94	58	41	71	69	89	100
ENSG00000065911	121	1894	504	390	540	616	188	169	930	789	474	498	519	200	699	874	918	425	213	264	782	830	867	944
ENSG00000065923	38	41	54	36	51	53	93	122	59	91	67	60	54	59	81	58	35	31	20	23	69	64	108	150
ENSG00000065970	8	116	63	39	56	67	52	55	74	82	46	64	77	65	61	88	71	58	27	38	43	54	41	54
ENSG00000065978	273	3342	2026	1345	1215	1430	1026	1136	1749	1295	1132	1615	2331	1057	1167	2159	1649	1620	916	1183	1284	1491	1370	1386
ENSG00000065989	6	42	32	23	29	23	11	15	37	31	15	24	23	15	22	17	22	20	8	13	9	8	17	20
ENSG00000066027	23	197	121	88	113	131	124	114	142	139	123	164	171	97	117	147	89	107	47	54	121	89	110	112
ENSG00000066032	1	4	4	3	1	0	1	0	3	4	2	3	1	1	0	0	1	7	9	5	0	5	0	0
ENSG00000066044	54	810	518	464	430	473	350	404	555	496	330	433	507	266	304	367	480	342	195	201	305	327	254	310
ENSG00000066056	0	0	0	0	0	0	0	0	0	0	0	0	0	0	0	0	0	0	0	0	0	0	0	0
ENSG00000066084	25	84	59	43	44	56	36	42	44	30	51	69	68	20	31	46	35	42	45	45	43	31	42	44
ENSG00000066117	24	84	70	46	46	40	39	38	75	59	52	42	59	46	29	33	65	48	18	34	33	43	30	34
ENSG00000066135	160	527	179	141	255	246	343	282	285	334	213	181	291	204	265	303	165	185	101	110	213	228	253	281
ENSG00000066136	13	249	104	88	106	102	73	110	135	153	94	115	121	57	86	120	126	69	40	62	94	101	73	82
ENSG00000066185	3	31	13	13	11	20	13	8	20	26	20	14	25	12	19	29	17	20	9	10	24	20	23	22
ENSG00000066230	0	0	0	0	0	0	0	0	0	0	0	0	0	0	0	0	0	0	0	0	0	0	0	0
ENSG00000066248	21	94	60	53	72	79	66	56	77	80	44	61	74	46	66	84	75	69	37	40	61	42	42	50
ENSG00000066279	59	198	256	210	170	164	71	47	193	170	133	155	308	208	144	180	175	122	60	69	42	67	22	25
ENSG00000066294	2	0	0	0	0	0	0	0	0	0	0	0	0	0	0	0	0	0	0	0	0	0	0	0
ENSG00000066322	22	44	46	35	31	40	27	19	59	67	55	48	64	23	40	35	42	67	23	31	22	10	34	21
ENSG00000066336	0	0	0	0	0	0	0	0	0	0	0	0	0	0	0	0	0	0	0	0	0	0	0	0
ENSG00000066379	2	78	48	32	39	44	20	22	42	41	25	40	35	21	36	51	47	31	13	16	27	27	31	20
ENSG00000066382	0	0	0	0	0	0	1	0	0	0	1	0	1	0	0	0	0	0	0	0	0	1	0	0
ENSG00000066405	0	0	0	0	0	0	0	0	0	0	0	0	0	0	0	0	0	0	0	0	0	0	0	0
ENSG00000066422	55	174	100	92	133	140	148	171	121	118	83	70	127	82	104	141	97	105	53	69	99	107	93	95
ENSG00000066427	75	152	82	107	90	95	112	86	123	121	99	126	135	69	92	88	88	147	62	68	100	86	80	126
ENSG00000066455	34	113	52	49	53	51	43	45	50	41	45	51	63	31	43	53	58	63	28	36	51	44	44	41
ENSG00000066468	0	9	1	0	4	0	0	5	0	5	3	3	6	5	12	7	2	4	3	10	0	3	12	4
ENSG00000066557	10	103	81	62	74	51	57	51	99	79	56	68	103	34	84	88	95	65	35	42	54	56	40	52
ENSG00000066583	5	230	136	104	100	121	71	88	154	109	120	146	117	16	51	59	186	133	74	86	92	85	84	101
ENSG00000066629	6	50	17	21	29	24	31	23	55	58	31	40	25	22	24	34	29	31	20	28	26	24	23	30
ENSG00000066651	13	61	43	31	73	69	23	29	83	59	41	35	56	25	44	48	66	30	11	15	11	31	17	28
ENSG00000066654	147	555	380	324	384	330	263	296	465	459	348	335	479	299	210	270	371	359	168	189	264	277	198	209
ENSG00000066697	11	64	39	31	24	32	25	21	36	34	33	22	45	19	31	37	47	40	19	24	21	25	29	33
ENSG00000066735	2	1	1	0	0	0	1	1	0	0	1	0	0	3	1	1	0	0	0	0	0	2	0	1
ENSG00000066739	13	159	62	53	78	80	79	88	67	48	50	100	85	22	52	70	32	86	51	52	73	65	55	64
ENSG00000066777	125	350	179	169	188	169	229	216	161	133	136	168	190	142	158	176	148	168	94	109	180	180	194	219
ENSG00000066813	0	0	0	0	0	0	0	0	0	0	0	0	0	1	0	0	0	0	0	0	0	0	0	0
ENSG00000066827	10	57	19	22	34	28	22	19	22	33	9	24	21	21	20	17	10	14	12	21	12	14	11	17
ENSG00000066855	16	380	229	182	166	141	121	139	330	169	185	280	191	51	160	194	297	226	126	140	101	121	141	112
ENSG00000066923	1	13	2	0	11	9	0	1	3	3	3	6	3	2	1	0	5	5	3	2	7	4	1	0
ENSG00000066926	98	895	578	398	596	567	313	339	1342	1215	791	1084	601	346	294	387	849	651	394	468	439	448	276	306
ENSG00000066933	30	118	63	54	88	97	58	78	80	55	52	83	55	45	46	67	43	49	25	40	55	55	40	55
ENSG00000067048	0	0	0	1	0	1	1	0	0	2	0	2	0	0	1	0	1	0	0	1	0	0	3	1
ENSG00000067057	138	233	215	196	615	624	120	101	297	296	133	133	224	237	129	164	327	87	55	66	139	147	80	96
ENSG00000067064	6	181	229	177	145	154	151	135	346	143	211	280	300	44	97	136	248	226	111	135	144	125	97	125
ENSG00000067066	5	42	14	26	19	30	27	30	24	14	13	18	23	12	11	14	30	19	19	17	18	21	23	15
ENSG00000067082	15	59	48	48	27	32	20	30	47	51	33	59	29	22	10	31	53	73	38	55	45	52	41	31
ENSG00000067113	111	2477	718	640	1089	922	324	350	424	365	342	418	1096	448	300	485	1021	975	526	625	994	1068	451	477
ENSG00000067141	47	216	110	93	138	118	212	223	249	249	136	185	173	113	108	177	131	85	58	69	155	142	162	166
ENSG00000067167	12	653	281	232	298	309	229	267	433	254	312	365	396	76	149	283	340	317	164	232	305	338	242	278
ENSG00000067177	2	74	63	37	43	66	36	53	69	58	51	55	42	29	52	55	55	66	28	30	37	47	48	65
ENSG00000067182	61	177	80	55	73	76	73	71	111	109	73	100	103	45	47	97	75	85	52	59	85	89	67	100
ENSG00000067191	1	4	1	4	2	2	3	6	8	4	4	4	2	2	5	3	4	7	6	1	3	1	4	1
ENSG00000067208	64	128	85	63	79	81	77	86	93	96	68	79	105	102	50	73	69	88	46	52	47	49	52	81
ENSG00000067221	20	31	18	19	6	15	30	16	24	32	13	16	23	30	21	18	14	13	10	8	22	21	14	18
ENSG00000067225	1583	1890	2408	2226	2862	3207	2007	1900	2274	2565	2226	1977	2059	2829	1335	1387	1429	1343	584	732	1195	1668	811	983
ENSG00000067248	38	257	201	149	130	113	295	299	182	181	191	183	262	148	145	169	154	207	101	131	133	129	146	204
ENSG00000067334	167	396	501	357	276	315	300	308	485	538	400	424	487	362	290	294	402	471	206	229	258	278	236	303
ENSG00000067365	14	46	19	16	14	12	17	21	26	40	11	20	14	21	14	20	34	18	9	8	13	9	9	10
ENSG00000067369	88	208	116	87	120	109	109	105	168	167	117	132	174	130	101	139	117	131	54	75	77	114	99	110
ENSG00000067445	0	1	2	0	0	0	0	0	1	1	2	0	2	0	0	0	0	1	2	0	0	0	1	0
ENSG00000067533	45	290	337	255	166	169	142	120	360	222	267	261	300	131	130	138	273	313	119	170	200	244	180	208
ENSG00000067560	114	2070	1371	1132	1344	1350	1004	1036	1810	1735	1111	1386	1471	790	868	1095	1486	1338	735	879	881	997	763	847
ENSG00000067596	23	100	65	52	48	65	53	47	59	74	38	55	95	27	38	58	66	47	19	24	32	44	24	49
ENSG00000067601	3	3	8	4	2	2	4	3	3	4	1	1	1	2	1	1	3	10	1	4	0	1	3	0
ENSG00000067606	198	157	103	75	128	129	112	102	134	185	103	110	143	152	118	128	105	99	55	63	74	91	73	106
ENSG00000067646	0	0	0	0	0	0	0	0	0	0	0	0	0	0	0	1	0	0	0	0	0	0	0	1
ENSG00000067704	49	759	304	193	292	374	141	165	429	206	249	372	401	117	147	268	349	233	130	187	177	174	137	162
ENSG00000067715	0	8	3	3	6	1	5	6	4	2	5	5	3	4	3	2	3	4	2	5	2	2	3	2
ENSG00000067798	11	34	19	16	5	9	0	1	2	0	3	4	11	5	0	0	2	10	1	7	6	4	2	0
ENSG00000067829	66	156	84	79	143	126	72	90	128	174	83	79	114	118	64	102	112	88	45	57	94	89	80	89
ENSG00000067836	194	291	172	116	173	178	218	206	277	312	134	166	218	209	159	195	190	130	88	88	128	155	134	167
ENSG00000067840	1	3	0	3	5	5	3	5	1	4	3	1	4	3	5	4	4	1	2	0	2	0	5	7
ENSG00000067842	0	0	0	0	0	0	0	0	0	0	0	0	0	0	0	0	0	0	0	0	0	0	1	0
ENSG00000067900	125	418	325	272	330	335	451	389	401	403	273	270	334	207	232	252	332	305	129	172	320	303	302	311
ENSG00000067955	79	249	180	171	159	171	119	114	221	240	147	183	191	129	131	119	254	161	97	87	109	119	94	111
ENSG00000067992	13	66	81	76	94	96	56	56	157	150	91	82	69	75	73	96	116	90	36	49	38	33	45	79
ENSG00000068001	6	116	113	80	69	83	95	99	131	107	129	117	111	42	58	74	145	140	48	54	94	102	85	94
ENSG00000068024	16	24	2	6	21	11	9	6	15	12	8	8	15	13	6	5	7	6	11	8	4	15	13	25
ENSG00000068028	62	73	71	43	47	56	41	36	69	66	30	32	51	48	40	44	61	43	24	39	40	40	35	45
ENSG00000068078	4	13	17	16	14	8	12	4	32	46	18	19	14	7	7	8	27	21	6	11	3	4	3	2
ENSG00000068079	1	1	3	1	2	3	8	5	1	2	1	2	2	1	4	3	2	1	1	1	2	1	2	2
ENSG00000068097	45	94	72	53	68	74	78	112	91	100	49	58	84	68	65	66	82	69	35	29	46	49	56	67
ENSG00000068120	94	257	173	114	180	180	85	82	253	257	162	149	135	131	102	137	143	151	94	90	64	75	71	86
ENSG00000068137	24	308	138	123	180	167	192	280	282	349	177	223	189	147	225	256	159	160	121	155	138	159	185	197
ENSG00000068305	13	116	48	68	72	63	68	66	45	43	45	47	57	33	38	57	47	55	27	35	39	53	46	64
ENSG00000068308	212	282	173	172	173	172	206	195	243	284	164	177	260	208	166	166	177	152	83	80	133	151	125	187
ENSG00000068323	46	84	77	70	74	57	78	83	84	105	63	85	69	63	49	51	67	85	37	41	44	58	53	71
ENSG00000068354	29	68	27	22	49	37	48	36	48	56	23	53	41	47	28	36	32	45	22	28	36	36	30	38
ENSG00000068366	3	21	8	5	12	12	24	17	51	23	21	19	23	8	17	10	9	8	5	2	4	4	4	5
ENSG00000068383	68	258	138	87	154	151	208	157	163	194	114	131	156	117	124	172	151	122	66	83	135	98	124	182
ENSG00000068394	6	85	57	39	35	41	33	29	45	54	35	41	47	24	36	45	56	46	14	20	33	41	33	51
ENSG00000068400	602	246	183	206	195	211	320	263	296	365	254	220	261	315	227	243	235	254	102	125	198	194	210	252
ENSG00000068438	42	255	156	133	123	145	84	104	175	200	108	149	115	78	90	129	158	152	81	84	81	101	101	90
ENSG00000068489	236	407	387	228	200	245	79	64	319	401	270	267	247	265	134	182	346	194	104	117	51	59	32	36
ENSG00000068615	0	2	3	4	2	2	22	20	4	0	1	5	9	5	14	20	5	2	4	7	9	11	16	21
ENSG00000068650	7	85	36	33	56	50	118	113	86	66	47	84	55	30	55	73	52	60	37	26	49	47	86	97
ENSG00000068654	26	157	61	57	52	56	64	58	61	54	31	43	45	31	34	47	45	47	33	39	58	42	61	53
ENSG00000068697	235	1297	956	805	770	961	982	944	1080	1033	974	1070	1015	606	844	948	1009	1418	624	820	1210	1204	1159	1306
ENSG00000068724	2	11	2	5	5	4	5	2	8	9	6	8	10	15	1	9	6	7	4	6	10	17	14	12
ENSG00000068745	181	613	342	260	335	372	406	379	347	357	318	291	214	139	141	160	282	388	174	188	242	266	247	289
ENSG00000068781	0	1	0	0	0	2	1	0	0	0	0	0	0	0	0	0	0	0	0	0	0	0	0	0
ENSG00000068784	16	65	44	37	43	32	26	32	39	38	29	37	39	15	24	15	38	43	20	23	62	55	38	41
ENSG00000068793	31	210	100	92	149	161	104	136	171	172	104	144	140	88	113	143	122	113	58	59	88	114	92	111
ENSG00000068796	10	154	91	82	122	103	93	98	116	75	83	110	121	41	98	105	103	80	36	59	80	70	77	81
ENSG00000068831	1	0	2	1	0	0	2	0	0	0	0	1	3	0	1	0	2	2	0	0	0	0	1	0
ENSG00000068878	77	308	386	308	204	160	145	151	290	290	255	346	238	163	152	173	302	397	189	254	238	235	215	235
ENSG00000068885	4	81	37	43	55	60	62	56	83	65	51	54	59	30	47	67	59	48	19	18	59	38	56	79
ENSG00000068903	14	132	50	41	54	56	81	61	62	55	55	73	72	44	80	78	64	63	42	61	49	73	92	87
ENSG00000068912	15	109	33	50	53	41	60	56	83	67	43	52	77	50	39	52	72	48	33	46	72	70	69	93
ENSG00000068971	14	6	8	11	17	15	19	7	19	18	14	7	11	11	4	14	8	23	4	4	5	9	8	13
ENSG00000068976	0	2	0	0	0	0	0	0	0	0	2	2	0	0	0	0	3	3	2	1	0	0	0	2
ENSG00000068985	306	840	621	500	462	441	353	367	728	731	430	526	397	350	243	287	362	455	180	250	268	257	220	297
ENSG00000069011	307	193	159	135	121	120	170	188	234	225	206	174	141	155	126	141	139	175	74	116	145	188	242	330
ENSG00000069018	0	0	0	0	0	0	0	0	0	0	0	0	0	0	0	0	0	0	0	0	0	0	0	0
ENSG00000069020	34	150	69	61	76	72	57	66	129	124	106	168	53	72	68	47	43	118	84	84	45	54	34	28
ENSG00000069122	0	0	0	0	0	0	0	0	0	0	0	0	0	0	0	0	0	2	0	0	0	0	0	0
ENSG00000069188	0	0	1	0	1	1	1	1	1	1	0	0	0	2	1	2	1	2	0	1	0	1	0	0
ENSG00000069206	0	11	14	12	6	4	1	1	11	17	17	35	9	4	2	0	16	47	35	29	1	1	0	0
ENSG00000069248	47	322	177	147	186	184	179	187	207	193	134	170	267	165	151	192	164	152	77	80	149	161	137	164
ENSG00000069275	1753	4117	2826	2257	2360	2453	2615	2713	4270	4222	2403	2533	3897	3005	2584	3196	2966	1762	877	1017	2131	2314	1856	2179
ENSG00000069329	249	970	582	466	580	545	461	506	713	690	529	589	644	425	381	473	598	579	325	386	438	478	457	441
ENSG00000069345	220	623	449	388	419	420	349	320	462	414	314	389	450	255	393	354	305	401	209	238	270	251	273	340
ENSG00000069399	10	31	23	18	33	48	10	17	49	41	27	29	31	17	25	20	42	65	15	11	12	16	13	19
ENSG00000069424	19	92	48	30	82	71	41	40	75	87	40	54	55	40	52	79	43	35	18	23	45	79	68	69
ENSG00000069431	0	0	2	0	0	0	0	0	1	0	0	0	0	0	0	0	0	0	0	0	0	0	0	0
ENSG00000069482	14	362	212	168	150	154	36	48	243	213	136	231	150	67	99	121	134	116	92	106	81	96	69	76
ENSG00000069493	0	0	0	2	1	1	1	0	3	0	2	3	0	0	0	1	0	2	0	0	0	2	0	0
ENSG00000069509	0	0	0	0	0	0	1	1	1	0	0	0	1	0	0	0	0	1	0	0	0	0	0	0
ENSG00000069535	0	0	0	0	0	0	0	0	0	1	1	1	0	0	0	0	0	3	0	0	0	0	0	0
ENSG00000069667	4	15	6	6	12	20	18	17	9	14	1	4	15	14	10	16	6	9	2	1	12	22	20	22
ENSG00000069696	0	1	2	2	2	2	1	1	1	5	0	4	2	0	2	0	2	1	0	0	3	2	1	2
ENSG00000069702	20	84	69	56	78	80	72	61	67	55	48	51	80	43	62	82	50	62	36	32	45	41	34	59
ENSG00000069712	9	25	15	16	19	20	28	27	20	34	23	24	25	19	20	25	18	19	6	11	15	15	10	16
ENSG00000069764	0	0	0	0	0	0	1	0	0	0	1	0	0	0	0	0	0	1	0	0	0	0	0	0
ENSG00000069812	8	14	13	5	4	4	5	6	34	41	23	18	5	15	2	6	16	35	23	12	2	1	1	0
ENSG00000069849	230	1109	1114	956	830	944	705	744	1357	1153	1063	1177	914	589	637	811	885	1262	575	707	699	721	620	714
ENSG00000069869	9	20	14	0	8	4	13	12	14	8	8	11	16	8	20	21	5	5	2	6	13	7	21	17
ENSG00000069943	1	81	49	36	44	52	31	31	84	43	42	42	61	14	25	23	36	21	11	20	32	23	25	30
ENSG00000069956	235	1319	762	573	805	716	247	234	1168	1196	640	735	661	459	297	428	935	593	300	352	443	475	353	421
ENSG00000069966	32	71	53	47	45	57	46	45	83	71	37	56	63	46	39	41	67	48	20	18	36	67	37	56
ENSG00000069974	19	57	31	22	43	64	17	23	90	117	56	62	61	42	24	28	48	50	24	33	30	25	22	22
ENSG00000069998	2	469	272	209	311	331	120	163	335	143	234	260	338	33	159	275	255	214	126	147	176	172	174	179
ENSG00000070010	120	169	211	177	133	132	107	116	260	326	218	218	211	179	99	119	171	209	97	112	135	143	85	116
ENSG00000070018	20	156	73	67	109	78	92	85	108	63	44	76	120	38	57	73	80	66	39	56	83	78	73	95
ENSG00000070019	0	0	0	0	0	0	0	0	0	0	0	0	0	0	0	0	0	0	0	0	0	0	0	0
ENSG00000070031	0	1	0	0	0	0	0	0	0	0	0	0	0	0	0	0	0	0	0	0	0	0	0	0
ENSG00000070047	71	231	197	188	164	168	167	173	214	297	175	211	206	176	148	167	166	193	109	127	111	156	114	122
ENSG00000070061	4	93	39	21	38	34	35	42	45	41	26	44	50	12	22	50	51	37	19	27	21	20	24	28
ENSG00000070081	306	1949	832	663	1419	1301	774	773	1227	1178	721	770	874	536	738	1099	896	692	302	381	766	832	1066	1271
ENSG00000070087	33	1226	476	435	474	421	618	598	766	384	412	550	717	152	514	739	627	433	268	327	599	603	627	668
ENSG00000070159	5	98	52	52	64	67	50	65	115	83	59	70	79	27	51	82	69	56	39	35	51	45	33	58
ENSG00000070182	1	1	1	0	2	2	0	0	2	1	1	1	1	0	2	0	0	1	1	2	0	1	0	0
ENSG00000070190	0	2	1	0	0	0	0	0	0	0	0	0	0	0	0	0	0	0	0	1	0	0	0	0
ENSG00000070193	0	0	0	0	0	0	0	0	0	0	0	0	0	0	0	0	0	0	0	0	0	0	0	0
ENSG00000070214	42	1026	462	383	511	559	527	569	565	329	316	428	675	132	360	467	459	243	167	206	468	433	395	421
ENSG00000070269	13	120	23	30	39	35	65	63	66	39	34	43	55	32	42	45	47	47	22	22	82	59	79	76
ENSG00000070366	25	60	40	25	49	44	45	49	50	58	35	31	41	46	29	50	30	38	28	36	34	37	42	55
ENSG00000070367	27	534	335	283	299	352	282	296	444	357	276	362	413	152	219	290	428	399	181	264	278	313	264	305
ENSG00000070371	6	8	5	2	9	6	7	10	11	14	4	9	15	5	2	6	11	9	6	11	4	6	9	10
ENSG00000070388	0	0	2	1	0	0	2	1	1	3	1	0	1	0	0	2	0	0	2	0	4	3	0	2
ENSG00000070404	2	26	7	10	9	15	14	13	9	7	8	5	8	8	10	8	6	17	8	6	9	10	10	12
ENSG00000070413	71	372	233	199	236	234	359	420	337	382	216	261	385	247	213	262	253	176	98	102	262	263	198	280
ENSG00000070423	105	489	798	708	424	530	305	321	846	993	637	602	513	480	432	439	562	506	213	297	312	302	226	299
ENSG00000070444	26	124	70	53	101	103	53	51	77	74	89	72	66	29	40	53	62	66	24	51	37	54	63	60
ENSG00000070476	19	135	74	59	37	54	53	67	56	62	57	64	114	42	82	84	50	91	34	39	63	69	50	63
ENSG00000070495	22	112	104	84	96	84	50	51	103	108	90	80	77	53	41	46	53	85	49	80	35	37	45	41
ENSG00000070501	30	92	79	69	76	66	72	49	70	87	65	67	110	68	39	68	56	102	39	50	42	39	48	41
ENSG00000070526	35	138	52	34	77	44	2	3	102	101	86	85	41	23	0	3	125	159	96	115	32	32	0	7
ENSG00000070540	23	67	42	30	60	41	40	40	78	74	56	52	56	33	28	48	56	57	35	42	29	33	34	29
ENSG00000070601	1	14	0	1	12	2	8	5	7	6	8	3	13	5	1	6	3	6	5	9	9	6	6	2
ENSG00000070610	29	230	97	104	139	130	164	126	223	247	127	136	172	121	127	153	137	147	68	69	78	91	94	114
ENSG00000070614	448	295	299	200	223	224	271	242	381	485	275	294	344	407	181	192	280	249	101	137	223	203	161	212
ENSG00000070669	840	1718	233	194	271	287	168	168	891	1044	324	321	329	281	888	1087	745	248	116	155	616	605	949	1175
ENSG00000070718	26	192	123	92	156	138	130	127	162	170	81	100	148	89	111	155	145	99	40	79	97	110	118	125
ENSG00000070729	0	0	0	0	0	0	0	0	0	0	0	1	0	0	0	0	0	0	0	0	0	0	0	0
ENSG00000070731	0	0	0	0	0	0	1	1	1	3	1	1	0	0	0	1	4	2	1	0	0	0	0	0
ENSG00000070748	0	0	0	0	0	0	0	0	0	0	0	0	0	0	0	0	0	0	0	0	0	0	0	0
ENSG00000070756	4306	15552	8870	6962	9999	10407	8919	7959	10514	7916	8154	7888	10186	5485	7751	10018	7112	6988	3106	3802	7514	8623	7304	8434
ENSG00000070759	2	38	18	12	26	20	29	40	40	20	19	27	31	5	27	24	18	27	17	14	21	19	20	33
ENSG00000070761	5	197	130	91	116	126	76	93	141	66	77	118	125	17	57	94	128	100	53	60	78	64	68	87
ENSG00000070770	56	544	304	223	348	383	242	272	361	360	224	256	316	155	253	301	302	250	126	173	269	242	234	279
ENSG00000070778	0	20	9	9	3	4	23	17	36	19	24	38	21	5	5	6	19	44	18	23	10	9	14	23
ENSG00000070785	42	59	61	51	53	37	39	48	67	69	42	54	82	58	73	69	65	48	32	31	44	28	44	33
ENSG00000070808	0	0	0	0	0	0	0	0	1	0	0	0	0	0	0	0	0	0	0	0	0	0	0	0
ENSG00000070814	19	209	210	156	108	138	40	47	176	174	127	175	152	84	102	126	174	137	61	64	66	66	39	56
ENSG00000070831	39	709	532	456	428	389	515	585	623	535	486	576	712	300	507	704	560	694	353	445	363	469	456	507
ENSG00000070882	6	21	25	22	12	12	4	13	23	19	12	14	21	7	21	15	21	16	7	9	13	10	16	7
ENSG00000070886	0	1	0	0	0	0	0	0	0	0	0	0	0	0	0	2	1	0	0	0	0	0	0	1
ENSG00000070915	1	1	0	2	2	1	0	0	0	0	0	0	0	0	0	0	0	1	1	1	0	1	1	2
ENSG00000070950	5	61	73	69	40	50	29	22	109	62	45	69	60	30	37	41	82	59	32	32	29	41	28	30
ENSG00000070961	186	634	426	356	206	190	743	792	320	328	390	487	350	180	314	367	240	425	213	274	381	403	1279	1662
ENSG00000070985	0	1	1	0	0	1	2	0	0	0	0	1	0	2	0	0	0	0	0	0	0	0	0	0
ENSG00000071051	8	56	35	27	27	25	40	41	48	31	20	44	48	19	24	35	49	57	26	31	43	30	24	29
ENSG00000071054	124	252	174	135	163	128	192	180	267	272	205	232	189	179	103	114	254	289	132	149	178	198	118	185
ENSG00000071073	9	18	10	11	51	73	12	15	14	16	10	7	26	20	17	7	16	13	6	12	13	12	12	8
ENSG00000071082	173	6649	2864	3052	4618	4027	3181	3117	4929	4950	2606	3492	4393	2210	3518	5365	3795	3241	1797	2203	2967	2936	3796	3907
ENSG00000071127	74	502	316	241	317	268	249	308	460	434	311	362	341	175	200	268	418	406	220	246	215	230	229	266
ENSG00000071189	20	132	108	89	83	77	70	115	152	104	89	101	113	68	81	139	114	111	70	99	75	101	123	81
ENSG00000071203	0	0	0	0	0	0	0	0	0	0	0	0	0	0	0	0	0	0	0	0	0	0	0	0
ENSG00000071205	60	70	70	41	34	39	34	23	61	49	42	35	42	34	18	34	45	49	38	22	26	33	32	34
ENSG00000071242	190	457	122	117	198	186	173	196	356	367	155	182	196	134	189	234	238	152	77	97	254	272	303	357
ENSG00000071243	10	173	92	98	94	99	82	90	151	132	108	117	113	32	41	39	91	114	42	71	122	89	70	82
ENSG00000071246	25	43	5	5	31	24	32	28	30	43	9	11	31	32	34	25	25	6	5	6	12	14	19	24
ENSG00000071282	0	0	1	1	0	0	0	0	0	0	0	0	0	0	0	0	0	1	0	0	0	0	0	0
ENSG00000071462	203	426	317	248	262	265	238	207	462	321	297	341	314	187	222	312	269	326	150	185	177	199	182	202
ENSG00000071537	58	344	134	114	174	178	117	145	156	149	129	168	154	101	110	119	152	171	104	117	237	214	154	159
ENSG00000071539	9	125	204	124	106	109	73	53	155	106	117	129	121	30	55	90	155	108	55	78	56	61	43	37
ENSG00000071553	319	459	303	238	234	255	337	399	325	395	272	357	361	306	257	267	217	325	172	198	269	305	271	395
ENSG00000071564	82	354	225	174	268	306	154	156	344	278	201	180	257	150	147	210	289	162	99	86	138	161	158	203
ENSG00000071575	1	6	7	2	14	17	6	3	8	17	3	5	16	13	6	14	11	32	12	11	8	12	7	12
ENSG00000071626	355	1324	902	643	582	640	381	340	1126	941	649	744	733	433	433	599	972	691	336	386	468	510	451	510
ENSG00000071655	155	117	88	63	83	72	58	75	129	147	80	76	82	119	50	72	89	64	39	44	65	80	62	61
ENSG00000071677	0	0	0	0	0	0	0	0	0	0	0	0	0	0	0	0	0	0	0	0	0	0	0	0
ENSG00000071794	84	907	531	385	878	779	397	414	817	709	468	558	643	341	470	610	746	392	193	265	417	437	396	454
ENSG00000071859	120	105	97	70	85	103	99	97	135	171	93	93	123	112	94	115	92	102	47	65	63	78	100	109
ENSG00000071889	22	102	50	62	80	59	71	70	58	98	63	61	68	57	55	67	67	53	23	43	73	57	65	92
ENSG00000071894	49	103	56	47	54	66	59	53	52	100	64	50	41	67	46	60	45	47	10	13	45	36	38	47
ENSG00000071909	0	0	1	0	0	0	1	0	1	0	0	0	1	0	0	0	0	0	1	0	0	0	0	0
ENSG00000071967	0	0	0	1	0	0	0	0	0	1	1	0	0	0	0	0	0	0	1	0	1	0	1	0
ENSG00000071991	0	0	0	0	0	0	0	2	1	0	0	1	0	1	1	1	9	7	4	9	1	2	0	1
ENSG00000071994	93	651	415	284	351	343	256	259	498	488	373	445	422	244	241	303	381	480	181	258	280	311	271	292
ENSG00000072041	0	0	1	0	0	0	0	0	0	0	0	0	0	0	0	0	1	0	0	0	0	0	0	0
ENSG00000072042	1984	5948	2243	1663	3129	3228	3960	3367	5579	5002	3202	3445	4435	3029	1461	2225	3638	2158	1057	1318	4131	3860	1650	1963
ENSG00000072062	126	206	141	117	111	115	154	168	181	176	98	135	167	118	126	141	121	121	82	99	121	131	151	182
ENSG00000072071	206	615	458	379	440	465	455	458	691	736	451	470	486	392	383	404	498	340	155	235	321	317	311	348
ENSG00000072080	0	0	0	0	0	0	0	0	0	0	0	0	0	0	0	0	0	0	0	0	0	0	0	0
ENSG00000072110	194	459	479	412	391	419	313	328	602	580	429	470	390	249	281	304	489	446	240	266	284	318	294	372
ENSG00000072121	20	56	42	26	21	22	43	40	32	52	27	46	36	32	30	33	36	36	31	27	40	28	42	51
ENSG00000072133	2	18	6	7	5	4	9	9	11	11	9	5	13	1	4	9	5	8	4	8	2	7	10	6
ENSG00000072134	171	274	193	149	220	230	141	149	159	185	131	142	237	193	118	106	160	137	66	71	109	115	82	81
ENSG00000072135	49	160	82	67	100	84	72	74	160	171	82	88	130	86	72	104	153	77	47	55	70	86	61	54
ENSG00000072163	0	0	0	0	0	0	0	0	0	0	0	0	0	1	0	0	0	0	0	0	0	0	1	0
ENSG00000072182	0	0	0	0	0	0	0	0	0	0	0	0	0	0	0	0	0	0	0	0	0	0	0	0
ENSG00000072195	0	5	2	1	2	3	3	0	2	2	1	1	3	0	1	0	1	2	0	3	2	1	0	3
ENSG00000072201	0	12	3	7	7	1	2	2	0	5	1	3	6	2	6	8	7	9	5	4	7	7	3	1
ENSG00000072210	76	587	243	173	272	272	405	443	444	365	242	312	285	163	527	762	295	214	120	157	231	213	477	526
ENSG00000072274	30	789	747	642	220	208	215	184	823	822	690	945	642	227	374	544	646	806	449	547	327	341	357	405
ENSG00000072310	10	557	445	358	303	308	286	257	624	375	356	474	713	96	214	317	448	270	163	189	220	266	139	153
ENSG00000072315	0	0	0	0	0	0	0	0	0	0	0	0	0	0	0	0	0	0	0	0	0	0	0	0
ENSG00000072364	217	880	461	365	547	631	428	486	408	349	337	424	501	311	337	412	338	512	264	305	403	365	349	389
ENSG00000072401	3	152	114	78	102	77	65	93	118	83	65	103	99	21	49	57	95	81	49	79	67	79	69	86
ENSG00000072415	49	244	200	180	169	191	313	296	260	233	197	254	217	106	178	221	205	226	110	152	187	184	232	256
ENSG00000072422	5	5	7	7	10	3	4	3	7	14	5	6	5	6	1	5	3	8	6	3	0	1	0	2
ENSG00000072444	0	0	0	0	0	0	0	0	0	0	0	0	0	0	0	0	0	0	0	0	0	0	0	0
ENSG00000072501	437	728	731	599	686	690	343	376	821	827	544	624	645	626	439	448	733	483	217	312	329	428	270	345
ENSG00000072506	256	493	353	273	258	249	275	250	379	502	313	389	385	344	206	255	272	360	227	226	260	225	181	238
ENSG00000072518	52	162	117	109	73	80	131	113	97	134	99	125	90	98	66	96	79	102	58	70	71	86	81	84
ENSG00000072571	68	459	553	452	292	280	102	61	342	344	330	373	520	273	192	190	403	257	149	164	89	87	42	40
ENSG00000072609	9	50	27	21	44	26	16	36	25	30	7	21	40	13	28	38	43	41	19	21	20	15	24	22
ENSG00000072657	0	1	4	0	0	1	2	0	1	3	1	2	3	0	0	0	4	0	1	0	0	1	0	1
ENSG00000072682	5	30	35	27	45	57	38	35	68	68	36	40	33	27	35	48	43	42	33	35	24	31	28	33
ENSG00000072694	0	0	0	0	0	0	0	0	0	0	0	0	0	0	0	0	0	0	0	0	0	0	0	0
ENSG00000072736	14	103	45	55	35	56	56	58	77	48	63	79	75	43	46	63	58	71	31	46	47	33	52	40
ENSG00000072756	27	194	96	85	88	91	125	125	130	101	102	116	98	60	76	95	81	100	53	53	93	112	98	110
ENSG00000072778	66	909	378	275	588	538	495	597	682	749	461	437	561	389	416	614	473	448	264	272	348	432	325	414
ENSG00000072786	3	10	13	8	6	4	10	12	5	14	7	16	12	12	2	7	8	23	10	12	2	8	5	1
ENSG00000072803	18	307	134	97	128	133	91	116	155	75	93	167	142	58	75	112	117	148	79	92	62	73	86	90
ENSG00000072818	1	10	2	5	14	12	1	1	0	7	10	4	2	1	2	4	4	4	2	1	1	3	2	1
ENSG00000072832	0	0	0	0	0	0	0	0	0	0	0	0	0	0	0	0	0	1	0	2	0	0	0	0
ENSG00000072840	13	66	32	23	27	46	79	68	60	39	24	32	49	16	50	52	42	18	11	15	38	39	51	62
ENSG00000072849	32	231	107	96	107	118	113	124	146	136	93	119	144	92	75	115	120	156	82	90	97	121	73	93
ENSG00000072858	3	2	5	1	1	4	1	1	2	5	1	3	1	0	5	2	2	5	2	4	4	2	2	2
ENSG00000072864	37	81	53	44	35	35	36	32	35	70	45	49	42	35	30	24	49	53	24	26	34	38	29	34
ENSG00000072952	0	0	0	0	1	0	0	0	0	1	0	1	0	0	1	0	0	1	0	1	1	1	0	0
ENSG00000072954	68	51	56	33	52	51	63	53	37	52	50	51	59	52	40	48	39	69	35	38	36	57	55	56
ENSG00000072958	85	146	103	92	89	73	82	87	131	159	80	107	97	73	55	96	111	70	57	59	56	70	72	74
ENSG00000073008	104	142	89	57	79	71	83	58	177	213	101	97	103	123	60	79	91	95	37	45	67	61	67	68
ENSG00000073009	0	0	0	0	0	0	0	1	0	1	0	0	0	0	0	0	0	0	0	0	0	0	0	0
ENSG00000073050	2	18	8	4	7	7	2	7	6	8	3	6	8	5	1	7	7	6	1	4	4	3	1	10
ENSG00000073060	5	229	241	225	239	209	105	90	304	286	184	216	178	103	99	119	225	167	107	132	65	104	82	63
ENSG00000073067	0	1	0	0	1	0	0	0	2	1	0	0	1	2	1	0	0	2	0	0	1	0	0	0
ENSG00000073111	7	361	617	558	328	360	212	213	526	377	308	372	431	117	214	305	564	295	136	161	119	222	113	125
ENSG00000073146	5	7	1	1	7	5	2	0	0	2	2	0	5	4	0	3	0	1	1	0	3	2	3	5
ENSG00000073150	10	48	24	16	35	19	31	38	44	42	25	26	29	22	31	41	21	21	10	24	18	20	20	35
ENSG00000073169	39	116	65	50	79	60	72	88	70	103	69	78	81	89	64	85	70	57	30	22	60	73	67	83
ENSG00000073282	0	0	0	0	0	0	0	0	0	0	0	0	0	0	0	0	0	0	0	0	0	0	0	0
ENSG00000073331	5	28	20	20	16	24	20	21	9	19	10	13	20	20	17	16	13	11	5	7	16	18	30	26
ENSG00000073350	16	135	127	99	94	97	237	257	127	173	130	111	134	104	163	139	120	161	77	96	83	65	131	164
ENSG00000073417	7	41	24	19	38	29	19	30	46	26	34	36	35	10	21	34	22	26	16	10	18	24	23	22
ENSG00000073464	18	49	25	9	17	16	20	17	11	28	24	27	22	23	19	16	33	27	15	16	28	17	17	31
ENSG00000073536	35	173	92	77	88	78	39	51	133	123	95	80	68	39	59	79	66	72	30	42	62	60	44	63
ENSG00000073578	53	464	283	218	274	280	215	217	470	461	247	359	338	190	207	326	324	309	149	197	214	178	191	178
ENSG00000073584	35	411	198	155	184	156	191	211	177	155	131	157	230	112	100	181	157	188	114	100	136	202	115	140
ENSG00000073598	0	0	0	0	0	0	0	0	0	0	0	0	0	0	0	0	0	0	0	0	0	0	0	0
ENSG00000073605	19	29	10	7	12	15	14	14	18	35	17	13	10	11	13	21	18	17	7	4	4	8	16	16
ENSG00000073614	113	356	205	181	265	299	249	263	260	280	155	230	277	196	169	178	189	213	114	113	206	240	200	233
ENSG00000073670	7	7	3	6	10	9	10	9	10	19	10	10	10	0	10	9	7	6	2	3	5	4	7	12
ENSG00000073711	11	55	42	30	36	22	29	32	26	31	32	42	27	13	13	21	22	28	18	25	24	24	11	18
ENSG00000073712	7	135	45	34	58	59	79	78	105	105	77	82	95	31	53	96	79	70	38	38	67	69	77	84
ENSG00000073734	0	0	3	0	0	0	0	0	7	6	2	4	0	2	1	2	9	1	1	1	0	0	0	0
ENSG00000073737	0	4	0	0	0	0	0	0	5	0	2	0	0	1	0	0	7	3	1	2	0	0	0	0
ENSG00000073754	0	0	0	0	0	0	0	0	0	0	0	0	0	0	0	0	0	0	0	0	0	0	0	0
ENSG00000073756	1	0	1	1	3	4	0	0	1	1	0	1	1	1	1	1	0	0	2	0	0	0	0	0
ENSG00000073792	2	3	5	1	5	4	4	1	3	6	2	3	1	3	1	2	2	8	1	0	1	2	6	1
ENSG00000073803	760	716	546	517	549	566	553	603	839	1078	543	560	648	575	417	473	654	597	312	371	483	575	457	559
ENSG00000073849	9	164	38	38	131	130	60	44	25	40	24	30	63	38	37	59	68	50	30	44	72	63	62	78
ENSG00000073861	0	1	0	0	0	0	0	0	0	0	0	0	0	0	0	0	0	0	0	0	1	0	0	0
ENSG00000073905	46	16	22	19	21	33	19	14	18	22	12	14	21	21	14	14	13	24	7	12	10	13	5	7
ENSG00000073910	9	224	121	107	154	156	53	49	106	129	103	149	178	37	74	76	99	89	37	51	48	54	26	38
ENSG00000073921	22	470	327	231	274	288	264	243	405	413	280	320	346	192	201	256	334	285	152	196	216	221	199	290
ENSG00000073969	23	353	220	179	156	182	253	264	225	229	181	260	254	116	131	176	191	204	105	137	114	101	107	134
ENSG00000074047	0	2	0	0	0	0	1	1	0	2	0	0	0	0	3	4	2	0	0	0	0	0	0	0
ENSG00000074054	5	54	31	29	17	21	34	34	33	24	32	34	36	14	16	31	21	39	28	27	22	23	20	27
ENSG00000074071	155	935	811	628	551	575	377	366	793	917	561	687	593	443	412	541	592	565	287	422	466	495	421	487
ENSG00000074181	15	132	30	35	94	72	76	85	99	111	55	76	41	36	33	57	71	34	28	20	29	20	42	45
ENSG00000074201	62	1010	447	374	454	487	400	402	658	515	361	517	535	175	334	461	428	357	170	230	364	338	310	336
ENSG00000074211	26	452	208	184	247	229	208	314	520	722	275	408	286	167	283	333	300	204	142	170	225	216	274	312
ENSG00000074219	19	41	25	23	14	19	8	19	40	45	29	23	19	25	22	18	22	30	21	31	16	16	12	27
ENSG00000074266	1	182	125	112	96	137	96	103	155	138	117	139	128	45	99	114	152	116	83	74	92	98	78	105
ENSG00000074276	0	0	0	0	0	0	0	0	0	0	0	0	0	0	0	0	0	1	0	0	0	0	0	0
ENSG00000074317	1	1	0	0	0	0	0	0	0	0	0	0	0	0	0	0	0	0	0	0	0	0	0	0
ENSG00000074319	34	226	133	117	131	140	157	141	186	134	98	119	207	90	119	143	135	130	70	72	116	134	130	164
ENSG00000074356	120	194	133	108	159	137	150	152	184	151	107	145	169	119	146	158	142	132	63	68	99	90	93	90
ENSG00000074370	0	0	1	0	0	2	0	0	0	1	0	1	1	0	0	0	0	0	0	0	0	0	0	0
ENSG00000074410	16	65	80	64	116	118	82	84	144	187	130	128	53	56	167	241	56	89	58	73	17	27	39	67
ENSG00000074416	48	76	79	58	119	102	25	20	84	93	44	63	45	35	21	34	115	110	52	65	37	51	27	19
ENSG00000074527	0	0	1	1	1	1	1	3	0	0	1	1	0	0	0	2	0	1	1	0	0	0	1	0
ENSG00000074582	18	98	56	46	57	34	40	47	83	98	42	86	65	41	59	59	79	69	30	31	37	46	34	37
ENSG00000074590	23	49	29	29	40	36	48	35	67	93	48	43	32	25	22	32	31	19	13	15	16	21	15	25
ENSG00000074603	38	376	231	172	213	207	209	198	229	228	230	248	264	106	135	223	195	151	88	111	191	145	170	230
ENSG00000074621	56	105	45	36	54	53	48	36	49	64	54	53	52	44	35	44	37	47	21	23	36	59	49	55
ENSG00000074657	180	188	119	82	167	187	87	109	113	189	85	97	100	108	41	55	107	114	75	72	183	210	161	179
ENSG00000074660	0	7	0	2	2	2	1	2	2	2	4	3	3	1	1	4	4	1	2	2	2	2	2	7
ENSG00000074695	379	1481	685	604	1061	1038	676	624	988	745	568	611	757	531	466	554	774	663	307	378	829	834	596	694
ENSG00000074696	66	561	424	429	683	623	616	605	719	798	555	604	585	364	377	497	464	382	185	249	399	461	395	502
ENSG00000074706	2	32	10	14	23	38	5	4	1	6	3	6	12	4	2	2	2	9	2	8	12	14	4	2
ENSG00000074755	23	98	71	35	29	40	41	44	47	37	30	40	49	22	22	40	35	43	32	43	40	31	25	39
ENSG00000074771	0	0	0	0	0	0	0	0	0	0	0	0	0	0	0	0	0	0	0	0	0	0	0	0
ENSG00000074800	1830	7323	6649	5537	8930	7847	3224	3453	6765	8274	4586	5379	7561	6786	3121	4017	6033	4548	2621	3350	3344	3854	2469	2740
ENSG00000074803	0	0	0	0	0	0	0	0	0	0	0	0	0	0	0	0	0	0	0	0	0	0	0	0
ENSG00000074842	75	1328	737	570	767	773	512	436	961	1180	560	722	829	596	428	588	787	597	317	373	559	512	336	411
ENSG00000074855	11	125	91	100	83	153	132	119	111	171	117	89	94	104	98	132	82	105	36	37	76	104	83	115
ENSG00000074935	18	154	29	33	34	37	42	35	68	72	48	53	52	19	71	103	62	46	15	32	38	52	59	50
ENSG00000074964	0	47	35	23	22	29	65	39	45	39	33	25	56	23	46	63	31	37	13	17	40	41	45	48
ENSG00000074966	2	7	2	1	0	0	0	1	1	0	0	1	0	0	0	0	1	3	3	5	1	0	0	0
ENSG00000075035	0	0	0	0	0	0	0	0	0	0	0	0	0	0	0	0	0	0	0	0	0	0	0	0
ENSG00000075043	0	18	27	13	11	13	22	25	2	6	1	6	2	1	3	2	2	0	1	3	0	2	0	0
ENSG00000075073	15	48	24	21	34	40	24	23	38	22	23	19	23	19	36	28	26	34	21	15	34	26	13	34
ENSG00000075089	32	112	85	73	116	78	99	80	137	116	76	98	86	47	91	95	94	69	38	39	71	58	63	69
ENSG00000075131	20	56	104	68	57	63	64	56	119	114	70	71	77	29	58	77	59	44	20	22	33	47	36	34
ENSG00000075142	16	226	125	91	135	148	159	152	340	292	166	200	188	104	89	133	191	130	43	69	91	125	104	104
ENSG00000075151	55	442	188	177	277	248	287	280	237	175	183	226	331	125	236	295	202	189	91	130	196	211	243	234
ENSG00000075188	5	179	108	86	74	109	73	63	139	65	118	140	125	10	78	93	91	68	44	62	62	59	72	54
ENSG00000075213	0	3	0	0	0	1	0	0	1	2	0	0	0	2	0	0	2	2	2	2	1	2	0	1
ENSG00000075218	76	190	270	211	119	128	62	64	171	188	161	184	226	112	74	109	226	130	62	76	48	56	17	23
ENSG00000075223	6	79	56	62	119	74	91	127	102	70	92	101	42	13	76	111	49	144	69	65	26	30	135	143
ENSG00000075234	9	107	55	41	48	60	64	67	79	80	56	36	51	45	31	61	60	49	27	36	49	53	60	48
ENSG00000075239	19	703	247	197	385	369	259	246	419	177	216	333	320	38	219	277	290	240	152	186	191	228	218	264
ENSG00000075240	0	51	18	3	13	12	19	17	25	6	10	14	23	0	12	31	16	21	9	12	13	22	27	21
ENSG00000075275	2	86	30	27	47	48	51	53	79	55	42	67	39	24	52	66	48	38	23	27	30	43	57	55
ENSG00000075290	3	1	3	0	3	1	0	1	7	6	0	0	0	0	0	2	0	0	2	0	1	0	1	0
ENSG00000075292	82	318	173	178	148	165	154	173	149	106	123	142	247	138	127	158	109	172	77	75	218	229	179	220
ENSG00000075303	5	86	47	34	53	60	32	36	63	44	46	51	54	14	46	71	52	41	15	18	24	41	37	36
ENSG00000075336	53	195	193	157	154	153	101	87	216	168	165	196	141	66	75	93	176	163	87	119	107	107	109	104
ENSG00000075340	0	0	0	0	0	1	3	1	1	1	1	0	0	1	1	1	0	1	1	0	0	0	1	0
ENSG00000075388	0	0	0	0	0	0	0	0	0	0	0	0	0	0	0	0	0	0	0	0	0	0	0	0
ENSG00000075391	28	65	36	22	28	35	33	34	70	73	52	54	49	51	31	34	54	42	25	40	52	42	30	30
ENSG00000075399	1	9	4	3	4	1	7	4	3	5	4	4	5	1	1	1	3	12	1	2	5	3	6	3
ENSG00000075407	242	502	277	244	267	241	179	167	281	261	210	240	214	181	105	126	205	299	123	198	155	158	106	166
ENSG00000075413	69	404	258	189	250	272	236	236	260	290	215	230	289	159	244	254	183	263	136	156	195	150	183	207
ENSG00000075415	213	3540	1753	1470	1867	1612	1293	1277	2934	2925	1899	2384	2259	1019	1638	2274	2035	1670	976	1177	1199	1207	1236	1404
ENSG00000075420	46	234	91	71	81	80	100	109	104	80	80	115	133	47	39	50	72	129	74	88	67	77	57	60
ENSG00000075426	10	65	45	37	85	66	68	62	338	374	305	315	33	22	26	28	42	119	54	60	71	77	55	73
ENSG00000075429	0	0	0	0	0	0	0	0	0	0	0	0	0	0	0	0	0	0	0	0	0	0	0	0
ENSG00000075461	1	4	2	3	7	15	2	0	24	29	8	17	2	1	0	0	4	0	0	2	0	0	0	1
ENSG00000075539	40	241	158	110	159	164	120	133	97	104	97	154	118	91	69	95	84	117	72	101	82	86	51	68
ENSG00000075568	10	251	97	67	104	73	108	103	100	99	91	109	140	54	68	107	107	151	81	105	64	76	111	77
ENSG00000075618	12	125	74	69	105	107	43	65	61	91	48	60	90	63	73	98	82	94	51	60	49	61	48	68
ENSG00000075624	1409	2431	1505	1286	1122	1047	1301	1577	2139	1731	1363	1538	1537	1065	1031	1308	1961	1510	804	999	1196	1115	1195	1480
ENSG00000075643	62	145	78	62	52	69	54	43	192	193	134	119	50	55	100	86	109	78	38	42	66	83	90	128
ENSG00000075651	1	3	0	0	0	0	1	0	1	3	0	1	2	2	1	0	1	1	0	1	0	0	0	1
ENSG00000075673	0	1	0	0	1	0	1	0	0	2	0	0	2	0	0	0	0	1	1	0	0	0	0	0
ENSG00000075702	5	3	14	8	6	8	6	2	15	12	17	10	8	8	2	1	10	8	2	1	2	6	2	0
ENSG00000075711	73	188	115	88	148	125	106	119	115	90	85	86	124	72	113	135	126	106	51	79	88	117	104	118
ENSG00000075785	191	1135	684	548	617	570	589	595	833	883	595	751	660	340	401	619	657	711	380	432	493	486	583	664
ENSG00000075790	56	656	241	218	314	347	285	272	364	348	321	319	767	371	211	222	230	267	123	174	553	520	305	354
ENSG00000075826	1	2	3	1	7	2	12	5	2	2	0	1	4	2	1	7	5	2	1	2	3	3	0	2
ENSG00000075856	110	249	180	122	140	123	122	137	209	227	133	144	160	98	112	151	131	144	69	74	105	96	102	119
ENSG00000075884	0	0	0	0	0	0	0	0	1	0	0	0	0	0	0	0	1	0	0	0	0	0	0	0
ENSG00000075886	16	36	64	48	33	33	2	3	28	30	34	48	14	17	1	6	39	45	19	29	4	6	1	0
ENSG00000075891	2	0	3	0	0	0	0	5	1	0	0	0	4	0	4	1	3	0	1	0	0	3	3	2
ENSG00000075914	58	452	323	278	368	364	193	224	517	519	311	339	305	189	263	355	457	284	151	150	224	220	219	310
ENSG00000075945	18	87	46	42	39	46	75	64	53	51	39	32	77	52	46	84	35	40	16	27	60	58	67	57
ENSG00000075975	6	119	49	40	55	47	70	78	59	47	45	55	87	15	61	94	55	58	26	51	70	63	91	81
ENSG00000076003	8	148	155	131	110	87	82	94	212	186	133	155	148	80	104	127	185	97	65	88	63	81	66	63
ENSG00000076043	51	937	487	365	487	504	635	679	842	973	591	678	590	204	473	701	601	673	369	459	427	521	722	711
ENSG00000076053	3	93	42	20	35	64	29	30	59	30	20	50	58	16	18	43	40	41	16	23	27	35	36	25
ENSG00000076067	0	15	6	2	6	6	7	11	12	13	6	8	11	0	5	10	15	6	3	4	7	5	5	5
ENSG00000076108	121	252	239	173	174	159	170	174	251	263	220	221	206	172	136	144	202	255	124	172	117	154	121	152
ENSG00000076201	62	257	114	101	134	128	104	110	146	234	106	139	137	116	101	126	138	131	79	120	79	88	90	134
ENSG00000076242	23	216	156	117	89	117	53	84	158	153	138	163	123	73	64	94	155	115	87	103	68	58	61	81
ENSG00000076248	57	210	149	110	169	156	98	84	263	232	128	181	157	84	68	102	215	90	62	64	91	102	58	60
ENSG00000076258	1	4	6	7	2	1	5	3	5	7	6	8	6	7	1	1	8	7	6	4	4	2	2	3
ENSG00000076321	35	251	184	170	137	143	292	278	204	202	167	190	234	105	118	175	157	172	95	113	145	133	126	142
ENSG00000076344	0	2	0	0	2	2	1	1	1	1	0	0	0	0	1	0	0	0	1	1	0	0	1	0
ENSG00000076351	118	170	114	111	121	106	167	163	171	165	145	133	128	108	73	98	129	88	67	53	113	130	98	134
ENSG00000076356	1	10	0	0	0	1	0	5	0	0	0	0	3	0	3	1	0	0	0	1	3	4	1	3
ENSG00000076382	15	102	129	118	81	76	43	66	105	129	85	80	113	71	62	79	132	63	40	46	16	27	12	12
ENSG00000076513	91	116	85	76	107	69	128	128	94	128	80	73	88	88	68	79	61	75	36	46	39	66	57	65
ENSG00000076554	303	1006	596	478	881	909	305	356	978	921	658	678	615	409	271	298	925	753	355	444	599	637	358	404
ENSG00000076555	17	38	29	21	39	33	33	40	66	88	38	43	46	34	24	28	50	26	22	24	39	25	34	35
ENSG00000076604	35	489	277	225	260	260	244	302	342	338	265	326	366	136	233	310	328	350	190	212	194	228	238	236
ENSG00000076641	49	131	48	49	32	36	37	33	66	61	63	59	56	39	21	36	38	38	17	34	32	18	16	17
ENSG00000076650	13	38	26	35	21	30	35	28	35	24	26	26	44	21	27	28	30	21	11	19	20	22	39	39
ENSG00000076662	32	47	41	44	58	43	52	31	74	87	53	60	53	47	22	34	63	68	21	34	35	44	30	41
ENSG00000076685	29	186	89	71	66	57	84	97	75	84	71	91	106	63	57	67	89	88	31	62	71	68	78	72
ENSG00000076706	1	2	1	3	2	1	1	1	0	3	1	2	0	0	0	0	0	4	2	3	0	0	2	0
ENSG00000076716	2	23	24	19	19	20	20	15	41	30	25	15	21	14	33	40	19	14	9	8	26	29	17	22
ENSG00000076770	5	98	26	17	38	31	22	20	55	49	40	55	40	21	21	30	17	27	18	18	24	40	28	42
ENSG00000076826	15	135	60	48	52	70	50	29	48	83	61	62	48	36	61	58	61	64	39	49	46	37	41	69
ENSG00000076864	7	22	15	10	13	19	9	3	14	12	11	9	9	13	4	12	20	9	8	9	7	4	6	7
ENSG00000076924	0	1	0	0	0	1	0	0	0	1	0	0	0	0	0	1	0	2	1	0	0	0	0	0
ENSG00000076928	2	11	16	9	9	15	20	16	18	8	17	12	15	6	17	9	10	17	5	1	11	6	15	5
ENSG00000076944	0	18	2	4	5	7	3	4	12	5	5	7	8	3	4	5	5	12	5	5	5	7	9	4
ENSG00000076984	65	103	108	85	108	91	121	108	125	158	121	74	95	125	88	77	89	102	33	43	69	88	58	96
ENSG00000077009	0	0	0	0	0	0	0	0	0	0	0	0	0	0	0	0	0	0	0	0	0	0	0	0
ENSG00000077044	38	119	75	43	120	153	72	86	101	118	54	74	98	58	66	88	90	66	36	37	46	46	68	77
ENSG00000077063	0	6	1	1	0	0	3	1	1	1	0	0	0	0	2	0	0	1	2	0	1	1	2	2
ENSG00000077080	0	0	0	0	0	0	0	0	0	0	0	0	0	0	0	0	0	0	0	0	0	0	0	0
ENSG00000077092	1	11	4	3	2	5	5	3	9	3	9	6	5	4	3	2	0	4	3	6	4	2	1	2
ENSG00000077097	87	949	542	472	405	416	435	430	628	558	404	645	696	310	355	460	543	436	256	326	326	350	348	367
ENSG00000077147	154	1139	629	474	563	612	589	575	758	673	545	722	769	284	499	519	574	633	308	379	546	544	504	569
ENSG00000077150	27	10	22	25	24	31	20	11	30	37	17	14	9	21	16	14	21	29	7	11	14	23	16	19
ENSG00000077152	7	381	349	297	297	331	113	179	454	343	267	394	445	50	268	321	427	209	114	169	121	186	100	87
ENSG00000077157	15	92	76	44	60	69	59	64	57	54	39	89	72	43	47	64	53	75	35	49	51	63	25	55
ENSG00000077232	79	405	173	107	126	126	112	95	279	237	152	172	151	100	116	129	315	208	106	122	169	225	185	254
ENSG00000077235	58	398	270	255	232	259	294	262	266	245	200	273	359	172	218	200	252	261	139	178	234	222	179	232
ENSG00000077238	1	13	7	5	4	8	3	5	2	14	8	7	7	3	3	3	6	3	1	6	1	1	4	0
ENSG00000077254	134	268	179	164	207	177	235	202	266	252	244	241	292	241	136	171	218	244	83	114	170	193	150	172
ENSG00000077264	1	1	3	1	5	1	10	16	1	1	2	2	6	7	2	3	1	5	2	1	1	2	3	1
ENSG00000077274	0	0	0	0	0	0	1	0	0	0	0	0	0	0	0	1	0	0	0	0	0	0	0	0
ENSG00000077279	0	0	0	0	1	0	0	0	0	0	0	0	0	0	0	0	0	0	0	0	0	0	0	0
ENSG00000077312	291	253	192	151	182	140	100	97	232	296	151	150	203	191	153	176	212	142	57	76	96	112	75	97
ENSG00000077327	0	3	0	0	0	0	0	0	2	0	0	3	0	1	0	0	0	0	1	1	0	0	0	0
ENSG00000077348	4	100	56	46	42	47	25	27	65	77	54	79	58	47	36	34	44	43	12	22	26	37	30	34
ENSG00000077380	111	307	202	154	204	193	162	165	338	300	197	222	260	185	100	164	262	239	114	116	192	178	177	226
ENSG00000077420	1	0	0	1	0	0	1	1	1	0	0	1	1	2	1	0	0	2	0	1	0	0	1	0
ENSG00000077454	23	48	44	32	36	26	44	47	46	51	44	40	64	46	34	31	60	47	19	29	18	35	30	39
ENSG00000077458	34	177	85	76	62	70	74	82	104	68	64	87	117	37	48	60	72	75	36	36	65	71	41	52
ENSG00000077463	37	59	51	42	40	51	71	52	53	55	62	48	48	69	47	36	41	46	24	23	34	46	29	40
ENSG00000077498	0	0	0	0	0	0	0	0	1	0	2	0	0	0	1	0	2	0	0	0	0	0	1	0
ENSG00000077514	8	59	68	63	73	58	36	51	75	63	40	52	66	45	51	67	51	26	12	15	25	44	23	26
ENSG00000077522	0	0	0	0	0	1	0	0	0	0	0	0	0	0	0	0	0	0	0	0	0	0	0	0
ENSG00000077549	50	1303	791	672	630	695	594	621	1229	729	814	1028	1282	307	685	819	895	807	499	606	674	613	538	561
ENSG00000077585	6	49	37	28	28	47	79	101	45	59	37	39	53	23	51	53	47	45	26	29	48	68	100	107
ENSG00000077616	4	54	29	33	20	19	16	13	42	19	24	29	16	2	17	20	58	45	15	14	4	6	8	2
ENSG00000077684	52	171	98	100	73	71	151	144	121	78	63	101	150	87	95	95	95	62	29	49	134	125	107	134
ENSG00000077713	1	31	9	15	17	14	8	14	32	13	18	18	14	8	8	19	23	16	8	14	10	8	12	18
ENSG00000077721	5	373	285	191	174	204	234	230	287	197	218	302	247	66	175	276	253	296	140	186	145	151	183	211
ENSG00000077782	33	84	51	45	51	61	72	67	54	43	29	38	70	58	47	52	64	42	16	24	67	85	75	65
ENSG00000077800	1	1	4	1	0	2	1	1	0	0	1	1	1	2	1	0	1	2	1	6	1	0	0	0
ENSG00000077809	7	27	15	12	17	17	17	21	22	19	13	12	29	23	18	17	14	17	8	7	10	16	11	10
ENSG00000077935	0	0	0	2	0	1	0	0	0	0	0	0	0	0	0	0	0	4	1	0	1	0	0	0
ENSG00000077942	10	20	2	4	16	15	10	3	26	21	6	13	9	5	10	13	8	12	4	8	1	4	2	0
ENSG00000077943	0	0	1	2	2	0	0	1	2	1	2	2	0	1	0	0	0	1	3	4	0	0	0	0
ENSG00000077984	0	1	0	0	0	0	0	0	0	1	0	0	0	0	0	0	0	0	0	0	0	0	0	0
ENSG00000078018	43	236	126	99	126	104	392	417	139	174	189	233	274	168	142	208	79	189	108	105	168	143	324	396
ENSG00000078043	22	155	139	86	174	231	81	97	120	97	96	110	112	38	54	57	89	97	53	57	100	91	96	103
ENSG00000078053	0	0	0	0	0	0	0	1	0	0	0	0	1	0	0	0	0	0	0	0	0	0	0	0
ENSG00000078061	21	124	80	61	62	67	42	74	82	80	72	53	66	44	51	64	80	70	31	39	51	59	55	57
ENSG00000078070	46	454	287	216	245	238	196	209	370	361	290	390	283	136	223	282	200	336	155	207	197	188	146	180
ENSG00000078081	0	2	0	0	0	0	1	0	0	0	0	0	0	0	0	1	0	0	0	0	0	0	0	2
ENSG00000078098	0	0	0	0	0	0	0	0	0	0	0	0	0	0	0	1	0	0	0	0	2	0	0	0
ENSG00000078114	10	129	51	24	45	47	83	80	31	43	37	35	54	32	66	114	46	80	40	47	64	71	141	170
ENSG00000078124	40	119	58	63	93	88	108	95	111	128	95	90	94	71	61	87	89	112	50	74	58	70	59	69
ENSG00000078140	208	932	792	633	645	615	490	540	909	845	715	692	785	438	471	536	802	675	345	418	482	512	396	501
ENSG00000078142	49	160	96	69	115	113	87	101	94	87	87	89	88	51	58	42	79	80	40	53	80	87	56	78
ENSG00000078177	33	151	70	79	101	116	49	60	115	102	62	92	95	59	37	58	68	74	41	39	84	79	60	56
ENSG00000078237	1	65	35	36	35	38	33	34	68	29	44	66	49	4	31	34	47	88	41	49	29	38	17	29
ENSG00000078246	56	120	76	73	68	51	87	86	99	85	95	75	120	65	74	70	69	80	32	41	56	64	55	58
ENSG00000078269	0	11	6	15	14	14	15	11	23	16	14	24	16	7	13	16	28	22	17	9	10	9	9	13
ENSG00000078295	0	0	0	0	0	0	0	0	0	0	0	0	0	0	0	0	0	2	0	0	0	0	0	0
ENSG00000078304	87	495	370	261	336	274	319	326	462	347	295	350	443	216	282	398	384	325	189	196	254	286	284	319
ENSG00000078319	2	16	9	3	8	12	6	14	15	9	6	13	13	2	8	21	15	8	10	3	7	7	5	10
ENSG00000078328	0	0	0	0	0	0	0	0	0	0	0	0	0	0	0	0	0	0	0	0	0	0	0	0
ENSG00000078369	492	1816	1077	1001	1193	1104	1127	1118	1505	1588	987	1142	1250	870	988	1228	1344	1343	710	894	824	839	768	895
ENSG00000078399	1	3	0	0	0	0	0	1	7	3	2	4	0	1	2	1	5	2	3	2	0	2	2	1
ENSG00000078401	2	0	1	1	1	1	2	1	0	1	0	2	0	0	0	0	0	2	3	4	4	0	0	1
ENSG00000078403	43	134	72	64	82	58	67	65	84	63	62	71	71	59	61	59	77	90	29	49	55	72	62	63
ENSG00000078487	25	27	18	8	19	21	26	13	16	18	13	11	17	16	18	16	24	25	7	8	33	44	25	36
ENSG00000078549	0	0	0	0	0	0	1	0	0	0	0	0	0	0	0	0	0	0	0	0	0	0	0	0
ENSG00000078579	0	0	0	0	0	0	0	0	0	0	0	0	0	0	0	0	0	0	0	0	0	0	0	0
ENSG00000078589	0	0	0	0	0	0	0	0	0	0	0	0	0	0	0	0	0	0	0	0	0	0	0	0
ENSG00000078596	0	0	1	1	1	0	0	1	2	0	0	0	0	0	1	2	0	0	0	0	0	1	0	0
ENSG00000078618	164	292	269	175	213	228	199	173	264	330	238	207	350	317	220	266	184	253	95	134	164	176	133	185
ENSG00000078668	104	670	447	467	389	420	368	393	591	611	394	497	618	429	332	407	518	498	239	302	342	341	322	356
ENSG00000078674	195	372	247	252	286	229	228	272	210	270	206	208	357	286	229	266	185	235	108	139	223	233	224	228
ENSG00000078687	0	40	33	12	15	14	7	22	8	12	15	11	26	7	8	9	5	11	9	3	19	14	11	9
ENSG00000078699	26	196	55	69	89	113	96	104	120	113	108	80	99	44	69	99	101	106	42	49	62	80	72	67
ENSG00000078725	0	0	1	0	0	0	2	1	0	0	0	0	3	0	0	0	0	0	1	0	0	0	0	1
ENSG00000078747	14	70	44	36	41	38	27	45	42	52	45	32	54	35	33	40	42	45	21	32	31	28	36	33
ENSG00000078795	1	5	1	0	2	4	5	0	4	6	8	0	5	1	1	5	2	9	2	1	5	4	0	2
ENSG00000078804	4	79	92	62	75	98	114	116	101	42	96	94	133	11	55	104	92	167	92	95	44	55	52	58
ENSG00000078808	272	1010	789	587	788	689	697	698	1051	1014	744	835	865	653	626	767	708	772	355	437	649	738	579	700
ENSG00000078814	1	3	0	1	2	0	1	0	4	2	0	1	0	1	2	1	4	3	0	1	4	4	1	2
ENSG00000078898	2	0	0	0	0	1	0	0	0	1	0	1	1	0	0	1	0	0	0	0	0	0	0	0
ENSG00000078900	10	27	11	4	13	13	9	9	26	27	8	12	13	5	6	12	23	9	3	9	6	11	4	7
ENSG00000078902	224	260	210	158	142	142	232	259	230	244	183	204	214	154	173	187	158	220	116	118	174	163	166	198
ENSG00000078967	16	121	74	58	76	76	96	97	120	137	64	90	96	54	76	106	82	81	43	56	85	106	124	94
ENSG00000079101	0	12	6	5	6	6	17	12	14	13	7	3	7	1	5	4	7	6	2	5	7	10	15	20
ENSG00000079102	0	0	0	0	0	0	0	0	1	4	0	0	0	0	0	0	0	0	0	1	2	1	0	0
ENSG00000079112	0	0	0	0	0	0	0	0	0	0	0	0	0	0	0	0	0	0	0	0	0	0	0	0
ENSG00000079134	12	92	55	56	48	42	41	35	60	58	51	47	61	30	26	27	64	42	26	29	35	43	35	39
ENSG00000079150	5	30	11	6	7	10	9	12	22	10	19	25	14	4	5	12	15	22	8	8	7	8	2	6
ENSG00000079156	9	26	20	8	9	9	23	33	22	26	15	21	14	9	25	34	25	34	15	36	12	19	31	50
ENSG00000079215	1	9	8	3	5	2	4	5	9	7	2	5	4	2	5	11	1	3	8	2	4	3	2	3
ENSG00000079246	177	1395	1111	873	736	695	566	578	1101	1189	830	1074	978	558	512	717	1009	993	575	710	472	560	504	524
ENSG00000079257	0	0	0	0	0	0	0	0	0	0	0	0	0	0	0	0	0	0	0	0	0	0	0	0
ENSG00000079263	0	2	0	0	0	1	1	0	0	1	0	0	1	2	1	0	1	1	2	2	0	0	0	0
ENSG00000079277	22	101	112	67	48	67	100	109	115	143	100	100	120	76	67	80	88	99	69	86	61	74	54	60
ENSG00000079308	2	20	16	13	16	19	3	7	11	8	11	15	10	0	0	7	19	10	8	15	6	5	6	8
ENSG00000079313	2	6	8	4	7	3	3	3	7	5	5	7	1	5	3	10	13	8	1	5	5	4	1	6
ENSG00000079332	249	408	313	287	220	233	254	239	465	431	277	312	340	262	250	297	327	335	174	188	224	238	201	223
ENSG00000079335	1	23	22	7	6	4	8	4	20	4	11	28	15	2	5	9	15	31	22	22	6	8	7	8
ENSG00000079337	1	0	5	4	8	3	1	1	1	4	2	1	3	1	1	3	3	2	1	3	1	3	0	2
ENSG00000079385	0	0	5	0	0	0	1	0	2	0	0	0	0	0	0	0	0	2	1	1	1	1	0	1
ENSG00000079387	48	126	95	88	69	66	54	40	93	108	55	50	90	58	55	71	85	68	20	26	43	63	57	49
ENSG00000079393	0	1	0	1	0	0	2	0	0	0	0	0	0	1	0	0	0	1	1	1	0	0	0	0
ENSG00000079432	29	41	28	28	26	25	35	29	32	20	19	21	29	19	19	17	25	36	8	10	11	21	16	21
ENSG00000079435	0	2	0	0	0	0	0	4	0	1	0	0	0	0	0	0	0	1	0	0	2	0	0	0
ENSG00000079459	294	1441	1499	1214	946	935	616	665	2477	2501	1493	1872	2508	1391	770	991	1563	1220	709	925	1110	1158	524	546
ENSG00000079462	228	351	233	171	184	191	159	182	246	362	170	247	199	188	154	174	236	216	131	144	141	173	144	156
ENSG00000079482	5	11	1	3	8	6	14	6	13	4	5	5	15	3	10	8	7	7	3	5	14	12	7	4
ENSG00000079557	0	0	0	0	0	0	0	0	0	1	0	0	0	0	0	0	0	0	0	0	0	0	0	0
ENSG00000079616	83	157	147	131	131	113	75	73	223	250	133	151	136	122	96	117	220	150	80	95	59	67	68	84
ENSG00000079689	0	0	0	0	0	0	0	0	0	0	0	0	0	0	0	0	0	0	0	3	0	0	0	0
ENSG00000079691	4	50	33	33	25	18	29	20	52	44	37	41	44	13	20	35	48	30	20	45	29	23	28	23
ENSG00000079739	13	87	45	34	126	120	67	80	82	77	57	43	107	63	86	119	54	62	30	35	65	79	61	73
ENSG00000079785	22	319	172	142	117	133	178	166	174	170	138	197	207	82	122	168	157	169	103	131	134	156	178	202
ENSG00000079805	155	340	259	250	282	255	242	243	337	348	276	237	249	258	188	218	280	252	125	171	153	199	171	188
ENSG00000079819	54	200	164	106	159	165	105	112	233	234	179	204	175	113	89	140	142	66	44	45	48	51	58	62
ENSG00000079841	175	304	108	84	89	88	277	193	176	227	173	153	187	160	64	57	194	117	78	85	97	97	31	54
ENSG00000079931	1	0	0	0	0	0	0	0	0	0	0	0	0	0	1	0	0	1	0	0	0	0	0	0
ENSG00000079950	13	89	38	52	49	53	53	46	67	38	41	51	76	22	35	46	57	60	34	39	65	48	51	67
ENSG00000079974	49	78	69	62	61	59	67	77	69	65	64	45	78	87	51	54	72	59	33	39	65	69	59	73
ENSG00000079999	149	520	374	330	296	292	313	294	413	456	342	365	429	275	276	309	341	326	190	214	319	329	221	296
ENSG00000080007	10	97	66	64	88	99	50	50	93	73	55	52	69	35	33	59	47	31	13	18	32	34	28	38
ENSG00000080031	0	0	0	0	0	0	0	0	0	0	0	0	0	0	0	0	0	0	0	2	0	0	0	0
ENSG00000080166	5	11	5	3	3	1	9	4	5	8	1	3	18	3	11	13	3	3	0	2	1	3	1	3
ENSG00000080189	72	195	130	102	113	103	109	98	156	172	77	109	136	115	79	89	121	121	49	63	77	113	90	100
ENSG00000080200	4	45	19	18	9	15	11	16	15	14	6	21	15	5	9	21	12	12	14	11	6	14	12	12
ENSG00000080224	3	14	15	12	9	8	11	10	26	20	26	20	14	5	11	12	7	12	5	7	7	10	14	7
ENSG00000080293	1	0	0	0	0	0	0	0	0	3	0	0	0	0	0	0	0	0	0	0	1	1	0	0
ENSG00000080298	26	151	42	31	112	129	47	57	38	24	28	50	72	53	31	34	51	53	32	30	47	35	32	25
ENSG00000080345	152	431	404	299	410	379	233	262	470	376	245	314	344	242	166	210	414	307	146	180	241	228	156	208
ENSG00000080371	24	481	206	211	203	227	273	331	253	248	178	253	275	84	196	259	282	261	147	180	233	241	244	293
ENSG00000080493	101	234	153	129	303	352	214	229	596	495	341	411	305	190	143	177	144	166	76	116	95	114	54	63
ENSG00000080503	137	318	209	199	174	181	221	197	386	489	243	251	184	186	139	139	138	84	40	47	117	138	100	113
ENSG00000080511	0	0	0	0	0	0	0	0	0	0	0	0	0	0	0	0	0	0	0	0	0	0	0	0
ENSG00000080546	76	465	227	161	127	132	381	319	200	124	278	331	299	107	159	228	117	279	173	207	231	257	264	311
ENSG00000080561	20	30	23	15	19	17	33	28	25	27	17	15	23	19	29	39	23	33	20	16	10	20	22	27
ENSG00000080572	0	0	0	0	0	0	0	0	0	0	2	2	0	0	0	0	0	0	1	0	0	0	0	0
ENSG00000080573	0	0	0	0	0	0	0	0	0	0	0	0	0	0	0	0	0	0	0	0	0	0	0	0
ENSG00000080603	34	93	48	50	37	51	60	58	56	39	40	62	58	29	28	37	41	49	25	25	33	35	22	41
ENSG00000080608	60	320	254	161	225	204	148	112	323	350	220	226	235	142	132	192	258	247	106	106	150	109	142	152
ENSG00000080618	0	0	0	0	0	0	0	0	1	0	0	1	0	0	1	1	0	0	0	2	0	0	0	1
ENSG00000080644	0	1	0	0	0	1	4	2	0	0	1	3	2	1	3	6	0	0	1	1	3	1	0	2
ENSG00000080709	4	231	106	89	133	99	42	29	59	31	54	62	52	5	11	15	79	49	14	23	55	77	17	21
ENSG00000080802	15	91	48	37	51	49	66	68	65	68	45	51	60	31	35	66	50	65	29	33	38	60	46	56
ENSG00000080815	39	283	98	81	90	151	123	129	158	165	76	125	134	95	68	106	126	106	64	86	112	116	84	115
ENSG00000080819	1	68	56	41	54	64	32	23	56	34	45	49	65	20	29	46	67	42	25	25	41	39	26	51
ENSG00000080822	2	137	48	63	63	78	59	75	105	42	54	73	91	14	48	63	102	63	26	36	69	74	94	92
ENSG00000080823	49	71	31	40	22	34	48	39	39	65	33	40	55	44	36	34	41	38	25	35	26	24	33	38
ENSG00000080824	6112	16295	14102	11772	15035	17012	13247	12848	17636	17201	12921	13281	13786	10316	8443	10684	12546	12459	5580	6935	9395	9996	11973	14222
ENSG00000080839	20	82	105	89	66	59	38	43	97	108	45	60	71	58	41	43	99	48	35	30	36	29	18	33
ENSG00000080845	140	173	93	62	95	89	80	88	100	129	77	74	82	109	71	82	95	125	72	79	72	78	78	121
ENSG00000080854	6	3	5	2	2	1	2	4	4	8	5	4	3	2	6	4	4	6	3	2	1	8	1	7
ENSG00000080910	0	0	0	0	0	0	0	0	0	1	1	0	0	0	0	0	0	0	0	0	0	0	0	0
ENSG00000080947	0	4	2	0	5	7	7	5	1	1	2	0	3	1	3	2	1	2	2	1	2	2	0	4
ENSG00000080986	31	111	144	116	75	61	36	40	113	96	91	106	105	64	52	61	114	68	41	40	19	36	13	11
ENSG00000081014	1	30	20	23	24	24	27	26	30	12	27	37	50	6	18	24	14	12	8	11	19	21	22	21
ENSG00000081019	7	154	94	65	119	137	77	87	64	48	46	67	108	25	49	84	55	68	35	57	81	87	67	84
ENSG00000081026	34	148	113	79	96	126	121	128	97	91	80	120	161	92	70	115	95	96	45	70	98	89	58	109
ENSG00000081041	0	0	0	0	0	0	0	0	0	0	0	0	0	0	0	0	0	0	0	1	0	0	0	1
ENSG00000081051	0	3	3	0	4	7	2	2	2	3	2	1	2	0	3	3	1	4	0	3	4	0	1	3
ENSG00000081052	0	0	0	1	2	0	5	12	1	4	2	4	1	3	1	4	1	0	1	2	1	3	5	2
ENSG00000081059	0	12	13	8	4	5	12	12	7	17	1	9	6	3	3	4	7	3	3	2	1	1	2	3
ENSG00000081087	55	193	120	92	104	113	113	118	142	125	111	132	139	61	66	83	111	172	77	106	110	99	87	93
ENSG00000081138	0	0	0	0	0	0	1	0	1	0	0	0	0	0	0	0	0	1	0	0	0	0	0	0
ENSG00000081148	0	0	0	0	0	0	0	0	1	0	0	0	0	1	0	0	0	1	0	0	0	0	0	0
ENSG00000081154	21	662	323	286	337	350	297	279	484	324	264	334	402	125	300	350	387	372	205	234	275	278	276	276
ENSG00000081177	12	69	31	44	50	55	47	41	56	38	31	42	47	20	29	48	30	38	23	27	36	33	26	29
ENSG00000081181	42	1230	366	285	497	446	974	865	1399	1327	774	940	1089	500	417	667	831	433	245	255	1259	1079	439	440
ENSG00000081189	0	0	0	0	1	0	0	0	4	4	7	8	1	0	1	0	3	11	4	12	0	1	7	5
ENSG00000081237	0	0	0	0	0	1	0	0	0	0	0	0	0	1	0	0	0	0	0	0	0	0	0	1
ENSG00000081248	0	0	0	0	0	0	0	0	2	0	0	0	0	0	0	0	0	0	0	0	0	0	0	1
ENSG00000081277	5	10	1	4	11	9	0	0	2	10	6	4	3	1	0	0	4	9	1	3	0	1	0	0
ENSG00000081307	23	193	135	101	93	95	109	89	144	104	103	92	125	62	102	100	121	100	53	60	83	97	86	90
ENSG00000081320	6	121	42	16	43	53	12	15	60	44	33	49	52	11	11	20	52	49	24	28	42	45	25	24
ENSG00000081377	8	32	18	17	22	16	4	13	16	9	3	16	18	7	2	5	12	9	13	15	13	19	5	7
ENSG00000081386	13	49	32	20	30	34	31	45	36	33	23	35	46	29	29	34	23	34	18	21	23	31	28	27
ENSG00000081479	0	0	0	0	0	0	0	1	0	1	0	1	0	0	1	0	1	0	0	0	0	0	0	0
ENSG00000081665	3	7	3	3	4	3	4	8	3	5	4	3	2	0	3	2	1	2	1	0	1	2	2	6
ENSG00000081692	67	94	78	77	50	48	50	51	129	108	67	75	71	53	42	66	72	80	34	49	56	57	52	58
ENSG00000081721	6	126	49	47	39	39	45	60	106	95	63	57	62	40	54	62	81	56	15	28	56	49	48	58
ENSG00000081760	63	426	132	140	227	238	168	161	191	234	126	132	198	102	120	153	248	191	86	134	189	169	142	175
ENSG00000081791	123	201	118	75	187	185	181	146	213	173	109	124	165	130	132	141	129	81	39	46	129	120	115	118
ENSG00000081800	0	0	0	0	0	0	0	0	0	0	0	0	0	0	0	0	0	0	0	0	0	0	0	0
ENSG00000081803	8	52	29	34	24	21	12	26	24	41	21	31	20	8	11	17	16	18	14	20	14	22	14	20
ENSG00000081818	0	1	0	0	0	0	0	1	0	0	0	0	0	0	0	0	0	0	0	0	1	1	0	0
ENSG00000081842	0	0	0	0	0	0	0	0	0	0	0	0	0	0	0	0	0	0	0	0	0	0	0	0
ENSG00000081853	0	0	0	0	0	0	0	0	0	0	0	0	0	0	0	0	0	0	0	0	0	1	0	0
ENSG00000081870	9	240	196	155	185	203	138	134	337	273	222	265	255	83	140	185	269	192	108	125	120	109	125	119
ENSG00000081913	62	73	60	66	63	63	70	60	70	72	53	63	53	52	34	26	58	32	13	24	45	48	51	58
ENSG00000081923	23	126	53	63	72	63	58	40	88	60	107	122	79	41	37	34	69	64	22	51	67	59	40	41
ENSG00000081985	0	0	0	0	0	0	0	0	0	0	0	0	0	0	0	0	0	0	0	0	0	0	0	0
ENSG00000082014	93	133	55	43	108	92	137	214	100	137	33	38	100	103	185	209	65	56	26	31	64	103	138	197
ENSG00000082068	8	40	46	38	38	31	41	41	45	40	40	46	40	33	33	28	33	34	18	24	34	31	37	44
ENSG00000082074	0	0	0	0	0	0	0	0	1	0	0	1	0	0	0	0	0	0	0	0	0	0	1	1
ENSG00000082126	0	0	0	0	0	0	0	0	0	0	0	0	0	0	0	0	0	0	0	1	0	0	0	0
ENSG00000082146	20	88	47	58	51	37	33	46	95	77	52	73	53	37	23	40	80	80	32	46	44	36	30	31
ENSG00000082153	8	149	126	113	81	85	76	95	125	98	97	146	117	55	64	104	124	177	97	120	60	87	121	129
ENSG00000082175	0	1	1	0	1	0	1	1	0	0	1	0	0	0	0	2	0	2	0	2	0	1	0	3
ENSG00000082196	0	1	1	1	4	7	2	7	6	2	3	2	4	2	5	3	3	5	3	0	6	3	16	14
ENSG00000082212	2	80	42	39	62	41	61	47	102	75	65	72	49	13	49	75	50	56	28	27	46	46	57	71
ENSG00000082213	36	233	171	130	170	176	157	152	256	248	166	203	151	101	104	138	218	141	73	99	123	128	136	133
ENSG00000082258	16	129	72	48	94	72	66	75	70	65	73	69	99	38	72	85	56	108	45	45	60	59	67	60
ENSG00000082269	5	41	29	23	27	26	78	73	104	98	61	93	26	22	25	32	37	58	35	46	15	19	24	30
ENSG00000082293	0	0	0	0	0	0	0	0	0	0	0	0	0	0	0	0	0	0	0	0	0	0	0	0
ENSG00000082397	1	0	0	0	0	0	0	0	0	3	0	2	0	3	0	0	0	0	0	0	0	0	0	2
ENSG00000082438	53	263	160	130	117	127	102	128	236	289	187	240	147	89	102	121	195	213	128	147	89	109	76	105
ENSG00000082458	112	337	181	160	195	193	132	159	277	281	142	205	162	183	152	191	269	157	79	115	141	147	104	132
ENSG00000082482	0	0	0	0	0	0	0	0	1	0	1	0	0	0	0	0	0	1	0	0	0	0	0	0
ENSG00000082497	4	1	15	10	5	4	8	7	3	1	1	2	2	2	4	2	6	3	1	0	4	4	2	3
ENSG00000082512	12	12	5	2	6	12	4	6	27	27	7	9	6	8	8	15	13	9	3	5	3	9	6	6
ENSG00000082515	40	396	295	249	260	278	198	191	379	379	232	274	371	252	293	308	293	212	116	148	144	160	157	163
ENSG00000082516	24	82	90	65	41	25	46	55	70	57	50	70	59	37	42	53	65	63	28	30	35	48	30	58
ENSG00000082556	0	3	1	0	0	0	12	8	0	1	0	0	5	2	1	2	0	1	0	0	3	6	29	23
ENSG00000082641	91	508	224	188	242	259	240	265	339	298	246	306	273	118	189	232	288	307	129	170	228	241	279	289
ENSG00000082684	1	0	0	0	0	0	1	0	0	0	1	0	0	0	0	0	0	0	0	0	0	0	1	0
ENSG00000082701	107	434	287	227	284	317	299	339	302	310	248	303	317	196	230	258	286	305	155	199	251	255	287	339
ENSG00000082781	42	243	134	120	112	144	181	148	238	225	131	165	179	137	145	169	153	119	72	70	168	185	153	239
ENSG00000082805	52	160	78	90	105	85	95	119	101	98	55	133	117	72	58	63	77	83	43	64	104	83	87	106
ENSG00000082898	49	377	286	261	194	227	229	233	312	271	261	320	310	142	221	252	312	280	165	192	171	206	189	212
ENSG00000082929	0	2	0	0	1	0	1	0	0	0	0	0	0	0	0	0	0	0	0	0	0	0	0	0
ENSG00000082996	61	206	143	103	131	138	117	129	174	137	117	141	130	78	68	87	117	119	77	63	89	121	81	89
ENSG00000083067	0	0	0	0	0	0	1	0	0	0	1	0	0	0	0	0	1	2	0	0	0	0	0	0
ENSG00000083093	3	48	28	39	21	31	20	21	43	31	22	40	29	10	17	28	39	33	16	15	24	30	33	19
ENSG00000083097	11	32	21	17	14	6	28	20	16	12	15	22	11	22	16	14	16	21	20	20	11	12	15	26
ENSG00000083099	67	182	181	140	139	116	141	109	169	230	146	157	189	145	80	104	110	146	96	97	115	152	100	130
ENSG00000083123	6	87	18	25	40	31	26	25	42	38	15	32	51	5	23	27	40	30	16	18	27	33	23	16
ENSG00000083168	217	483	324	286	310	354	282	329	343	437	214	312	357	289	238	267	269	240	184	192	247	238	237	268
ENSG00000083223	78	306	211	188	274	245	205	184	231	243	159	229	262	196	122	178	159	202	80	125	157	147	107	153
ENSG00000083290	11	92	34	36	64	52	46	50	46	69	25	60	70	33	35	52	52	30	14	28	37	30	37	26
ENSG00000083307	44	301	227	178	258	203	349	350	313	207	194	218	288	115	210	295	226	244	118	128	194	171	236	288
ENSG00000083312	538	646	522	465	473	583	532	469	544	511	371	436	508	402	332	380	503	526	252	328	417	425	376	454
ENSG00000083444	222	364	250	218	558	545	323	287	297	362	206	214	321	331	144	203	219	141	60	87	179	221	126	170
ENSG00000083454	4	6	6	4	11	14	1	1	5	4	3	7	1	6	11	0	8	8	1	1	1	6	2	4
ENSG00000083457	9	189	120	88	79	73	82	111	160	151	107	138	154	79	83	117	141	108	53	75	56	65	54	67
ENSG00000083520	11	78	61	50	56	39	49	47	85	79	43	56	74	36	27	45	49	46	28	42	35	49	40	57
ENSG00000083535	1	9	10	3	8	6	4	3	5	6	4	8	2	5	2	2	5	8	1	3	4	3	4	5
ENSG00000083544	7	75	50	43	54	59	33	38	58	48	30	55	51	24	27	32	25	37	21	24	44	32	36	40
ENSG00000083622	0	0	0	0	0	0	0	0	0	0	0	0	0	0	0	0	0	0	0	0	0	0	0	0
ENSG00000083635	3	72	50	52	28	40	50	48	60	44	42	43	46	29	36	40	75	60	26	28	39	34	37	55
ENSG00000083642	162	644	567	500	636	681	390	349	607	535	597	529	595	432	332	356	348	358	178	185	390	419	302	358
ENSG00000083720	20	399	214	157	201	201	195	149	370	262	235	281	320	86	199	258	284	129	87	99	214	213	165	184
ENSG00000083750	6	12	12	8	4	2	15	22	12	14	4	6	9	6	8	5	15	16	7	5	12	11	13	13
ENSG00000083782	0	0	0	0	0	0	0	0	0	0	0	1	0	0	0	0	0	0	0	0	0	0	0	0
ENSG00000083799	26	120	77	46	57	63	80	62	77	58	50	71	85	53	52	58	77	110	60	61	60	56	56	76
ENSG00000083807	98	87	107	72	113	105	61	56	109	174	86	71	85	89	57	89	79	59	31	34	65	56	52	54
ENSG00000083812	13	15	17	10	8	11	26	25	19	12	17	15	21	22	15	22	17	17	11	7	14	10	9	22
ENSG00000083814	6	5	2	1	1	1	1	0	3	1	0	2	2	6	0	0	5	8	3	5	1	1	0	1
ENSG00000083817	2	20	5	6	6	6	10	15	7	8	2	9	7	5	4	12	11	7	9	7	5	7	5	13
ENSG00000083828	10	38	20	9	19	10	6	20	18	24	22	23	20	19	8	5	17	26	13	12	16	11	12	17
ENSG00000083838	17	92	25	33	30	33	34	32	42	52	35	46	38	41	33	36	35	31	21	21	30	22	36	40
ENSG00000083842	0	0	0	0	0	0	0	0	0	0	0	0	0	0	0	0	0	0	0	0	0	0	0	0
ENSG00000083844	6	23	12	8	10	16	15	12	28	38	15	19	12	22	15	14	12	20	9	11	7	13	12	15
ENSG00000083845	3613	5314	3543	3033	4457	4089	3131	3227	4433	5660	2946	3386	4307	4108	3788	4590	3299	2839	1455	1855	2591	2842	2801	3298
ENSG00000083857	16	93	63	52	41	43	52	63	61	50	37	103	53	20	25	57	44	48	50	50	21	26	29	21
ENSG00000083896	201	369	255	209	250	211	266	260	299	268	213	244	343	233	187	188	236	275	163	159	209	227	197	237
ENSG00000083937	46	427	346	287	327	293	281	295	484	434	358	412	391	214	236	309	407	386	235	292	291	265	287	299
ENSG00000084070	24	181	89	87	89	97	59	63	135	127	87	94	122	77	63	117	112	69	49	59	42	46	53	69
ENSG00000084072	81	204	113	91	121	96	103	120	165	157	110	124	157	106	100	132	138	127	57	77	78	86	67	79
ENSG00000084073	59	246	131	151	107	87	152	134	156	132	137	118	179	85	97	129	140	192	92	116	117	123	101	115
ENSG00000084090	201	1347	1001	819	752	748	793	761	1099	1220	870	1084	864	578	627	790	905	1011	497	669	552	539	530	663
ENSG00000084092	56	581	269	227	346	377	237	198	422	348	212	275	280	181	213	340	262	211	87	144	262	203	193	248
ENSG00000084093	222	836	500	378	580	603	614	651	444	472	340	436	596	417	443	455	441	468	227	299	518	486	479	602
ENSG00000084110	0	0	0	0	0	1	0	0	0	0	0	0	0	0	0	0	1	1	0	0	0	0	0	0
ENSG00000084112	21	67	52	40	53	44	43	48	70	71	48	41	47	31	33	42	50	42	18	37	38	37	40	48
ENSG00000084207	5	5	6	8	6	3	5	1	9	17	6	5	7	4	7	1	6	3	1	2	3	0	4	5
ENSG00000084234	841	2521	1533	1223	1561	1572	2548	2406	2180	2379	1530	1722	1891	1436	1224	1536	1901	1766	905	1094	2062	2116	1798	2191
ENSG00000084444	4	78	55	46	59	70	54	57	129	118	82	110	71	36	64	74	88	64	38	48	39	37	39	37
ENSG00000084453	0	0	0	0	0	0	0	0	0	2	0	0	0	1	0	0	0	0	0	0	0	0	0	0
ENSG00000084463	85	533	477	392	289	368	251	272	470	343	322	384	396	186	269	296	456	402	195	252	240	245	231	246
ENSG00000084623	241	1147	945	677	871	914	677	587	1215	1348	981	1156	951	791	707	921	750	1047	483	599	531	598	480	510
ENSG00000084628	0	1	0	0	0	1	1	2	0	0	1	0	0	0	1	0	1	4	1	4	0	0	1	2
ENSG00000084636	3	13	2	4	4	1	3	3	2	1	1	0	1	2	0	3	5	7	1	7	6	1	2	6
ENSG00000084652	35	285	217	145	181	163	187	191	262	246	195	230	288	166	184	266	196	204	114	180	136	176	136	178
ENSG00000084674	5	17	5	4	5	3	13	0	9	11	7	4	9	6	1	7	4	4	2	2	3	9	5	6
ENSG00000084676	36	203	101	98	87	103	144	154	107	77	72	102	122	61	67	78	93	105	65	70	115	132	151	171
ENSG00000084693	96	137	84	87	121	105	129	98	152	168	101	87	133	103	114	128	143	117	46	68	94	80	83	124
ENSG00000084710	0	0	1	0	0	0	0	0	0	0	0	0	0	0	0	0	0	0	0	0	0	0	0	0
ENSG00000084731	6	41	11	12	16	11	18	29	29	47	16	27	22	8	14	20	31	39	20	21	21	18	33	30
ENSG00000084733	119	1091	512	414	544	593	542	531	578	432	480	527	620	298	386	522	555	545	270	331	659	703	686	815
ENSG00000084734	0	0	0	0	1	0	0	3	2	0	0	1	0	0	0	0	3	1	0	2	2	2	2	1
ENSG00000084754	186	581	294	240	341	301	358	381	386	436	257	246	357	326	321	389	310	333	175	207	338	358	455	470
ENSG00000084764	6	9	2	7	3	7	9	15	10	5	7	8	7	9	9	13	0	11	5	1	3	3	7	4
ENSG00000084774	64	132	121	79	55	81	84	42	131	125	107	105	95	71	70	90	104	96	47	55	62	98	72	94
ENSG00000085063	45	257	168	152	124	130	390	347	249	264	173	223	249	160	214	254	165	180	96	94	174	166	213	268
ENSG00000085117	47	31	38	22	50	43	87	67	54	83	67	43	57	63	35	37	47	50	15	29	52	62	40	51
ENSG00000085185	8	59	33	18	43	37	43	34	33	30	31	43	31	18	19	34	25	23	11	17	11	28	32	38
ENSG00000085224	474	2125	1072	913	1858	1980	1307	1311	1381	1312	987	1191	1445	963	1007	1108	874	963	511	640	1167	1099	942	1102
ENSG00000085231	110	1100	677	636	526	549	456	419	875	774	619	754	599	307	355	501	687	842	365	466	438	480	420	451
ENSG00000085265	0	0	0	0	0	0	0	0	0	0	0	0	0	1	0	0	0	0	0	0	0	0	0	0
ENSG00000085274	7	85	72	50	52	35	41	34	65	55	49	48	46	19	36	42	49	56	36	44	36	41	33	36
ENSG00000085276	0	5	2	1	2	0	3	9	0	1	2	0	0	0	1	3	1	1	0	0	0	1	2	1
ENSG00000085365	180	728	471	384	619	684	377	338	711	634	436	482	495	287	269	307	469	389	165	210	413	422	334	388
ENSG00000085377	12	146	87	79	86	82	89	85	140	124	93	127	152	73	75	87	103	95	44	42	120	95	81	89
ENSG00000085382	5	29	11	8	17	17	20	18	24	19	22	28	14	9	13	16	29	20	7	18	18	17	20	24
ENSG00000085415	11	445	235	191	191	208	152	124	327	223	185	249	182	35	105	183	243	193	109	144	157	161	155	185
ENSG00000085433	4	21	16	9	14	12	24	19	17	16	15	14	19	9	14	13	12	15	4	9	4	3	15	17
ENSG00000085449	7	80	51	40	53	53	32	46	84	44	27	29	43	14	37	39	85	66	24	38	33	31	36	44
ENSG00000085465	3	21	12	9	6	2	1	7	21	15	13	24	7	9	5	2	9	10	5	11	12	9	4	3
ENSG00000085491	16	168	78	63	90	114	111	103	115	77	68	93	145	49	99	119	140	110	61	89	94	77	91	116
ENSG00000085511	35	159	131	89	104	108	78	90	138	151	109	137	152	104	78	84	109	114	60	62	56	69	49	76
ENSG00000085514	0	4	1	5	1	1	0	4	1	2	6	1	3	1	0	3	3	4	4	3	4	0	5	3
ENSG00000085552	6	19	9	11	5	17	4	5	17	15	6	14	14	11	3	11	4	12	7	4	9	8	10	12
ENSG00000085563	0	0	0	0	0	0	1	0	1	0	0	0	0	0	0	0	0	1	0	0	0	0	0	0
ENSG00000085644	17	57	29	27	16	24	26	38	25	31	19	26	28	28	23	30	16	19	17	11	14	13	24	23
ENSG00000085662	2	17	19	12	4	7	14	4	6	20	6	7	7	12	8	5	3	9	2	8	6	6	7	13
ENSG00000085719	114	905	518	459	401	437	646	630	531	502	424	481	514	270	256	342	392	378	214	252	376	379	330	397
ENSG00000085721	42	721	307	253	258	308	229	236	392	248	275	264	428	83	221	288	290	278	159	192	266	236	257	268
ENSG00000085733	40	1003	527	445	641	736	468	432	1078	933	636	689	599	228	370	492	795	591	329	366	513	474	402	462
ENSG00000085741	0	0	0	0	0	0	0	0	0	0	0	0	0	0	0	0	0	0	0	0	0	0	0	0
ENSG00000085760	58	258	213	160	174	142	131	119	243	238	182	188	219	129	114	159	180	231	108	114	234	237	164	225
ENSG00000085788	3	113	84	69	113	126	84	88	137	128	90	85	109	37	101	145	100	76	39	54	60	56	79	87
ENSG00000085831	18	64	42	33	70	66	26	34	104	104	92	82	60	32	66	68	70	91	42	34	46	41	31	47
ENSG00000085832	49	439	195	130	190	186	154	181	303	318	215	246	239	133	132	166	215	189	96	149	143	197	132	178
ENSG00000085840	4	20	38	46	22	23	19	19	53	49	27	20	43	24	27	30	48	25	14	16	10	22	3	3
ENSG00000085871	23	710	403	375	340	398	278	259	530	523	384	446	510	157	292	357	408	382	185	262	259	241	198	231
ENSG00000085872	75	309	243	197	207	197	200	180	256	244	198	247	210	158	156	187	209	211	112	144	138	142	123	152
ENSG00000085978	6	75	47	46	34	49	60	53	57	43	42	34	65	37	54	84	55	71	29	36	30	49	50	55
ENSG00000085982	52	310	104	74	156	129	111	124	165	191	100	109	152	93	128	94	140	129	54	72	102	116	94	137
ENSG00000085998	18	224	119	86	169	155	172	167	232	211	136	166	202	102	168	235	185	163	69	89	130	153	118	131
ENSG00000085999	1	33	47	45	34	39	21	15	70	29	43	55	63	5	55	69	72	17	23	17	9	29	6	10
ENSG00000086015	20	60	42	35	35	49	21	34	57	64	35	35	58	46	43	54	54	36	19	26	33	37	17	25
ENSG00000086061	122	1310	856	747	657	733	685	660	619	564	593	699	826	317	360	461	534	864	390	501	413	498	458	527
ENSG00000086062	100	933	467	420	536	623	366	327	784	747	464	560	496	367	457	496	562	499	276	337	557	460	626	792
ENSG00000086065	18	1081	458	371	506	675	521	427	613	435	374	535	610	122	479	626	545	482	201	298	356	354	385	524
ENSG00000086102	105	277	185	155	180	150	213	193	233	228	214	177	176	138	158	214	152	256	116	135	102	146	170	162
ENSG00000086159	0	2	0	3	1	2	1	0	0	1	0	0	0	0	0	0	2	0	0	0	0	0	2	0
ENSG00000086189	70	232	176	146	145	141	188	164	220	222	160	160	166	103	105	136	137	147	78	103	92	108	93	129
ENSG00000086200	10	75	70	59	80	56	32	37	87	71	43	67	58	30	28	58	85	53	25	34	42	44	39	31
ENSG00000086205	148	2622	1398	961	1077	1033	1386	1289	1287	650	843	1102	1395	283	948	1344	1196	943	397	543	1053	1021	870	901
ENSG00000086232	136	1274	536	418	645	736	538	583	782	849	437	502	813	503	486	629	547	380	207	283	492	500	453	529
ENSG00000086288	0	0	0	0	0	0	0	0	0	0	0	0	0	0	0	0	0	0	0	0	0	0	0	0
ENSG00000086289	0	12	7	7	9	5	10	7	47	30	30	38	22	8	15	20	24	28	7	24	14	18	10	16
ENSG00000086300	81	51	44	42	76	55	58	53	162	239	127	90	83	70	53	74	113	81	38	40	49	51	43	46
ENSG00000086475	43	388	257	225	213	220	147	125	326	267	209	223	268	137	151	228	280	221	101	147	156	151	130	135
ENSG00000086504	20	54	50	31	36	28	31	44	65	60	30	34	36	28	28	16	38	54	25	20	22	25	20	34
ENSG00000086506	39	18	33	29	38	41	15	20	72	68	26	26	19	31	30	24	18	13	3	6	15	21	10	15
ENSG00000086544	12	50	16	14	17	23	14	17	19	30	10	26	15	12	9	20	11	20	16	19	10	13	11	15
ENSG00000086548	0	0	0	0	0	0	0	0	0	0	0	0	0	0	0	0	0	0	0	0	0	0	0	0
ENSG00000086570	0	0	0	0	1	0	0	0	0	0	0	0	0	0	0	0	0	0	0	0	0	0	0	0
ENSG00000086589	75	218	160	143	129	132	126	122	127	174	150	125	189	121	152	145	130	197	86	109	104	118	84	127
ENSG00000086598	43	904	358	271	333	304	257	253	327	213	184	326	427	99	172	258	358	308	189	245	275	300	235	265
ENSG00000086619	10	58	18	15	66	68	42	28	41	39	22	15	34	19	15	26	34	22	8	12	42	53	32	44
ENSG00000086666	20	366	233	182	242	257	252	212	310	254	199	251	298	134	167	215	216	202	104	124	192	173	187	207
ENSG00000086696	0	0	0	0	0	0	0	0	0	0	0	0	0	0	1	0	0	0	0	0	0	0	0	0
ENSG00000086712	20	136	118	89	90	96	80	39	102	85	71	92	113	53	48	63	85	70	42	55	46	60	59	58
ENSG00000086717	0	1	3	1	3	1	0	1	3	0	2	0	0	1	2	2	3	7	0	4	1	0	1	0
ENSG00000086730	1	7	1	4	1	3	0	3	22	15	21	23	6	8	2	2	13	5	4	5	5	13	0	2
ENSG00000086758	331	528	277	234	331	302	197	248	248	295	153	311	256	238	185	193	181	197	147	172	180	171	118	185
ENSG00000086827	38	123	117	117	82	93	82	83	129	109	79	83	115	111	64	76	112	98	36	53	78	84	68	67
ENSG00000086848	13	66	33	26	41	35	21	27	24	21	20	40	44	18	16	18	26	24	10	20	21	21	15	19
ENSG00000086967	0	0	0	0	1	1	0	0	0	0	0	0	0	0	0	0	1	1	0	0	0	0	0	0
ENSG00000086991	0	0	0	0	0	0	0	0	1	1	0	0	0	0	0	0	0	0	0	0	0	0	0	0
ENSG00000087008	14	43	27	21	57	51	50	38	32	58	18	27	41	37	44	52	35	29	16	10	26	19	22	28
ENSG00000087053	20	147	95	85	97	93	63	69	189	166	114	167	124	57	59	77	123	144	85	79	72	90	73	72
ENSG00000087074	1	11	11	15	9	7	12	10	6	17	14	21	15	10	18	9	6	16	11	13	15	11	11	12
ENSG00000087076	8	13	3	0	3	4	3	3	3	7	3	7	3	3	7	7	6	11	1	3	10	16	4	12
ENSG00000087077	19	48	17	14	19	25	20	10	13	11	16	9	8	10	12	15	23	13	10	9	10	9	7	7
ENSG00000087085	2	1	1	4	1	3	3	0	2	3	2	1	2	4	3	1	3	3	0	0	1	2	0	1
ENSG00000087086	576	1586	786	681	1303	1182	1229	1146	1151	1307	806	865	1089	1078	720	939	871	1060	551	691	1275	1483	1077	1251
ENSG00000087087	159	422	384	349	234	223	253	249	394	512	317	305	336	337	210	196	335	311	144	169	152	207	193	210
ENSG00000087088	6	7	8	6	7	5	11	4	8	14	12	9	6	5	6	4	9	8	5	11	9	4	2	4
ENSG00000087095	41	142	92	45	76	58	64	71	71	71	55	62	66	42	53	44	57	52	33	43	56	56	53	63
ENSG00000087111	227	455	294	252	216	250	291	291	384	450	281	300	323	262	219	276	287	226	112	130	199	212	158	216
ENSG00000087116	0	1	0	2	1	3	0	2	0	0	1	0	0	0	1	5	0	1	0	0	0	0	0	1
ENSG00000087128	0	5	7	3	1	5	1	1	0	2	3	9	2	1	2	0	4	14	3	7	7	1	0	0
ENSG00000087152	84	131	84	70	72	72	103	87	120	153	90	93	111	80	57	82	92	97	49	67	74	84	69	83
ENSG00000087157	2	61	36	16	27	16	31	25	28	21	26	29	17	17	25	33	31	30	8	22	26	16	18	13
ENSG00000087191	216	233	207	174	157	132	151	155	264	346	191	205	225	262	112	153	185	193	103	123	147	156	106	128
ENSG00000087206	22	197	134	86	105	104	52	51	142	114	108	162	99	36	59	70	106	94	36	68	77	77	54	66
ENSG00000087237	0	0	0	0	0	0	0	0	0	1	0	0	0	0	0	0	0	0	1	0	0	0	0	0
ENSG00000087245	3	0	0	0	1	0	0	0	0	1	0	0	0	0	0	0	0	0	0	0	0	0	0	0
ENSG00000087250	0	0	0	0	2	1	4	7	0	3	2	1	6	7	4	6	1	0	0	0	1	3	0	1
ENSG00000087253	0	0	1	0	2	1	0	1	5	2	0	1	1	3	4	4	0	3	0	2	0	2	4	1
ENSG00000087258	1	0	1	0	0	0	1	0	0	0	2	1	0	1	1	2	0	1	0	0	2	3	1	0
ENSG00000087263	199	282	211	199	144	174	153	168	242	280	176	182	194	187	147	169	180	199	86	106	124	140	147	187
ENSG00000087266	39	74	47	27	41	48	36	29	76	73	42	30	46	23	25	36	50	37	28	25	29	26	41	30
ENSG00000087269	276	606	543	483	491	459	342	290	590	677	489	475	482	446	321	351	386	343	166	201	270	291	223	266
ENSG00000087274	72	649	265	199	278	256	294	349	389	399	253	297	379	164	202	287	348	283	177	208	264	251	245	259
ENSG00000087299	68	86	63	50	59	79	50	48	74	77	48	57	68	50	30	58	55	43	25	33	41	54	36	30
ENSG00000087301	4	38	23	22	31	32	33	47	48	26	20	33	41	20	19	25	32	29	19	14	24	25	20	28
ENSG00000087302	77	849	427	335	458	415	338	365	647	666	411	456	488	281	312	449	522	439	256	286	339	400	371	456
ENSG00000087303	0	0	0	0	0	0	0	0	0	0	0	0	0	0	0	0	0	0	0	0	1	0	0	0
ENSG00000087338	54	200	122	116	165	179	132	149	188	162	116	165	172	131	110	142	157	147	56	87	179	230	158	190
ENSG00000087365	649	1016	837	707	750	687	727	719	914	1215	667	691	901	821	574	662	888	817	392	519	550	633	483	652
ENSG00000087448	182	495	222	184	219	270	274	276	335	375	245	266	284	183	211	290	230	196	123	157	207	218	253	286
ENSG00000087460	109	3976	2333	1680	2388	2458	2323	2435	2886	1233	1767	2187	2760	651	1734	2672	2193	2286	1198	1437	2184	2393	2356	2734
ENSG00000087470	227	384	266	266	291	235	184	170	320	400	267	278	296	257	127	170	274	279	140	180	145	209	122	161
ENSG00000087494	0	0	0	0	0	0	0	0	0	0	0	0	0	0	0	1	0	0	2	1	0	1	0	0
ENSG00000087495	0	0	0	0	1	0	0	0	0	0	1	0	0	0	0	0	0	0	0	0	0	1	0	0
ENSG00000087502	37	573	379	262	331	372	212	205	399	233	326	375	379	93	198	284	366	392	172	247	225	289	251	226
ENSG00000087510	75	256	195	168	210	228	180	152	280	292	161	211	221	175	145	196	204	180	72	118	134	161	115	158
ENSG00000087586	51	266	407	336	156	186	65	104	268	255	235	231	314	232	153	149	270	192	88	109	54	75	43	53
ENSG00000087589	0	0	0	0	0	1	0	0	0	0	1	0	0	0	0	0	0	0	0	0	0	0	0	0
ENSG00000087842	22	322	149	134	200	183	73	85	352	333	150	189	216	168	155	202	238	171	84	109	128	107	67	100
ENSG00000087884	38	48	26	13	9	21	35	50	43	41	34	41	41	57	42	40	38	38	24	17	40	27	33	32
ENSG00000087903	27	34	55	31	25	26	38	26	49	48	36	40	37	43	33	36	46	57	27	11	27	21	17	23
ENSG00000087916	0	0	2	0	1	1	0	0	0	0	0	0	2	0	1	0	0	1	0	0	0	0	0	0
ENSG00000087995	33	107	70	58	64	65	68	48	71	60	52	65	75	43	47	66	51	66	26	18	41	48	42	52
ENSG00000088002	1	4	0	1	4	3	1	2	2	1	1	3	2	3	3	0	2	1	2	0	0	1	0	0
ENSG00000088035	12	111	70	58	58	64	62	68	115	111	68	82	112	63	51	67	85	72	23	42	86	86	64	61
ENSG00000088038	7	62	32	23	30	27	23	32	24	32	27	28	35	24	16	30	19	26	12	9	19	19	23	24
ENSG00000088053	1	3	1	2	1	0	1	0	0	1	1	0	3	1	0	2	0	0	1	0	0	1	0	0
ENSG00000088179	16	53	26	26	34	18	34	19	27	34	42	25	27	14	25	45	30	31	13	23	28	28	45	34
ENSG00000088205	195	825	651	502	545	518	465	418	675	663	466	507	561	382	309	503	548	584	275	347	322	341	446	448
ENSG00000088247	1668	1911	2634	2242	1898	1781	1722	1512	2709	3485	2090	1933	2167	2085	1234	1188	1950	1587	710	902	977	1241	864	1080
ENSG00000088256	503	504	483	449	366	313	410	457	487	563	364	383	416	434	334	337	423	333	184	216	301	282	282	344
ENSG00000088280	6	30	10	6	7	10	8	8	14	10	5	8	7	5	12	22	14	6	3	8	9	6	10	6
ENSG00000088298	6	62	33	6	23	25	19	34	33	28	22	35	28	7	25	27	24	16	18	30	29	26	19	23
ENSG00000088305	12	33	20	21	23	18	8	16	40	23	19	14	26	16	26	22	41	14	9	18	13	8	9	11
ENSG00000088320	0	0	0	0	0	0	0	0	0	0	1	0	0	0	0	0	0	0	0	0	0	0	0	0
ENSG00000088325	171	394	430	364	210	208	112	124	282	353	274	300	341	310	231	268	290	242	118	115	80	89	51	54
ENSG00000088340	6	12	9	4	6	5	13	6	9	13	6	8	6	5	7	13	9	17	5	8	5	4	0	2
ENSG00000088356	95	281	153	143	146	131	144	153	170	206	109	158	156	149	147	184	144	199	91	146	156	150	169	218
ENSG00000088367	283	290	272	226	261	301	327	272	378	388	254	277	256	253	222	275	260	309	117	122	219	241	228	268
ENSG00000088386	0	0	0	0	0	0	0	1	0	0	0	0	0	0	0	0	0	0	0	0	0	0	0	0
ENSG00000088387	4	50	20	8	24	51	16	27	27	21	22	34	26	5	21	28	17	24	24	20	25	23	21	31
ENSG00000088448	3	102	61	57	72	73	66	54	127	94	62	61	67	40	43	66	89	96	36	46	48	46	48	64
ENSG00000088451	5	56	28	16	20	15	17	16	19	8	22	33	31	7	8	28	28	31	18	25	16	23	14	12
ENSG00000088538	0	3	2	2	1	0	6	5	1	0	0	0	1	0	0	3	2	1	2	3	0	3	9	5
ENSG00000088543	6	64	25	21	37	34	28	22	50	47	14	35	24	26	23	39	29	23	13	13	17	10	16	17
ENSG00000088682	21	54	42	33	52	38	31	32	75	60	40	41	48	45	36	55	44	20	27	22	28	41	34	48
ENSG00000088726	0	0	0	0	0	2	2	1	0	1	0	0	1	0	1	1	1	0	4	1	3	1	1	0
ENSG00000088727	14	317	167	165	202	181	121	144	284	294	183	205	270	128	148	215	211	207	99	130	148	144	140	117
ENSG00000088756	24	175	66	50	136	116	9	20	162	165	132	126	60	34	7	14	219	66	46	55	38	53	3	11
ENSG00000088766	5	234	181	141	104	127	107	99	192	136	151	186	164	20	64	123	145	155	95	110	90	115	86	103
ENSG00000088782	0	0	0	0	0	0	0	0	0	0	0	0	0	0	0	0	0	0	0	0	0	0	0	0
ENSG00000088808	40	65	49	21	39	27	48	49	49	56	34	34	31	44	18	42	32	46	23	34	35	51	40	37
ENSG00000088812	13	101	49	34	70	60	58	66	67	40	53	66	64	18	37	75	40	33	31	33	60	40	51	82
ENSG00000088826	8	20	10	8	6	7	6	12	13	26	7	6	7	10	3	6	8	20	3	6	12	10	12	12
ENSG00000088827	0	0	0	0	0	0	0	0	0	0	1	0	0	0	1	0	0	0	1	0	0	0	0	0
ENSG00000088832	337	734	551	441	415	381	528	534	634	802	560	644	594	600	366	480	457	659	338	387	384	480	334	406
ENSG00000088833	96	263	189	199	185	130	227	225	169	154	118	132	175	117	127	164	132	146	71	99	116	131	126	133
ENSG00000088836	8	14	11	8	12	7	17	16	11	17	12	17	11	9	24	14	21	28	8	17	6	9	19	16
ENSG00000088854	5	23	7	5	9	10	9	6	15	9	4	8	10	6	3	4	7	6	2	6	9	11	9	12
ENSG00000088876	5	32	29	14	21	27	12	17	26	33	30	27	11	22	16	23	27	29	7	11	14	10	12	13
ENSG00000088881	3	13	2	1	7	7	2	4	12	10	5	4	5	2	6	7	8	7	6	2	1	1	4	3
ENSG00000088882	0	0	0	0	0	0	0	0	0	0	0	0	0	0	0	0	0	0	0	0	1	0	0	0
ENSG00000088888	26	53	50	34	31	34	38	30	43	59	41	45	33	28	23	36	36	53	24	27	23	27	21	35
ENSG00000088899	22	18	9	8	18	24	19	20	24	36	15	7	12	24	23	22	19	14	7	15	16	14	19	26
ENSG00000088926	0	0	0	0	0	0	0	0	0	0	0	0	0	0	0	0	0	0	0	0	0	0	0	0
ENSG00000088930	108	365	162	155	214	207	201	226	258	194	124	183	254	110	140	192	235	193	103	137	178	198	157	179
ENSG00000088970	13	21	14	11	24	18	23	15	22	18	16	13	33	26	21	19	17	17	8	6	21	12	15	21
ENSG00000088986	80	1894	1196	1047	890	827	1071	1122	1221	1214	1103	1263	1336	651	599	877	1114	1230	643	805	625	716	726	841
ENSG00000088992	5	20	2	3	9	7	3	5	41	27	15	26	6	3	6	15	24	14	4	2	17	8	18	12
ENSG00000089006	111	496	407	304	272	275	175	167	419	409	261	292	338	194	205	264	310	243	112	139	171	153	158	189
ENSG00000089009	277	2743	1500	1188	1834	2000	1570	1557	2442	2637	1663	1831	1965	1317	1365	1972	1447	1265	671	849	1300	1373	1387	1589
ENSG00000089012	0	0	0	0	0	0	0	0	0	0	0	0	0	0	0	0	0	0	0	0	0	0	0	0
ENSG00000089022	7	223	184	152	128	140	83	95	210	183	133	178	170	48	112	179	140	142	63	60	76	83	97	111
ENSG00000089041	13	3	3	2	3	3	7	6	3	5	3	5	5	7	5	3	1	7	4	1	1	2	5	8
ENSG00000089048	162	548	484	381	343	395	376	344	531	414	405	404	403	252	275	384	385	401	168	201	287	298	350	386
ENSG00000089050	17	101	64	40	32	41	66	54	69	53	44	66	64	24	47	71	65	75	31	42	48	47	50	49
ENSG00000089053	308	899	568	471	530	460	468	444	828	939	631	593	679	513	410	517	570	483	241	293	371	431	304	339
ENSG00000089057	8	57	18	25	19	14	20	27	55	33	22	29	21	18	24	36	30	28	13	17	30	22	29	28
ENSG00000089060	12	46	25	14	28	24	28	28	47	54	24	36	25	24	18	29	45	23	15	20	24	19	19	33
ENSG00000089063	7	553	197	198	251	256	283	249	361	272	216	288	344	88	200	313	281	243	143	185	269	262	245	266
ENSG00000089091	1	7	2	4	10	3	6	5	1	2	5	4	8	6	4	6	3	5	1	2	6	4	6	3
ENSG00000089094	73	182	127	110	110	110	63	67	176	199	138	138	120	85	70	67	122	87	43	55	67	85	65	79
ENSG00000089101	0	0	0	0	0	0	0	0	0	0	0	1	0	0	0	1	0	1	0	0	0	0	2	0
ENSG00000089116	0	0	0	0	0	0	0	2	0	0	0	0	1	0	1	0	0	0	0	0	3	0	1	2
ENSG00000089123	6	48	31	24	21	24	24	19	37	26	34	41	45	12	19	18	20	24	16	18	19	21	10	16
ENSG00000089127	0	1	2	0	0	0	0	1	0	1	0	1	1	0	2	1	1	2	1	4	1	0	1	0
ENSG00000089154	104	480	371	297	291	268	300	259	431	454	265	397	296	209	201	268	283	257	171	193	210	239	206	249
ENSG00000089157	2905	8895	8123	6848	8326	8851	7587	7329	12525	13636	8007	8805	10026	8131	8438	10276	7217	6053	2819	3467	6473	6038	6480	7943
ENSG00000089159	6	288	209	156	152	168	216	202	257	257	218	272	184	107	160	206	235	232	117	159	135	128	175	186
ENSG00000089163	1	6	1	1	3	3	3	3	0	1	4	3	3	1	1	2	2	3	0	4	0	2	0	2
ENSG00000089169	0	0	2	0	0	0	0	0	0	0	0	0	0	0	0	0	0	0	0	0	0	0	0	0
ENSG00000089177	7	26	18	19	24	23	25	15	21	25	17	18	20	16	16	14	15	18	16	23	16	12	15	27
ENSG00000089195	8	75	66	59	43	50	45	44	97	68	68	77	62	20	35	59	58	87	24	42	65	59	34	45
ENSG00000089199	0	0	0	0	0	0	0	1	0	0	0	0	0	0	0	0	0	0	0	0	0	0	0	0
ENSG00000089220	1333	6293	5293	4336	5027	5529	4647	4088	6601	5415	4986	5067	4859	2942	3180	3966	4328	4583	1992	2461	3662	3853	3602	4169
ENSG00000089225	0	1	2	1	0	2	0	0	0	0	0	0	0	0	0	0	7	4	1	1	0	0	0	1
ENSG00000089234	37	74	57	51	39	37	60	53	79	79	45	66	44	40	31	39	40	59	40	30	39	50	40	53
ENSG00000089248	638	1160	385	352	559	546	529	526	881	1041	499	553	442	407	437	534	597	524	275	328	731	699	820	982
ENSG00000089250	1	1	0	1	0	0	0	0	2	0	0	0	1	0	0	0	0	0	0	0	0	0	0	0
ENSG00000089280	194	543	794	684	312	243	415	427	570	564	509	561	621	524	254	279	817	811	371	435	306	390	273	294
ENSG00000089289	130	647	245	209	495	461	329	333	503	480	338	345	422	229	279	354	295	279	131	153	378	339	288	330
ENSG00000089327	2	1	0	1	1	2	1	1	4	1	0	1	0	3	3	1	2	2	0	0	0	0	3	1
ENSG00000089335	17	66	42	23	39	30	66	31	55	32	44	41	45	21	37	33	38	60	11	28	25	39	41	40
ENSG00000089351	153	169	114	109	206	205	142	146	177	173	114	105	118	122	137	133	93	82	42	44	93	67	103	119
ENSG00000089356	76	135	55	75	136	160	41	28	239	305	186	198	98	100	34	33	180	235	118	154	102	135	49	40
ENSG00000089472	0	1	0	0	1	0	0	2	2	3	1	2	0	0	1	0	2	2	0	0	1	1	0	1
ENSG00000089486	65	323	206	174	179	182	124	130	181	228	159	230	205	136	128	163	174	258	122	184	90	109	108	116
ENSG00000089505	0	2	0	0	0	0	0	0	0	0	0	0	0	0	0	0	0	0	0	0	0	0	0	0
ENSG00000089558	0	0	0	0	0	0	0	0	0	0	0	0	0	0	0	0	0	1	1	0	0	0	0	0
ENSG00000089597	341	1400	1510	1324	1257	1383	1006	1331	1960	1874	1497	1310	1564	1245	1241	1219	1431	1080	498	573	1044	1068	872	1168
ENSG00000089639	36	46	30	27	48	32	23	34	42	53	31	35	26	28	12	23	32	42	18	28	18	20	21	19
ENSG00000089682	53	167	102	78	124	153	95	102	95	103	91	83	107	69	52	77	91	116	48	69	92	113	77	83
ENSG00000089685	71	495	631	512	293	279	172	173	528	474	337	430	532	315	275	342	502	285	131	178	106	124	43	70
ENSG00000089692	0	5	0	2	1	4	1	1	1	3	3	0	1	1	1	0	1	6	0	0	0	1	1	1
ENSG00000089693	396	921	714	562	602	614	701	629	902	949	634	696	709	673	596	706	659	719	377	465	452	516	445	548
ENSG00000089723	13	22	11	11	22	23	12	11	23	30	11	17	19	13	8	22	17	21	8	11	9	8	14	16
ENSG00000089737	380	1183	1161	939	797	916	1009	963	1054	1231	907	874	994	822	648	831	896	1082	509	611	636	701	700	815
ENSG00000089775	16	123	60	55	67	71	74	53	66	56	59	65	64	38	51	66	35	49	34	35	32	40	29	44
ENSG00000089818	3	146	110	84	79	88	124	122	115	73	82	122	118	29	74	121	102	145	62	87	59	89	73	101
ENSG00000089820	30	22	4	5	11	9	10	19	19	22	16	13	9	17	14	8	9	11	4	5	12	17	7	11
ENSG00000089847	4	4	1	2	3	2	5	6	2	3	2	3	2	2	2	3	4	2	1	3	8	6	0	11
ENSG00000089876	11	112	70	53	71	76	58	69	113	79	73	104	109	32	59	77	86	76	46	57	69	49	58	52
ENSG00000089902	27	243	99	75	107	97	123	123	158	113	94	153	156	35	79	127	118	116	76	71	80	105	93	98
ENSG00000089916	90	222	133	108	203	191	149	186	132	143	105	104	153	145	110	126	90	136	65	64	155	119	103	104
ENSG00000090006	38	78	35	42	75	59	48	47	88	85	54	57	51	65	66	84	50	44	16	36	34	38	52	56
ENSG00000090013	247	457	378	330	334	406	194	218	622	789	457	471	360	316	273	333	424	456	216	279	313	330	241	311
ENSG00000090020	27	105	73	48	42	44	98	99	58	95	60	82	61	50	79	103	50	107	58	63	37	50	61	95
ENSG00000090054	0	24	14	12	11	10	12	11	21	17	23	8	17	14	7	18	9	21	14	18	10	18	8	8
ENSG00000090060	178	1166	797	713	750	812	579	569	1048	948	631	716	846	432	557	658	859	711	355	471	583	650	602	651
ENSG00000090061	15	161	119	102	110	85	107	97	130	121	86	116	114	57	73	113	109	103	71	94	80	85	88	81
ENSG00000090097	93	84	113	103	75	79	169	130	107	134	156	105	95	131	109	121	96	164	33	56	59	66	95	115
ENSG00000090104	0	0	0	0	0	0	0	0	0	0	0	3	0	0	0	0	1	1	0	1	0	0	0	0
ENSG00000090238	28	48	21	23	39	25	27	44	21	21	27	30	29	28	24	30	14	56	14	21	15	17	21	23
ENSG00000090263	204	801	629	514	550	536	432	387	756	724	594	668	644	416	394	512	584	752	320	410	444	445	413	443
ENSG00000090266	81	813	420	354	391	388	503	441	656	715	443	556	575	396	380	574	470	530	288	325	391	371	352	385
ENSG00000090273	114	270	236	154	176	160	100	139	229	255	185	200	204	149	108	148	160	171	91	112	117	122	121	179
ENSG00000090316	159	312	238	221	267	215	203	232	307	311	228	237	262	216	163	183	239	285	115	186	155	187	173	188
ENSG00000090339	3	10	8	5	9	17	1	1	11	8	5	4	2	6	3	8	10	6	0	0	6	4	3	8
ENSG00000090372	11	108	44	16	33	34	36	41	49	55	32	36	37	20	22	41	32	38	14	19	30	34	27	31
ENSG00000090376	0	0	0	0	0	0	0	0	1	0	0	0	0	0	0	0	0	0	0	1	0	0	0	0
ENSG00000090382	1	2	1	1	3	2	1	3	1	1	1	2	0	0	1	2	2	1	1	5	1	0	1	1
ENSG00000090402	0	0	0	0	1	0	2	0	0	0	1	0	0	0	0	0	7	5	7	5	1	0	0	0
ENSG00000090432	41	107	33	42	50	53	61	44	66	79	41	45	80	70	35	59	48	55	14	31	42	48	48	56
ENSG00000090447	14	115	83	64	89	80	51	61	144	101	90	98	90	40	57	60	110	46	27	28	76	80	57	62
ENSG00000090470	43	129	110	78	63	74	123	115	140	98	89	93	135	57	90	111	68	79	27	43	73	77	72	97
ENSG00000090487	42	1012	474	404	677	748	410	453	837	912	478	622	605	324	453	558	553	378	181	280	471	427	515	590
ENSG00000090512	0	0	0	0	0	0	0	0	0	0	0	0	0	0	0	0	0	0	0	0	0	0	0	0
ENSG00000090520	129	981	585	450	547	555	399	422	646	526	489	568	677	350	339	458	565	517	230	299	560	507	407	431
ENSG00000090530	5	57	36	29	66	94	76	92	40	28	26	17	75	42	14	26	12	23	9	14	54	45	19	26
ENSG00000090534	1	0	0	0	0	1	0	0	0	0	0	0	0	0	1	0	0	1	1	0	0	0	0	0
ENSG00000090539	1	3	0	1	3	1	0	1	2	0	0	1	0	2	2	3	0	5	1	1	1	0	1	1
ENSG00000090554	0	0	0	0	0	0	0	0	0	0	0	0	0	0	0	0	0	1	0	0	0	0	0	0
ENSG00000090565	89	68	46	36	66	58	70	77	63	96	58	38	80	66	53	56	57	50	20	24	48	55	52	43
ENSG00000090581	11	192	64	42	75	99	83	103	140	63	79	90	106	20	62	120	100	92	57	71	148	176	145	164
ENSG00000090612	43	193	112	66	64	63	104	87	71	55	53	73	111	33	53	81	84	120	52	76	70	70	88	107
ENSG00000090615	56	1000	540	436	399	475	339	305	492	393	291	429	532	251	261	343	496	470	294	333	388	350	321	357
ENSG00000090621	219	1542	1213	1060	987	867	631	705	1333	1147	988	1074	1160	713	877	964	1055	922	487	577	689	874	648	786
ENSG00000090659	0	0	0	0	0	0	0	0	0	0	0	0	0	0	0	0	0	0	0	0	0	0	0	0
ENSG00000090661	7	54	15	14	38	29	17	24	35	36	11	26	29	26	7	11	32	14	10	11	43	35	25	20
ENSG00000090674	2	3	8	6	0	3	2	2	8	5	2	7	1	7	2	5	3	6	1	5	0	6	5	8
ENSG00000090686	232	361	247	166	214	232	214	205	283	292	196	236	336	280	216	264	235	177	99	134	201	164	160	172
ENSG00000090776	2	20	23	15	16	13	20	15	23	10	10	14	20	4	10	14	17	20	16	10	13	20	18	14
ENSG00000090857	78	110	78	65	81	100	63	64	79	118	53	104	73	106	45	77	83	82	30	44	64	45	61	58
ENSG00000090861	1596	2872	944	762	943	870	684	658	1746	2295	883	1004	1084	994	1334	1531	1449	797	424	536	973	1080	851	980
ENSG00000090863	110	338	182	124	215	196	231	213	239	254	151	193	214	210	139	203	124	120	63	99	153	157	180	185
ENSG00000090889	51	168	164	129	88	94	47	40	130	129	111	119	172	128	83	106	137	64	50	55	48	51	20	18
ENSG00000090905	147	449	346	297	265	249	243	288	323	299	251	322	374	238	195	176	286	290	165	230	239	250	193	269
ENSG00000090920	22	34	8	4	20	25	5	17	8	4	6	12	7	8	6	8	9	11	9	6	13	4	8	6
ENSG00000090924	2	19	10	12	22	16	2	2	32	52	17	18	7	7	2	7	16	9	9	12	8	10	10	5
ENSG00000090932	54	458	268	225	303	341	207	194	455	548	248	322	336	222	207	312	352	210	117	130	237	274	227	252
ENSG00000090971	92	112	75	61	66	63	75	69	113	114	54	77	82	112	48	78	68	62	42	31	57	70	54	74
ENSG00000090975	12	13	5	10	5	8	5	10	14	9	5	9	10	20	7	7	7	8	5	5	3	7	6	11
ENSG00000090989	36	170	93	63	96	84	111	104	107	78	72	87	107	64	60	95	82	112	51	59	81	95	92	110
ENSG00000091009	41	339	226	178	189	204	144	122	240	186	174	240	200	109	121	172	200	196	121	145	121	139	130	150
ENSG00000091010	0	0	0	0	0	0	0	0	0	0	0	0	0	0	0	0	0	0	0	0	0	0	0	0
ENSG00000091039	62	575	246	231	313	349	232	226	402	276	295	315	289	126	170	224	298	326	190	229	214	211	175	211
ENSG00000091073	31	43	37	19	33	20	30	26	45	36	33	36	34	27	16	25	14	37	23	18	34	42	36	45
ENSG00000091106	0	0	0	0	0	0	0	0	0	0	0	0	0	0	0	0	0	0	0	0	0	0	0	0
ENSG00000091127	27	134	95	69	67	60	39	58	112	73	49	79	82	23	34	62	67	56	41	34	39	52	39	54
ENSG00000091128	0	0	1	0	0	0	0	0	0	0	3	0	0	0	0	0	0	0	0	0	0	0	0	0
ENSG00000091129	0	0	2	0	0	0	1	1	0	0	1	1	0	0	0	0	0	3	0	1	2	0	0	0
ENSG00000091136	13	29	2	3	8	19	6	11	15	23	7	15	18	11	22	27	1	2	5	2	3	2	2	4
ENSG00000091137	3	3	2	0	0	0	1	0	2	0	1	0	1	1	0	0	0	1	1	2	2	1	0	2
ENSG00000091138	0	0	0	0	2	8	0	0	2	0	1	0	1	1	0	0	0	6	3	1	0	0	0	0
ENSG00000091140	144	743	445	390	421	393	359	347	596	555	429	506	564	270	345	482	476	458	224	285	273	290	257	282
ENSG00000091157	37	110	57	45	90	76	77	76	37	90	49	60	69	52	35	50	60	68	33	53	45	43	64	76
ENSG00000091164	141	443	211	179	278	229	188	170	265	297	202	238	208	155	144	165	179	271	134	180	188	215	158	195
ENSG00000091181	0	2	5	0	1	0	2	1	3	4	3	0	2	1	0	1	0	1	4	0	0	3	1	0
ENSG00000091262	2	15	3	4	3	4	5	1	16	19	5	11	13	2	3	8	4	18	2	2	11	11	11	17
ENSG00000091317	530	613	436	397	329	373	615	688	652	640	517	557	512	438	358	351	453	482	252	289	493	501	450	577
ENSG00000091409	26	213	104	82	116	134	102	78	180	128	99	127	135	41	103	114	191	139	71	104	143	137	129	148
ENSG00000091428	0	2	1	1	0	0	0	1	0	0	1	1	0	0	0	2	0	0	0	0	1	0	0	0
ENSG00000091436	41	85	83	55	44	47	70	67	145	138	88	100	56	52	73	79	84	63	30	30	47	69	56	88
ENSG00000091482	0	0	0	0	0	0	0	0	0	0	0	0	0	0	0	0	0	0	0	0	0	0	0	1
ENSG00000091483	15	552	435	350	294	286	257	268	559	422	337	448	551	161	312	396	436	397	192	209	261	248	248	281
ENSG00000091490	160	770	209	127	186	272	180	179	476	619	310	358	196	127	406	497	293	247	135	167	364	282	410	466
ENSG00000091513	0	3	0	1	3	1	2	5	2	4	1	4	2	1	1	4	1	2	2	3	1	2	1	1
ENSG00000091527	209	1142	807	692	618	687	410	404	1008	972	670	802	691	398	384	482	807	749	379	467	568	568	429	562
ENSG00000091536	1	1	1	0	3	2	0	0	0	1	3	4	2	0	1	0	1	3	2	2	1	1	0	0
ENSG00000091542	62	829	402	348	594	673	300	396	423	306	273	377	527	111	253	327	384	357	205	242	241	289	263	295
ENSG00000091583	0	8	1	0	0	3	2	2	3	1	1	4	0	2	2	2	2	2	1	0	2	1	4	2
ENSG00000091592	0	0	1	0	0	1	7	1	0	3	1	1	0	0	1	0	0	0	1	1	0	0	2	1
ENSG00000091622	1	10	5	3	4	9	9	8	4	4	1	3	10	4	4	6	9	6	1	4	1	4	5	7
ENSG00000091640	114	641	436	356	385	626	441	411	474	594	291	409	370	406	332	413	414	379	207	268	407	350	306	377
ENSG00000091651	1	100	177	115	82	84	54	51	166	93	95	136	134	26	65	106	163	80	43	57	44	44	25	21
ENSG00000091656	16	16	12	10	13	9	18	15	14	22	15	13	8	7	5	17	4	8	3	7	5	5	12	10
ENSG00000091664	0	0	0	0	0	0	0	0	0	0	0	0	0	0	0	0	0	0	0	0	0	0	0	0
ENSG00000091704	0	0	0	0	0	0	0	0	0	0	0	0	0	0	0	0	0	0	0	0	0	0	0	0
ENSG00000091732	16	96	43	40	49	35	28	20	59	63	44	54	52	43	29	33	45	41	16	26	25	34	31	35
ENSG00000091831	1	0	0	0	0	0	0	0	0	0	0	0	0	0	0	0	0	0	1	0	0	0	0	0
ENSG00000091844	1	3	5	2	4	7	11	13	2	0	1	2	14	3	3	5	2	2	0	0	4	1	0	0
ENSG00000091879	6	15	31	38	74	94	2	6	2	1	8	2	18	14	0	1	10	116	79	90	31	24	2	9
ENSG00000091947	28	129	43	56	77	91	49	59	100	88	61	57	77	40	45	53	77	61	32	41	63	69	50	71
ENSG00000091972	0	0	0	0	0	0	0	0	0	1	0	0	0	0	0	0	0	0	0	0	0	0	0	0
ENSG00000091986	6	6	9	6	8	1	6	6	5	9	4	3	10	7	5	8	6	21	3	6	5	4	5	6
ENSG00000092009	0	0	0	0	0	0	0	0	0	0	0	0	0	0	0	0	0	0	0	0	0	0	0	0
ENSG00000092010	70	191	112	118	219	165	254	241	185	208	124	124	187	154	158	178	94	77	36	27	104	158	117	157
ENSG00000092020	89	145	160	98	140	141	54	38	177	169	98	105	100	95	64	62	122	130	43	59	68	71	34	44
ENSG00000092036	1	7	6	1	6	5	1	1	8	8	5	4	5	1	1	10	5	0	0	1	0	3	2	3
ENSG00000092051	0	0	0	0	0	0	0	0	0	0	0	0	0	0	0	0	0	0	0	1	0	0	1	0
ENSG00000092054	0	0	0	0	0	0	0	0	0	0	0	0	0	0	0	0	0	0	0	0	0	0	0	0
ENSG00000092067	1	0	0	0	0	0	0	0	0	0	0	0	0	0	0	0	0	0	0	0	0	1	0	0
ENSG00000092068	16	272	221	184	179	239	95	124	264	190	214	219	208	72	144	133	215	228	121	103	267	208	143	147
ENSG00000092094	13	55	32	28	19	19	45	39	68	47	44	29	43	34	37	51	57	50	15	19	31	57	44	44
ENSG00000092096	34	70	51	35	58	51	170	183	76	88	54	44	109	87	96	109	57	57	25	23	60	71	95	97
ENSG00000092098	0	0	1	0	0	0	0	1	0	0	0	0	0	0	0	0	0	0	0	0	0	0	0	0
ENSG00000092108	12	203	116	113	119	121	138	110	176	101	132	184	130	38	105	142	118	126	62	85	86	67	93	113
ENSG00000092140	25	284	183	160	156	161	102	94	162	165	174	184	207	111	104	140	157	159	64	76	88	78	75	77
ENSG00000092148	98	647	350	286	429	422	366	396	416	393	270	385	388	193	319	399	312	349	164	236	327	326	310	375
ENSG00000092199	179	1480	881	762	736	781	559	678	933	937	640	786	749	529	594	640	777	620	304	374	418	509	460	508
ENSG00000092200	1	1	1	0	0	0	1	0	0	0	0	1	0	3	0	0	0	1	0	0	1	0	0	0
ENSG00000092201	358	483	532	441	373	387	335	334	502	499	365	413	539	349	316	337	391	339	157	213	252	304	240	268
ENSG00000092203	66	187	141	127	118	112	142	164	181	194	145	127	139	161	140	124	149	176	94	85	104	109	90	129
ENSG00000092208	2	84	53	35	32	43	24	30	65	26	28	46	74	9	38	48	57	40	20	24	24	37	31	31
ENSG00000092295	3	0	3	1	2	3	2	2	3	5	3	1	2	2	0	2	1	2	3	1	0	1	2	0
ENSG00000092330	7	129	91	63	92	74	85	75	113	121	88	82	94	65	30	84	67	82	47	59	71	79	58	68
ENSG00000092345	0	0	0	0	0	0	0	0	0	0	0	0	0	0	0	0	0	0	0	0	0	0	0	0
ENSG00000092377	0	0	0	0	0	0	0	0	0	0	0	0	0	0	0	0	0	0	0	0	0	0	0	0
ENSG00000092421	0	0	3	2	2	0	5	3	4	4	0	2	1	0	1	1	0	6	1	5	1	0	1	2
ENSG00000092439	38	296	200	169	218	233	194	209	298	266	192	240	253	114	209	242	148	136	85	90	210	228	218	268
ENSG00000092445	12	36	33	27	35	35	25	24	52	61	53	46	27	17	32	30	40	22	11	15	17	12	16	11
ENSG00000092470	21	107	93	93	88	94	46	47	172	145	64	73	112	75	76	111	83	39	19	28	44	40	27	27
ENSG00000092529	0	0	0	0	0	0	0	0	1	0	0	0	1	3	0	0	0	1	0	0	0	0	3	0
ENSG00000092531	41	259	127	105	135	196	119	105	198	174	120	147	133	82	72	93	109	125	64	70	90	112	75	87
ENSG00000092607	0	8	4	5	7	4	3	3	3	1	4	4	5	10	1	4	4	5	4	6	6	6	1	1
ENSG00000092621	883	3199	797	600	859	746	675	740	1637	2038	686	815	1161	1067	1593	2169	1510	491	258	327	976	1125	1585	1824
ENSG00000092758	6	105	63	55	77	53	46	34	71	78	61	54	62	33	50	54	42	61	30	34	28	42	35	22
ENSG00000092820	182	487	275	244	249	217	247	271	380	456	266	302	332	249	204	232	351	377	219	265	224	242	197	250
[truncated: 55,826 more rows]
