# Supplementary material for: Investigation of enzalutamide, docetaxel, and cabazitaxel resistance in the castration resistant prostate cancer cell line C4 using genome-wide CRISPR/Cas9 screening
Source: Sci Rep. 2023 Jun 3;13:9043. doi: 10.1038/s41598-023-35950-7 (PMC10239467; doi:10.1038/s41598-023-35950-7)
Supplement: Supplementary file 4 — Supplementary Information 4. [file 41598_2023_35950_MOESM4_ESM.xlsx]

## Sheet: IP6K2
pathway	name	p_value	adjusted_p_value	odds_ratio	combined_score
Elsevier Pathway Collection	Glutamine in Cancer Metabolism	7.227e-06	0.001781	38.54	456.21
Elsevier Pathway Collection	ER Stress (Unfolded Protein Response)	1.099e-05	0.001781	34.25	391.09
Elsevier Pathway Collection	Androgen Receptor/NKX3-1 Signaling	1.882e-05	0.002033	76.25	829.62
Elsevier Pathway Collection	Adiponectin Synthesis Declines in Insulin Resistance	4.535e-05	0.003674	23.1	231.07
Elsevier Pathway Collection	Endogenous Peptide Antigen Presentation	0.0002969	0.01924	113.1	918.64
Elsevier Pathway Collection	Protein Oxidation and Aggregation in Aging	0.0004144	0.02238	90.48	704.7
Elsevier Pathway Collection	CA4 Induces Apoptosis of Choriocapillaris Endothelial Cells in RP	0.0005509	0.0255	75.39	565.75
Elsevier Pathway Collection	Androgen Receptor/Prostate Specific Antigen Signaling in Prostate Cancer	0.001283	0.05198	45.23	301.13
Elsevier Pathway Collection	Proteins Involved in Glioma	0.001984	0.07143	4.94	30.72
Elsevier Pathway Collection	Androgens in Sebocyte Maturation	0.003147	0.102	11.04	63.6
GO Biological Process 2021	intrinsic apoptotic signaling pathway (GO:0097193)	3.849e-07	0.0003938	17.59	259.82
GO Biological Process 2022	regulation of intrinsic apoptotic signaling pathway (GO:2001242)	3.628e-06	0.001856	24.86	311.42
GO Biological Process 2023	intrinsic apoptotic signaling pathway in response to endoplasmic reticulum stress (GO:0070059)	8.355e-06	0.00264	37	432.58
GO Biological Process 2024	response to endoplasmic reticulum stress (GO:0034976)	1.032e-05	0.00264	13.6	156.18
GO Biological Process 2025	positive regulation of transcription from RNA polymerase II promoter in response to endoplasmic reticulum stress (GO:1990440)	1.416e-05	0.002898	85.78	957.76
GO Biological Process 2026	positive regulation of intrinsic apoptotic signaling pathway (GO:2001244)	3.096e-05	0.005278	25.68	266.6
GO Biological Process 2027	T cell mediated immunity (GO:0002456)	4.73e-05	0.006912	52.78	525.61
GO Biological Process 2028	regulation of insulin-like growth factor receptor signaling pathway (GO:0043567)	8.104e-05	0.01036	42.88	403.91
GO Biological Process 2029	positive regulation of apoptotic signaling pathway (GO:2001235)	0.0001444	0.01496	16.79	148.48
GO Biological Process 2030	regulation of interleukin-4 production (GO:0032673)	0.0001462	0.01496	34.29	302.83
KEGG 2021 Human	Transcriptional misregulation in cancer	0.0002309	0.02332	7.57	63.42
KEGG 2021 Human	p53 signaling pathway	0.004366	0.1742	9.77	53.11
KEGG 2021 Human	mTOR signaling pathway	0.005173	0.1742	6.13	32.25
KEGG 2021 Human	Protein processing in endoplasmic reticulum	0.007454	0.1882	5.5	26.94
KEGG 2021 Human	Aldosterone-regulated sodium reabsorption	0.01204	0.2432	12.91	57.04
KEGG 2021 Human	Glycosaminoglycan biosynthesis	0.02379	0.4004	8.85	33.09
KEGG 2021 Human	Spliceosome	0.03025	0.4364	4.64	16.22
KEGG 2021 Human	Antigen processing and presentation	0.04824	0.4609	5.93	17.98
KEGG 2021 Human	Ubiquinone and other terpenoid-quinone biosynthesis	0.04841	0.4609	22.36	67.7
MSigDB Hallmark 2020	mTORC1 Signaling	9.942e-11	3.281e-09	16.14	371.71
MSigDB Hallmark 2021	Unfolded Protein Response	2.047e-09	3.377e-08	21.16	423.35
MSigDB Hallmark 2022	Estrogen Response Early	3.341e-06	3.675e-05	10.02	126.34
MSigDB Hallmark 2023	p53 Pathway	3.336e-05	0.0002752	8.62	88.82
MSigDB Hallmark 2024	Hypoxia	0.0002876	0.001356	7.26	59.19
MSigDB Hallmark 2025	Estrogen Response Late	0.0002876	0.001356	7.26	59.19
MSigDB Hallmark 2026	Myogenesis	0.0002876	0.001356	7.26	59.19
MSigDB Hallmark 2027	Cholesterol Homeostasis	0.0003469	0.001431	13.18	105.02
MSigDB Hallmark 2028	Androgen Response	0.01041	0.03227	7.04	32.15
MSigDB Hallmark 2029	Pperoxisome	0.01157	0.03227	6.76	30.16
GO Molecular Function 2021	adenyl nucleotide binding (GO:0030554)	0.001073	0.1024	50.26	343.62
GO Molecular Function 2022	adenyl-nucleotide exchange factor activity (GO:0000774)	0.001073	0.1024	50.26	343.62
GO Molecular Function 2023	L-amino acid transmembrane transporter activity (GO:0015179)	0.001754	0.1072	13.7	86.91
GO Molecular Function 2024	protein homodimerization activity (GO:0042803)	0.002246	0.1072	3.42	20.84
GO Molecular Function 2025	Notch binding (GO:0005112)	0.005182	0.1735	20.55	108.12
GO Molecular Function 2026	neutral amino acid transmembrane transporter activity (GO:0015175)	0.009099	0.1735	15.06	70.78
GO Molecular Function 2027	estrogen receptor binding (GO:0030331)	0.01082	0.1735	13.69	61.96
GO Molecular Function 2028	ATPase regulator activity (GO:0060590)	0.01267	0.1735	12.55	54.81
GO Molecular Function 2029	cysteine-type endopeptidase inhibitor activity (GO:0004869)	0.01398	0.1735	11.89	50.75
GO Molecular Function 2030	cation transmembrane transporter activity (GO:0008324)	0.01975	0.1735	9.81	38.52

## Sheet: XPO4
pathway	name	p_value	adjusted_p_value	odds_ratio	combined_score
Elsevier Pathway Collection	Co-Translational ER Protein Import	7.135e-07	0.0001163	311.41	4407.38
Elsevier Pathway Collection	Endogenous Peptide Antigen Presentation	0.0001644	0.0134	153.3	1335.74
Elsevier Pathway Collection	Androgen Receptor/NKX3-1 Signaling	0.000714	0.03879	61.3	444.11
Elsevier Pathway Collection	Androgen Receptor Genomic Signaling	0.001822	0.06407	36.05	227.38
Elsevier Pathway Collection	Myocardial Infarction	0.001965	0.06407	13.11	81.72
Elsevier Pathway Collection	MHC1 Causes Antigen Presentation Failure in Cancer Immune Escape	0.003156	0.07348	26.64	153.38
Elsevier Pathway Collection	SERPINA1 Associated Liver Damage	0.003156	0.07348	26.64	153.38
Elsevier Pathway Collection	Proteins with Altered Expression in Prostate Cancer	0.00395	0.08049	23.56	130.37
Elsevier Pathway Collection	Apoptosis of Renal Tubule Epithelial Cell in Pyelonephritis	0.004527	0.08198	21.87	118.07
Elsevier Pathway Collection	Proteins Involved in Cholesteatoma	0.006827	0.1113	17.49	87.23
GO Biological Process 2021	ATF6-mediated unfolded protein response (GO:0036500)	2.975e-06	0.002112	155.68	1981.06
GO Biological Process 2022	response to testosterone (GO:0033574)	0.0001644	0.05836	153.3	1335.74
GO Biological Process 2023	antigen processing and presentation of exogenous peptide antigen via MHC class I, TAP-independent (GO:0002480)	0.0003055	0.07231	102.19	827.06
GO Biological Process 2024	androgen receptor signaling pathway (GO:0030521)	0.001129	0.1785	47.15	319.98
GO Biological Process 2025	positive regulation of alpha-beta T cell proliferation (GO:0046641)	0.001287	0.1785	43.78	291.36
GO Biological Process 2026	positive regulation of alpha-beta T cell activation (GO:0046635)	0.00202	0.1785	34.04	211.22
GO Biological Process 2027	negative regulation of reproductive process (GO:2000242)	0.002228	0.1785	32.25	196.93
GO Biological Process 2028	cellular response to steroid hormone stimulus (GO:0071383)	0.002228	0.1785	32.25	196.93
GO Biological Process 2029	antigen processing and presentation of exogenous peptide antigen via MHC class I (GO:0042590)	0.002285	0.1785	12.41	75.48
GO Biological Process 2030	axon guidance (GO:0007411)	0.004797	0.1785	6.3	33.62
KEGG 2021 Human	Antigen processing and presentation	0.002285	0.2268	12.41	75.48
KEGG 2021 Human	Prostate cancer	0.004232	0.2268	9.89	54.07
KEGG 2021 Human	Oocyte meiosis	0.0093	0.2268	7.37	34.47
KEGG 2021 Human	Prion disease	0.01329	0.2268	4.64	20.05
KEGG 2021 Human	Cell adhesion molecules	0.01347	0.2268	6.4	27.55
KEGG 2021 Human	Phagosome	0.01446	0.2268	6.22	26.37
KEGG 2021 Human	D-Glutamine and D-glutamate metabolism	0.01664	0.2268	75.49	309.2
KEGG 2021 Human	Viral myocarditis	0.01727	0.2268	10.54	42.8
KEGG 2021 Human	Glycerolipid metabolism	0.01782	0.2268	10.36	41.74
KEGG 2021 Human	Protein processing in endoplasmic reticulum	0.01973	0.2268	5.51	21.65
MSigDB Hallmark 2020	mTORC1 Signaling	5.575e-05	0.001728	10.01	98.03
MSigDB Hallmark 2021	Cholesterol Homeostasis	0.001965	0.03046	13.11	81.72
MSigDB Hallmark 2022	Estrogen Response Early	0.004551	0.04012	6.39	34.48
MSigDB Hallmark 2023	PI3K/AKT/mTOR Signaling	0.00528	0.04012	9.11	47.79
MSigDB Hallmark 2024	Unfolded Protein Response	0.006471	0.04012	8.45	42.58
MSigDB Hallmark 2025	Apical Surface	0.009552	0.04935	14.57	67.78
MSigDB Hallmark 2026	Reactive Oxygen Species Pathway	0.01175	0.05202	13.02	57.86
MSigDB Hallmark 2027	Complement	0.02957	0.1019	4.7	16.53
MSigDB Hallmark 2028	E2F Targets	0.02957	0.1019	4.7	16.53
MSigDB Hallmark 2029	Androgen Response	0.04435	0.1341	6.23	19.4
GO Molecular Function 2021	transcription coactivator binding (GO:0001223)	0.00202	0.1534	34.04	211.22
GO Molecular Function 2022	aminopeptidase activity (GO:0004177)	0.003676	0.1534	24.5	137.36
GO Molecular Function 2023	exopeptidase activity (GO:0008238)	0.01365	0.1534	12	51.51
GO Molecular Function 2024	transcription coregulator binding (GO:0001221)	0.01365	0.1534	12	51.51
GO Molecular Function 2025	metalloexopeptidase activity (GO:0008235)	0.01464	0.1534	11.54	48.75
GO Molecular Function 2026	RNA polymerase II general transcription initiation factor binding (GO:0001091)	0.01664	0.1534	75.49	309.2
GO Molecular Function 2027	alpha-2A adrenergic receptor binding (GO:0031694)	0.01664	0.1534	75.49	309.2
GO Molecular Function 2028	C-acetyltransferase activity (GO:0016453)	0.01664	0.1534	75.49	309.2
GO Molecular Function 2029	calmodulin-dependent protein phosphatase activity (GO:0033192)	0.01664	0.1534	75.49	309.2
GO Molecular Function 2030	acetyl-CoA C-acyltransferase activity (GO:0003988)	0.01993	0.1534	60.39	236.44
