# Supplementary material for: Investigation of enzalutamide, docetaxel, and cabazitaxel resistance in the castration resistant prostate cancer cell line C4 using genome-wide CRISPR/Cas9 screening
Source: Sci Rep. 2023 Jun 3;13:9043. doi: 10.1038/s41598-023-35950-7 (PMC10239467; doi:10.1038/s41598-023-35950-7)
Supplement: Supplementary file 5 — Supplementary Information 5. [file 41598_2023_35950_MOESM5_ESM.xlsx]

## Sheet: Ark1
IP6K2_upregulated_EnzavsDMSO_ENSG	IP6K2_upregulated_EnzavsDMSO_NAME	IP6K2_downregulated_EnzavsDMSO_ENSG	IP6K2_downregulated_EnzavsDMSO_NAME	XPO4_upregulated_EnzavsDMSO_ENSG	XPO4_upregulated_EnzavsDMSO_NAME	XPO4_downregulated_EnzavsDMSO_ENSG	XPO4_downregulated_EnzavsDMSO_NAME
ENSG00000006652	IFRD1	ENSG00000005810	MYCBP2	ENSG00000008513	ST3GAL1	ENSG00000023572	GLRX2
ENSG00000008513	ST3GAL1	ENSG00000012983	MAP4K5	ENSG00000026559	KCNG1	ENSG00000044574	HSPA5
ENSG00000026559	KCNG1	ENSG00000017427	IGF1	ENSG00000043355	ZIC2	ENSG00000065809	FAM107B
ENSG00000070669	ASNS	ENSG00000044574	HSPA5	ENSG00000053747	LAMA3	ENSG00000072042	RDH11
ENSG00000074410	CA12	ENSG00000064787	BCAS1	ENSG00000075223	SEMA3C	ENSG00000079459	FDFT1
ENSG00000074935	TUBE1	ENSG00000072042	RDH11	ENSG00000085433	WDR47	ENSG00000105011	ASF1B
ENSG00000091490	SEL1L3	ENSG00000075790	BCAP29	ENSG00000102780	DGKH	ENSG00000109771	LRP2BP
ENSG00000101255	TRIB3	ENSG00000079459	FDFT1	ENSG00000119900	OGFRL1	ENSG00000111665	CDCA3
ENSG00000103257	SLC7A5	ENSG00000089280	FUS	ENSG00000127824	TUBA4A	ENSG00000113441	LNPEP
ENSG00000104059	FAM189A1	ENSG00000101343	CRNKL1	ENSG00000129682	FGF13	ENSG00000116574	RHOU
ENSG00000105792	CFAP69	ENSG00000101384	JAG1	ENSG00000135116	HRK	ENSG00000117289
ENSG00000111911	HINT3	ENSG00000104643	MTMR9	ENSG00000137393	RNF144B	ENSG00000120437	ACAT2
ENSG00000111981	ULBP1	ENSG00000107262	BAG1	ENSG00000141458	NPC1	ENSG00000138814	PPP3CA
ENSG00000113739	STC2	ENSG00000107815	TWNK	ENSG00000144560	VGLL4	ENSG00000146411	SLC2A12
ENSG00000114120	SLC25A36	ENSG00000116574	RHOU	ENSG00000152969	JAKMIP1	ENSG00000147535	PLPP5
ENSG00000115902	SLC1A4	ENSG00000117289		ENSG00000155380	SLC16A1	ENSG00000148672	GLUD1
ENSG00000117154	IGSF21	ENSG00000118985	ELL2	ENSG00000164379	FOXQ1	ENSG00000151503	NCAPD3
ENSG00000121552	CSTA	ENSG00000141562	NARF	ENSG00000168528	SERINC2	ENSG00000154654	NCAM2
ENSG00000122085	MTERF4	ENSG00000144331	ZNF385B	ENSG00000170689	HOXB9	ENSG00000163808	KIF15
ENSG00000128965	CHAC1	ENSG00000151503	NCAPD3	ENSG00000181019	NQO1	ENSG00000166598	HSP90B1
ENSG00000129682	FGF13	ENSG00000154144	TBRG1	ENSG00000182809	CRIP2	ENSG00000166741	NNMT
ENSG00000136868	SLC31A1	ENSG00000162694	EXTL2	ENSG00000183049	CAMK1D	ENSG00000167034	NKX3-1
ENSG00000141682	PMAIP1	ENSG00000163492	CCDC141	ENSG00000184160	ADRA2C	ENSG00000168743	NPNT
ENSG00000143819	EPHX1	ENSG00000167004	PDIA3	ENSG00000184349	EFNA5	ENSG00000169083	AR
ENSG00000146674	IGFBP3	ENSG00000167034	NKX3-1	ENSG00000185924	RTN4RL1	ENSG00000170017	ALCAM
ENSG00000146733	PSPH	ENSG00000169122	FAM110B	ENSG00000196352	CD55	ENSG00000171320	ESCO2
ENSG00000151012	SLC7A11	ENSG00000170017	ALCAM	ENSG00000204592	HLA-E	ENSG00000171848	RRM2
ENSG00000152969	JAKMIP1	ENSG00000170776	AKAP13			ENSG00000172771	EFCAB12
ENSG00000155158	TTC39B	ENSG00000171467	ZNF318			ENSG00000172878	METAP1D
ENSG00000156689	GLYATL2	ENSG00000172771	EFCAB12			ENSG00000177189	RPS6KA3
ENSG00000160179	ABCG1	ENSG00000175161	CADM2			ENSG00000179218	CALR
ENSG00000164284	GRPEL2	ENSG00000177189	RPS6KA3			ENSG00000182551	ADI1
ENSG00000168209	DDIT4	ENSG00000177674	AGTRAP			ENSG00000184164	CRELD2
ENSG00000172216	CEBPB	ENSG00000180530	NRIP1			ENSG00000184924	PTRHD1
ENSG00000175197	DDIT3	ENSG00000182551	ADI1			ENSG00000189057	FAM111B
ENSG00000176046	NUPR1	ENSG00000182985	CADM1			ENSG00000196208	GREB1
ENSG00000176387	HSD11B2	ENSG00000184164	CRELD2			ENSG00000203943	SAMD13
ENSG00000178761	FAM219B	ENSG00000186352	ANKRD37			ENSG00000225210	DUXAP9
ENSG00000179348	GATA2	ENSG00000186665	C17orf58			ENSG00000239899	RN7SL674P
ENSG00000181019	NQO1	ENSG00000213516	RBMXL1			ENSG00000244306
ENSG00000186063	AIDA	ENSG00000215301	DDX3X			ENSG00000255346	NOX5
ENSG00000186642	PDE2A	ENSG00000231890	DARS1-AS1			ENSG00000257913	DDN-AS1
ENSG00000187634	SAMD11	ENSG00000257621	PSMA3-AS1			ENSG00000257931
ENSG00000196352	CD55	ENSG00000273290
ENSG00000196549	MME
ENSG00000214595	EML6
ENSG00000224259	LINC01133
ENSG00000253716	MINCR
ENSG00000255471
